# Supplementary material for: Rare variation in non-coding regions with evolutionary signatures contributes to autism spectrum disorder risk
Source: Cell Genom. 2024 Jul 16;4(8):100609. doi: 10.1016/j.xgen.2024.100609 (PMC11406188; doi:10.1016/j.xgen.2024.100609)
Supplement: Table S1. Coordinates (hg19), TF motif enrichments, and GREAT gene ontology results of HARs, VEs, and CNEs, related to Figure 1 — The p values for TF motif enrichment were calculated with the hypergeometric test and adjusted with the Benjamini-Hochberg correction. See STAR Methods for full details. [file mmc2.xlsx]

## Sheet: HARs
Table S1: Coordinates (hg19), TF motif enrichments, GREAT gene ontology results of HARs, VEs, and CNEs, Related to Fig. 1. P-values for TF motif enrichment were calculated with the hypergeometric test and adjusted with the Benjamini-Hochberg correction. See STAR Methods for full details.
chr	start	end	ID
chr1	2836802	2836824	HAR0001
chr1	2928620	2929080	HAR0002
chr1	3089754	3089889	HAR0003
chr1	3285380	3285535	HAR0004
chr1	7310705	7310825	HAR0005
chr1	7651264	7651536	HAR0006
chr1	8060033	8060380	HAR0007
chr1	10588930	10589267	HAR0008
chr1	10773091	10773533	HAR0009
chr1	11507933	11508064	HAR0010
chr1	19668300	19668935	HAR0011
chr1	19688085	19688655	HAR0012
chr1	20713360	20713539	HAR0013
chr1	23761019	23761114	HAR0014
chr1	25887868	25887885	HAR0015
chr1	27309617	27309945	HAR0016
chr1	30822827	30822972	HAR0017
chr1	35087404	35087631	HAR0018
chr1	37392819	37393061	HAR0019
chr1	38445273	38445621	HAR0020
chr1	38454639	38454995	HAR0021
chr1	38687906	38688256	HAR0022
chr1	42166820	42167010	HAR0023
chr1	43279007	43279219	HAR0024
chr1	44485147	44485404	HAR0025
chr1	44739747	44740177	HAR0026
chr1	44902152	44902427	HAR0027
chr1	45097595	45097759	HAR0028
chr1	47041775	47041795	HAR0029
chr1	48965147	48965550	HAR0030
chr1	49082760	49082910	HAR0031
chr1	49353755	49353972	HAR0032
chr1	49481951	49482115	HAR0033
chr1	51078130	51078331	HAR0034
chr1	51162457	51162883	HAR0035
chr1	53793546	53793584	HAR0036
chr1	53992519	53992568	HAR0037
chr1	54725380	54725670	HAR0038
chr1	56204189	56204491	HAR0039
chr1	56789791	56789809	HAR0040
chr1	57184940	57185130	HAR0041
chr1	57647053	57647234	HAR0042
chr1	57719454	57719857	HAR0043
chr1	58066513	58066615	HAR0044
chr1	58069320	58069593	HAR0045
chr1	58124925	58125112	HAR0046
chr1	58464626	58464640	HAR0047
chr1	61449355	61449489	HAR0048
chr1	61637623	61637898	HAR0049
chr1	61710908	61711108	HAR0050
chr1	61762704	61763185	HAR0051
chr1	61989781	61990098	HAR0052
chr1	63464549	63465539	HAR0053
chr1	63553532	63553789	HAR0054
chr1	64254385	64254693	HAR0055
chr1	64590698	64591196	HAR0056
chr1	65015854	65016150	HAR0057
chr1	65543192	65543318	HAR0058
chr1	70080277	70080410	HAR0059
chr1	71184680	71185270	HAR0060
chr1	71662614	71663043	HAR0061
chr1	72253981	72254260	HAR0062
chr1	72879558	72879884	HAR0063
chr1	74361724	74361861	HAR0064
chr1	74534555	74534670	HAR0065
chr1	75160269	75160478	HAR0066
chr1	75376973	75377151	HAR0067
chr1	76605840	76605861	HAR0068
chr1	79486285	79486624	HAR0069
chr1	79659180	79659440	HAR0070
chr1	79757839	79757959	HAR0071
chr1	80919103	80919231	HAR0072
chr1	81011420	81011570	HAR0073
chr1	81283699	81283902	HAR0074
chr1	81373873	81373993	HAR0075
chr1	81494086	81494421	HAR0076
chr1	81623752	81623890	HAR0077
chr1	81669024	81669153	HAR0078
chr1	82064452	82064819	HAR0079
chr1	82497621	82497755	HAR0080
chr1	83220917	83221206	HAR0081
chr1	83230989	83231018	HAR0082
chr1	83231086	83231270	HAR0083
chr1	83451695	83451955	HAR0084
chr1	83871362	83871911	HAR0085
chr1	83969385	83969759	HAR0086
chr1	84211470	84211971	HAR0087
chr1	87718160	87718430	HAR0088
chr1	87835463	87835856	HAR0089
chr1	88075879	88076121	HAR0090
chr1	88261640	88261890	HAR0091
chr1	88285958	88286718	HAR0092
chr1	88393079	88393389	HAR0093
chr1	88536746	88536889	HAR0094
chr1	88615792	88616583	HAR0095
chr1	88624258	88624624	HAR0096
chr1	88645430	88645630	HAR0097
chr1	88927378	88928363	HAR0098
chr1	88952731	88952922	HAR0099
chr1	91286398	91286754	HAR0100
chr1	95732748	95732962	HAR0101
chr1	95746874	95747329	HAR0102
chr1	95806901	95807307	HAR0103
chr1	96399440	96399879	HAR0104
chr1	96960769	96961029	HAR0105
chr1	97391566	97392094	HAR0106
chr1	97463380	97463624	HAR0107
chr1	98623229	98623400	HAR0108
chr1	101490453	101490621	HAR0109
chr1	101490800	101491270	HAR0110
chr1	101620918	101621057	HAR0111
chr1	102133323	102133549	HAR0112
chr1	102540132	102540261	HAR0113
chr1	103345220	103345450	HAR0114
chr1	104820733	104820841	HAR0115
chr1	105537114	105537278	HAR0116
chr1	106895326	106895640	HAR0117
chr1	107219174	107219474	HAR0118
chr1	107291285	107291490	HAR0119
chr1	107292620	107292910	HAR0120
chr1	108225700	108226070	HAR0121
chr1	109260560	109260850	HAR0122
chr1	113811840	113811990	HAR0123
chr1	116369228	116369338	HAR0124
chr1	116854360	116854940	HAR0125
chr1	119279491	119279507	HAR0126
chr1	119675658	119675931	HAR0127
chr1	120139471	120139726	HAR0128
chr1	144340516	144340754	HAR0129
chr1	144520764	144521012	HAR0130
chr1	146126727	146127077	HAR0131
chr1	146136363	146136465	HAR0132
chr1	146139587	146139754	HAR0133
chr1	146149884	146150718	HAR0134
chr1	146512854	146513020	HAR0135
chr1	147691716	147692550	HAR0136
chr1	149576471	149576706	HAR0137
chr1	157694098	157694333	HAR0138
chr1	158145111	158145257	HAR0139
chr1	163207616	163207928	HAR0140
chr1	163534095	163534315	HAR0141
chr1	164350238	164350495	HAR0142
chr1	164533165	164533283	HAR0143
chr1	170612084	170612280	HAR0144
chr1	170717505	170717867	HAR0145
chr1	172193556	172193835	HAR0146
chr1	175173420	175173770	HAR0147
chr1	175535112	175535518	HAR0148
chr1	175704682	175704908	HAR0149
chr1	175722739	175722898	HAR0150
chr1	176663120	176663435	HAR0151
chr1	177009234	177009502	HAR0152
chr1	177087437	177087640	HAR0153
chr1	177332795	177333000	HAR0154
chr1	177580823	177581149	HAR0155
chr1	177864916	177865481	HAR0156
chr1	178363595	178363891	HAR0157
chr1	181777911	181778155	HAR0158
chr1	183746320	183746470	HAR0159
chr1	183820000	183820490	HAR0160
chr1	188602203	188602416	HAR0161
chr1	192111617	192111727	HAR0162
chr1	193932444	193932554	HAR0163
chr1	194307560	194308050	HAR0164
chr1	194534287	194534501	HAR0165
chr1	195873029	195873226	HAR0166
chr1	200284035	200284638	HAR0167
chr1	200438420	200438690	HAR0168
chr1	202251720	202251990	HAR0169
chr1	202664608	202664793	HAR0170
chr1	203336280	203336530	HAR0171
chr1	204233370	204233409	HAR0172
chr1	204591529	204591699	HAR0173
chr1	204900579	204900750	HAR0174
chr1	208608185	208608637	HAR0175
chr1	208941241	208941707	HAR0176
chr1	209630840	209631070	HAR0177
chr1	209734795	209735123	HAR0178
chr1	209989200	209989690	HAR0179
chr1	210436018	210436248	HAR0180
chr1	212253113	212253453	HAR0181
chr1	213759461	213759974	HAR0182
chr1	214102710	214102882	HAR0183
chr1	214202295	214202547	HAR0184
chr1	214549280	214549570	HAR0185
chr1	215846403	215846591	HAR0186
chr1	216356754	216357348	HAR0187
chr1	216885960	216886546	HAR0188
chr1	217138105	217138347	HAR0189
chr1	217227958	217228105	HAR0190
chr1	217633637	217633841	HAR0191
chr1	217944112	217944690	HAR0192
chr1	218024622	218024798	HAR0193
chr1	218030542	218030819	HAR0194
chr1	218392866	218393180	HAR0195
chr1	218428301	218428846	HAR0196
chr1	223059740	223060440	HAR0197
chr1	224898815	224898858	HAR0198
chr1	228288030	228288336	HAR0199
chr1	228636832	228637153	HAR0200
chr1	231674967	231675300	HAR0201
chr1	232170400	232170630	HAR0202
chr1	234162231	234162343	HAR0203
chr1	237207560	237207935	HAR0204
chr1	238497460	238497710	HAR0205
chr1	243216422	243216810	HAR0206
chr1	243364665	243364776	HAR0207
chr1	243502411	243502466	HAR0208
chr1	243639588	243639662	HAR0209
chr1	244200840	244200990	HAR0210
chr1	245320617	245320734	HAR0211
chr1	245389034	245389269	HAR0212
chr1	245851420	245851950	HAR0213
chr1	246230840	246231550	HAR0214
chr1	247348197	247348325	HAR0215
chr10	234780	235210	HAR0216
chr10	1709764	1709899	HAR0217
chr10	2117487	2117687	HAR0218
chr10	3324160	3324450	HAR0219
chr10	4320380	4320750	HAR0220
chr10	4764160	4764570	HAR0221
chr10	6772058	6772220	HAR0222
chr10	6899801	6899948	HAR0223
chr10	6930626	6930779	HAR0224
chr10	7114637	7114789	HAR0225
chr10	7261978	7262269	HAR0226
chr10	7362173	7362240	HAR0227
chr10	8091639	8091666	HAR0228
chr10	8164895	8165324	HAR0229
chr10	8401953	8402142	HAR0230
chr10	8546534	8547054	HAR0231
chr10	8576147	8576521	HAR0232
chr10	8794120	8794270	HAR0233
chr10	9241847	9242596	HAR0234
chr10	10085012	10085245	HAR0235
chr10	10372661	10372817	HAR0236
chr10	10474238	10474501	HAR0237
chr10	10886858	10887143	HAR0238
chr10	11077660	11078049	HAR0239
chr10	14144800	14145010	HAR0240
chr10	14233546	14233781	HAR0241
chr10	14765321	14765670	HAR0242
chr10	16500290	16500611	HAR0243
chr10	16654584	16654741	HAR0244
chr10	16705307	16705524	HAR0245
chr10	17560564	17560822	HAR0246
chr10	20999099	20999307	HAR0247
chr10	21757708	21758350	HAR0248
chr10	24250053	24250096	HAR0249
chr10	24642360	24642590	HAR0250
chr10	24783377	24783394	HAR0251
chr10	25017474	25017627	HAR0252
chr10	28552440	28552755	HAR0253
chr10	30650018	30650246	HAR0254
chr10	33321794	33321974	HAR0255
chr10	33735040	33735190	HAR0256
chr10	34217609	34217783	HAR0257
chr10	36238420	36239039	HAR0258
chr10	38475482	38475729	HAR0259
chr10	45586399	45586527	HAR0260
chr10	48557700	48558350	HAR0261
chr10	51117657	51118044	HAR0262
chr10	63097900	63098298	HAR0263
chr10	64142575	64142747	HAR0264
chr10	68947956	68948176	HAR0265
chr10	69216076	69216302	HAR0266
chr10	70010900	70011355	HAR0267
chr10	70013312	70013568	HAR0268
chr10	73113680	73113870	HAR0269
chr10	73409021	73409144	HAR0270
chr10	75208690	75208798	HAR0271
chr10	77185788	77185984	HAR0272
chr10	77438166	77438608	HAR0273
chr10	77483346	77484229	HAR0274
chr10	77499545	77499875	HAR0275
chr10	77549472	77549614	HAR0276
chr10	77781106	77781470	HAR0277
chr10	77809800	77810195	HAR0278
chr10	77814087	77814528	HAR0279
chr10	78010380	78010950	HAR0280
chr10	78874300	78874535	HAR0281
chr10	80334147	80334450	HAR0282
chr10	80423600	80423770	HAR0283
chr10	83951776	83952132	HAR0284
chr10	87306056	87306283	HAR0285
chr10	87769069	87769278	HAR0286
chr10	92401913	92402099	HAR0287
chr10	94549772	94549905	HAR0288
chr10	95102739	95102959	HAR0289
chr10	97948774	97949551	HAR0290
chr10	98273748	98273843	HAR0291
chr10	98381190	98381361	HAR0292
chr10	100605545	100605708	HAR0293
chr10	103726653	103726764	HAR0294
chr10	106334209	106334741	HAR0295
chr10	106742088	106742276	HAR0296
chr10	106881888	106881943	HAR0297
chr10	107100364	107100665	HAR0298
chr10	108527757	108528056	HAR0299
chr10	108787280	108787430	HAR0300
chr10	108809368	108809595	HAR0301
chr10	109431580	109431970	HAR0302
chr10	113172816	113172829	HAR0303
chr10	114345620	114346070	HAR0304
chr10	115059144	115059319	HAR0305
chr10	115312248	115312312	HAR0306
chr10	116466652	116466669	HAR0307
chr10	116675140	116675470	HAR0308
chr10	117636353	117636594	HAR0309
chr10	117775221	117775327	HAR0310
chr10	117873800	117874030	HAR0311
chr10	119354320	119354570	HAR0312
chr10	119507602	119507821	HAR0313
chr10	119803249	119803548	HAR0314
chr10	120137707	120138104	HAR0315
chr10	120175321	120175525	HAR0316
chr10	122169782	122170099	HAR0317
chr10	122945673	122946002	HAR0318
chr10	122948084	122948306	HAR0319
chr10	123064660	123064910	HAR0320
chr10	123072640	123072930	HAR0321
chr10	123268680	123268930	HAR0322
chr10	123914220	123914600	HAR0323
chr10	125156057	125156397	HAR0324
chr10	125273687	125273865	HAR0325
chr10	126812845	126812995	HAR0326
chr10	127190086	127190424	HAR0327
chr10	128956040	128956455	HAR0328
chr10	130774152	130774364	HAR0329
chr10	130844170	130844395	HAR0330
chr10	130970067	130970425	HAR0331
chr10	130982058	130982281	HAR0332
chr10	131129432	131129500	HAR0333
chr10	131232877	131233072	HAR0334
chr10	131560944	131561518	HAR0335
chr10	131754168	131754688	HAR0336
chr10	132615380	132615630	HAR0337
chr10	133355893	133355955	HAR0338
chr10	134471350	134472057	HAR0339
chr11	508178	508761	HAR0340
chr11	2646010	2646863	HAR0341
chr11	3853076	3853272	HAR0342
chr11	7435936	7436272	HAR0343
chr11	8337517	8337800	HAR0344
chr11	8378650	8378871	HAR0345
chr11	8383717	8384193	HAR0346
chr11	10342686	10343041	HAR0347
chr11	12351420	12351650	HAR0348
chr11	14128627	14129007	HAR0349
chr11	15522865	15523490	HAR0350
chr11	15561260	15561470	HAR0351
chr11	16133871	16134319	HAR0352
chr11	16191520	16191870	HAR0353
chr11	16423720	16424159	HAR0354
chr11	17786920	17787230	HAR0355
chr11	19806909	19807205	HAR0356
chr11	19902800	19902990	HAR0357
chr11	22492991	22493295	HAR0358
chr11	22513317	22513656	HAR0359
chr11	28139147	28139520	HAR0360
chr11	28597497	28597787	HAR0361
chr11	30592916	30592955	HAR0362
chr11	30718513	30718672	HAR0363
chr11	30741300	30741499	HAR0364
chr11	30952349	30952670	HAR0365
chr11	31268253	31268629	HAR0366
chr11	31623260	31623710	HAR0367
chr11	31686452	31686846	HAR0368
chr11	31830764	31830791	HAR0369
chr11	31893460	31893930	HAR0370
chr11	32037199	32037333	HAR0371
chr11	32128760	32129195	HAR0372
chr11	32499033	32499063	HAR0373
chr11	33928249	33928741	HAR0374
chr11	34732262	34732675	HAR0375
chr11	34764291	34764409	HAR0376
chr11	35446122	35446136	HAR0377
chr11	35644714	35644994	HAR0378
chr11	35896200	35896534	HAR0379
chr11	36101849	36101983	HAR0380
chr11	37018052	37018362	HAR0381
chr11	38536109	38536301	HAR0382
chr11	39575869	39576030	HAR0383
chr11	40715404	40715606	HAR0384
chr11	42071022	42071245	HAR0385
chr11	42103800	42104190	HAR0386
chr11	42377295	42377522	HAR0387
chr11	42576008	42576123	HAR0388
chr11	42618379	42618711	HAR0389
chr11	44436409	44436909	HAR0390
chr11	46942192	46942212	HAR0391
chr11	47043193	47043420	HAR0392
chr11	47091837	47091966	HAR0393
chr11	49339511	49339657	HAR0394
chr11	49598205	49598463	HAR0395
chr11	50114819	50114945	HAR0396
chr11	56118895	56119339	HAR0397
chr11	63924912	63925246	HAR0398
chr11	74630631	74631010	HAR0399
chr11	79171622	79171772	HAR0400
chr11	79338429	79338665	HAR0401
chr11	79721862	79722219	HAR0402
chr11	79786055	79786290	HAR0403
chr11	80532243	80532449	HAR0404
chr11	81018201	81018406	HAR0405
chr11	83422394	83422586	HAR0406
chr11	86299520	86299880	HAR0407
chr11	87015480	87015850	HAR0408
chr11	87462477	87462729	HAR0409
chr11	88908980	88909310	HAR0410
chr11	89231856	89232323	HAR0411
chr11	91579774	91580037	HAR0412
chr11	91820828	91820865	HAR0413
chr11	92340691	92340857	HAR0414
chr11	95015617	95015966	HAR0415
chr11	96028302	96028500	HAR0416
chr11	96831551	96831919	HAR0417
chr11	97457165	97457523	HAR0418
chr11	98524353	98524656	HAR0419
chr11	100447375	100447660	HAR0420
chr11	103151280	103151430	HAR0421
chr11	103924820	103925070	HAR0422
chr11	107364840	107365090	HAR0423
chr11	109297851	109298156	HAR0424
chr11	109403875	109404155	HAR0425
chr11	110951765	110952083	HAR0426
chr11	111309790	111309991	HAR0427
chr11	112781754	112782166	HAR0428
chr11	112944247	112944430	HAR0429
chr11	113936620	113937250	HAR0430
chr11	113985980	113986695	HAR0431
chr11	114014953	114015219	HAR0432
chr11	114099764	114100210	HAR0433
chr11	114799193	114799383	HAR0434
chr11	115086734	115086933	HAR0435
chr11	115155689	115155898	HAR0436
chr11	115214219	115214401	HAR0437
chr11	115350216	115350506	HAR0438
chr11	115563356	115563482	HAR0439
chr11	115648182	115648526	HAR0440
chr11	115915700	115915910	HAR0441
chr11	115924312	115924542	HAR0442
chr11	116045070	116045261	HAR0443
chr11	116240407	116240609	HAR0444
chr11	116431419	116431595	HAR0445
chr11	117333214	117333583	HAR0446
chr11	118796334	118796366	HAR0447
chr11	119547415	119547563	HAR0448
chr11	119851124	119851295	HAR0449
chr11	120640761	120641144	HAR0450
chr11	121801206	121801409	HAR0451
chr11	124616780	124617190	HAR0452
chr11	125063060	125063290	HAR0453
chr11	125220634	125220648	HAR0454
chr11	126784915	126785177	HAR0455
chr11	127013462	127013655	HAR0456
chr11	127064075	127064309	HAR0457
chr11	128346624	128346957	HAR0458
chr11	128553832	128553912	HAR0459
chr11	129274665	129274906	HAR0460
chr11	130965377	130965778	HAR0461
chr11	131265490	131265637	HAR0462
chr11	131462808	131462909	HAR0463
chr11	131522845	131522870	HAR0464
chr11	131667531	131668061	HAR0465
chr11	131681355	131681825	HAR0466
chr11	131683867	131684292	HAR0467
chr11	131852583	131852790	HAR0468
chr11	131948475	131948847	HAR0469
chr11	132809661	132809996	HAR0470
chr11	133142808	133142933	HAR0471
chr11	133260751	133260924	HAR0472
chr11	133533771	133533927	HAR0473
chr11	133810891	133811164	HAR0474
chr12	974178	974588	HAR0475
chr12	1157465	1157770	HAR0476
chr12	3246874	3247040	HAR0477
chr12	3600750	3600766	HAR0478
chr12	9961715	9961877	HAR0479
chr12	12472949	12473205	HAR0480
chr12	12735926	12736239	HAR0481
chr12	14047086	14047404	HAR0482
chr12	16125151	16125330	HAR0483
chr12	16171036	16171679	HAR0484
chr12	16236954	16237124	HAR0485
chr12	16350690	16350764	HAR0486
chr12	16704985	16705168	HAR0487
chr12	16859733	16860030	HAR0488
chr12	17290464	17290740	HAR0489
chr12	17583262	17583696	HAR0490
chr12	17939223	17939533	HAR0491
chr12	18694240	18694390	HAR0492
chr12	19461372	19461698	HAR0493
chr12	23138955	23139506	HAR0494
chr12	23343161	23344184	HAR0495
chr12	24034426	24034805	HAR0496
chr12	24169314	24169572	HAR0497
chr12	24382927	24383330	HAR0498
chr12	24392352	24392660	HAR0499
chr12	31030298	31030498	HAR0500
chr12	33947563	33947848	HAR0501
chr12	41906970	41906983	HAR0502
chr12	41981597	41981748	HAR0503
chr12	42219775	42219988	HAR0504
chr12	43150800	43151235	HAR0505
chr12	43390585	43390843	HAR0506
chr12	43585774	43585921	HAR0507
chr12	45188653	45188948	HAR0508
chr12	48152928	48153096	HAR0509
chr12	54197067	54197251	HAR0510
chr12	58526229	58526320	HAR0511
chr12	60669714	60669728	HAR0512
chr12	60916495	60916754	HAR0513
chr12	61161437	61161497	HAR0514
chr12	61426448	61426567	HAR0515
chr12	64790517	64790717	HAR0516
chr12	65297600	65297870	HAR0517
chr12	67372856	67372899	HAR0518
chr12	67451529	67451704	HAR0519
chr12	68286895	68287072	HAR0520
chr12	69351136	69351440	HAR0521
chr12	72374304	72374657	HAR0522
chr12	72396925	72397242	HAR0523
chr12	72477182	72477385	HAR0524
chr12	72542091	72542227	HAR0525
chr12	72611429	72611630	HAR0526
chr12	72627909	72628195	HAR0527
chr12	72816138	72816382	HAR0528
chr12	72966190	72966441	HAR0529
chr12	73486282	73486348	HAR0530
chr12	73671701	73671911	HAR0531
chr12	73672720	73672741	HAR0532
chr12	77343368	77343511	HAR0533
chr12	78240800	78241080	HAR0534
chr12	79462003	79462308	HAR0535
chr12	79559080	79559230	HAR0536
chr12	79620666	79620977	HAR0537
chr12	83656519	83656537	HAR0538
chr12	84313001	84313260	HAR0539
chr12	86726799	86727040	HAR0540
chr12	86984560	86984795	HAR0541
chr12	89743565	89743941	HAR0542
chr12	90301718	90301752	HAR0543
chr12	90460124	90460301	HAR0544
chr12	91997535	91997881	HAR0545
chr12	92191318	92191689	HAR0546
chr12	92562152	92562604	HAR0547
chr12	92757453	92757484	HAR0548
chr12	92788500	92788870	HAR0549
chr12	94928969	94929082	HAR0550
chr12	97363557	97363753	HAR0551
chr12	97507506	97507651	HAR0552
chr12	97553225	97553530	HAR0553
chr12	97752840	97752990	HAR0554
chr12	97931252	97931624	HAR0555
chr12	98126179	98127046	HAR0556
chr12	99515380	99515710	HAR0557
chr12	99728061	99728336	HAR0558
chr12	102029520	102029750	HAR0559
chr12	102613510	102613618	HAR0560
chr12	102850102	102850466	HAR0561
chr12	102864780	102865030	HAR0562
chr12	103684042	103684296	HAR0563
chr12	108066120	108066350	HAR0564
chr12	108342254	108342429	HAR0565
chr12	108357458	108357653	HAR0566
chr12	108876280	108876740	HAR0567
chr12	109692000	109692270	HAR0568
chr12	110552141	110552162	HAR0569
chr12	110977600	110977870	HAR0570
chr12	111016260	111016312	HAR0571
chr12	113581892	113582270	HAR0572
chr12	113999034	113999276	HAR0573
chr12	114318972	114319168	HAR0574
chr12	114467996	114468201	HAR0575
chr12	114845100	114845780	HAR0576
chr12	115299960	115300196	HAR0577
chr12	119363800	119364010	HAR0578
chr12	120848336	120848837	HAR0579
chr12	128346080	128346410	HAR0580
chr12	130335918	130336042	HAR0581
chr12	130548545	130548710	HAR0582
chr12	130765765	130766030	HAR0583
chr12	133702061	133702445	HAR0584
chr13	19526878	19527035	HAR0585
chr13	21522089	21522425	HAR0586
chr13	22495866	22496061	HAR0587
chr13	23510780	23511042	HAR0588
chr13	24928553	24928885	HAR0589
chr13	28540234	28540405	HAR0590
chr13	32180033	32180170	HAR0591
chr13	34644292	34644527	HAR0592
chr13	34951368	34951595	HAR0593
chr13	38527944	38528092	HAR0594
chr13	39357190	39357318	HAR0595
chr13	40661399	40661633	HAR0596
chr13	42281055	42281163	HAR0597
chr13	43809281	43809522	HAR0598
chr13	43889748	43890052	HAR0599
chr13	44619366	44619586	HAR0600
chr13	48224440	48224670	HAR0601
chr13	49000892	49001249	HAR0602
chr13	53499998	53500334	HAR0603
chr13	53837375	53837633	HAR0604
chr13	54152600	54153039	HAR0605
chr13	54399706	54400024	HAR0606
chr13	56506713	56507012	HAR0607
chr13	59220092	59220222	HAR0608
chr13	60084918	60085394	HAR0609
chr13	60159505	60159592	HAR0610
chr13	60692168	60692360	HAR0611
chr13	60954640	60954787	HAR0612
chr13	61846763	61847012	HAR0613
chr13	63665795	63666134	HAR0614
chr13	64221242	64221375	HAR0615
chr13	65031235	65031516	HAR0616
chr13	66047405	66047618	HAR0617
chr13	66190908	66191217	HAR0618
chr13	67009340	67009630	HAR0619
chr13	67462900	67463330	HAR0620
chr13	67620249	67620276	HAR0621
chr13	67824370	67824587	HAR0622
chr13	68011425	68011710	HAR0623
chr13	68080424	68080643	HAR0624
chr13	68194794	68195041	HAR0625
chr13	69303695	69303993	HAR0626
chr13	69670936	69671071	HAR0627
chr13	69948245	69948439	HAR0628
chr13	71132964	71133156	HAR0629
chr13	71533163	71534052	HAR0630
chr13	71723752	71724353	HAR0631
chr13	71800535	71800677	HAR0632
chr13	71825601	71826180	HAR0633
chr13	71897607	71897751	HAR0634
chr13	72212291	72213257	HAR0635
chr13	72341645	72341994	HAR0636
chr13	72373582	72373697	HAR0637
chr13	72518566	72519254	HAR0638
chr13	72529023	72529038	HAR0639
chr13	72818601	72819273	HAR0640
chr13	73085346	73085679	HAR0641
chr13	73114822	73115548	HAR0642
chr13	74879898	74880324	HAR0643
chr13	75254027	75254488	HAR0644
chr13	75411834	75411972	HAR0645
chr13	75540774	75541131	HAR0646
chr13	76739526	76739737	HAR0647
chr13	77063374	77063677	HAR0648
chr13	79121232	79121771	HAR0649
chr13	80422379	80422598	HAR0650
chr13	82546471	82546786	HAR0651
chr13	83962015	83962038	HAR0652
chr13	84264323	84264479	HAR0653
chr13	84866794	84867036	HAR0654
chr13	85121663	85122003	HAR0655
chr13	87805708	87805918	HAR0656
chr13	88759783	88759986	HAR0657
chr13	89833344	89833526	HAR0658
chr13	91137512	91138025	HAR0659
chr13	91847876	91848164	HAR0660
chr13	92972675	92972853	HAR0661
chr13	93459716	93459913	HAR0662
chr13	94361802	94361949	HAR0663
chr13	94430150	94430396	HAR0664
chr13	94459054	94459287	HAR0665
chr13	94506194	94506390	HAR0666
chr13	94888297	94888329	HAR0667
chr13	95480586	95480802	HAR0668
chr13	95599769	95599947	HAR0669
chr13	95600140	95600795	HAR0670
chr13	96430966	96431356	HAR0671
chr13	96978006	96978313	HAR0672
chr13	97207875	97208190	HAR0673
chr13	97211852	97212282	HAR0674
chr13	97262883	97263265	HAR0675
chr13	97274143	97274320	HAR0676
chr13	97319534	97319860	HAR0677
chr13	97422090	97422436	HAR0678
chr13	97461403	97461566	HAR0679
chr13	97496505	97496758	HAR0680
chr13	97712817	97713125	HAR0681
chr13	97925656	97925808	HAR0682
chr13	99842842	99843029	HAR0683
chr13	100395325	100395650	HAR0684
chr13	100578312	100578627	HAR0685
chr13	101126008	101126524	HAR0686
chr13	102373270	102373316	HAR0687
chr13	103597740	103598051	HAR0688
chr13	103796003	103796030	HAR0689
chr13	103900890	103901280	HAR0690
chr13	104342386	104342811	HAR0691
chr13	104796524	104796780	HAR0692
chr13	105442800	105442950	HAR0693
chr13	105465054	105465196	HAR0694
chr13	105655822	105656054	HAR0695
chr13	105669785	105670193	HAR0696
chr13	106357704	106357819	HAR0697
chr13	106836188	106836335	HAR0698
chr13	106946998	106947126	HAR0699
chr13	107001720	107002090	HAR0700
chr13	107275480	107275722	HAR0701
chr13	110900260	110900755	HAR0702
chr13	112264063	112264166	HAR0703
chr13	112639312	112639479	HAR0704
chr14	19628689	19628815	HAR0705
chr14	19684594	19684749	HAR0706
chr14	19946578	19946704	HAR0707
chr14	21190384	21191218	HAR0708
chr14	22989334	22989546	HAR0709
chr14	23840870	23841006	HAR0710
chr14	24476271	24476413	HAR0711
chr14	26099041	26099222	HAR0712
chr14	26365042	26365123	HAR0713
chr14	26465032	26465074	HAR0714
chr14	26594199	26594480	HAR0715
chr14	26642930	26643602	HAR0716
chr14	27295002	27295205	HAR0717
chr14	28309461	28310017	HAR0718
chr14	28557115	28557131	HAR0719
chr14	28599682	28600477	HAR0720
chr14	29044341	29044669	HAR0721
chr14	30265195	30265539	HAR0722
chr14	30604123	30604617	HAR0723
chr14	31880036	31880274	HAR0724
chr14	32346360	32346890	HAR0725
chr14	33180340	33180630	HAR0726
chr14	33197172	33197384	HAR0727
chr14	33203403	33203606	HAR0728
chr14	33231133	33231627	HAR0729
chr14	33417004	33417239	HAR0730
chr14	33417751	33418104	HAR0731
chr14	33488371	33489113	HAR0732
chr14	33496341	33496595	HAR0733
chr14	33526920	33527130	HAR0734
chr14	33649062	33649291	HAR0735
chr14	33687897	33688536	HAR0736
chr14	33710550	33711235	HAR0737
chr14	33760859	33760976	HAR0738
chr14	33811460	33811810	HAR0739
chr14	33819145	33819460	HAR0740
chr14	34045569	34045772	HAR0741
chr14	34048650	34048815	HAR0742
chr14	34065558	34065810	HAR0743
chr14	34080969	34081176	HAR0744
chr14	34130320	34131118	HAR0745
chr14	34160095	34160414	HAR0746
chr14	34161492	34161808	HAR0747
chr14	34179176	34179449	HAR0748
chr14	34261807	34262043	HAR0749
chr14	34652755	34652982	HAR0750
chr14	36550251	36550390	HAR0751
chr14	36557506	36557952	HAR0752
chr14	36661739	36661776	HAR0753
chr14	37374831	37375087	HAR0754
chr14	37383857	37384173	HAR0755
chr14	37503736	37504441	HAR0756
chr14	37539815	37540051	HAR0757
chr14	37608028	37608669	HAR0758
chr14	38492512	38492773	HAR0759
chr14	39207332	39207595	HAR0760
chr14	40133125	40133715	HAR0761
chr14	40148030	40148056	HAR0762
chr14	40375266	40375580	HAR0763
chr14	40733578	40733766	HAR0764
chr14	40789727	40789963	HAR0765
chr14	44695072	44695364	HAR0766
chr14	45034896	45035392	HAR0767
chr14	45837243	45837513	HAR0768
chr14	46268792	46269006	HAR0769
chr14	47158167	47158250	HAR0770
chr14	47309413	47309738	HAR0771
chr14	48143340	48143880	HAR0772
chr14	48843159	48843565	HAR0773
chr14	48851258	48851467	HAR0774
chr14	49248228	49248336	HAR0775
chr14	49346195	49346217	HAR0776
chr14	49439679	49439944	HAR0777
chr14	49525559	49525579	HAR0778
chr14	49973927	49973953	HAR0779
chr14	49988758	49988936	HAR0780
chr14	54008724	54009000	HAR0781
chr14	54348043	54348390	HAR0782
chr14	55113560	55113750	HAR0783
chr14	60999240	60999450	HAR0784
chr14	61144825	61145054	HAR0785
chr14	61690190	61690717	HAR0786
chr14	64705360	64705795	HAR0787
chr14	66386589	66387181	HAR0788
chr14	66574560	66574886	HAR0789
chr14	66797655	66797852	HAR0790
chr14	66930973	66931221	HAR0791
chr14	68622887	68623012	HAR0792
chr14	69089620	69089756	HAR0793
chr14	69172700	69173160	HAR0794
chr14	70102660	70103430	HAR0795
chr14	70319283	70319511	HAR0796
chr14	73430372	73430609	HAR0797
chr14	73488804	73488958	HAR0798
chr14	74600580	74600770	HAR0799
chr14	76288936	76289401	HAR0800
chr14	76787274	76787480	HAR0801
chr14	78184040	78184190	HAR0802
chr14	78365365	78365515	HAR0803
chr14	79042230	79042431	HAR0804
chr14	79110960	79111116	HAR0805
chr14	79760173	79760406	HAR0806
chr14	79918523	79918835	HAR0807
chr14	79959419	79959599	HAR0808
chr14	80042294	80042550	HAR0809
chr14	80264794	80264974	HAR0810
chr14	80280350	80280382	HAR0811
chr14	82072143	82072592	HAR0812
chr14	82128607	82129254	HAR0813
chr14	82147741	82148057	HAR0814
chr14	82158268	82158653	HAR0815
chr14	82447464	82447838	HAR0816
chr14	82575703	82575828	HAR0817
chr14	83327803	83328067	HAR0818
chr14	83550878	83551071	HAR0819
chr14	83595470	83595703	HAR0820
chr14	83717404	83717486	HAR0821
chr14	83719502	83719607	HAR0822
chr14	85124220	85124670	HAR0823
chr14	88360789	88361061	HAR0824
chr14	89961414	89961610	HAR0825
chr14	90040900	90041090	HAR0826
chr14	90216193	90216662	HAR0827
chr14	92764238	92764514	HAR0828
chr14	92789353	92789368	HAR0829
chr14	95660639	95660706	HAR0830
chr14	97553685	97553796	HAR0831
chr14	97791682	97791804	HAR0832
chr14	98099540	98099730	HAR0833
chr14	98475772	98476067	HAR0834
chr14	98575088	98575579	HAR0835
chr14	99071631	99071888	HAR0836
chr14	99084560	99084932	HAR0837
chr14	99502300	99502660	HAR0838
chr14	99692869	99693036	HAR0839
chr14	103194302	103194418	HAR0840
chr14	103707805	103708147	HAR0841
chr14	104559843	104559942	HAR0842
chr14	104732791	104732974	HAR0843
chr14	105019042	105019084	HAR0844
chr15	20721491	20721697	HAR0845
chr15	20876437	20876610	HAR0846
chr15	20886431	20886563	HAR0847
chr15	22570713	22570831	HAR0848
chr15	22777687	22777817	HAR0849
chr15	22780708	22780875	HAR0850
chr15	28662067	28662303	HAR0851
chr15	30857828	30858053	HAR0852
chr15	31126560	31126698	HAR0853
chr15	31127126	31127293	HAR0854
chr15	32862523	32862673	HAR0855
chr15	33234095	33234291	HAR0856
chr15	33306860	33307070	HAR0857
chr15	34030260	34030735	HAR0858
chr15	35504139	35504419	HAR0859
chr15	35666102	35666485	HAR0860
chr15	35813893	35814650	HAR0861
chr15	36025879	36026098	HAR0862
chr15	36049431	36049961	HAR0863
chr15	36263177	36263630	HAR0864
chr15	36391472	36391801	HAR0865
chr15	36414289	36414700	HAR0866
chr15	36587220	36587370	HAR0867
chr15	36594472	36594817	HAR0868
chr15	36722583	36722756	HAR0869
chr15	36726809	36726979	HAR0870
chr15	36738533	36738694	HAR0871
chr15	36889022	36889512	HAR0872
chr15	36913321	36913881	HAR0873
chr15	36964908	36965898	HAR0874
chr15	36967612	36968013	HAR0875
chr15	37177021	37177166	HAR0876
chr15	37190729	37191210	HAR0877
chr15	37200422	37200588	HAR0878
chr15	37242100	37242250	HAR0879
chr15	37337864	37338383	HAR0880
chr15	37743703	37743717	HAR0881
chr15	38031004	38031023	HAR0882
chr15	38063708	38064091	HAR0883
chr15	38105615	38106088	HAR0884
chr15	38170560	38170950	HAR0885
chr15	42393606	42393734	HAR0886
chr15	46392261	46392425	HAR0887
chr15	49148747	49148912	HAR0888
chr15	53125080	53125096	HAR0889
chr15	56152598	56152612	HAR0890
chr15	57551507	57551732	HAR0891
chr15	58043851	58044013	HAR0892
chr15	58775837	58775938	HAR0893
chr15	60033321	60033500	HAR0894
chr15	60333979	60334133	HAR0895
chr15	60446677	60446895	HAR0896
chr15	60636519	60636836	HAR0897
chr15	60667561	60667849	HAR0898
chr15	61591340	61591590	HAR0899
chr15	61816761	61817060	HAR0900
chr15	61935992	61936287	HAR0901
chr15	61979659	61979996	HAR0902
chr15	61992836	61993053	HAR0903
chr15	62047310	62047434	HAR0904
chr15	66322290	66322483	HAR0905
chr15	66397916	66398194	HAR0906
chr15	66530131	66530353	HAR0907
chr15	67678127	67678421	HAR0908
chr15	67687200	67687490	HAR0909
chr15	67970293	67970522	HAR0910
chr15	69436128	69436343	HAR0911
chr15	70111086	70111313	HAR0912
chr15	70140731	70140842	HAR0913
chr15	70306080	70306390	HAR0914
chr15	70546710	70547014	HAR0915
chr15	71889266	71889527	HAR0916
chr15	72513501	72513664	HAR0917
chr15	73103776	73104170	HAR0918
chr15	73290539	73290722	HAR0919
chr15	75746245	75746770	HAR0920
chr15	76764437	76764818	HAR0921
chr15	77849020	77849790	HAR0922
chr15	78000391	78000532	HAR0923
chr15	78964053	78964383	HAR0924
chr15	81822500	81822970	HAR0925
chr15	86564726	86564827	HAR0926
chr15	86925692	86925850	HAR0927
chr15	87025326	87025619	HAR0928
chr15	87031311	87031507	HAR0929
chr15	88044069	88044463	HAR0930
chr15	88398145	88398317	HAR0931
chr15	88978083	88978275	HAR0932
chr15	90944320	90944344	HAR0933
chr15	91009460	91009795	HAR0934
chr15	91865115	91865151	HAR0935
chr15	92302513	92302681	HAR0936
chr15	92721323	92721635	HAR0937
chr15	94433300	94433450	HAR0938
chr15	94988820	94989050	HAR0939
chr15	95171480	95171665	HAR0940
chr15	95448470	95448603	HAR0941
chr15	96093705	96093950	HAR0942
chr15	96283830	96284078	HAR0943
chr15	96389100	96389790	HAR0944
chr15	96590906	96591010	HAR0945
chr15	96728390	96728560	HAR0946
chr15	96805987	96806186	HAR0947
chr15	96921895	96922139	HAR0948
chr15	96952460	96953100	HAR0949
chr15	97092382	97092821	HAR0950
chr15	97192139	97192275	HAR0951
chr15	98145940	98146489	HAR0952
chr15	98196119	98196246	HAR0953
chr15	98255868	98256060	HAR0954
chr15	98459168	98459299	HAR0955
chr15	100511601	100511853	HAR0956
chr15	102010900	102011355	HAR0957
chr16	4209651	4209751	HAR0958
chr16	4663129	4663181	HAR0959
chr16	4766359	4766984	HAR0960
chr16	5508079	5508167	HAR0961
chr16	5561884	5562062	HAR0962
chr16	6098589	6098706	HAR0963
chr16	6496984	6497231	HAR0964
chr16	6759531	6759715	HAR0965
chr16	6920695	6920908	HAR0966
chr16	6923380	6923543	HAR0967
chr16	7161102	7161343	HAR0968
chr16	7174842	7174960	HAR0969
chr16	7277412	7277522	HAR0970
chr16	7284771	7285055	HAR0971
chr16	7359838	7359979	HAR0972
chr16	7445671	7445837	HAR0973
chr16	7472518	7472583	HAR0974
chr16	7842499	7842607	HAR0975
chr16	8030037	8030429	HAR0976
chr16	8341428	8341453	HAR0977
chr16	8408003	8408025	HAR0978
chr16	8483315	8483597	HAR0979
chr16	9516640	9516713	HAR0980
chr16	13577190	13577206	HAR0981
chr16	16538004	16538311	HAR0982
chr16	17812480	17812630	HAR0983
chr16	17853328	17853546	HAR0984
chr16	17944578	17944875	HAR0985
chr16	18025366	18025531	HAR0986
chr16	18361285	18361593	HAR0987
chr16	19621912	19622037	HAR0988
chr16	20247913	20248310	HAR0989
chr16	24444974	24445152	HAR0990
chr16	25530501	25530657	HAR0991
chr16	25847645	25848116	HAR0992
chr16	27811380	27811550	HAR0993
chr16	31693118	31693231	HAR0994
chr16	34338427	34338660	HAR0995
chr16	48368381	48368543	HAR0996
chr16	48722595	48722766	HAR0997
chr16	48879497	48879658	HAR0998
chr16	51053172	51053411	HAR0999
chr16	51101635	51101753	HAR1000
chr16	51136465	51136682	HAR1001
chr16	52557593	52558226	HAR1002
chr16	52602921	52603255	HAR1003
chr16	52631953	52631981	HAR1004
chr16	54162238	54162775	HAR1005
chr16	54260361	54260860	HAR1006
chr16	54748042	54748503	HAR1007
chr16	56823706	56823728	HAR1008
chr16	59178444	59178638	HAR1009
chr16	59587760	59587930	HAR1010
chr16	61105957	61106212	HAR1011
chr16	61494743	61495050	HAR1012
chr16	61499507	61499825	HAR1013
chr16	61549957	61550181	HAR1014
chr16	61598492	61598646	HAR1015
chr16	61602751	61603231	HAR1016
chr16	62083702	62083939	HAR1017
chr16	62734554	62734960	HAR1018
chr16	62943298	62943793	HAR1019
chr16	62983906	62984264	HAR1020
chr16	63167093	63167486	HAR1021
chr16	63362266	63362443	HAR1022
chr16	63850349	63850448	HAR1023
chr16	64015392	64015780	HAR1024
chr16	64347007	64347138	HAR1025
chr16	64598893	64599122	HAR1026
chr16	64803220	64803370	HAR1027
chr16	65043720	65043870	HAR1028
chr16	65178840	65179196	HAR1029
chr16	65257692	65257877	HAR1030
chr16	65855149	65855351	HAR1031
chr16	67448124	67448147	HAR1032
chr16	68541826	68542008	HAR1033
chr16	68690687	68690723	HAR1034
chr16	68988894	68989216	HAR1035
chr16	72201304	72201458	HAR1036
chr16	72645923	72646109	HAR1037
chr16	72667680	72668020	HAR1038
chr16	73086940	73087560	HAR1039
chr16	73129256	73129719	HAR1040
chr16	73516670	73516824	HAR1041
chr16	73538973	73539095	HAR1042
chr16	73559607	73559772	HAR1043
chr16	73573697	73573817	HAR1044
chr16	73657246	73657645	HAR1045
chr16	73851858	73851996	HAR1046
chr16	73865124	73865162	HAR1047
chr16	76962174	76962441	HAR1048
chr16	77019154	77019345	HAR1049
chr16	77127332	77127484	HAR1050
chr16	77613220	77613560	HAR1051
chr16	77637948	77638164	HAR1052
chr16	77993488	77993523	HAR1053
chr16	78218430	78218683	HAR1054
chr16	78359145	78359604	HAR1055
chr16	78471280	78471570	HAR1056
chr16	78517526	78517671	HAR1057
chr16	78838593	78838703	HAR1058
chr16	78925400	78925528	HAR1059
chr16	78992055	78992441	HAR1060
chr16	79056323	79056601	HAR1061
chr16	79199642	79199944	HAR1062
chr16	79202470	79202492	HAR1063
chr16	79336499	79336700	HAR1064
chr16	79451656	79451669	HAR1065
chr16	79934248	79934397	HAR1066
chr16	80079855	80080106	HAR1067
chr16	80155484	80156013	HAR1068
chr16	80308387	80308509	HAR1069
chr16	80319990	80320208	HAR1070
chr16	81151100	81151139	HAR1071
chr16	82295096	82295341	HAR1072
chr16	82533224	82533547	HAR1073
chr16	82661420	82661700	HAR1074
chr16	82816280	82817030	HAR1075
chr16	82826380	82826400	HAR1076
chr16	82843103	82843561	HAR1077
chr16	82974294	82974320	HAR1078
chr16	83360774	83360816	HAR1079
chr16	85399600	85400330	HAR1080
chr16	87098800	87099370	HAR1081
chr16	89459369	89460120	HAR1082
chr16	89647507	89647643	HAR1083
chr17	6004	6172	HAR1084
chr17	597337	597546	HAR1085
chr17	2141663	2142105	HAR1086
chr17	2202961	2203332	HAR1087
chr17	3417220	3417243	HAR1088
chr17	5264465	5264711	HAR1089
chr17	5667595	5667621	HAR1090
chr17	5958064	5958197	HAR1091
chr17	6050355	6050576	HAR1092
chr17	6063620	6063810	HAR1093
chr17	9350158	9350561	HAR1094
chr17	9756232	9756625	HAR1095
chr17	9877400	9877710	HAR1096
chr17	10883019	10883236	HAR1097
chr17	11462045	11462136	HAR1098
chr17	20624303	20624904	HAR1099
chr17	20642792	20643282	HAR1100
chr17	28004700	28004850	HAR1101
chr17	31643628	31644030	HAR1102
chr17	33235370	33235651	HAR1103
chr17	33395320	33395870	HAR1104
chr17	33920184	33920461	HAR1105
chr17	34027689	34027939	HAR1106
chr17	35396141	35396319	HAR1107
chr17	38799124	38799574	HAR1108
chr17	40530662	40530810	HAR1109
chr17	40620289	40620465	HAR1110
chr17	42215400	42215995	HAR1111
chr17	45196806	45197107	HAR1112
chr17	45762183	45762490	HAR1113
chr17	46222880	46223110	HAR1114
chr17	46295986	46296213	HAR1115
chr17	46409923	46410129	HAR1116
chr17	47554963	47555420	HAR1117
chr17	49716407	49716681	HAR1118
chr17	49829434	49829694	HAR1119
chr17	50251770	50251977	HAR1120
chr17	51466790	51466958	HAR1121
chr17	51649299	51649581	HAR1122
chr17	52481374	52481547	HAR1123
chr17	52505331	52505523	HAR1124
chr17	52538504	52538705	HAR1125
chr17	55675589	55675881	HAR1126
chr17	58077374	58077529	HAR1127
chr17	59337678	59338126	HAR1128
chr17	59444466	59444814	HAR1129
chr17	60316103	60316255	HAR1130
chr17	60318847	60319008	HAR1131
chr17	62538469	62538577	HAR1132
chr17	63435100	63435484	HAR1133
chr17	63534630	63534912	HAR1134
chr17	64395031	64395051	HAR1135
chr17	65423735	65423936	HAR1136
chr17	66202280	66202382	HAR1137
chr17	68698507	68698769	HAR1138
chr17	69559985	69560198	HAR1139
chr17	69677401	69677728	HAR1140
chr17	71159174	71159467	HAR1141
chr17	71378712	71378863	HAR1142
chr17	71771079	71771518	HAR1143
chr17	71800180	71800755	HAR1144
chr17	72946056	72946084	HAR1145
chr17	73686725	73686970	HAR1146
chr17	73753579	73753636	HAR1147
chr17	74908980	74909130	HAR1148
chr17	75038894	75039140	HAR1149
chr17	75778472	75778694	HAR1150
chr17	77924863	77925031	HAR1151
chr18	904177	904537	HAR1152
chr18	908420	909170	HAR1153
chr18	1094514	1094719	HAR1154
chr18	2160552	2161950	HAR1155
chr18	2240380	2240610	HAR1156
chr18	3214860	3215270	HAR1157
chr18	3499005	3499550	HAR1158
chr18	5964449	5964661	HAR1159
chr18	6363016	6363119	HAR1160
chr18	7442580	7442650	HAR1161
chr18	8333223	8333248	HAR1162
chr18	10299596	10299624	HAR1163
chr18	18902371	18902584	HAR1164
chr18	19402440	19402590	HAR1165
chr18	21252213	21252713	HAR1166
chr18	22622580	22623065	HAR1167
chr18	22657985	22658150	HAR1168
chr18	22714860	22715210	HAR1169
chr18	22728041	22728380	HAR1170
chr18	22754684	22754959	HAR1171
chr18	22873794	22874107	HAR1172
chr18	23194601	23194908	HAR1173
chr18	23259560	23259950	HAR1174
chr18	23458460	23458831	HAR1175
chr18	23915443	23916424	HAR1176
chr18	25017862	25018188	HAR1177
chr18	25201528	25201816	HAR1178
chr18	25610014	25610036	HAR1179
chr18	26311661	26311685	HAR1180
chr18	27836740	27836890	HAR1181
chr18	27909022	27909128	HAR1182
chr18	29829891	29829988	HAR1183
chr18	30351294	30351403	HAR1184
chr18	30627066	30627252	HAR1185
chr18	31165125	31165691	HAR1186
chr18	33570460	33570610	HAR1187
chr18	34049662	34050048	HAR1188
chr18	35249100	35249370	HAR1189
chr18	35294747	35294918	HAR1190
chr18	35526434	35526737	HAR1191
chr18	35564574	35565238	HAR1192
chr18	35756076	35756178	HAR1193
chr18	36062928	36063117	HAR1194
chr18	36339183	36339484	HAR1195
chr18	36545021	36545192	HAR1196
chr18	36619858	36620098	HAR1197
chr18	36685136	36685493	HAR1198
chr18	36891317	36891978	HAR1199
chr18	37151672	37151694	HAR1200
chr18	37254904	37255258	HAR1201
chr18	37261081	37261208	HAR1202
chr18	37293654	37293774	HAR1203
chr18	37387302	37387602	HAR1204
chr18	37489757	37489916	HAR1205
chr18	37585377	37585728	HAR1206
chr18	37702335	37702633	HAR1207
chr18	37732893	37733050	HAR1208
chr18	37940589	37940888	HAR1209
chr18	37967451	37967656	HAR1210
chr18	38012221	38012434	HAR1211
chr18	38291749	38291913	HAR1212
chr18	38430800	38430950	HAR1213
chr18	38435668	38435814	HAR1214
chr18	38918922	38919449	HAR1215
chr18	39364095	39364137	HAR1216
chr18	39459640	39459781	HAR1217
chr18	39711324	39711615	HAR1218
chr18	39929358	39929629	HAR1219
chr18	39998340	39998530	HAR1220
chr18	41605311	41605582	HAR1221
chr18	41766151	41766417	HAR1222
chr18	41853835	41854306	HAR1223
chr18	42179187	42179204	HAR1224
chr18	42871845	42872636	HAR1225
chr18	42879000	42879290	HAR1226
chr18	43014904	43015071	HAR1227
chr18	43142480	43143030	HAR1228
chr18	44068825	44069010	HAR1229
chr18	44901786	44902072	HAR1230
chr18	44929828	44930069	HAR1231
chr18	45735100	45735390	HAR1232
chr18	46466558	46466641	HAR1233
chr18	47092952	47092981	HAR1234
chr18	48968445	48968669	HAR1235
chr18	49139011	49139414	HAR1236
chr18	49406080	49406383	HAR1237
chr18	50095369	50095521	HAR1238
chr18	50140922	50140940	HAR1239
chr18	50547654	50547833	HAR1240
chr18	51028700	51029123	HAR1241
chr18	52745792	52745943	HAR1242
chr18	53359407	53359710	HAR1243
chr18	53726441	53726700	HAR1244
chr18	53999705	53999890	HAR1245
chr18	54067442	54067852	HAR1246
chr18	54485706	54485722	HAR1247
chr18	54578345	54578361	HAR1248
chr18	55051565	55051761	HAR1249
chr18	56578960	56579470	HAR1250
chr18	57020458	57020535	HAR1251
chr18	57368400	57368850	HAR1252
chr18	59069077	59069099	HAR1253
chr18	59138921	59139147	HAR1254
chr18	59296663	59296909	HAR1255
chr18	62021415	62021450	HAR1256
chr18	62504900	62505110	HAR1257
chr18	63172914	63173015	HAR1258
chr18	63331788	63332125	HAR1259
chr18	64330021	64330302	HAR1260
chr18	64447520	64447670	HAR1261
chr18	64447815	64448349	HAR1262
chr18	68137920	68138170	HAR1263
chr18	68545407	68545636	HAR1264
chr18	69333197	69333309	HAR1265
chr18	69663153	69663531	HAR1266
chr18	71216503	71216550	HAR1267
chr18	72480388	72480572	HAR1268
chr18	72511037	72511176	HAR1269
chr18	72582237	72582342	HAR1270
chr18	72613874	72614606	HAR1271
chr18	72769537	72769947	HAR1272
chr18	72872900	72873230	HAR1273
chr18	73257060	73257390	HAR1274
chr18	73333733	73334117	HAR1275
chr18	73767980	73768122	HAR1276
chr18	74071797	74071887	HAR1277
chr18	76008052	76008235	HAR1278
chr18	76190067	76190551	HAR1279
chr18	76532348	76532585	HAR1280
chr19	5649676	5649857	HAR1281
chr19	7561410	7561696	HAR1282
chr19	13004946	13005696	HAR1283
chr19	21213677	21213981	HAR1284
chr19	21833910	21834130	HAR1285
chr19	22269071	22269400	HAR1286
chr19	23310586	23311395	HAR1287
chr19	28892043	28892290	HAR1288
chr19	29352648	29352841	HAR1289
chr19	30979710	30979913	HAR1290
chr19	31154040	31154330	HAR1291
chr19	31398228	31398702	HAR1292
chr19	31795434	31795605	HAR1293
chr19	31912411	31912806	HAR1294
chr19	32263617	32263881	HAR1295
chr19	32380381	32380760	HAR1296
chr19	32560820	32561108	HAR1297
chr19	32725644	32726400	HAR1298
chr19	33928145	33928535	HAR1299
chr19	34857520	34858080	HAR1300
chr19	37247184	37247398	HAR1301
chr19	38554096	38554292	HAR1302
chr19	42680044	42680364	HAR1303
chr19	49533234	49533386	HAR1304
chr19	53230107	53230497	HAR1305
chr2	2593308	2593497	HAR1306
chr2	6485395	6485718	HAR1307
chr2	6704433	6704810	HAR1308
chr2	7464877	7465126	HAR1309
chr2	8012025	8012161	HAR1310
chr2	8549680	8550270	HAR1311
chr2	11242506	11242669	HAR1312
chr2	11531931	11531952	HAR1313
chr2	12061151	12061650	HAR1314
chr2	12538254	12538438	HAR1315
chr2	14837416	14837799	HAR1316
chr2	16196096	16196135	HAR1317
chr2	16224877	16225057	HAR1318
chr2	19661653	19661796	HAR1319
chr2	20698159	20698282	HAR1320
chr2	21475216	21475777	HAR1321
chr2	21676287	21676953	HAR1322
chr2	21721039	21721345	HAR1323
chr2	21741640	21741777	HAR1324
chr2	21742295	21742526	HAR1325
chr2	21873202	21873467	HAR1326
chr2	21882002	21882324	HAR1327
chr2	21980620	21981350	HAR1328
chr2	22181799	22181901	HAR1329
chr2	22551960	22552710	HAR1330
chr2	22657837	22657908	HAR1331
chr2	22822540	22822789	HAR1332
chr2	22886044	22886184	HAR1333
chr2	23125049	23125329	HAR1334
chr2	23216030	23216055	HAR1335
chr2	23264260	23264470	HAR1336
chr2	23555047	23555340	HAR1337
chr2	23637713	23637838	HAR1338
chr2	23831324	23831814	HAR1339
chr2	25303790	25304198	HAR1340
chr2	26032794	26033230	HAR1341
chr2	26792905	26793190	HAR1342
chr2	27716160	27716650	HAR1343
chr2	30087740	30087935	HAR1344
chr2	30704858	30705164	HAR1345
chr2	31298474	31298518	HAR1346
chr2	33930033	33930349	HAR1347
chr2	34609951	34610173	HAR1348
chr2	34792309	34792506	HAR1349
chr2	35732358	35732567	HAR1350
chr2	36137582	36137740	HAR1351
chr2	36566967	36567298	HAR1352
chr2	36616426	36616665	HAR1353
chr2	36654940	36655220	HAR1354
chr2	36752990	36753338	HAR1355
chr2	38260969	38261148	HAR1356
chr2	39836618	39836722	HAR1357
chr2	41010944	41011125	HAR1358
chr2	41311542	41311562	HAR1359
chr2	44252259	44252551	HAR1360
chr2	44707105	44707276	HAR1361
chr2	44720746	44721389	HAR1362
chr2	44944607	44944914	HAR1363
chr2	45560690	45560886	HAR1364
chr2	49444182	49444358	HAR1365
chr2	49465128	49465595	HAR1366
chr2	49583403	49583679	HAR1367
chr2	49611237	49611357	HAR1368
chr2	50281694	50282858	HAR1369
chr2	52797784	52797971	HAR1370
chr2	53341860	53342050	HAR1371
chr2	56490098	56490296	HAR1372
chr2	57981821	57982131	HAR1373
chr2	58282128	58282836	HAR1374
chr2	58591103	58591452	HAR1375
chr2	59179055	59179889	HAR1376
chr2	59517950	59518414	HAR1377
chr2	59887112	59887472	HAR1378
chr2	60175450	60175520	HAR1379
chr2	60280860	60281290	HAR1380
chr2	60516614	60516875	HAR1381
chr2	64067160	64067310	HAR1382
chr2	66759651	66759872	HAR1383
chr2	66913816	66914219	HAR1384
chr2	66927809	66927951	HAR1385
chr2	67153608	67153996	HAR1386
chr2	67448415	67448430	HAR1387
chr2	68069816	68070029	HAR1388
chr2	71923818	71924074	HAR1389
chr2	72077011	72077260	HAR1390
chr2	76508173	76508319	HAR1391
chr2	76782906	76783459	HAR1392
chr2	77829326	77829624	HAR1393
chr2	78801380	78801594	HAR1394
chr2	80187599	80187667	HAR1395
chr2	80318402	80318560	HAR1396
chr2	80802697	80803027	HAR1397
chr2	80842761	80842923	HAR1398
chr2	80865761	80866001	HAR1399
chr2	80905307	80905508	HAR1400
chr2	81088698	81088714	HAR1401
chr2	81424515	81424677	HAR1402
chr2	83390323	83390530	HAR1403
chr2	84257670	84257796	HAR1404
chr2	84461280	84461510	HAR1405
chr2	86695339	86695551	HAR1406
chr2	87373616	87373759	HAR1407
chr2	87865326	87866345	HAR1408
chr2	88189830	88190129	HAR1409
chr2	92252217	92252528	HAR1410
chr2	100658011	100658202	HAR1411
chr2	100765546	100765724	HAR1412
chr2	103467243	103467418	HAR1413
chr2	103851799	103851933	HAR1414
chr2	104823970	104824544	HAR1415
chr2	105031263	105031550	HAR1416
chr2	105158357	105158695	HAR1417
chr2	105489020	105489380	HAR1418
chr2	105561548	105561747	HAR1419
chr2	105879181	105879521	HAR1420
chr2	106054240	106054550	HAR1421
chr2	107768398	107768549	HAR1422
chr2	108602605	108603115	HAR1423
chr2	108677920	108678150	HAR1424
chr2	109040187	109040349	HAR1425
chr2	110622266	110622503	HAR1426
chr2	111264156	111264394	HAR1427
chr2	111616307	111616489	HAR1428
chr2	112141310	112141511	HAR1429
chr2	112141904	112142571	HAR1430
chr2	113992940	113993455	HAR1431
chr2	114489154	114489227	HAR1432
chr2	114647840	114648480	HAR1433
chr2	114959690	114959873	HAR1434
chr2	116474381	116474511	HAR1435
chr2	116606460	116606782	HAR1436
chr2	117484055	117484292	HAR1437
chr2	117524368	117524391	HAR1438
chr2	118809562	118809721	HAR1439
chr2	119036605	119036870	HAR1440
chr2	119067158	119067880	HAR1441
chr2	119600160	119600580	HAR1442
chr2	121730653	121730762	HAR1443
chr2	121832783	121833140	HAR1444
chr2	124313006	124313291	HAR1445
chr2	124653209	124653514	HAR1446
chr2	124996400	124996550	HAR1447
chr2	126292758	126292859	HAR1448
chr2	126375801	126376044	HAR1449
chr2	129715169	129715320	HAR1450
chr2	132680938	132681047	HAR1451
chr2	133346893	133347089	HAR1452
chr2	133878130	133878262	HAR1453
chr2	135118260	135118550	HAR1454
chr2	137386811	137387013	HAR1455
chr2	137747941	137748233	HAR1456
chr2	137917312	137917468	HAR1457
chr2	138669878	138670341	HAR1458
chr2	142547742	142547792	HAR1459
chr2	142764731	142764833	HAR1460
chr2	143026034	143026303	HAR1461
chr2	143475857	143476078	HAR1462
chr2	143612183	143612528	HAR1463
chr2	143682548	143682905	HAR1464
chr2	144050260	144050505	HAR1465
chr2	144289674	144290024	HAR1466
chr2	144332930	144333477	HAR1467
chr2	144483820	144483970	HAR1468
chr2	144581548	144581672	HAR1469
chr2	144617839	144618263	HAR1470
chr2	144713303	144713509	HAR1471
chr2	144754666	144755630	HAR1472
chr2	145144655	145145074	HAR1473
chr2	145157992	145158325	HAR1474
chr2	145234574	145235190	HAR1475
chr2	145272257	145272274	HAR1476
chr2	145785838	145786411	HAR1477
chr2	145868640	145868810	HAR1478
chr2	145978042	145978795	HAR1479
chr2	146257878	146258333	HAR1480
chr2	146487443	146487751	HAR1481
chr2	146632033	146632363	HAR1482
chr2	147023162	147023427	HAR1483
chr2	147187000	147187170	HAR1484
chr2	147349460	147349875	HAR1485
chr2	147382134	147382766	HAR1486
chr2	147955812	147956576	HAR1487
chr2	148222413	148222624	HAR1488
chr2	151478040	151478710	HAR1489
chr2	151644940	151645290	HAR1490
chr2	152208554	152208813	HAR1491
chr2	153981817	153982021	HAR1492
chr2	155212331	155212354	HAR1493
chr2	156583117	156583325	HAR1494
chr2	156619267	156619286	HAR1495
chr2	157012772	157013338	HAR1496
chr2	157241478	157241500	HAR1497
chr2	157463612	157463993	HAR1498
chr2	157839985	157840157	HAR1499
chr2	158641915	158642082	HAR1500
chr2	160006471	160006503	HAR1501
chr2	161453020	161453410	HAR1502
chr2	162105310	162105325	HAR1503
chr2	162286139	162286320	HAR1504
chr2	162298583	162298940	HAR1505
chr2	163563344	163563492	HAR1506
chr2	164166942	164167001	HAR1507
chr2	164178487	164179046	HAR1508
chr2	164254736	164255195	HAR1509
chr2	164410054	164410373	HAR1510
chr2	164616320	164616693	HAR1511
chr2	164972651	164973088	HAR1512
chr2	166350715	166350815	HAR1513
chr2	167977940	167978231	HAR1514
chr2	169630245	169630560	HAR1515
chr2	171002630	171002854	HAR1516
chr2	171679517	171679721	HAR1517
chr2	171737418	171737687	HAR1518
chr2	172201674	172202019	HAR1519
chr2	172430319	172430657	HAR1520
chr2	172977975	172977988	HAR1521
chr2	173251452	173251695	HAR1522
chr2	174524179	174524435	HAR1523
chr2	174973161	174973869	HAR1524
chr2	176433901	176434093	HAR1525
chr2	176435822	176436229	HAR1526
chr2	176530702	176530828	HAR1527
chr2	176765342	176765484	HAR1528
chr2	176943110	176943744	HAR1529
chr2	176990517	176990644	HAR1530
chr2	177683196	177683218	HAR1531
chr2	177716143	177716304	HAR1532
chr2	177744441	177744743	HAR1533
chr2	178094013	178094226	HAR1534
chr2	178845408	178845433	HAR1535
chr2	179668967	179669146	HAR1536
chr2	181186468	181186808	HAR1537
chr2	181324625	181324898	HAR1538
chr2	181325445	181325674	HAR1539
chr2	181711686	181711805	HAR1540
chr2	182333573	182333875	HAR1541
chr2	182699938	182699996	HAR1542
chr2	184009371	184009756	HAR1543
chr2	184419136	184419335	HAR1544
chr2	186588992	186589234	HAR1545
chr2	187399182	187399317	HAR1546
chr2	190306204	190306231	HAR1547
chr2	190767096	190767134	HAR1548
chr2	192723807	192723925	HAR1549
chr2	192742612	192742818	HAR1550
chr2	192783219	192783254	HAR1551
chr2	193321376	193321961	HAR1552
chr2	195351180	195351330	HAR1553
chr2	195871722	195871960	HAR1554
chr2	197742179	197742405	HAR1555
chr2	199183373	199183662	HAR1556
chr2	199951905	199952123	HAR1557
chr2	200488473	200488917	HAR1558
chr2	201038051	201038500	HAR1559
chr2	202987965	202988205	HAR1560
chr2	204946974	204947139	HAR1561
chr2	205129752	205129895	HAR1562
chr2	205235322	205235344	HAR1563
chr2	205625125	205625332	HAR1564
chr2	205785372	205785509	HAR1565
chr2	205977305	205977433	HAR1566
chr2	206000675	206000857	HAR1567
chr2	206027922	206027940	HAR1568
chr2	206146719	206146744	HAR1569
chr2	206291623	206291833	HAR1570
chr2	206536851	206537127	HAR1571
chr2	206757041	206757161	HAR1572
chr2	206867685	206867848	HAR1573
chr2	207509006	207509337	HAR1574
chr2	207710459	207710766	HAR1575
chr2	208001560	208002050	HAR1576
chr2	208003340	208003890	HAR1577
chr2	208297115	208297758	HAR1578
chr2	208972996	208973133	HAR1579
chr2	212015016	212015200	HAR1580
chr2	212103243	212103422	HAR1581
chr2	212399208	212399809	HAR1582
chr2	212773117	212773496	HAR1583
chr2	212936314	212936503	HAR1584
chr2	212973922	212974152	HAR1585
chr2	213057445	213057853	HAR1586
chr2	213080564	213080806	HAR1587
chr2	213187289	213187570	HAR1588
chr2	213934108	213934497	HAR1589
chr2	215442400	215442850	HAR1590
chr2	215453182	215453543	HAR1591
chr2	215484554	215484637	HAR1592
chr2	215764795	215765213	HAR1593
chr2	217047820	217047838	HAR1594
chr2	217501520	217501623	HAR1595
chr2	217728640	217729030	HAR1596
chr2	218770160	218770410	HAR1597
chr2	219933896	219934115	HAR1598
chr2	220263666	220263897	HAR1599
chr2	220289006	220289313	HAR1600
chr2	220728202	220728252	HAR1601
chr2	221345433	221345606	HAR1602
chr2	221382197	221382405	HAR1603
chr2	222048756	222048918	HAR1604
chr2	222218795	222219029	HAR1605
chr2	222241920	222242265	HAR1606
chr2	222556948	222557352	HAR1607
chr2	222791098	222791312	HAR1608
chr2	222909209	222909716	HAR1609
chr2	222926589	222926976	HAR1610
chr2	223040193	223040689	HAR1611
chr2	225510500	225510790	HAR1612
chr2	226043489	226043718	HAR1613
chr2	226361662	226361929	HAR1614
chr2	227362040	227362211	HAR1615
chr2	230138115	230138367	HAR1616
chr2	236773663	236774209	HAR1617
chr2	237089355	237089520	HAR1618
chr2	237776600	237776890	HAR1619
chr2	238224260	238224490	HAR1620
chr20	656389	656581	HAR1621
chr20	708975	709065	HAR1622
chr20	1045527	1045713	HAR1623
chr20	4237583	4237600	HAR1624
chr20	5140594	5140787	HAR1625
chr20	6542448	6542649	HAR1626
chr20	6631662	6632045	HAR1627
chr20	6956241	6956311	HAR1628
chr20	7092298	7092521	HAR1629
chr20	7886155	7886178	HAR1630
chr20	8149635	8149822	HAR1631
chr20	8252338	8252575	HAR1632
chr20	8633306	8633528	HAR1633
chr20	8882385	8882538	HAR1634
chr20	8965545	8965731	HAR1635
chr20	9455560	9456030	HAR1636
chr20	11108780	11109390	HAR1637
chr20	11109526	11109672	HAR1638
chr20	11858335	11858499	HAR1639
chr20	12175528	12175668	HAR1640
chr20	12877641	12877897	HAR1641
chr20	15203727	15203910	HAR1642
chr20	15397675	15397718	HAR1643
chr20	15493511	15493681	HAR1644
chr20	15910777	15910881	HAR1645
chr20	16421494	16421770	HAR1646
chr20	21026209	21026546	HAR1647
chr20	21127643	21127675	HAR1648
chr20	21757708	21758104	HAR1649
chr20	21922580	21922890	HAR1650
chr20	29930518	29930725	HAR1651
chr20	30425199	30425393	HAR1652
chr20	30753252	30753274	HAR1653
chr20	36479495	36479673	HAR1654
chr20	37712525	37712777	HAR1655
chr20	38076424	38076636	HAR1656
chr20	38169985	38170188	HAR1657
chr20	38230561	38230972	HAR1658
chr20	38245004	38245127	HAR1659
chr20	38736413	38736617	HAR1660
chr20	39380382	39380593	HAR1661
chr20	39462482	39462708	HAR1662
chr20	39488233	39488273	HAR1663
chr20	39513665	39513815	HAR1664
chr20	39825490	39825831	HAR1665
chr20	39959875	39960136	HAR1666
chr20	40510649	40510848	HAR1667
chr20	40811158	40811347	HAR1668
chr20	40910416	40910688	HAR1669
chr20	41525538	41525884	HAR1670
chr20	41741802	41742114	HAR1671
chr20	41953920	41953986	HAR1672
chr20	43459995	43460214	HAR1673
chr20	44853809	44854118	HAR1674
chr20	50222815	50222949	HAR1675
chr20	51094091	51094474	HAR1676
chr20	51620259	51620395	HAR1677
chr20	51759220	51759370	HAR1678
chr20	51822984	51823091	HAR1679
chr20	51981200	51981370	HAR1680
chr20	53493401	53493695	HAR1681
chr20	56846854	56847210	HAR1682
chr20	58816019	58816177	HAR1683
chr20	60204586	60204692	HAR1684
chr20	60269996	60270180	HAR1685
chr20	61717153	61717362	HAR1686
chr20	61733446	61733630	HAR1687
chr21	11011418	11011657	HAR1688
chr21	14607757	14607888	HAR1689
chr21	15706225	15706497	HAR1690
chr21	15825740	15825930	HAR1691
chr21	16066426	16066640	HAR1692
chr21	16093056	16093388	HAR1693
chr21	16247227	16247410	HAR1694
chr21	17443380	17443790	HAR1695
chr21	17828743	17828823	HAR1696
chr21	18137382	18137680	HAR1697
chr21	18215634	18215851	HAR1698
chr21	19398742	19398834	HAR1699
chr21	19475166	19475299	HAR1700
chr21	19722097	19722403	HAR1701
chr21	21700270	21700289	HAR1702
chr21	21946680	21946898	HAR1703
chr21	22365769	22365861	HAR1704
chr21	27213884	27214049	HAR1705
chr21	27626508	27626572	HAR1706
chr21	28048616	28048730	HAR1707
chr21	30238181	30238308	HAR1708
chr21	30238635	30239668	HAR1709
chr21	30429195	30429325	HAR1710
chr21	30752489	30752806	HAR1711
chr21	30930720	30930940	HAR1712
chr21	31029348	31029555	HAR1713
chr21	32458054	32458084	HAR1714
chr21	33220160	33220450	HAR1715
chr21	34559934	34560096	HAR1716
chr21	35467109	35467184	HAR1717
chr21	36173491	36173801	HAR1718
chr21	36341100	36341590	HAR1719
chr21	39235847	39235886	HAR1720
chr21	42059585	42059850	HAR1721
chr21	45502400	45502940	HAR1722
chr21	46096219	46096503	HAR1723
chr21	46096900	46097077	HAR1724
chr22	16158331	16158489	HAR1725
chr22	27210632	27210802	HAR1726
chr22	28145200	28145355	HAR1727
chr22	32811932	32811991	HAR1728
chr22	34360462	34360697	HAR1729
chr22	36168924	36169092	HAR1730
chr22	36985968	36985989	HAR1731
chr22	38549322	38549487	HAR1732
chr22	42714263	42714365	HAR1733
chr22	43400516	43400688	HAR1734
chr22	47241184	47241373	HAR1735
chr22	49354866	49355233	HAR1736
chr22	49497313	49497599	HAR1737
chr3	63277	63589	HAR1738
chr3	563108	563396	HAR1739
chr3	582064	582406	HAR1740
chr3	609533	609805	HAR1741
chr3	615847	616023	HAR1742
chr3	683637	683894	HAR1743
chr3	764672	764966	HAR1744
chr3	817551	817756	HAR1745
chr3	1007929	1008395	HAR1746
chr3	1237640	1237970	HAR1747
chr3	1273598	1273785	HAR1748
chr3	1677069	1677467	HAR1749
chr3	1711231	1711537	HAR1750
chr3	2137725	2138157	HAR1751
chr3	2141600	2142075	HAR1752
chr3	2310818	2311051	HAR1753
chr3	2417345	2417505	HAR1754
chr3	2681614	2681842	HAR1755
chr3	2701980	2702310	HAR1756
chr3	2783280	2783850	HAR1757
chr3	3653723	3653795	HAR1758
chr3	4774769	4774910	HAR1759
chr3	4790328	4790561	HAR1760
chr3	5313959	5314200	HAR1761
chr3	5467965	5468145	HAR1762
chr3	6062063	6062081	HAR1763
chr3	6907090	6907107	HAR1764
chr3	6969840	6970070	HAR1765
chr3	7961680	7961930	HAR1766
chr3	11641980	11642395	HAR1767
chr3	12940580	12940875	HAR1768
chr3	13276264	13276381	HAR1769
chr3	15182881	15183579	HAR1770
chr3	15563357	15563542	HAR1771
chr3	16926551	16926755	HAR1772
chr3	18537891	18537967	HAR1773
chr3	19007900	19008059	HAR1774
chr3	19442100	19442350	HAR1775
chr3	20420312	20420541	HAR1776
chr3	21801560	21801901	HAR1777
chr3	23150284	23150350	HAR1778
chr3	25495615	25495642	HAR1779
chr3	25651053	25651095	HAR1780
chr3	26975738	26975764	HAR1781
chr3	27951920	27952069	HAR1782
chr3	28307320	28307509	HAR1783
chr3	29250977	29251021	HAR1784
chr3	29482120	29482455	HAR1785
chr3	34354205	34354464	HAR1786
chr3	34553663	34553827	HAR1787
chr3	35721780	35722050	HAR1788
chr3	35807981	35808302	HAR1789
chr3	39136440	39136870	HAR1790
chr3	41381360	41381510	HAR1791
chr3	41958724	41958958	HAR1792
chr3	50824987	50825447	HAR1793
chr3	52354240	52354470	HAR1794
chr3	54383358	54383647	HAR1795
chr3	54834468	54834752	HAR1796
chr3	55292492	55292771	HAR1797
chr3	55577180	55577630	HAR1798
chr3	55613456	55613807	HAR1799
chr3	56037220	56037530	HAR1800
chr3	58810252	58810482	HAR1801
chr3	59297015	59297275	HAR1802
chr3	59372963	59373353	HAR1803
chr3	59421950	59422157	HAR1804
chr3	59426359	59426618	HAR1805
chr3	59543972	59544367	HAR1806
chr3	59577755	59577924	HAR1807
chr3	60291395	60291561	HAR1808
chr3	60318639	60318829	HAR1809
chr3	60332916	60333064	HAR1810
chr3	60355875	60356048	HAR1811
chr3	60368662	60368709	HAR1812
chr3	60544699	60544943	HAR1813
chr3	60787840	60787990	HAR1814
chr3	60925761	60926062	HAR1815
chr3	60975412	60975671	HAR1816
chr3	61205985	61206018	HAR1817
chr3	61268940	61269090	HAR1818
chr3	61445424	61445647	HAR1819
chr3	63953580	63953820	HAR1820
chr3	64190808	64190899	HAR1821
chr3	64525479	64525517	HAR1822
chr3	64575702	64575853	HAR1823
chr3	64661036	64661315	HAR1824
chr3	65869200	65869630	HAR1825
chr3	67458320	67458470	HAR1826
chr3	67637740	67638010	HAR1827
chr3	67750239	67750354	HAR1828
chr3	67788188	67788234	HAR1829
chr3	67948153	67948696	HAR1830
chr3	68113494	68113878	HAR1831
chr3	68193105	68193365	HAR1832
chr3	68683182	68683507	HAR1833
chr3	68971729	68971912	HAR1834
chr3	69280996	69281018	HAR1835
chr3	69628637	69628660	HAR1836
chr3	70019900	70020153	HAR1837
chr3	70046735	70047412	HAR1838
chr3	70055164	70055267	HAR1839
chr3	70299667	70300025	HAR1840
chr3	70351797	70352004	HAR1841
chr3	70554874	70555424	HAR1842
chr3	70644649	70645023	HAR1843
chr3	70655293	70655512	HAR1844
chr3	70669039	70669617	HAR1845
chr3	70676745	70676868	HAR1846
chr3	70778754	70779161	HAR1847
chr3	71441922	71442045	HAR1848
chr3	71577620	71577830	HAR1849
chr3	73768797	73768964	HAR1850
chr3	75178256	75178399	HAR1851
chr3	76253252	76253274	HAR1852
chr3	76414537	76414978	HAR1853
chr3	76530299	76530447	HAR1854
chr3	76596941	76597249	HAR1855
chr3	77036140	77036479	HAR1856
chr3	77220034	77220456	HAR1857
chr3	79137031	79137311	HAR1858
chr3	79448754	79448942	HAR1859
chr3	79490980	79491051	HAR1860
chr3	79860192	79860370	HAR1861
chr3	79896716	79896729	HAR1862
chr3	80214954	80215193	HAR1863
chr3	81210955	81211252	HAR1864
chr3	81267645	81267795	HAR1865
chr3	81389425	81389711	HAR1866
chr3	81893661	81894510	HAR1867
chr3	82051823	82052446	HAR1868
chr3	82106956	82107251	HAR1869
chr3	82465858	82466217	HAR1870
chr3	82842752	82843097	HAR1871
chr3	84650272	84650444	HAR1872
chr3	85382626	85382792	HAR1873
chr3	85515186	85515579	HAR1874
chr3	85563769	85563951	HAR1875
chr3	85758554	85759040	HAR1876
chr3	85875789	85875993	HAR1877
chr3	86660938	86661267	HAR1878
chr3	86683570	86683906	HAR1879
chr3	86782877	86783023	HAR1880
chr3	86986760	86986990	HAR1881
chr3	87278929	87279122	HAR1882
chr3	87606598	87607157	HAR1883
chr3	87650103	87650285	HAR1884
chr3	87695989	87696219	HAR1885
chr3	89276896	89277092	HAR1886
chr3	89536540	89536690	HAR1887
chr3	93707256	93707668	HAR1888
chr3	94037228	94037474	HAR1889
chr3	97313088	97313312	HAR1890
chr3	97454780	97454930	HAR1891
chr3	98775636	98775747	HAR1892
chr3	99375185	99375748	HAR1893
chr3	99600025	99600284	HAR1894
chr3	99940903	99941032	HAR1895
chr3	101569620	101569950	HAR1896
chr3	104351589	104351897	HAR1897
chr3	107003264	107003458	HAR1898
chr3	107317832	107318292	HAR1899
chr3	107708877	107709273	HAR1900
chr3	107724925	107725555	HAR1901
chr3	109203037	109203269	HAR1902
chr3	109452942	109453306	HAR1903
chr3	110659867	110660004	HAR1904
chr3	110700218	110700360	HAR1905
chr3	114135530	114136195	HAR1906
chr3	114137840	114138090	HAR1907
chr3	114182976	114183217	HAR1908
chr3	114246892	114247124	HAR1909
chr3	114272938	114273302	HAR1910
chr3	114304600	114305350	HAR1911
chr3	114378340	114378770	HAR1912
chr3	115650016	115650402	HAR1913
chr3	115905297	115905544	HAR1914
chr3	116128532	116128676	HAR1915
chr3	116606676	116606953	HAR1916
chr3	117141860	117142032	HAR1917
chr3	117477287	117477668	HAR1918
chr3	118540367	118540811	HAR1919
chr3	119984202	119984370	HAR1920
chr3	120363824	120364273	HAR1921
chr3	125661709	125661890	HAR1922
chr3	127168440	127168630	HAR1923
chr3	136479215	136479324	HAR1924
chr3	136855533	136856153	HAR1925
chr3	136988530	136989017	HAR1926
chr3	137020231	137020380	HAR1927
chr3	137583180	137583603	HAR1928
chr3	137610486	137611129	HAR1929
chr3	138694246	138694297	HAR1930
chr3	139493545	139493843	HAR1931
chr3	140103136	140103291	HAR1932
chr3	140470521	140470692	HAR1933
chr3	141883300	141883515	HAR1934
chr3	143201620	143201790	HAR1935
chr3	143388102	143388318	HAR1936
chr3	143465311	143465485	HAR1937
chr3	144407225	144407597	HAR1938
chr3	146671723	146672026	HAR1939
chr3	147239500	147239770	HAR1940
chr3	147603320	147603903	HAR1941
chr3	148163707	148164279	HAR1942
chr3	148589757	148589865	HAR1943
chr3	148908773	148908890	HAR1944
chr3	157212480	157213050	HAR1945
chr3	157611833	157612086	HAR1946
chr3	157637744	157637776	HAR1947
chr3	157676146	157676497	HAR1948
chr3	159012253	159012489	HAR1949
chr3	159359220	159359370	HAR1950
chr3	159898493	159898821	HAR1951
chr3	159925086	159925305	HAR1952
chr3	161591784	161592084	HAR1953
chr3	162455787	162455817	HAR1954
chr3	166182826	166183119	HAR1955
chr3	166807916	166808156	HAR1956
chr3	167677335	167677657	HAR1957
chr3	168594220	168594500	HAR1958
chr3	169081986	169082829	HAR1959
chr3	169153575	169153857	HAR1960
chr3	169183228	169183611	HAR1961
chr3	170819800	170820100	HAR1962
chr3	173124422	173124600	HAR1963
chr3	173680516	173680913	HAR1964
chr3	173820082	173820381	HAR1965
chr3	174032102	174032220	HAR1966
chr3	174393847	174393994	HAR1967
chr3	174438551	174438808	HAR1968
chr3	174629632	174629905	HAR1969
chr3	174676525	174676819	HAR1970
chr3	174893631	174893965	HAR1971
chr3	175200174	175200198	HAR1972
chr3	175297280	175297498	HAR1973
chr3	175569100	175569890	HAR1974
chr3	175671965	175672207	HAR1975
chr3	178387030	178387051	HAR1976
chr3	178785140	178785410	HAR1977
chr3	180952322	180952568	HAR1978
chr3	182019890	182020123	HAR1979
chr3	182236440	182236614	HAR1980
chr3	182555637	182555812	HAR1981
chr3	183289847	183289870	HAR1982
chr3	184069290	184069608	HAR1983
chr3	185957096	185957395	HAR1984
chr3	187290147	187290187	HAR1985
chr3	187628086	187628380	HAR1986
chr3	187966599	187966768	HAR1987
chr3	188917997	188918285	HAR1988
chr3	190263015	190263327	HAR1989
chr3	193016310	193016495	HAR1990
chr3	193419918	193420024	HAR1991
chr3	193506570	193506772	HAR1992
chr3	193801080	193801330	HAR1993
chr3	194182863	194182954	HAR1994
chr4	1357225	1357376	HAR1995
chr4	1613635	1614059	HAR1996
chr4	4794040	4794190	HAR1997
chr4	10269582	10269750	HAR1998
[truncated: 1,173 more rows]

## Sheet: VEs
chr	start	end	ID
chr1	3190596	3191381	VE1
chr1	8130480	8130728	VE2
chr1	8131098	8131136	VE3
chr1	8131851	8131855	VE4
chr1	9431225	9431229	VE5
chr1	9431298	9431585	VE6
chr1	9431647	9431963	VE7
chr1	9432144	9432184	VE8
chr1	9432617	9432622	VE9
chr1	10732117	10733109	VE10
chr1	10795106	10795640	VE11
chr1	10795726	10795770	VE12
chr1	10796152	10796158	VE13
chr1	10796850	10796852	VE14
chr1	10796917	10797491	VE15
chr1	10798546	10798579	VE16
chr1	10798736	10799104	VE17
chr1	10799235	10799237	VE18
chr1	10851597	10852112	VE19
chr1	18958764	18958790	VE20
chr1	18959032	18959882	VE21
chr1	18959936	18959943	VE22
chr1	18960082	18960091	VE23
chr1	33828887	33828890	VE24
chr1	33829012	33829045	VE25
chr1	33829136	33829165	VE26
chr1	33829220	33829241	VE27
chr1	33829329	33829341	VE28
chr1	33829434	33829495	VE29
chr1	33829561	33829925	VE30
chr1	33830086	33830183	VE31
chr1	33830237	33830420	VE32
chr1	38560194	38560591	VE33
chr1	38560656	38561544	VE34
chr1	38712256	38712273	VE35
chr1	38712484	38713042	VE36
chr1	38713102	38713123	VE37
chr1	38713217	38713224	VE38
chr1	38713400	38713406	VE39
chr1	38713483	38713489	VE40
chr1	38836447	38837118	VE41
chr1	38837318	38837401	VE42
chr1	38837510	38837535	VE43
chr1	38837732	38837750	VE44
chr1	38837988	38837994	VE45
chr1	39248769	39248772	VE46
chr1	39248824	39248829	VE47
chr1	39249002	39249084	VE48
chr1	39249139	39250060	VE49
chr1	44500391	44500398	VE50
chr1	44500953	44500957	VE51
chr1	44501267	44501270	VE52
chr1	44501434	44501512	VE53
chr1	44501643	44501939	VE54
chr1	44502155	44502158	VE55
chr1	44502281	44502284	VE56
chr1	44502400	44502510	VE57
chr1	44502926	44502931	VE58
chr1	44503087	44503327	VE59
chr1	44715420	44716129	VE60
chr1	51034553	51036282	VE61
chr1	51165195	51166447	VE62
chr1	51166510	51166635	VE63
chr1	51166694	51166781	VE64
chr1	61917818	61917821	VE65
chr1	61917984	61919240	VE66
chr1	61919317	61919323	VE67
chr1	61919387	61919390	VE68
chr1	61919492	61919691	VE69
chr1	62045534	62045806	VE70
chr1	62045948	62045976	VE71
chr1	62046370	62046375	VE72
chr1	62046520	62046572	VE73
chr1	62046754	62046762	VE74
chr1	62046873	62047048	VE75
chr1	62047105	62047531	VE76
chr1	62047632	62047640	VE77
chr1	62053437	62053461	VE78
chr1	62053628	62053825	VE79
chr1	62053905	62053907	VE80
chr1	62054493	62054532	VE81
chr1	62054778	62055214	VE82
chr1	62055293	62055411	VE83
chr1	63369432	63369449	VE84
chr1	63369513	63370894	VE85
chr1	63464291	63465578	VE86
chr1	63665229	63666072	VE87
chr1	87821627	87822923	VE88
chr1	87823047	87823081	VE89
chr1	88025991	88026946	VE90
chr1	88065058	88065241	VE91
chr1	88065302	88066528	VE92
chr1	88926851	88928464	VE93
chr1	91305608	91307020	VE94
chr1	97610491	97611628	VE95
chr1	97611695	97611698	VE96
chr1	109795696	109796022	VE97
chr1	109796145	109796368	VE98
chr1	109796434	109796500	VE99
chr1	109796559	109796721	VE100
chr1	109796941	109797021	VE101
chr1	109797084	109797090	VE102
chr1	109797662	109797668	VE103
chr1	109797741	109797890	VE104
chr1	109797992	109797998	VE105
chr1	109798241	109798291	VE106
chr1	109798422	109798552	VE107
chr1	109798632	109798682	VE108
chr1	109798735	109798750	VE109
chr1	109798835	109798846	VE110
chr1	156630559	156630584	VE111
chr1	156630959	156630962	VE112
chr1	156631214	156631314	VE113
chr1	156631828	156631983	VE114
chr1	156632304	156632308	VE115
chr1	156633063	156633068	VE116
chr1	156633140	156633233	VE117
chr1	156634254	156634261	VE118
chr1	156634313	156634473	VE119
chr1	156634727	156635113	VE120
chr1	163442000	163442735	VE121
chr1	164604175	164604186	VE122
chr1	164604277	164605120	VE123
chr1	164605184	164605341	VE124
chr1	164605410	164605474	VE125
chr1	164620312	164620471	VE126
chr1	164620528	164620861	VE127
chr1	164620999	164621128	VE128
chr1	164805669	164805671	VE129
chr1	164805738	164805830	VE130
chr1	164805937	164806347	VE131
chr1	164806444	164806450	VE132
chr1	164806513	164806544	VE133
chr1	167297261	167297278	VE134
chr1	167297489	167297532	VE135
chr1	167297601	167298809	VE136
chr1	167298919	167298973	VE137
chr1	198263572	198263574	VE138
chr1	198263791	198263827	VE139
chr1	198263999	198264072	VE140
chr1	198264123	198264925	VE141
chr1	198265075	198265076	VE142
chr1	198265178	198265613	VE143
chr1	204424271	204424488	VE144
chr1	204424544	204424727	VE145
chr1	212704748	212704796	VE146
chr1	212705115	212705122	VE147
chr1	212705559	212705561	VE148
chr1	212705652	212705657	VE149
chr1	212705903	212706072	VE150
chr1	212706169	212706252	VE151
chr1	212706344	212706353	VE152
chr1	212707036	212707039	VE153
chr1	213498308	213498758	VE154
chr1	213498822	213498838	VE155
chr1	213499100	213499103	VE156
chr1	213499171	213499288	VE157
chr1	213499399	213500464	VE158
chr1	213500535	213500707	VE159
chr1	213500796	213500903	VE160
chr1	213598319	213598322	VE161
chr1	213598378	213599160	VE162
chr1	218207587	218207594	VE163
chr1	218207649	218208380	VE164
chr1	218208451	218208477	VE165
chr1	237160659	237160664	VE166
chr1	237160763	237160771	VE167
chr1	237160849	237160858	VE168
chr1	237160941	237161039	VE169
chr1	237161802	237161805	VE170
chr1	237161892	237161979	VE171
chr1	237162039	237162041	VE172
chr1	243876497	243876502	VE173
chr1	243876568	243877736	VE174
chr1	246469251	246469284	VE175
chr1	246469345	246469393	VE176
chr1	246470352	246470362	VE177
chr1	246470451	246470457	VE178
chr2	3268837	3268843	VE179
chr2	3269098	3269285	VE180
chr2	3269410	3269412	VE181
chr2	3269581	3269595	VE182
chr2	3269667	3269669	VE183
chr2	3269768	3270104	VE184
chr2	5549710	5549765	VE185
chr2	5549938	5549981	VE186
chr2	5550037	5550956	VE187
chr2	5551018	5551019	VE188
chr2	5551208	5551477	VE189
chr2	5551528	5551625	VE190
chr2	5551953	5551958	VE191
chr2	5552042	5552502	VE192
chr2	7774397	7775048	VE193
chr2	8781450	8782227	VE194
chr2	8782304	8782305	VE195
chr2	8782374	8782499	VE196
chr2	8782589	8782956	VE197
chr2	8783116	8783120	VE198
chr2	8783260	8783549	VE199
chr2	45030570	45032722	VE200
chr2	45106954	45106962	VE201
chr2	45107110	45107653	VE202
chr2	59305017	59305956	VE203
chr2	59306025	59306437	VE204
chr2	59306516	59306522	VE205
chr2	59306595	59306597	VE206
chr2	59306678	59306718	VE207
chr2	59306812	59306814	VE208
chr2	59306870	59306873	VE209
chr2	59476663	59477797	VE210
chr2	59477898	59477946	VE211
chr2	59746403	59746992	VE212
chr2	60352514	60353601	VE213
chr2	60441495	60442515	VE214
chr2	60498140	60498437	VE215
chr2	60498526	60499123	VE216
chr2	60499190	60499194	VE217
chr2	60499304	60499307	VE218
chr2	60499504	60499505	VE219
chr2	60499701	60499712	VE220
chr2	60499854	60499860	VE221
chr2	60499949	60499950	VE222
chr2	60500157	60500177	VE223
chr2	60500379	60501450	VE224
chr2	60501540	60501543	VE225
chr2	60761522	60762855	VE226
chr2	60762930	60762962	VE227
chr2	60763014	60763059	VE228
chr2	60855201	60855389	VE229
chr2	60855558	60856321	VE230
chr2	60856401	60856744	VE231
chr2	63193865	63194911	VE232
chr2	63275910	63275920	VE233
chr2	63276012	63276067	VE234
chr2	63276124	63276632	VE235
chr2	63276688	63276691	VE236
chr2	63276765	63277068	VE237
chr2	66762753	66763870	VE238
chr2	66763930	66764647	VE239
chr2	66764715	66764932	VE240
chr2	66764984	66765008	VE241
chr2	67281308	67282451	VE242
chr2	67282516	67282525	VE243
chr2	73124845	73124850	VE244
chr2	73124954	73124961	VE245
chr2	73125027	73125764	VE246
chr2	73125828	73125845	VE247
chr2	73126072	73126077	VE248
chr2	103792697	103792709	VE249
chr2	103792792	103793456	VE250
chr2	103793742	103793744	VE251
chr2	103909613	103910850	VE252
chr2	103910938	103910973	VE253
chr2	103911029	103911105	VE254
chr2	104017078	104017092	VE255
chr2	104017579	104017603	VE256
chr2	104017667	104017675	VE257
chr2	104017735	104017738	VE258
chr2	104018056	104019042	VE259
chr2	104019297	104019301	VE260
chr2	104019476	104019481	VE261
chr2	104353933	104354082	VE262
chr2	104354413	104354419	VE263
chr2	104354472	104354822	VE264
chr2	104354976	104354990	VE265
chr2	104355088	104355975	VE266
chr2	104356034	104356586	VE267
chr2	104356688	104356900	VE268
chr2	104357263	104357266	VE269
chr2	104578164	104578455	VE270
chr2	104578539	104578728	VE271
chr2	104579131	104579138	VE272
chr2	104579199	104579881	VE273
chr2	104579991	104579995	VE274
chr2	104668191	104668198	VE275
chr2	104668249	104668256	VE276
chr2	104668364	104669556	VE277
chr2	104669681	104669682	VE278
chr2	104669784	104669834	VE279
chr2	104669897	104670253	VE280
chr2	104670562	104670569	VE281
chr2	104736586	104737339	VE282
chr2	105032569	105034158	VE283
chr2	105034218	105034257	VE284
chr2	105044308	105044420	VE285
chr2	105044495	105044613	VE286
chr2	105044775	105045737	VE287
chr2	105045793	105045799	VE288
chr2	105045854	105045870	VE289
chr2	105045961	105045966	VE290
chr2	105046128	105046418	VE291
chr2	105046685	105047234	VE292
chr2	105047421	105047467	VE293
chr2	105132839	105133727	VE294
chr2	105317724	105317735	VE295
chr2	105317834	105318264	VE296
chr2	105318348	105319661	VE297
chr2	105465005	105465008	VE298
chr2	105465078	105465144	VE299
chr2	105465209	105465389	VE300
chr2	105465489	105465577	VE301
chr2	105465670	105465675	VE302
chr2	105465788	105465791	VE303
chr2	105465920	105465921	VE304
chr2	105465973	105465990	VE305
chr2	105466072	105466726	VE306
chr2	105466799	105467267	VE307
chr2	105467359	105467398	VE308
chr2	105467469	105467538	VE309
chr2	105516741	105516744	VE310
chr2	105516808	105518483	VE311
chr2	105697284	105698113	VE312
chr2	121832695	121833211	VE313
chr2	144103882	144105588	VE314
chr2	144105639	144105642	VE315
chr2	145188099	145189812	VE316
chr2	145339630	145339657	VE317
chr2	145339760	145339784	VE318
chr2	145339940	145339942	VE319
chr2	145340059	145340944	VE320
chr2	145341047	145341063	VE321
chr2	145341154	145341271	VE322
chr2	145341352	145341406	VE323
chr2	145341476	145341491	VE324
chr2	146689057	146690078	VE325
chr2	146692312	146693210	VE326
chr2	147172010	147172293	VE327
chr2	147172396	147173775	VE328
chr2	151183306	151183318	VE329
chr2	151183919	151183945	VE330
chr2	151184026	151184736	VE331
chr2	151184808	151184811	VE332
chr2	151184909	151184938	VE333
chr2	151185035	151185038	VE334
chr2	156726610	156727575	VE335
chr2	157551032	157551952	VE336
chr2	157720642	157721503	VE337
chr2	157861101	157862364	VE338
chr2	162094949	162095451	VE339
chr2	164450173	164450178	VE340
chr2	164450246	164451704	VE341
chr2	164451755	164451758	VE342
chr2	164574016	164575262	VE343
chr2	164575411	164575428	VE344
chr2	164843845	164844782	VE345
chr2	170869695	170869803	VE346
chr2	170869961	170870877	VE347
chr2	170870928	170870931	VE348
chr2	170871009	170871010	VE349
chr2	170871128	170871129	VE350
chr2	172820382	172821289	VE351
chr2	172936519	172938249	VE352
chr2	172955986	172957052	VE353
chr2	174114388	174114475	VE354
chr2	174114533	174115904	VE355
chr2	174988737	174990363	VE356
chr2	175196044	175197096	VE357
chr2	175203264	175203506	VE358
chr2	175203577	175204600	VE359
chr2	175204652	175204758	VE360
chr2	176940070	176940094	VE361
chr2	176940165	176940210	VE362
chr2	176940287	176941410	VE363
chr2	212255124	212255126	VE364
chr2	212255247	212255312	VE365
chr2	212255401	212256366	VE366
chr2	212256465	212256468	VE367
chr2	212256597	212256604	VE368
chr2	212256704	212256728	VE369
chr2	212256879	212256884	VE370
chr2	236962599	236962603	VE371
chr2	236962659	236962700	VE372
chr2	236962758	236963918	VE373
chr2	236964008	236964440	VE374
chr2	236964520	236964651	VE375
chr2	236964711	236964716	VE376
chr2	237071380	237071848	VE377
chr2	241309501	241309507	VE378
chr2	241309592	241309748	VE379
chr2	241309803	241309811	VE380
chr2	241311443	241311447	VE381
chr2	241311761	241311765	VE382
chr2	241312047	241312199	VE383
chr2	241312410	241312420	VE384
chr2	241312666	241312703	VE385
chr3	28034043	28034087	VE386
chr3	28034282	28035113	VE387
chr3	37806277	37806281	VE388
chr3	37806429	37806439	VE389
chr3	37806776	37806779	VE390
chr3	37807015	37807107	VE391
chr3	37807233	37807235	VE392
chr3	37807385	37807393	VE393
chr3	37807457	37807461	VE394
chr3	37807515	37807662	VE395
chr3	37807853	37807867	VE396
chr3	37808195	37808455	VE397
chr3	37808779	37808797	VE398
chr3	37808891	37808904	VE399
chr3	55017742	55018310	VE400
chr3	62350734	62350776	VE401
chr3	62350859	62351671	VE402
chr3	62359866	62360569	VE403
chr3	62405947	62405951	VE404
chr3	62406045	62406082	VE405
chr3	62406378	62406527	VE406
chr3	62406591	62406630	VE407
chr3	62406807	62407813	VE408
chr3	62407936	62408093	VE409
chr3	63672895	63672917	VE410
chr3	63673195	63673205	VE411
chr3	63673294	63673333	VE412
chr3	63673390	63673546	VE413
chr3	63673631	63673768	VE414
chr3	63674186	63674188	VE415
chr3	71153616	71154859	VE416
chr3	71155002	71155006	VE417
chr3	71277337	71278912	VE418
chr3	71290516	71291616	VE419
chr3	71291759	71291779	VE420
chr3	71291883	71292581	VE421
chr3	71573628	71574506	VE422
chr3	112811508	112811513	VE423
chr3	112811823	112811826	VE424
chr3	112812325	112812328	VE425
chr3	112812894	112812904	VE426
chr3	112813179	112814078	VE427
chr3	112814304	112814362	VE428
chr3	112814436	112814446	VE429
chr3	112814523	112814527	VE430
chr3	112814802	112814806	VE431
chr3	112814930	112814934	VE432
chr3	112815352	112815355	VE433
chr3	112815433	112815451	VE434
chr3	112815507	112815551	VE435
chr3	112815616	112815661	VE436
chr3	112816293	112816296	VE437
chr3	112816399	112816402	VE438
chr3	114936333	114936356	VE439
chr3	114936452	114936533	VE440
chr3	114936591	114936937	VE441
chr3	114937002	114937008	VE442
chr3	114937064	114937068	VE443
chr3	114937169	114937891	VE444
chr3	114938094	114938109	VE445
chr3	137047564	137047568	VE446
chr3	137047661	137047729	VE447
chr3	137047823	137047868	VE448
chr3	137047936	137049210	VE449
chr3	137067917	137068917	VE450
chr3	137185991	137186860	VE451
chr3	147125146	147125149	VE452
chr3	147125227	147126204	VE453
chr3	147126324	147126333	VE454
chr3	147378586	147378587	VE455
chr3	147378714	147378751	VE456
chr3	147378804	147379558	VE457
chr3	147379613	147380421	VE458
chr3	147563803	147563843	VE459
chr3	147564142	147564146	VE460
chr3	147564347	147564585	VE461
chr3	147564636	147565456	VE462
chr3	147566345	147566349	VE463
chr3	147566518	147566523	VE464
chr3	147651776	147653126	VE465
chr3	147801032	147801095	VE466
chr3	147801224	147802169	VE467
chr3	147802362	147802371	VE468
chr3	147802457	147803454	VE469
chr3	147803555	147803559	VE470
chr3	148006520	148007635	VE471
chr3	148007723	148007782	VE472
chr3	157775900	157777429	VE473
chr3	157777544	157777607	VE474
chr3	157777901	157777911	VE475
chr3	157779439	157781144	VE476
chr3	157781198	157781217	VE477
chr3	157882327	157882369	VE478
chr3	157882431	157883870	VE479
chr3	157883936	157883963	VE480
chr3	158085765	158086502	VE481
chr3	158086554	158086556	VE482
chr3	158086715	158086726	VE483
chr3	158086799	158086800	VE484
chr3	180773644	180775723	VE485
chr3	180775794	180775802	VE486
chr3	181958923	181958925	VE487
chr3	181959145	181959148	VE488
chr3	181959266	181960714	VE489
chr3	181960920	181960922	VE490
chr3	193489839	193490560	VE491
chr3	193490614	193490665	VE492
chr3	193491322	193491330	VE493
chr3	193660974	193661008	VE494
chr3	193661120	193661215	VE495
chr3	193661277	193661310	VE496
chr3	193661388	193662038	VE497
chr3	193662214	193662261	VE498
chr3	193662315	193662377	VE499
chr3	193677577	193677585	VE500
chr3	193678130	193678700	VE501
chr3	193678768	193678995	VE502
chr3	193679093	193679096	VE503
chr3	193679340	193679343	VE504
chr3	193679925	193679928	VE505
chr3	193929885	193929890	VE506
chr3	193930012	193930888	VE507
chr3	193931056	193931059	VE508
chr4	1613602	1614094	VE509
chr4	14268891	14268985	VE510
chr4	14269043	14269852	VE511
chr4	42150126	42151049	VE512
chr4	54881347	54882445	VE513
chr4	54962020	54962040	VE514
chr4	54962093	54962772	VE515
chr4	56919622	56919623	VE516
chr4	56919885	56919898	VE517
chr4	56919971	56920049	VE518
chr4	56920156	56920162	VE519
chr4	56920316	56920320	VE520
chr4	56920934	56920938	VE521
chr4	56921155	56921164	VE522
chr4	56921286	56921295	VE523
chr4	56921779	56922151	VE524
chr4	56922312	56922318	VE525
chr4	56922434	56922439	VE526
chr4	56922597	56922600	VE527
chr4	56922848	56922878	VE528
chr4	56923188	56923192	VE529
chr4	56923342	56923455	VE530
chr4	56923635	56923688	VE531
chr4	66989496	66990171	VE532
chr4	84700027	84701184	VE533
chr4	85245594	85246518	VE534
chr4	90917273	90917280	VE535
chr4	90917481	90917533	VE536
chr4	90918059	90918125	VE537
chr4	90918187	90918194	VE538
chr4	90918268	90918774	VE539
chr4	90918879	90919049	VE540
chr4	90919111	90919113	VE541
chr4	90919182	90919217	VE542
chr4	90919281	90920283	VE543
chr4	90920347	90920351	VE544
chr4	90920589	90920611	VE545
chr4	90920808	90921028	VE546
chr4	95589540	95589580	VE547
chr4	95589787	95590679	VE548
chr4	95590939	95590942	VE549
chr4	95591099	95591136	VE550
chr4	95591189	95591193	VE551
chr4	105345588	105345916	VE552
chr4	105346001	105346791	VE553
chr4	105346858	105346865	VE554
chr4	109254434	109255533	VE555
chr4	109255722	109255723	VE556
chr4	109255964	109255967	VE557
chr4	109256140	109256142	VE558
chr4	109256222	109256894	VE559
chr4	109257005	109257006	VE560
chr4	109532213	109533193	VE561
chr4	109533244	109533252	VE562
chr4	109533307	109533355	VE563
chr4	111669353	111670485	VE564
chr4	111670548	111671140	VE565
chr4	112421816	112422828	VE566
chr4	113442559	113443345	VE567
chr4	124383572	124383577	VE568
chr4	124383909	124383913	VE569
chr4	124384246	124384250	VE570
chr4	124384833	124384838	VE571
chr4	124384899	124385412	VE572
chr4	124385491	124385503	VE573
chr4	124385619	124385622	VE574
chr4	124385679	124385818	VE575
chr4	124385901	124385930	VE576
chr4	124386097	124386107	VE577
chr4	124386445	124386447	VE578
chr4	126439946	126439948	VE579
chr4	126440098	126440104	VE580
chr4	126440464	126441302	VE581
chr4	126441440	126441443	VE582
chr4	145276832	145277209	VE583
chr4	145277292	145278468	VE584
chr4	145278706	145278709	VE585
chr4	153288417	153288419	VE586
chr4	153288520	153288576	VE587
chr4	153288636	153288638	VE588
chr4	153288791	153288936	VE589
chr4	153289108	153289509	VE590
chr4	153289578	153289850	VE591
chr4	153289914	153290233	VE592
chr4	153290290	153290291	VE593
chr4	181201588	181201592	VE594
chr4	181201662	181202296	VE595
chr4	181202357	181202451	VE596
chr5	2206005	2207097	VE597
chr5	2208248	2208283	VE598
chr5	3182227	3183265	VE599
chr5	3186490	3187881	VE600
chr5	3197947	3198887	VE601
chr5	3512013	3513399	VE602
chr5	30994810	30994817	VE603
chr5	30994930	30994931	VE604
chr5	30995053	30995709	VE605
chr5	30995865	30995868	VE606
chr5	30995988	30996047	VE607
chr5	50390935	50391867	VE608
chr5	50392112	50392116	VE609
chr5	50468050	50468140	VE610
chr5	50468199	50468201	VE611
chr5	50468350	50468450	VE612
chr5	50468510	50469621	VE613
chr5	50469720	50469724	VE614
chr5	50854519	50854523	VE615
chr5	50855024	50855923	VE616
chr5	50856197	50856198	VE617
chr5	55896411	55896432	VE618
chr5	55897088	55897091	VE619
chr5	55897199	55897229	VE620
chr5	55897319	55897324	VE621
chr5	55897394	55897875	VE622
chr5	55898092	55898122	VE623
chr5	55898575	55898577	VE624
chr5	55898777	55898833	VE625
chr5	55898910	55898927	VE626
chr5	76940869	76941396	VE627
chr5	77141866	77142011	VE628
chr5	77142108	77142751	VE629
chr5	77142860	77142879	VE630
chr5	77143085	77143100	VE631
chr5	77143151	77144190	VE632
chr5	77144337	77144341	VE633
chr5	77144431	77144438	VE634
chr5	77144490	77144855	VE635
chr5	77144960	77144961	VE636
chr5	77145059	77145063	VE637
chr5	87083019	87083349	VE638
chr5	87083474	87084694	VE639
chr5	87168435	87169316	VE640
chr5	87239942	87241189	VE641
chr5	87241267	87241644	VE642
chr5	87692177	87692271	VE643
chr5	87692335	87693244	VE644
chr5	90928625	90929226	VE645
chr5	91036888	91037151	VE646
chr5	91037305	91038877	VE647
chr5	91271845	91272591	VE648
chr5	91272663	91272886	VE649
chr5	91442488	91442534	VE650
chr5	91442706	91444152	VE651
chr5	91444214	91444217	VE652
chr5	91928101	91928104	VE653
chr5	91928197	91928265	VE654
chr5	91928322	91928446	VE655
chr5	91928504	91928692	VE656
chr5	91928907	91928909	VE657
chr5	91929183	91929191	VE658
chr5	91929661	91930039	VE659
chr5	91930203	91930245	VE660
chr5	91930314	91930321	VE661
chr5	91930403	91930436	VE662
chr5	91970281	91971775	VE663
chr5	91971848	91971858	VE664
chr5	92141679	92141849	VE665
chr5	92142138	92143255	VE666
chr5	92143350	92143494	VE667
chr5	92312905	92312909	VE668
chr5	92312991	92314611	VE669
chr5	92613916	92614981	VE670
chr5	92615052	92615946	VE671
chr5	92616019	92616023	VE672
chr5	92616138	92616775	VE673
chr5	92634721	92634725	VE674
chr5	92634816	92636368	VE675
chr5	93226985	93228322	VE676
chr5	101999506	101999560	VE677
chr5	101999703	101999709	VE678
chr5	101999801	101999809	VE679
chr5	101999898	102000263	VE680
chr5	102000538	102001014	VE681
chr5	102001065	102001145	VE682
chr5	102001205	102001234	VE683
chr5	102001367	102001658	VE684
chr5	102001728	102001730	VE685
chr5	102001868	102001893	VE686
chr5	102001980	102002507	VE687
chr5	106909516	106909642	VE688
chr5	106909710	106909943	VE689
chr5	106910040	106910881	VE690
chr5	106910942	106910976	VE691
chr5	107299878	107300126	VE692
chr5	107300266	107301283	VE693
chr5	107301338	107301339	VE694
chr5	107301401	107301460	VE695
chr5	107301522	107301561	VE696
chr5	107301641	107301655	VE697
chr5	107301748	107301753	VE698
chr5	107302318	107302321	VE699
chr5	107302623	107302624	VE700
chr5	107302686	107302695	VE701
chr5	107302835	107302836	VE702
chr5	124331083	124331227	VE703
chr5	124331287	124332289	VE704
chr5	124332370	124332784	VE705
chr5	124332861	124332877	VE706
chr5	124651222	124651260	VE707
chr5	124651336	124651342	VE708
chr5	124651615	124651664	VE709
chr5	124652030	124652032	VE710
chr5	124652336	124652414	VE711
chr5	124652484	124652485	VE712
chr5	124652643	124652654	VE713
chr5	124652788	124653350	VE714
chr5	124653426	124653835	VE715
chr5	124654084	124654187	VE716
chr5	124708366	124708368	VE717
chr5	124708584	124709423	VE718
chr5	124709541	124709600	VE719
chr5	124709679	124709689	VE720
chr5	124709890	124709894	VE721
chr5	124710002	124710007	VE722
chr5	124710346	124710371	VE723
chr5	125344707	125344711	VE724
chr5	125345203	125345207	VE725
chr5	125345807	125345835	VE726
chr5	125345946	125346118	VE727
chr5	125346242	125346243	VE728
chr5	158143585	158144706	VE729
chr5	158340962	158342602	VE730
chr5	158486140	158487201	VE731
chr5	158487263	158487265	VE732
chr5	158487363	158487416	VE733
chr5	158508934	158509016	VE734
chr5	158509075	158509113	VE735
chr5	158509167	158510137	VE736
chr5	170458807	170460089	VE737
chr5	170628040	170629261	VE738
chr5	170629361	170630018	VE739
chr5	172199139	172199146	VE740
chr5	172199489	172199573	VE741
chr5	172199625	172199693	VE742
chr5	172199831	172199917	VE743
chr5	172200680	172200682	VE744
chr5	174160289	174160711	VE745
chr5	174160771	174161722	VE746
chr5	174161791	174161834	VE747
chr6	3349719	3349721	VE748
chr6	3349833	3349890	VE749
chr6	3349992	3349997	VE750
chr6	3350953	3350957	VE751
chr6	3351176	3351193	VE752
chr6	3351300	3351644	VE753
chr6	3351875	3351876	VE754
chr6	9095347	9095652	VE755
chr6	9095731	9095739	VE756
chr6	9095868	9096542	VE757
chr6	9096708	9096730	VE758
chr6	9096797	9096802	VE759
chr6	18536665	18537376	VE760
chr6	18537450	18537877	VE761
chr6	18537978	18538086	VE762
chr6	19719418	19719425	VE763
chr6	19719537	19719555	VE764
chr6	19719625	19720620	VE765
chr6	19720822	19720823	VE766
chr6	19721006	19722484	VE767
chr6	19722548	19722554	VE768
chr6	19722620	19722670	VE769
chr6	19722752	19722756	VE770
chr6	19722855	19722862	VE771
chr6	19976256	19977513	VE772
chr6	20867166	20867169	VE773
chr6	20867257	20867379	VE774
chr6	20867475	20867480	VE775
chr6	20867663	20867671	VE776
chr6	20868273	20868278	VE777
chr6	20868561	20869444	VE778
chr6	20869627	20869631	VE779
chr6	20869887	20869922	VE780
chr6	20870317	20870338	VE781
chr6	22148623	22148655	VE782
chr6	22148735	22149075	VE783
chr6	22149418	22150942	VE784
chr6	22150997	22151106	VE785
chr6	22151159	22151162	VE786
chr6	22151214	22151384	VE787
chr6	23180652	23181599	VE788
chr6	23181790	23182071	VE789
chr6	38358776	38358804	VE790
chr6	38359015	38359041	VE791
chr6	38359265	38359812	VE792
chr6	41523295	41523671	VE793
chr6	41560818	41560873	VE794
chr6	41561033	41561688	VE795
chr6	41561766	41561775	VE796
chr6	41561839	41561937	VE797
chr6	50685264	50685315	VE798
chr6	50685444	50686229	VE799
chr6	51148718	51149613	VE800
chr6	52253741	52253781	VE801
chr6	52253858	52253862	VE802
chr6	52253936	52254026	VE803
chr6	52254101	52254140	VE804
chr6	52254492	52254495	VE805
chr6	52254602	52254669	VE806
chr6	52254798	52254865	VE807
chr6	52255062	52255106	VE808
chr6	52255607	52255609	VE809
chr6	52255711	52255719	VE810
chr6	52255890	52255899	VE811
chr6	52255995	52256045	VE812
chr6	52256129	52256131	VE813
chr6	84761778	84761782	VE814
chr6	84761986	84761993	VE815
chr6	84762320	84762327	VE816
chr6	84763288	84763297	VE817
chr6	97544697	97545708	VE818
chr6	97754043	97755327	VE819
chr6	97755400	97755458	VE820
chr6	97912882	97912888	VE821
chr6	97913078	97913081	VE822
chr6	97913189	97913199	VE823
chr6	97913262	97913379	VE824
chr6	97913500	97913558	VE825
chr6	97913638	97913648	VE826
chr6	97913749	97913754	VE827
chr6	97913813	97914715	VE828
chr6	97914837	97914896	VE829
chr6	97914977	97914988	VE830
chr6	97915051	97915117	VE831
chr6	97915323	97915361	VE832
chr6	97915431	97915473	VE833
chr6	97915593	97915597	VE834
chr6	97915804	97915808	VE835
chr6	97915976	97915982	VE836
chr6	98074115	98074256	VE837
chr6	98074484	98075701	VE838
chr6	98116085	98116943	VE839
chr6	98461970	98463273	VE840
chr6	98491829	98491856	VE841
chr6	98491910	98493224	VE842
chr6	98504104	98505391	VE843
chr6	98505447	98505757	VE844
chr6	98505815	98506014	VE845
chr6	98719773	98720444	VE846
chr6	98720509	98720510	VE847
chr6	98830082	98830978	VE848
chr6	98902111	98904371	VE849
chr6	98904472	98904476	VE850
chr6	99089533	99089536	VE851
chr6	99089709	99090839	VE852
chr6	99090984	99090999	VE853
chr6	100657920	100659391	VE854
chr6	100904189	100905065	VE855
chr6	111871805	111871835	VE856
chr6	111871892	111871910	VE857
chr6	111872121	111872127	VE858
chr6	111872535	111872541	VE859
chr6	111872777	111872864	VE860
chr6	111873044	111874015	VE861
chr6	111874078	111874089	VE862
chr6	111874230	111874235	VE863
chr6	111874298	111874349	VE864
chr6	111874989	111874996	VE865
chr6	111875596	111875918	VE866
chr6	111876093	111876098	VE867
chr6	111876262	111876563	VE868
chr6	111876647	111876668	VE869
chr6	112822537	112822577	VE870
chr6	112822659	112822665	VE871
chr6	112822728	112822733	VE872
chr6	112822823	112822938	VE873
chr6	112822992	112823340	VE874
chr6	112823418	112823421	VE875
chr6	112823804	112823809	VE876
chr6	112823921	112823925	VE877
chr6	112824041	112825070	VE878
chr6	112825291	112825296	VE879
chr6	112825478	112825486	VE880
chr6	112825552	112825555	VE881
chr6	112825723	112825768	VE882
chr6	112825878	112826325	VE883
chr6	140208178	140208181	VE884
chr6	140208244	140208305	VE885
chr6	140208718	140208760	VE886
chr6	140209076	140209078	VE887
chr6	140209157	140209161	VE888
chr6	140209297	140209301	VE889
chr6	140209384	140209410	VE890
chr6	140209465	140209469	VE891
chr6	140209531	140209557	VE892
chr6	140209613	140210512	VE893
chr6	140210665	140210713	VE894
chr6	140210835	140210839	VE895
chr6	140210893	140211076	VE896
chr6	140211257	140211262	VE897
chr6	140211358	140211388	VE898
chr6	163277484	163277507	VE899
chr6	163277789	163277790	VE900
chr6	163277901	163277944	VE901
chr6	163277996	163279023	VE902
chr6	163279215	163279236	VE903
chr6	170747406	170747846	VE904
chr6	170747924	170747973	VE905
chr6	170748038	170748081	VE906
chr6	170748147	170748190	VE907
chr6	170748316	170748382	VE908
chr6	170748532	170748539	VE909
chr7	1265288	1265630	VE910
chr7	1265736	1266274	VE911
chr7	5673230	5673320	VE912
chr7	5673604	5673608	VE913
chr7	5673937	5674176	VE914
chr7	5674370	5674378	VE915
chr7	5675528	5675617	VE916
chr7	5676078	5676527	VE917
chr7	9271369	9272335	VE918
chr7	10684347	10685275	VE919
chr7	13450969	13451647	VE920
chr7	13506209	13507210	VE921
chr7	14379672	14380694	VE922
chr7	18885971	18887199	VE923
chr7	20832711	20833793	VE924
chr7	20839114	20839116	VE925
chr7	20839170	20839255	VE926
chr7	20839332	20840178	VE927
chr7	20840267	20840269	VE928
chr7	20997697	20997699	VE929
chr7	20997869	20998789	VE930
chr7	20998843	20998861	VE931
chr7	20998934	20998970	VE932
chr7	20999024	20999084	VE933
chr7	21003280	21004742	VE934
chr7	21080835	21080852	VE935
chr7	21081008	21081913	VE936
chr7	21082021	21082077	VE937
chr7	21084357	21085438	VE938
chr7	21811393	21811402	VE939
chr7	21811487	21812002	VE940
chr7	22091418	22092532	VE941
chr7	25533662	25533670	VE942
chr7	25534177	25534178	VE943
chr7	25534436	25534439	VE944
chr7	25534630	25535681	VE945
chr7	25535739	25536078	VE946
chr7	25536160	25536170	VE947
chr7	25536496	25536499	VE948
chr7	25536768	25536772	VE949
chr7	25536868	25536877	VE950
chr7	25695102	25695109	VE951
chr7	25695456	25695463	VE952
chr7	25695516	25695529	VE953
chr7	25695585	25695654	VE954
chr7	25695970	25696798	VE955
chr7	25696902	25696923	VE956
chr7	25696997	25697139	VE957
chr7	25697196	25697215	VE958
chr7	25697535	25697613	VE959
chr7	25791915	25791931	VE960
chr7	25792121	25792140	VE961
chr7	25792219	25793512	VE962
chr7	25793565	25793769	VE963
chr7	25794025	25794029	VE964
chr7	25794094	25794273	VE965
chr7	26524665	26525631	VE966
chr7	26728697	26729801	VE967
chr7	34098163	34098167	VE968
chr7	34098274	34098960	VE969
chr7	34099204	34099361	VE970
chr7	35458551	35458747	VE971
chr7	35458850	35459277	VE972
chr7	35459414	35459441	VE973
chr7	42191777	42191816	VE974
chr7	42191914	42193323	VE975
chr7	42252939	42254112	VE976
chr7	42254165	42254205	VE977
chr7	42254349	42254370	VE978
chr7	42254485	42254488	VE979
chr7	69325885	69326148	VE980
chr7	69326205	69326750	VE981
chr7	69327577	69327585	VE982
chr7	69597036	69597106	VE983
chr7	69597283	69598031	VE984
chr7	69702283	69703428	VE985
chr7	69731985	69731991	VE986
chr7	69732042	69732044	VE987
chr7	69732095	69732100	VE988
chr7	69732186	69732222	VE989
chr7	69732360	69733068	VE990
chr7	69733640	69733731	VE991
chr7	69733782	69733794	VE992
chr7	70103142	70103144	VE993
chr7	70103240	70104123	VE994
chr7	70104180	70104302	VE995
chr7	90753934	90754817	VE996
chr7	90754973	90754975	VE997
chr7	90755119	90755477	VE998
chr7	90755571	90756833	VE999
chr7	90756884	90756897	VE1000
chr7	90757043	90757051	VE1001
chr7	90757227	90757835	VE1002
chr7	90765696	90765750	VE1003
chr7	90765825	90765829	VE1004
chr7	90766012	90766014	VE1005
chr7	90766131	90766139	VE1006
chr7	90766230	90766265	VE1007
chr7	90766467	90766790	VE1008
chr7	90766846	90766908	VE1009
chr7	90766962	90767795	VE1010
chr7	90767867	90767872	VE1011
chr7	90767997	90768002	VE1012
chr7	90777718	90777738	VE1013
chr7	90778208	90778217	VE1014
chr7	90778286	90778290	VE1015
chr7	90778519	90778541	VE1016
chr7	90778786	90779638	VE1017
chr7	90779751	90779754	VE1018
chr7	90779815	90779816	VE1019
chr7	90779922	90779991	VE1020
chr7	90780163	90780173	VE1021
chr7	95765881	95766428	VE1022
chr7	95875149	95875153	VE1023
chr7	95875240	95875298	VE1024
chr7	95875635	95875639	VE1025
chr7	95875754	95875757	VE1026
chr7	95875958	95876799	VE1027
chr7	95876948	95876952	VE1028
chr7	95877381	95877385	VE1029
chr7	96633582	96634283	VE1030
chr7	113793553	113794558	VE1031
chr7	114056847	114058647	VE1032
chr7	114142325	114143254	VE1033
chr7	114143325	114143414	VE1034
chr7	114299711	114302075	VE1035
chr7	114327007	114328018	VE1036
chr7	114328082	114328196	VE1037
chr7	114328313	114329383	VE1038
chr7	114329537	114329696	VE1039
chr7	114329756	114329758	VE1040
chr7	114463839	114464462	VE1041
chr7	115451634	115451637	VE1042
chr7	115451885	115451891	VE1043
chr7	115451976	115451981	VE1044
chr7	115452071	115453458	VE1045
chr7	115453548	115453700	VE1046
chr7	115453903	115453908	VE1047
chr7	115454006	115454067	VE1048
chr7	115454485	115454486	VE1049
chr7	115454572	115454578	VE1050
chr7	115454692	115454719	VE1051
chr7	121967609	121967611	VE1052
chr7	121968359	121968361	VE1053
chr7	121968426	121970198	VE1054
chr7	121970308	121970311	VE1055
chr7	121970398	121970401	VE1056
chr7	121970580	121970584	VE1057
chr7	121970676	121970701	VE1058
chr7	127174453	127174458	VE1059
chr7	127175001	127175062	VE1060
chr7	127175292	127175296	VE1061
chr7	127175413	127175415	VE1062
chr7	127175574	127176631	VE1063
chr7	127176744	127176809	VE1064
chr7	127176915	127177428	VE1065
chr7	151450148	151450154	VE1066
chr7	151450388	151450393	VE1067
chr7	151451238	151451241	VE1068
chr7	151451344	151451356	VE1069
chr7	151451409	151451594	VE1070
chr7	151451709	151451712	VE1071
chr7	151454186	151454446	VE1072
chr7	151454822	151454824	VE1073
chr7	151454882	151454885	VE1074
chr7	151456808	151456819	VE1075
chr7	155264301	155264306	VE1076
chr7	155264358	155264847	VE1077
chr7	155264954	155265180	VE1078
chr7	155265474	155265649	VE1079
chr8	1982872	1982879	VE1080
chr8	1983113	1983122	VE1081
chr8	1983834	1983898	VE1082
chr8	1986237	1986240	VE1083
chr8	21901187	21901229	VE1084
chr8	21901294	21902176	VE1085
chr8	21902272	21902280	VE1086
chr8	21907479	21908215	VE1087
chr8	27752596	27752970	VE1088
chr8	28370926	28370931	VE1089
chr8	28370986	28371129	VE1090
chr8	28371180	28371695	VE1091
chr8	28371826	28371859	VE1092
chr8	33891206	33891732	VE1093
chr8	33891801	33891821	VE1094
chr8	33891890	33891963	VE1095
chr8	33892439	33892443	VE1096
chr8	36957852	36958636	VE1097
chr8	53166737	53167819	VE1098
chr8	59168222	59168227	VE1099
chr8	59168515	59169317	VE1100
chr8	59169378	59169384	VE1101
chr8	59169653	59169904	VE1102
chr8	59941450	59943355	VE1103
chr8	59943503	59943506	VE1104
chr8	64564401	64565291	VE1105
chr8	64565352	64565714	VE1106
chr8	64565809	64565813	VE1107
chr8	76960133	76961690	VE1108
chr8	77598027	77598041	VE1109
chr8	77598098	77600478	VE1110
chr8	77600555	77600605	VE1111
chr8	78042688	78044144	VE1112
chr8	80874909	80874935	VE1113
chr8	80875039	80875041	VE1114
chr8	80875147	80875162	VE1115
chr8	80875468	80876181	VE1116
chr8	80876664	80876670	VE1117
chr8	92824759	92826581	VE1118
chr8	93071065	93071089	VE1119
chr8	93071156	93071158	VE1120
chr8	93071211	93071217	VE1121
chr8	93071362	93072322	VE1122
chr8	93072374	93072495	VE1123
chr8	93072585	93072649	VE1124
chr8	93072720	93073317	VE1125
chr8	99428527	99428531	VE1126
chr8	99428654	99428657	VE1127
chr8	99428746	99428748	VE1128
chr8	99428857	99429179	VE1129
chr8	99429265	99429267	VE1130
chr8	99429359	99429371	VE1131
chr8	106333602	106334631	VE1132
chr8	106334743	106334744	VE1133
chr8	106334796	106334833	VE1134
chr8	106603024	106603341	VE1135
chr8	106603440	106603451	VE1136
chr8	106603566	106603569	VE1137
chr8	106603694	106603697	VE1138
chr8	106603815	106603817	VE1139
chr8	106603910	106603927	VE1140
chr8	106603991	106606396	VE1141
chr8	106606528	106606604	VE1142
chr8	106607345	106607348	VE1143
chr8	129987848	129988269	VE1144
chr8	129988325	129988558	VE1145
chr9	159764	159773	VE1146
chr9	159842	160675	VE1147
chr9	160746	160749	VE1148
chr9	973651	973668	VE1149
chr9	973839	974547	VE1150
chr9	974655	974662	VE1151
chr9	974901	974904	VE1152
chr9	975211	975216	VE1153
chr9	2240951	2240967	VE1154
chr9	2241116	2241121	VE1155
chr9	2241217	2241274	VE1156
chr9	2241350	2241408	VE1157
chr9	2241465	2241892	VE1158
chr9	2241994	2242105	VE1159
chr9	2242164	2242266	VE1160
chr9	2242357	2242386	VE1161
chr9	2242544	2242578	VE1162
chr9	3401176	3401347	VE1163
chr9	3401446	3402396	VE1164
chr9	3402468	3402532	VE1165
chr9	8095562	8096147	VE1166
chr9	13750143	13751336	VE1167
chr9	16710605	16711184	VE1168
chr9	17322452	17322851	VE1169
chr9	17322924	17324213	VE1170
chr9	17324265	17324300	VE1171
chr9	23004763	23005774	VE1172
chr9	37251207	37252208	VE1173
chr9	81010971	81010977	VE1174
chr9	81011185	81011241	VE1175
chr9	81011298	81011380	VE1176
chr9	81011806	81011807	VE1177
chr9	81011928	81011972	VE1178
chr9	81012125	81012940	VE1179
chr9	81013099	81013426	VE1180
chr9	81013636	81013648	VE1181
chr9	81052586	81052588	VE1182
chr9	81052797	81052811	VE1183
chr9	81052873	81053667	VE1184
chr9	81054194	81054197	VE1185
chr9	81054348	81054367	VE1186
chr9	81054455	81054482	VE1187
chr9	81054542	81055263	VE1188
chr9	81055316	81055376	VE1189
chr9	81055607	81055820	VE1190
chr9	81471821	81473001	VE1191
chr9	81473053	81473105	VE1192
chr9	81823366	81824518	VE1193
chr9	81824579	81824661	VE1194
chr9	81870622	81870640	VE1195
chr9	81870747	81872213	VE1196
chr9	82010390	82011515	VE1197
chr9	82224213	82224215	VE1198
chr9	82224481	82225546	VE1199
chr9	82225598	82225638	VE1200
chr9	82225692	82226589	VE1201
chr9	82276290	82276478	VE1202
chr9	82276570	82276634	VE1203
chr9	82277033	82277961	VE1204
chr9	82278033	82278050	VE1205
chr9	82278129	82278132	VE1206
chr9	82278188	82278189	VE1207
chr9	82278268	82278271	VE1208
chr9	82681277	82681369	VE1209
chr9	82681422	82681539	VE1210
chr9	82681596	82682476	VE1211
chr9	83727129	83728252	VE1212
chr9	84009518	84010779	VE1213
chr9	84010849	84010866	VE1214
chr9	84167373	84167417	VE1215
chr9	84167477	84168142	VE1216
chr9	84264315	84264916	VE1217
chr9	84264997	84265156	VE1218
chr9	84265250	84266617	VE1219
chr9	84266904	84266907	VE1220
chr9	84299294	84300088	VE1221
chr9	84946906	84946949	VE1222
chr9	84947013	84947986	VE1223
chr9	85509697	85509708	VE1224
chr9	85509784	85510687	VE1225
chr9	92292615	92292696	VE1226
chr9	92292791	92292822	VE1227
chr9	92292906	92293445	VE1228
chr9	98257859	98257888	VE1229
chr9	98258091	98258092	VE1230
chr9	98258196	98258951	VE1231
chr9	98259157	98259208	VE1232
chr9	98259396	98259400	VE1233
chr9	98274384	98275042	VE1234
chr9	98275118	98275130	VE1235
chr9	98275202	98275281	VE1236
chr9	100636786	100637314	VE1237
chr9	100637382	100637387	VE1238
chr9	100637580	100637588	VE1239
chr9	100637726	100637766	VE1240
chr9	100637862	100637867	VE1241
chr9	100638581	100638584	VE1242
chr9	100638934	100638953	VE1243
chr9	100639018	100639422	VE1244
chr9	100639493	100639496	VE1245
chr9	100639552	100639556	VE1246
chr9	100639646	100639969	VE1247
chr9	116726512	116727700	VE1248
chr9	118227855	118227863	VE1249
chr9	118228494	118228503	VE1250
chr9	118228864	118229374	VE1251
chr9	118229587	118229589	VE1252
chr9	118229909	118229913	VE1253
chr9	118229987	118229989	VE1254
chr9	126537718	126539929	VE1255
chr9	128516968	128517016	VE1256
chr9	128517170	128518256	VE1257
chr9	128518321	128518372	VE1258
chr9	128521010	128521021	VE1259
chr9	128521164	128522474	VE1260
chr9	128522538	128522652	VE1261
chr9	128645462	128645496	VE1262
chr9	128645592	128645755	VE1263
chr9	128645814	128645841	VE1264
chr9	128645900	128646904	VE1265
chr9	128646963	128647088	VE1266
chr9	128869446	128869574	VE1267
chr9	128869802	128870528	VE1268
chr9	128870664	128870666	VE1269
chr9	128870747	128870764	VE1270
chr9	128919728	128920404	VE1271
chr9	129198400	129198467	VE1272
chr9	129198550	129199007	VE1273
chr9	129199084	129200677	VE1274
chr9	133353856	133355037	VE1275
chr9	133540555	133541228	VE1276
chr9	139463042	139463045	VE1277
chr9	139463792	139463919	VE1278
chr9	139463997	139464076	VE1279
chr9	139464495	139464501	VE1280
chr9	139466693	139466705	VE1281
chr9	139466900	139466910	VE1282
chr10	11721896	11721898	VE1283
chr10	11721961	11722460	VE1284
chr10	11722513	11722591	VE1285
chr10	11722646	11722659	VE1286
chr10	35925829	35925871	VE1287
chr10	35925969	35927224	VE1288
chr10	35972960	35972965	VE1289
chr10	35973311	35974358	VE1290
chr10	35974415	35974991	VE1291
chr10	35975323	35975390	VE1292
chr10	35975477	35975481	VE1293
chr10	37054925	37056455	VE1294
chr10	43476944	43477034	VE1295
chr10	43477091	43477208	VE1296
chr10	43582040	43582261	VE1297
chr10	43582437	43582440	VE1298
chr10	75724060	75724065	VE1299
chr10	75725911	75726283	VE1300
chr10	75726387	75726401	VE1301
chr10	75726733	75726735	VE1302
chr10	75726792	75726804	VE1303
chr10	75726881	75726906	VE1304
chr10	76177765	76178913	VE1305
chr10	76178971	76178974	VE1306
chr10	76513516	76513839	VE1307
chr10	76513936	76513944	VE1308
chr10	76514213	76514320	VE1309
chr10	77164600	77165225	VE1310
chr10	77726930	77727610	VE1311
chr10	77794505	77794715	VE1312
chr10	77794801	77794812	VE1313
chr10	77794885	77795017	VE1314
chr10	77795079	77795901	VE1315
chr10	77795962	77796292	VE1316
chr10	77797003	77797008	VE1317
chr10	77797249	77797255	VE1318
chr10	78282592	78282977	VE1319
chr10	78283046	78284525	VE1320
chr10	78284586	78284634	VE1321
chr10	78284691	78284797	VE1322
chr10	78390627	78391545	VE1323
chr10	78391610	78391860	VE1324
chr10	79936421	79937253	VE1325
chr10	79937430	79937434	VE1326
chr10	79937496	79938081	VE1327
chr10	79938568	79938576	VE1328
chr10	79938897	79938926	VE1329
chr10	79939470	79939480	VE1330
chr10	79939687	79939701	VE1331
chr10	79939809	79939863	VE1332
chr10	92690091	92690538	VE1333
chr10	92690615	92690625	VE1334
chr10	102245056	102246197	VE1335
chr10	118854124	118855151	VE1336
chr10	119309200	119309225	VE1337
chr10	119309280	119309283	VE1338
chr10	119309421	119309469	VE1339
chr10	119309535	119310159	VE1340
chr10	119310246	119310250	VE1341
chr10	119310344	119310349	VE1342
chr10	119310514	119311302	VE1343
chr10	119311356	119311358	VE1344
chr10	119589700	119589983	VE1345
chr10	119590057	119590765	VE1346
chr10	119590957	119590959	VE1347
chr10	120074056	120075675	VE1348
chr10	124827536	124827583	VE1349
chr10	124827659	124828075	VE1350
chr10	124828283	124828306	VE1351
chr10	124828383	124829393	VE1352
chr10	125189040	125190051	VE1353
chr10	126905466	126905916	VE1354
chr10	130366882	130368001	VE1355
chr10	130831547	130833150	VE1356
chr10	131106620	131108486	VE1357
chr10	131108625	131108742	VE1358
chr10	131401035	131401155	VE1359
chr10	131401304	131402120	VE1360
chr10	131691089	131692840	VE1361
chr11	1985738	1985772	VE1362
chr11	1985939	1985984	VE1363
chr11	1986852	1986856	VE1364
chr11	8226462	8226464	VE1365
chr11	8226684	8226692	VE1366
chr11	8227831	8228721	VE1367
chr11	8228838	8229371	VE1368
chr11	8229737	8229742	VE1369
chr11	8229808	8229811	VE1370
chr11	8230554	8230559	VE1371
chr11	10372792	10372827	VE1372
chr11	10373075	10373079	VE1373
chr11	10373151	10373159	VE1374
chr11	10373215	10373527	VE1375
chr11	10373674	10373685	VE1376
chr11	10373745	10373786	VE1377
chr11	10373869	10373873	VE1378
chr11	10374002	10374222	VE1379
chr11	12865333	12865585	VE1380
chr11	12865723	12865728	VE1381
chr11	12865795	12865797	VE1382
chr11	12865872	12865914	VE1383
chr11	12865996	12866508	VE1384
chr11	12866808	12866900	VE1385
chr11	12866983	12867044	VE1386
chr11	12867242	12867248	VE1387
chr11	12867310	12868090	VE1388
chr11	12868303	12868307	VE1389
chr11	15587111	15587155	VE1390
chr11	15587221	15588014	VE1391
chr11	15588087	15588103	VE1392
chr11	16311632	16312774	VE1393
chr11	16312840	16312881	VE1394
chr11	16423354	16423443	VE1395
chr11	16423567	16425342	VE1396
chr11	16425401	16426022	VE1397
chr11	19194123	19194147	VE1398
chr11	19194263	19194372	VE1399
chr11	19194503	19194777	VE1400
chr11	19194849	19195197	VE1401
chr11	19195300	19195351	VE1402
chr11	19196281	19196290	VE1403
chr11	19196348	19196353	VE1404
chr11	19196519	19196520	VE1405
chr11	31502121	31502123	VE1406
chr11	31502193	31502253	VE1407
chr11	31502320	31503157	VE1408
chr11	31622828	31622897	VE1409
chr11	31622965	31623915	VE1410
chr11	31624033	31624044	VE1411
chr11	31685373	31685408	VE1412
chr11	31685500	31686217	VE1413
chr11	31686368	31686851	VE1414
chr11	31816599	31816613	VE1415
chr11	31816666	31817299	VE1416
chr11	31817444	31818095	VE1417
chr11	31818206	31818235	VE1418
chr11	31895772	31895778	VE1419
chr11	31896011	31896064	VE1420
chr11	31896209	31896620	VE1421
chr11	31896775	31896778	VE1422
chr11	31896952	31896962	VE1423
chr11	31897192	31897195	VE1424
chr11	31897545	31898039	VE1425
chr11	31898105	31898107	VE1426
chr11	31898451	31898467	VE1427
chr11	31898645	31898950	VE1428
chr11	31989179	31989182	VE1429
chr11	31989256	31990005	VE1430
chr11	65254741	65254745	VE1431
chr11	65254961	65255330	VE1432
chr11	65255404	65255429	VE1433
chr11	65256679	65256684	VE1434
chr11	65256757	65256773	VE1435
chr11	65257249	65257286	VE1436
chr11	110000944	110000946	VE1437
chr11	110001055	110001057	VE1438
chr11	110001113	110001117	VE1439
chr11	110001217	110001902	VE1440
chr11	110002265	110002288	VE1441
chr11	110002340	110002343	VE1442
chr11	110002402	110002908	VE1443
chr11	110003164	110003166	VE1444
chr11	110003231	110003234	VE1445
chr11	116522176	116522550	VE1446
chr11	119760158	119760315	VE1447
chr11	119761641	119762090	VE1448
chr11	119762378	119762384	VE1449
chr11	119763136	119763197	VE1450
chr11	119763258	119763392	VE1451
chr11	119763450	119763558	VE1452
chr11	119763626	119763653	VE1453
chr11	121799792	121801141	VE1454
chr11	125927055	125927106	VE1455
chr11	125927168	125927218	VE1456
chr11	125927655	125927713	VE1457
chr11	125927798	125927806	VE1458
chr11	125927870	125927878	VE1459
chr11	125927974	125928058	VE1460
chr11	125928179	125928225	VE1461
chr11	125928348	125928394	VE1462
chr11	125928495	125928500	VE1463
chr11	125928668	125928688	VE1464
chr11	125928739	125928866	VE1465
chr11	125928968	125929903	VE1466
chr11	125929964	125930187	VE1467
chr12	516534	516550	VE1468
chr12	516694	516701	VE1469
chr12	516867	516928	VE1470
chr12	517539	517584	VE1471
chr12	518511	518602	VE1472
chr12	16170601	16171824	VE1473
chr12	16610105	16610147	VE1474
chr12	16610272	16611869	VE1475
chr12	16715318	16716286	VE1476
chr12	16940776	16942258	VE1477
chr12	17172249	17172254	VE1478
chr12	17172830	17172832	VE1479
chr12	17172978	17173072	VE1480
chr12	17173601	17174693	VE1481
chr12	17312077	17312794	VE1482
chr12	17312845	17313619	VE1483
chr12	17657794	17658784	VE1484
chr12	17658893	17658913	VE1485
chr12	17658966	17658969	VE1486
chr12	17848160	17849206	VE1487
chr12	24233918	24235618	VE1488
chr12	54426638	54427789	VE1489
chr12	67127521	67127586	VE1490
chr12	67127648	67128321	VE1491
chr12	67128627	67128634	VE1492
chr12	67128702	67128705	VE1493
chr12	67129046	67129052	VE1494
chr12	67129157	67129479	VE1495
chr12	67129553	67129619	VE1496
chr12	97469250	97470604	VE1497
chr12	97470659	97470714	VE1498
chr12	103371493	103371579	VE1499
chr12	103371657	103372610	VE1500
chr12	103405944	103405961	VE1501
chr12	103406282	103407321	VE1502
chr12	103407504	103407506	VE1503
chr12	103407706	103408068	VE1504
chr12	103408336	103408346	VE1505
chr12	103408751	103408755	VE1506
chr12	103484518	103484532	VE1507
chr12	103484612	103485248	VE1508
chr12	103485306	103485363	VE1509
chr12	103571350	103572452	VE1510
chr12	103572657	103572931	VE1511
chr12	103573040	103573067	VE1512
chr12	103573260	103573264	VE1513
chr12	103573321	103573323	VE1514
chr12	103614151	103614918	VE1515
chr12	103615078	103615082	VE1516
chr12	111495440	111496252	VE1517
chr12	114101306	114101316	VE1518
chr12	114101622	114101642	VE1519
chr12	114101964	114102620	VE1520
chr12	114103025	114103030	VE1521
chr12	114103135	114103210	VE1522
chr12	114103267	114103343	VE1523
chr12	114103697	114103731	VE1524
chr12	114370665	114370939	VE1525
chr12	114371160	114371170	VE1526
chr12	114371305	114371307	VE1527
chr12	114371757	114371767	VE1528
chr13	28318618	28319433	VE1529
chr13	28319486	28319517	VE1530
chr13	28320037	28320043	VE1531
chr13	28320124	28320130	VE1532
chr13	28395961	28395979	VE1533
chr13	28396032	28397536	VE1534
chr13	31365560	31365563	VE1535
chr13	31365620	31365622	VE1536
chr13	31365782	31365788	VE1537
chr13	31365845	31365963	VE1538
chr13	31366080	31366087	VE1539
chr13	31366178	31366182	VE1540
chr13	31366248	31366289	VE1541
chr13	31366745	31366749	VE1542
chr13	31366893	31366916	VE1543
chr13	31366991	31367014	VE1544
chr13	31367365	31367372	VE1545
chr13	35772374	35772376	VE1546
chr13	35772462	35772466	VE1547
chr13	35772549	35772550	VE1548
chr13	35772672	35773519	VE1549
chr13	35773572	35773579	VE1550
chr13	35773640	35773642	VE1551
chr13	35773697	35773699	VE1552
chr13	35774247	35774259	VE1553
chr13	36073045	36073052	VE1554
chr13	36073147	36074972	VE1555
chr13	36075056	36075565	VE1556
chr13	36075626	36075740	VE1557
chr13	43167632	43167639	VE1558
chr13	43167702	43168067	VE1559
chr13	43168143	43168152	VE1560
chr13	43168208	43168219	VE1561
chr13	43168525	43168532	VE1562
chr13	43168621	43168625	VE1563
chr13	43168689	43168697	VE1564
chr13	43168749	43168757	VE1565
chr13	43168835	43168843	VE1566
chr13	43168932	43169159	VE1567
chr13	43169289	43169332	VE1568
chr13	43169404	43169537	VE1569
chr13	68429136	68430448	VE1570
chr13	71358095	71359440	VE1571
chr13	71533065	71534073	VE1572
chr13	71534136	71534177	VE1573
chr13	72300849	72301761	VE1574
chr13	72301843	72302299	VE1575
chr13	72302550	72302934	VE1576
chr13	72333536	72334883	VE1577
chr13	72425787	72425803	VE1578
chr13	72425861	72425866	VE1579
chr13	72425937	72425942	VE1580
chr13	72426054	72426525	VE1581
chr13	72426602	72426619	VE1582
chr13	72426686	72428224	VE1583
chr13	78406475	78406478	VE1584
chr13	78406536	78407067	VE1585
chr13	78407126	78407152	VE1586
chr13	78407443	78407512	VE1587
chr13	78976053	78977315	VE1588
chr13	95313932	95315406	VE1589
chr13	95358505	95359672	VE1590
chr13	95359776	95359786	VE1591
chr13	95359960	95359962	VE1592
chr13	95618516	95619846	VE1593
chr13	106015598	106015667	VE1594
chr13	106015743	106016790	VE1595
chr13	106016841	106016843	VE1596
chr14	22171351	22171358	VE1597
chr14	22171827	22171885	VE1598
chr14	22171986	22172437	VE1599
chr14	22172498	22172531	VE1600
chr14	22172659	22172664	VE1601
chr14	22172880	22172884	VE1602
chr14	22172963	22172970	VE1603
chr14	22173130	22173142	VE1604
chr14	26377487	26378674	VE1605
chr14	26378741	26378794	VE1606
chr14	29226294	29227143	VE1607
chr14	29227203	29227504	VE1608
chr14	29227632	29227635	VE1609
chr14	29684920	29686596	VE1610
chr14	29686685	29686736	VE1611
chr14	29710951	29711009	VE1612
chr14	29711067	29711103	VE1613
chr14	29711175	29711186	VE1614
chr14	29711251	29711456	VE1615
chr14	29711518	29711717	VE1616
chr14	29711851	29711857	VE1617
chr14	29711939	29713169	VE1618
chr14	29713301	29713312	VE1619
chr14	29743391	29743394	VE1620
chr14	29743520	29744007	VE1621
chr14	29744093	29745448	VE1622
chr14	29745507	29745560	VE1623
chr14	29745624	29745766	VE1624
chr14	29858192	29858193	VE1625
chr14	29858480	29858687	VE1626
chr14	29858738	29858739	VE1627
chr14	29858808	29860325	VE1628
chr14	29860388	29862348	VE1629
chr14	29927625	29928814	VE1630
chr14	30741821	30741863	VE1631
chr14	30742020	30742169	VE1632
chr14	30742221	30743400	VE1633
chr14	30743521	30743616	VE1634
chr14	36020024	36020935	VE1635
chr14	36020995	36020997	VE1636
chr14	36814362	36814364	VE1637
chr14	36814463	36815898	VE1638
chr14	36911262	36911271	VE1639
chr14	36911553	36911557	VE1640
chr14	36911656	36911688	VE1641
chr14	36911749	36913155	VE1642
chr14	36913569	36913613	VE1643
chr14	36913676	36913690	VE1644
chr14	36914168	36914175	VE1645
chr14	36914297	36914327	VE1646
chr14	36933163	36934531	VE1647
chr14	36973806	36974555	VE1648
chr14	37726340	37727348	VE1649
chr14	57320664	57321372	VE1650
chr14	57321443	57321445	VE1651
chr14	57321498	57321502	VE1652
chr14	57321783	57321794	VE1653
chr14	57321926	57321928	VE1654
chr14	57322049	57322127	VE1655
chr14	57322258	57323378	VE1656
chr14	57323527	57323551	VE1657
chr14	57323672	57323679	VE1658
chr14	57324021	57324261	VE1659
chr14	57431052	57431116	VE1660
chr14	57431175	57432156	VE1661
chr14	57432267	57432270	VE1662
chr14	57474373	57474376	VE1663
chr14	57474509	57474511	VE1664
chr14	57474565	57474678	VE1665
chr14	57474971	57475854	VE1666
chr14	57475905	57476981	VE1667
chr14	57477035	57477162	VE1668
chr14	57477296	57477438	VE1669
chr14	57477524	57477613	VE1670
chr14	57477812	57477939	VE1671
chr14	57478056	57478059	VE1672
chr14	77384718	77384952	VE1673
chr14	77385149	77385677	VE1674
chr14	77386164	77386168	VE1675
chr14	77386274	77386658	VE1676
chr14	77386752	77386754	VE1677
chr14	77386830	77386832	VE1678
chr14	77386949	77386956	VE1679
chr14	77387016	77387146	VE1680
chr14	77387690	77387692	VE1681
chr14	80095768	80095970	VE1682
chr14	80096164	80096547	VE1683
chr14	80097158	80097163	VE1684
chr14	99466252	99466921	VE1685
chr14	99467001	99467014	VE1686
chr15	31597414	31597446	VE1687
chr15	31598038	31598039	VE1688
chr15	31598852	31599081	VE1689
chr15	31599415	31599423	VE1690
chr15	36819038	36819044	VE1691
chr15	36819125	36820566	VE1692
chr15	36820630	36820642	VE1693
chr15	36964878	36966080	VE1694
chr15	37240985	37242130	VE1695
chr15	37242202	37242243	VE1696
chr15	37242343	37242498	VE1697
chr15	37512691	37514457	VE1698
chr15	37514537	37514544	VE1699
chr15	37652783	37654452	VE1700
chr15	38159607	38160879	VE1701
chr15	38160938	38160946	VE1702
chr15	40383651	40383653	VE1703
chr15	40383715	40385139	VE1704
chr15	40385237	40385239	VE1705
chr15	40385575	40385918	VE1706
chr15	40385995	40386038	VE1707
chr15	57425259	57425958	VE1708
chr15	57426058	57426951	VE1709
chr15	67199100	67199996	VE1710
chr15	94525285	94525426	VE1711
chr15	94525518	94525995	VE1712
chr15	94526070	94526082	VE1713
chr15	94526548	94526552	VE1714
chr15	94526789	94526808	VE1715
chr15	97128059	97128181	VE1716
chr15	97128305	97128310	VE1717
chr15	97128377	97128481	VE1718
chr15	97128546	97129797	VE1719
chr15	97129942	97129945	VE1720
chr16	10319972	10319978	VE1721
chr16	10320038	10320040	VE1722
chr16	10320099	10320859	VE1723
chr16	48913123	48913995	VE1724
chr16	48914099	48914133	VE1725
chr16	49094596	49095003	VE1726
chr16	49735226	49736447	VE1727
chr16	51056516	51057388	VE1728
chr16	51057528	51057530	VE1729
chr16	51147036	51147049	VE1730
chr16	51147156	51147952	VE1731
chr16	51148014	51148530	VE1732
chr16	51148582	51148584	VE1733
chr16	51231209	51231215	VE1734
chr16	51231298	51231302	VE1735
chr16	51231369	51232113	VE1736
chr16	51491854	51492122	VE1737
chr16	51492173	51492966	VE1738
chr16	51560357	51560359	VE1739
chr16	51560476	51560911	VE1740
chr16	51576805	51577071	VE1741
chr16	51577197	51577910	VE1742
chr16	51577977	51577998	VE1743
chr16	51671276	51671929	VE1744
chr16	52446439	52447170	VE1745
chr16	52468565	52468572	VE1746
chr16	52468707	52468849	VE1747
chr16	52468933	52468942	VE1748
chr16	52469016	52469019	VE1749
chr16	52469081	52469085	VE1750
chr16	52469203	52469205	VE1751
chr16	52469270	52469276	VE1752
chr16	52469330	52470205	VE1753
chr16	52470331	52470365	VE1754
chr16	52470430	52471595	VE1755
chr16	52471705	52471724	VE1756
chr16	53948278	53948282	VE1757
chr16	53948459	53949282	VE1758
chr16	53949450	53949842	VE1759
chr16	54575917	54575928	VE1760
chr16	54575995	54577656	VE1761
chr16	54577798	54577802	VE1762
chr16	54650627	54651882	VE1763
chr16	55223260	55224040	VE1764
chr16	55224136	55224283	VE1765
chr16	55424552	55424561	VE1766
chr16	55424615	55425640	VE1767
chr16	61058134	61058136	VE1768
chr16	61058218	61058945	VE1769
chr16	72254676	72254707	VE1770
chr16	72254782	72254788	VE1771
chr16	72254938	72255739	VE1772
chr16	72738658	72738666	VE1773
chr16	72738741	72739458	VE1774
chr16	72739592	72740147	VE1775
chr16	72981314	72981317	VE1776
chr16	72981368	72981370	VE1777
chr16	72981538	72981568	VE1778
chr16	72981645	72981932	VE1779
chr16	72982059	72982064	VE1780
chr16	72982465	72982470	VE1781
chr16	73362921	73362939	VE1782
chr16	73363032	73364099	VE1783
chr16	73364156	73364160	VE1784
chr16	78510613	78510720	VE1785
chr16	78510905	78511944	VE1786
chr16	80372649	80372656	VE1787
chr16	80372799	80372807	VE1788
chr16	80373043	80373053	VE1789
chr16	80373245	80373640	VE1790
chr16	86430092	86430448	VE1791
chr16	86430542	86430681	VE1792
chr17	32077872	32078256	VE1793
chr17	32078315	32078354	VE1794
chr17	35329351	35329927	VE1795
chr17	37774590	37774963	VE1796
chr17	63162192	63162198	VE1797
chr17	63162902	63163064	VE1798
chr17	63163115	63163196	VE1799
chr17	63163809	63163812	VE1800
chr18	19339059	19339062	VE1801
chr18	19339538	19339686	VE1802
chr18	19339766	19340198	VE1803
chr18	19340317	19340724	VE1804
chr18	19340858	19340915	VE1805
chr18	19340970	19340986	VE1806
chr18	19341282	19341298	VE1807
chr18	19341367	19341378	VE1808
chr18	19341815	19341850	VE1809
chr18	22236079	22236225	VE1810
chr18	22236299	22236300	VE1811
chr18	22236373	22236374	VE1812
chr18	22236440	22237370	VE1813
chr18	22616968	22617726	VE1814
chr18	22617801	22617807	VE1815
chr18	22617864	22618455	VE1816
chr18	22618513	22618620	VE1817
chr18	22692416	22692525	VE1818
chr18	22692595	22693634	VE1819
chr18	22744768	22744856	VE1820
chr18	22744947	22744975	VE1821
chr18	22745058	22746088	VE1822
chr18	22746201	22746270	VE1823
chr18	22864753	22864830	VE1824
chr18	22864886	22865626	VE1825
chr18	22865726	22866455	VE1826
chr18	23044174	23044182	VE1827
chr18	23044314	23044515	VE1828
chr18	23044680	23044685	VE1829
chr18	23044903	23045153	VE1830
chr18	23045215	23045223	VE1831
chr18	23045369	23045879	VE1832
chr18	23045947	23045977	VE1833
chr18	23046141	23046411	VE1834
chr18	23046507	23046514	VE1835
chr18	23432731	23432734	VE1836
chr18	23433136	23433141	VE1837
chr18	23433267	23434518	VE1838
chr18	23434657	23434698	VE1839
chr18	23434820	23434825	VE1840
chr18	25501122	25501136	VE1841
chr18	25501199	25501208	VE1842
chr18	25501266	25501285	VE1843
chr18	25502443	25502957	VE1844
chr18	34719397	34719401	VE1845
chr18	34719459	34720513	VE1846
chr18	34720686	34720688	VE1847
chr18	35063523	35064497	VE1848
chr18	36763836	36764613	VE1849
chr18	36764712	36764714	VE1850
chr18	36764786	36764791	VE1851
chr18	42322375	42322406	VE1852
chr18	42322491	42322497	VE1853
chr18	42322559	42322560	VE1854
chr18	42322675	42322906	VE1855
chr18	42323112	42323403	VE1856
chr18	42323571	42323627	VE1857
chr18	42323872	42323879	VE1858
chr18	42324093	42324205	VE1859
chr18	42324267	42324556	VE1860
chr18	42324653	42324655	VE1861
chr18	42324752	42325109	VE1862
chr18	42325387	42325459	VE1863
chr18	42325816	42325826	VE1864
chr18	42942472	42942477	VE1865
chr18	42942962	42943761	VE1866
chr18	43168592	43168594	VE1867
chr18	43168700	43168856	VE1868
chr18	43168951	43169258	VE1869
chr18	43169311	43169801	VE1870
chr18	43170032	43170034	VE1871
chr18	43170089	43170090	VE1872
chr18	43170271	43170657	VE1873
chr18	45087347	45088003	VE1874
chr18	49279561	49279562	VE1875
chr18	49279956	49279958	VE1876
chr18	49280048	49281005	VE1877
chr18	49572814	49573136	VE1878
chr18	49573205	49573758	VE1879
chr18	49573895	49573899	VE1880
chr18	49574046	49574138	VE1881
chr18	49574193	49574319	VE1882
chr18	52700161	52701207	VE1883
chr18	53018836	53019703	VE1884
chr18	53019795	53019849	VE1885
chr18	53019902	53019921	VE1886
chr18	53089630	53089689	VE1887
chr18	53089746	53090614	VE1888
chr18	53090726	53091079	VE1889
chr18	63078435	63078670	VE1890
chr18	75496550	75497253	VE1891
chr18	75497380	75497401	VE1892
chr18	75497461	75498302	VE1893
chr18	75569764	75569778	VE1894
chr18	75569839	75570593	VE1895
chr18	75570826	75570862	VE1896
chr18	76007056	76007058	VE1897
chr18	76007223	76008349	VE1898
chr18	76461613	76462448	VE1899
chr18	76462595	76462599	VE1900
chr18	76462675	76462688	VE1901
chr18	76481760	76483066	VE1902
chr18	76483157	76483160	VE1903
chr18	77010086	77010778	VE1904
chr19	30565990	30567015	VE1905
chr19	30840420	30840495	VE1906
chr19	30840635	30840788	VE1907
chr19	30840861	30840903	VE1908
chr19	30840966	30843421	VE1909
chr19	31587124	31587968	VE1910
chr19	31588028	31588069	VE1911
chr20	2719208	2719728	VE1912
chr20	2719785	2719789	VE1913
chr20	20472959	20472972	VE1914
chr20	20473036	20474081	VE1915
chr20	20474183	20474184	VE1916
chr20	21214839	21214873	VE1917
chr20	21214934	21215045	VE1918
chr20	21215152	21216489	VE1919
chr20	21216569	21216572	VE1920
chr20	21216785	21216912	VE1921
chr20	21216972	21216975	VE1922
chr20	21488987	21489625	VE1923
chr20	30191920	30192408	VE1924
chr20	31112396	31112400	VE1925
chr20	31112467	31112512	VE1926
chr20	31112579	31112695	VE1927
chr20	31112747	31112936	VE1928
chr20	31113133	31113138	VE1929
chr20	31113349	31113351	VE1930
chr20	31113760	31113777	VE1931
chr20	31114214	31114221	VE1932
chr20	31114975	31114981	VE1933
chr20	31115042	31115151	VE1934
chr20	31115236	31115239	VE1935
chr20	31115335	31116445	VE1936
chr20	31116514	31116517	VE1937
chr20	31116705	31116707	VE1938
chr20	31565229	31565240	VE1939
chr20	31566879	31566886	VE1940
chr20	31567799	31567804	VE1941
chr20	31568046	31568237	VE1942
chr20	37876905	37877485	VE1943
chr20	39334313	39334986	VE1944
chr20	49306404	49306500	VE1945
chr20	49306586	49306853	VE1946
chr20	49307216	49307228	VE1947
chr20	49307451	49307492	VE1948
chr20	49307656	49307663	VE1949
chr20	49307913	49308346	VE1950
chr20	49308809	49308875	VE1951
chr20	49309131	49309137	VE1952
chr21	17681168	17681216	VE1953
chr21	17681319	17681451	VE1954
chr21	17681541	17681561	VE1955
chr21	17681661	17682631	VE1956
chr21	17682686	17682780	VE1957
chr21	28326339	28326343	VE1958
chr21	28326477	28326481	VE1959
chr21	28326668	28326693	VE1960
chr21	28326751	28327374	VE1961
chr21	28327548	28327559	VE1962
chr21	34221615	34221618	VE1963
chr21	34221691	34221695	VE1964
chr21	34221761	34223071	VE1965
chr21	34223243	34223320	VE1966
chr21	34223613	34223632	VE1967
chr21	34290818	34290938	VE1968
chr21	34291041	34292048	VE1969
chr21	34466155	34466168	VE1970
chr21	34466397	34466412	VE1971
chr21	34467082	34467084	VE1972
chr21	34467421	34467575	VE1973
chr21	34467709	34467711	VE1974
chr21	34467779	34467812	VE1975
chr21	34467876	34468702	VE1976
chr21	34469002	34469006	VE1977
chr21	35707013	35707048	VE1978
chr21	35707546	35707757	VE1979
chr21	35707839	35708126	VE1980
chr21	35708726	35708947	VE1981
chr21	35709004	35709009	VE1982
chr21	35709099	35709489	VE1983
chr21	35709585	35709588	VE1984
chr21	35710736	35710742	VE1985
chr21	39227865	39227894	VE1986
chr21	39227950	39227995	VE1987
chr21	39228201	39228290	VE1988
chr21	39228365	39228423	VE1989
chr21	40362117	40362124	VE1990
chr21	40362214	40362282	VE1991
chr21	44013538	44013545	VE1992
chr22	18270401	18270444	VE1993
chr22	18270560	18270565	VE1994
chr22	20775507	20775514	VE1995
chr22	20776446	20776482	VE1996
chr22	20776696	20776698	VE1997
chr22	20776947	20777200	VE1998
chr22	20777648	20777702	VE1999
[truncated: 58 more rows]

## Sheet: CNEs
chr	start	end	ID
chr1	875531	875584	CNE1
chr1	1818536	1818653	CNE2
chr1	2170517	2170717	CNE3
chr1	2210932	2211011	CNE4
chr1	2253618	2253681	CNE5
chr1	2476502	2476556	CNE6
chr1	2928677	2928823	CNE7
chr1	3070199	3070327	CNE8
chr1	3082680	3082786	CNE9
chr1	3143074	3143192	CNE10
chr1	3143468	3143620	CNE11
chr1	3164418	3164826	CNE12
chr1	3166171	3166536	CNE13
chr1	3175072	3175141	CNE14
chr1	3191708	3191808	CNE15
chr1	3246647	3246709	CNE16
chr1	3269099	3269292	CNE17
chr1	3269762	3269815	CNE18
chr1	4725259	4725314	CNE19
chr1	4736328	4736409	CNE20
chr1	4769045	4769153	CNE21
chr1	4799535	4799623	CNE22
chr1	5299518	5299661	CNE23
chr1	5742378	5742456	CNE24
chr1	6847172	6847398	CNE25
chr1	6959285	6959585	CNE26
chr1	6984615	6984794	CNE27
chr1	7136921	7137219	CNE28
chr1	7224340	7224473	CNE29
chr1	7551670	7551859	CNE30
chr1	7619500	7619568	CNE31
chr1	7779971	7780091	CNE32
chr1	8087599	8087707	CNE33
chr1	8497695	8497819	CNE34
chr1	8499043	8499459	CNE35
chr1	8518185	8518445	CNE36
chr1	8520170	8520314	CNE37
chr1	8520473	8520577	CNE38
chr1	8520945	8521254	CNE39
chr1	8534455	8534874	CNE40
chr1	8728258	8728347	CNE41
chr1	8777420	8777608	CNE42
chr1	8814287	8814653	CNE43
chr1	8815244	8815379	CNE44
chr1	9354619	9354735	CNE45
chr1	9896970	9897143	CNE46
chr1	10355985	10356086	CNE47
chr1	10358641	10358701	CNE48
chr1	10510819	10510901	CNE49
chr1	10588529	10588696	CNE50
chr1	10590179	10590576	CNE51
chr1	10598517	10598692	CNE52
chr1	10695381	10695558	CNE53
chr1	10731127	10731342	CNE54
chr1	10738318	10738481	CNE55
chr1	10785291	10785731	CNE56
chr1	10822361	10822531	CNE57
chr1	10825961	10826104	CNE58
chr1	10847471	10847659	CNE59
chr1	10855069	10855234	CNE60
chr1	10997518	10997667	CNE61
chr1	11218887	11219040	CNE62
chr1	11359586	11359641	CNE63
chr1	11382181	11382240	CNE64
chr1	11415791	11415905	CNE65
chr1	11452144	11452202	CNE66
chr1	11495249	11495342	CNE67
chr1	11502113	11502248	CNE68
chr1	11534973	11535075	CNE69
chr1	11536925	11536997	CNE70
chr1	12396524	12396677	CNE71
chr1	12511007	12511193	CNE72
chr1	12655976	12656171	CNE73
chr1	14391891	14392060	CNE74
chr1	14508263	14508324	CNE75
chr1	14510065	14510189	CNE76
chr1	14589806	14589981	CNE77
chr1	14692439	14692671	CNE78
chr1	14723035	14723125	CNE79
chr1	14823918	14824062	CNE80
chr1	14928653	14929207	CNE81
chr1	14952091	14952181	CNE82
chr1	15272109	15272218	CNE83
chr1	16084220	16084285	CNE84
chr1	16087208	16087269	CNE85
chr1	16177389	16177518	CNE86
chr1	16438327	16438405	CNE87
chr1	16536672	16536812	CNE88
chr1	17746403	17746532	CNE89
chr1	17874017	17874108	CNE90
chr1	18170825	18170975	CNE91
chr1	18201413	18201478	CNE92
chr1	18557515	18557621	CNE93
chr1	18967433	18967795	CNE94
chr1	18997263	18997488	CNE95
chr1	19051681	19051782	CNE96
chr1	19727752	19727866	CNE97
chr1	20693293	20693403	CNE98
chr1	20736926	20737275	CNE99
chr1	20769619	20769674	CNE100
chr1	20820041	20820152	CNE101
chr1	21476678	21476745	CNE102
chr1	21519562	21519732	CNE103
chr1	21948348	21948408	CNE104
chr1	22236252	22236304	CNE105
chr1	22236670	22236783	CNE106
chr1	22270970	22271141	CNE107
chr1	22416072	22416150	CNE108
chr1	22440902	22441362	CNE109
chr1	22677632	22677777	CNE110
chr1	22824986	22825164	CNE111
chr1	23026671	23026724	CNE112
chr1	23056447	23056562	CNE113
chr1	23058730	23059017	CNE114
chr1	23127306	23127397	CNE115
chr1	23411776	23411993	CNE116
chr1	23665670	23665752	CNE117
chr1	23751251	23751349	CNE118
chr1	23851419	23851523	CNE119
chr1	23895631	23895781	CNE120
chr1	23946159	23946445	CNE121
chr1	24072139	24072271	CNE122
chr1	25174580	25174785	CNE123
chr1	25254933	25255458	CNE124
chr1	25762082	25762179	CNE125
chr1	25978884	25978979	CNE126
chr1	25991626	25991730	CNE127
chr1	25992242	25992339	CNE128
chr1	26026504	26026703	CNE129
chr1	26235534	26235811	CNE130
chr1	26244614	26244670	CNE131
chr1	26254188	26254299	CNE132
chr1	26260685	26260827	CNE133
chr1	26279377	26279834	CNE134
chr1	26441227	26441302	CNE135
chr1	26797192	26797386	CNE136
chr1	26945714	26945910	CNE137
chr1	27028931	27029128	CNE138
chr1	27031388	27031448	CNE139
chr1	27032389	27032860	CNE140
chr1	27079728	27080170	CNE141
chr1	27425300	27425404	CNE142
chr1	27645189	27645438	CNE143
chr1	27763181	27763298	CNE144
chr1	27772061	27772311	CNE145
chr1	27846197	27846494	CNE146
chr1	27853715	27853894	CNE147
chr1	27862689	27862782	CNE148
chr1	27882276	27882822	CNE149
chr1	27884521	27884664	CNE150
chr1	27895303	27895462	CNE151
chr1	27904054	27904278	CNE152
chr1	27916521	27916865	CNE153
chr1	27917429	27917633	CNE154
chr1	27919745	27919904	CNE155
chr1	27931381	27931502	CNE156
chr1	28296828	28297024	CNE157
chr1	29066644	29066856	CNE158
chr1	29138574	29138675	CNE159
chr1	29422625	29423124	CNE160
chr1	29575822	29575951	CNE161
chr1	29869163	29869243	CNE162
chr1	30155789	30155947	CNE163
chr1	31404352	31405322	CNE164
chr1	31663040	31663098	CNE165
chr1	32166767	32166884	CNE166
chr1	32169612	32169709	CNE167
chr1	32222844	32223010	CNE168
chr1	32224511	32224627	CNE169
chr1	32231273	32231400	CNE170
chr1	32247745	32247934	CNE171
chr1	32248642	32248782	CNE172
chr1	32400811	32400946	CNE173
chr1	32410012	32410089	CNE174
chr1	32456780	32456886	CNE175
chr1	32799155	32799224	CNE176
chr1	32822771	32822859	CNE177
chr1	33220546	33220649	CNE178
chr1	33327665	33328058	CNE179
chr1	33348024	33348077	CNE180
chr1	33734863	33735063	CNE181
chr1	33807933	33808178	CNE182
chr1	33829625	33829897	CNE183
chr1	33858126	33858591	CNE184
chr1	33876185	33876303	CNE185
chr1	34166880	34167267	CNE186
chr1	34363851	34364252	CNE187
chr1	34368953	34369165	CNE188
chr1	34423614	34423671	CNE189
chr1	34439650	34439784	CNE190
chr1	35202688	35202868	CNE191
chr1	35336109	35336233	CNE192
chr1	35384128	35384291	CNE193
chr1	35390859	35391577	CNE194
chr1	35646326	35647086	CNE195
chr1	35998584	35998786	CNE196
chr1	36002364	36002700	CNE197
chr1	36021343	36021476	CNE198
chr1	36317223	36317334	CNE199
chr1	36627862	36627954	CNE200
chr1	36641138	36641297	CNE201
chr1	37253588	37253718	CNE202
chr1	37279735	37279945	CNE203
chr1	37389779	37389835	CNE204
chr1	37391106	37391168	CNE205
chr1	37417165	37417274	CNE206
chr1	37421926	37422003	CNE207
chr1	37512195	37512406	CNE208
chr1	37727345	37727578	CNE209
chr1	37771798	37771956	CNE210
chr1	38100246	38100419	CNE211
chr1	38496111	38496233	CNE212
chr1	38496655	38496820	CNE213
chr1	38505029	38505249	CNE214
chr1	38507598	38507716	CNE215
chr1	38525494	38525616	CNE216
chr1	38578907	38579110	CNE217
chr1	38581612	38581846	CNE218
chr1	38619249	38619409	CNE219
chr1	38962098	38962573	CNE220
chr1	38963737	38964132	CNE221
chr1	38964303	38964503	CNE222
chr1	39012999	39013334	CNE223
chr1	39024393	39024622	CNE224
chr1	39035724	39035908	CNE225
chr1	39122910	39123310	CNE226
chr1	39249189	39249678	CNE227
chr1	39254877	39255447	CNE228
chr1	39564318	39564512	CNE229
chr1	39624646	39624696	CNE230
chr1	39636487	39636647	CNE231
chr1	39639387	39639584	CNE232
chr1	40311119	40311551	CNE233
chr1	40352402	40353203	CNE234
chr1	40366363	40366474	CNE235
chr1	41115358	41115464	CNE236
chr1	41134622	41134687	CNE237
chr1	41226744	41226856	CNE238
chr1	41248210	41248374	CNE239
chr1	41264638	41264760	CNE240
chr1	41785760	41785985	CNE241
chr1	41843310	41843429	CNE242
chr1	41846618	41846876	CNE243
chr1	41849090	41849280	CNE244
chr1	41873324	41873520	CNE245
chr1	42113104	42113156	CNE246
chr1	42115205	42115260	CNE247
chr1	42193144	42193289	CNE248
chr1	42196321	42196487	CNE249
chr1	42248998	42249153	CNE250
chr1	42327364	42327474	CNE251
chr1	42328451	42328726	CNE252
chr1	42385814	42385970	CNE253
chr1	42642952	42643238	CNE254
chr1	42883879	42883956	CNE255
chr1	42886917	42887115	CNE256
chr1	42888184	42888497	CNE257
chr1	43206730	43206858	CNE258
chr1	43501714	43501994	CNE259
chr1	43534157	43534221	CNE260
chr1	43998349	43998410	CNE261
chr1	44006536	44006686	CNE262
chr1	44029682	44029833	CNE263
chr1	44036438	44036549	CNE264
chr1	44170769	44171204	CNE265
chr1	44485147	44485459	CNE266
chr1	44496972	44497321	CNE267
chr1	44704516	44704750	CNE268
chr1	44781852	44782434	CNE269
chr1	44819305	44819917	CNE270
chr1	44872172	44872513	CNE271
chr1	45091290	45091592	CNE272
chr1	45308969	45309085	CNE273
chr1	45668739	45668804	CNE274
chr1	46328998	46329156	CNE275
chr1	46508333	46508856	CNE276
chr1	47153002	47153070	CNE277
chr1	47674237	47674297	CNE278
chr1	47934448	47934551	CNE279
chr1	48059011	48059116	CNE280
chr1	48153781	48153871	CNE281
chr1	49024729	49024965	CNE282
chr1	49237198	49237619	CNE283
chr1	49763906	49764173	CNE284
chr1	50582215	50582907	CNE285
chr1	50583971	50584113	CNE286
chr1	50599934	50600077	CNE287
chr1	50605489	50605968	CNE288
chr1	50882294	50882497	CNE289
chr1	50892614	50892858	CNE290
chr1	51167756	51167873	CNE291
chr1	51295297	51295486	CNE292
chr1	51730185	51730496	CNE293
chr1	53750283	53750425	CNE294
chr1	53777052	53777239	CNE295
chr1	53780815	53780883	CNE296
chr1	53851707	53851868	CNE297
chr1	53882019	53882304	CNE298
chr1	54722254	54722467	CNE299
chr1	54766273	54766371	CNE300
chr1	54791766	54791890	CNE301
chr1	54792383	54792521	CNE302
chr1	54808605	54808737	CNE303
chr1	54853172	54853805	CNE304
chr1	54928006	54928227	CNE305
chr1	55530449	55530505	CNE306
chr1	55532457	55532618	CNE307
chr1	55534165	55534435	CNE308
chr1	56299153	56299275	CNE309
chr1	56453551	56453878	CNE310
chr1	56902719	56902845	CNE311
chr1	57013880	57014078	CNE312
chr1	57310711	57310921	CNE313
chr1	57485049	57485129	CNE314
chr1	57566932	57567245	CNE315
chr1	57671620	57671876	CNE316
chr1	57714231	57714514	CNE317
chr1	57719508	57719859	CNE318
chr1	57813289	57813407	CNE319
chr1	57890971	57891353	CNE320
chr1	57959790	57960155	CNE321
chr1	58375289	58375527	CNE322
chr1	58607965	58608153	CNE323
chr1	58609665	58609974	CNE324
chr1	58623868	58623967	CNE325
chr1	58907489	58907749	CNE326
chr1	59895467	59895646	CNE327
chr1	59912375	59912523	CNE328
chr1	60442276	60442326	CNE329
chr1	60700323	60700837	CNE330
chr1	61030554	61031366	CNE331
chr1	61212295	61212410	CNE332
chr1	61335844	61336197	CNE333
chr1	61338191	61338262	CNE334
chr1	61357019	61357253	CNE335
chr1	61357682	61358044	CNE336
chr1	61358774	61358948	CNE337
chr1	61361902	61362016	CNE338
chr1	61370177	61370278	CNE339
chr1	61400826	61400893	CNE340
chr1	61402470	61402553	CNE341
chr1	61544965	61546256	CNE342
chr1	61553293	61553481	CNE343
chr1	61557271	61557579	CNE344
chr1	61563075	61563171	CNE345
chr1	61570163	61570317	CNE346
chr1	61575405	61575915	CNE347
chr1	61584992	61585181	CNE348
chr1	61586690	61586851	CNE349
chr1	61588153	61588294	CNE350
chr1	61589050	61589612	CNE351
chr1	61599961	61600110	CNE352
chr1	61607309	61607546	CNE353
chr1	61607767	61608272	CNE354
chr1	61623022	61623920	CNE355
chr1	61633060	61633321	CNE356
chr1	61637615	61637881	CNE357
chr1	61662380	61662480	CNE358
chr1	61663825	61663943	CNE359
chr1	61664371	61664576	CNE360
chr1	61676556	61676753	CNE361
chr1	61707112	61708020	CNE362
chr1	61709759	61710151	CNE363
chr1	61715813	61715938	CNE364
chr1	61719838	61720093	CNE365
chr1	61720483	61721030	CNE366
chr1	61727432	61727727	CNE367
chr1	61740353	61740486	CNE368
chr1	61742724	61742899	CNE369
chr1	61749663	61749872	CNE370
chr1	61827666	61827975	CNE371
chr1	61901881	61901992	CNE372
chr1	61902494	61902603	CNE373
chr1	61912642	61912724	CNE374
chr1	61916289	61916445	CNE375
chr1	61919525	61919691	CNE376
chr1	62107226	62107449	CNE377
chr1	63419079	63419447	CNE378
chr1	63507969	63508249	CNE379
chr1	63539712	63540152	CNE380
chr1	64090589	64090992	CNE381
chr1	64141330	64141542	CNE382
chr1	64508338	64508617	CNE383
chr1	65357470	65357619	CNE384
chr1	65530766	65530882	CNE385
chr1	66445999	66446106	CNE386
chr1	66635094	66635293	CNE387
chr1	66817732	66817782	CNE388
chr1	68140257	68140512	CNE389
chr1	68149806	68149866	CNE390
chr1	68677574	68678066	CNE391
chr1	68695898	68696210	CNE392
chr1	68823978	68824129	CNE393
chr1	69586581	69586713	CNE394
chr1	70040533	70040614	CNE395
chr1	72489008	72489545	CNE396
chr1	73102773	73102830	CNE397
chr1	73103269	73103601	CNE398
chr1	73116796	73117062	CNE399
chr1	73312733	73312914	CNE400
chr1	74822565	74822658	CNE401
chr1	74850221	74850505	CNE402
chr1	75600269	75600402	CNE403
chr1	76605814	76605875	CNE404
chr1	76652802	76652909	CNE405
chr1	76856278	76856456	CNE406
chr1	77375874	77376003	CNE407
chr1	77517570	77517691	CNE408
chr1	78300569	78300726	CNE409
chr1	81704058	81704232	CNE410
chr1	81873757	81873835	CNE411
chr1	82300674	82300774	CNE412
chr1	84323014	84323295	CNE413
chr1	84902786	84902941	CNE414
chr1	85603444	85603527	CNE415
chr1	86045517	86045706	CNE416
chr1	87383446	87383527	CNE417
chr1	87617474	87617581	CNE418
chr1	87636726	87636846	CNE419
chr1	87821757	87822845	CNE420
chr1	87860885	87860968	CNE421
chr1	88736880	88737331	CNE422
chr1	88757747	88757927	CNE423
chr1	88926851	88927265	CNE424
chr1	88929113	88929759	CNE425
chr1	89197398	89197513	CNE426
chr1	90081363	90081471	CNE427
chr1	90658762	90658910	CNE428
chr1	91172796	91172935	CNE429
chr1	91190280	91190453	CNE430
chr1	91190670	91190744	CNE431
chr1	91191150	91191216	CNE432
chr1	91195418	91196053	CNE433
chr1	91247707	91247841	CNE434
chr1	91298597	91300172	CNE435
chr1	91300353	91300980	CNE436
chr1	91305656	91307020	CNE437
chr1	91637672	91638313	CNE438
chr1	92191479	92191659	CNE439
chr1	92949257	92949320	CNE440
chr1	93400254	93400461	CNE441
chr1	93407695	93407931	CNE442
chr1	94130319	94130446	CNE443
chr1	94792970	94793040	CNE444
chr1	95786913	95787575	CNE445
chr1	96119211	96119406	CNE446
chr1	96120442	96121141	CNE447
chr1	96295119	96295352	CNE448
chr1	96564269	96564712	CNE449
chr1	96581983	96582873	CNE450
chr1	97062752	97063261	CNE451
chr1	97434033	97434202	CNE452
chr1	97556640	97556886	CNE453
chr1	97603782	97604035	CNE454
chr1	97610527	97611535	CNE455
chr1	98569920	98570332	CNE456
chr1	98725988	98726229	CNE457
chr1	98818896	98819122	CNE458
chr1	98850524	98850877	CNE459
chr1	98853889	98854657	CNE460
chr1	98917694	98918061	CNE461
chr1	99415316	99415437	CNE462
chr1	99435585	99435700	CNE463
chr1	101620710	101620926	CNE464
chr1	106833432	106833743	CNE465
chr1	108593700	108593929	CNE466
chr1	109639458	109639554	CNE467
chr1	109800398	109800573	CNE468
chr1	110025515	110026176	CNE469
chr1	110078568	110078788	CNE470
chr1	110535664	110535714	CNE471
chr1	110537357	110537577	CNE472
chr1	110611700	110611857	CNE473
chr1	110693040	110693214	CNE474
chr1	110704533	110704666	CNE475
chr1	110886334	110886589	CNE476
chr1	110886829	110886919	CNE477
chr1	111037569	111037670	CNE478
chr1	111137165	111137375	CNE479
chr1	111210912	111210963	CNE480
chr1	111270020	111270285	CNE481
chr1	111293212	111293301	CNE482
chr1	112279699	112280093	CNE483
chr1	112362037	112362117	CNE484
chr1	112375727	112375958	CNE485
chr1	112386052	112386104	CNE486
chr1	112390231	112390363	CNE487
chr1	112447664	112447822	CNE488
chr1	112453083	112453160	CNE489
chr1	112503929	112503983	CNE490
chr1	113000789	113001207	CNE491
chr1	113257106	113257181	CNE492
chr1	113841357	113841654	CNE493
chr1	113845226	113845368	CNE494
chr1	114158619	114158735	CNE495
chr1	116185853	116186102	CNE496
chr1	116918920	116919030	CNE497
chr1	117233627	117233886	CNE498
chr1	117240314	117240374	CNE499
chr1	117265319	117265518	CNE500
chr1	117396729	117396839	CNE501
chr1	117398675	117398826	CNE502
chr1	119611504	119611698	CNE503
chr1	119657556	119657675	CNE504
chr1	144010143	144010268	CNE505
chr1	144022679	144022834	CNE506
chr1	144028635	144028823	CNE507
chr1	144046796	144046931	CNE508
chr1	144047157	144047483	CNE509
chr1	144048763	144049211	CNE510
chr1	145030923	145030980	CNE511
chr1	145436712	145436833	CNE512
chr1	145455410	145455503	CNE513
chr1	145483358	145483481	CNE514
chr1	145542708	145542955	CNE515
chr1	147056722	147057001	CNE516
chr1	149980645	149980847	CNE517
chr1	150119546	150119624	CNE518
chr1	150540714	150540981	CNE519
chr1	151116050	151116126	CNE520
chr1	151120159	151120233	CNE521
chr1	151684547	151684737	CNE522
chr1	151691343	151691527	CNE523
chr1	151805138	151805333	CNE524
chr1	154150079	154150183	CNE525
chr1	154299995	154300174	CNE526
chr1	154702001	154702223	CNE527
chr1	154702723	154703027	CNE528
chr1	154828556	154828718	CNE529
chr1	154945248	154945299	CNE530
chr1	154979702	154979913	CNE531
chr1	154983937	154984786	CNE532
chr1	155042144	155042204	CNE533
chr1	155042398	155042529	CNE534
chr1	155044315	155044473	CNE535
chr1	155052582	155052919	CNE536
chr1	155054349	155054458	CNE537
chr1	155054632	155054713	CNE538
chr1	155055865	155056030	CNE539
chr1	155059481	155060037	CNE540
chr1	155101246	155101357	CNE541
chr1	155688604	155688768	CNE542
chr1	156040430	156040662	CNE543
chr1	156046081	156046204	CNE544
chr1	156054640	156054715	CNE545
chr1	156059647	156059787	CNE546
chr1	156117060	156117229	CNE547
chr1	156357520	156357728	CNE548
chr1	156358376	156358572	CNE549
chr1	156376260	156376340	CNE550
chr1	156382610	156383016	CNE551
chr1	156383321	156383741	CNE552
chr1	156400623	156401194	CNE553
chr1	156457483	156457579	CNE554
chr1	156458473	156458561	CNE555
chr1	156463688	156463753	CNE556
chr1	156467005	156467109	CNE557
chr1	156472722	156472953	CNE558
chr1	156541343	156541413	CNE559
chr1	156829000	156829069	CNE560
chr1	156863387	156863453	CNE561
chr1	158044995	158045103	CNE562
chr1	159151491	159151702	CNE563
chr1	160159610	160159711	CNE564
chr1	160174376	160174600	CNE565
chr1	160186938	160187067	CNE566
chr1	160332995	160333095	CNE567
chr1	160380521	160380994	CNE568
chr1	161168833	161169114	CNE569
chr1	161274513	161274620	CNE570
chr1	162049844	162049954	CNE571
chr1	162127029	162127101	CNE572
chr1	162218720	162218930	CNE573
chr1	163397332	163397484	CNE574
chr1	163406019	163406219	CNE575
chr1	163543963	163544276	CNE576
chr1	163940387	163940508	CNE577
chr1	164023534	164023991	CNE578
chr1	164024261	164024446	CNE579
chr1	164558216	164558399	CNE580
chr1	164568712	164568797	CNE581
chr1	164592967	164593208	CNE582
chr1	164614496	164614753	CNE583
chr1	164629490	164629574	CNE584
chr1	164689165	164689323	CNE585
chr1	164700505	164700649	CNE586
chr1	164717547	164717698	CNE587
chr1	164728723	164728887	CNE588
chr1	164811120	164811285	CNE589
chr1	165086841	165086990	CNE590
chr1	165203821	165204153	CNE591
chr1	165324413	165324463	CNE592
chr1	165601827	165601889	CNE593
chr1	166001385	166001436	CNE594
chr1	166916987	166917080	CNE595
chr1	166919370	166919686	CNE596
chr1	166942982	166943109	CNE597
chr1	167135400	167135532	CNE598
chr1	168933147	168933202	CNE599
chr1	170630853	170631079	CNE600
chr1	170668112	170668442	CNE601
chr1	171816511	171816580	CNE602
chr1	172327093	172327388	CNE603
chr1	172368699	172368844	CNE604
chr1	173176437	173176682	CNE605
chr1	174488918	174489327	CNE606
chr1	175369993	175370146	CNE607
chr1	175463312	175463463	CNE608
chr1	175683485	175683557	CNE609
chr1	175704074	175704151	CNE610
chr1	175720065	175720131	CNE611
chr1	175811212	175811315	CNE612
chr1	175834134	175834341	CNE613
chr1	176770674	176770885	CNE614
chr1	176868251	176868351	CNE615
chr1	176959181	176959329	CNE616
chr1	177088511	177088697	CNE617
chr1	177151419	177151494	CNE618
chr1	177152308	177152562	CNE619
chr1	177537237	177537480	CNE620
chr1	177620146	177620394	CNE621
chr1	177748482	177748588	CNE622
chr1	178026738	178026874	CNE623
chr1	178340187	178340241	CNE624
chr1	178357449	178357603	CNE625
chr1	178358607	178358810	CNE626
chr1	178363611	178363891	CNE627
chr1	180502438	180502564	CNE628
chr1	180563878	180564109	CNE629
chr1	180605290	180605450	CNE630
chr1	180605656	180605757	CNE631
chr1	180811377	180811433	CNE632
chr1	180942555	180942725	CNE633
chr1	180944082	180944172	CNE634
chr1	181063520	181063812	CNE635
chr1	181066162	181066317	CNE636
chr1	181068391	181068543	CNE637
chr1	181071207	181071468	CNE638
chr1	181081754	181081859	CNE639
chr1	181122189	181122292	CNE640
chr1	181376256	181376326	CNE641
chr1	181447591	181447709	CNE642
chr1	181955074	181955148	CNE643
chr1	182083462	182083759	CNE644
chr1	182090018	182090203	CNE645
chr1	182271045	182271208	CNE646
chr1	182587238	182587340	CNE647
chr1	182636340	182636421	CNE648
chr1	182669341	182669448	CNE649
chr1	183149847	183149996	CNE650
chr1	183318623	183318781	CNE651
chr1	183622119	183622245	CNE652
chr1	183681286	183681558	CNE653
chr1	183704432	183704485	CNE654
chr1	183780557	183780656	CNE655
chr1	183850942	183851127	CNE656
chr1	184112681	184112790	CNE657
chr1	184158693	184158847	CNE658
chr1	184268317	184268509	CNE659
chr1	184386382	184386473	CNE660
chr1	185016628	185016837	CNE661
chr1	185280262	185280457	CNE662
chr1	185929712	185929788	CNE663
chr1	193317564	193317956	CNE664
chr1	193319612	193319808	CNE665
chr1	194040364	194040594	CNE666
chr1	197440868	197440922	CNE667
chr1	197884577	197884807	CNE668
chr1	198264151	198264808	CNE669
chr1	198265184	198265571	CNE670
chr1	198267642	198268223	CNE671
chr1	198301668	198302047	CNE672
chr1	198857665	198857849	CNE673
chr1	198871967	198872125	CNE674
chr1	198872313	198872708	CNE675
chr1	198971810	198972109	CNE676
chr1	198972368	198972807	CNE677
chr1	199121019	199121172	CNE678
chr1	199121718	199121920	CNE679
chr1	199773819	199774628	CNE680
chr1	200216338	200217102	CNE681
chr1	200980936	200981010	CNE682
chr1	200988758	200988808	CNE683
chr1	201417530	201417615	CNE684
chr1	201534609	201534831	CNE685
chr1	201579303	201579387	CNE686
chr1	201643334	201643415	CNE687
chr1	201722463	201722519	CNE688
chr1	202102528	202102772	CNE689
chr1	202162787	202162957	CNE690
chr1	202240154	202240281	CNE691
chr1	202997917	202998026	CNE692
chr1	203265215	203265324	CNE693
chr1	203328533	203328594	CNE694
chr1	203433980	203434085	CNE695
chr1	203483526	203483579	CNE696
chr1	203495677	203495746	CNE697
chr1	204257596	204257719	CNE698
chr1	204346707	204346794	CNE699
chr1	204585848	204585999	CNE700
chr1	204591564	204591626	CNE701
chr1	204839729	204839926	CNE702
chr1	204999980	205000084	CNE703
chr1	205160952	205161038	CNE704
chr1	205195803	205195901	CNE705
chr1	205305638	205305743	CNE706
chr1	205313658	205313746	CNE707
chr1	205316284	205316334	CNE708
chr1	205326082	205326137	CNE709
chr1	205390587	205390650	CNE710
chr1	205392364	205392575	CNE711
chr1	205411713	205411977	CNE712
chr1	205647808	205647950	CNE713
chr1	205778662	205778814	CNE714
chr1	205882181	205882349	CNE715
chr1	206485400	206485547	CNE716
chr1	206511474	206511895	CNE717
chr1	207990078	207990207	CNE718
chr1	207998802	207999314	CNE719
chr1	208214305	208214528	CNE720
chr1	208252023	208252122	CNE721
chr1	208255552	208255634	CNE722
chr1	208256853	208257135	CNE723
chr1	208274342	208274588	CNE724
chr1	208279165	208279467	CNE725
chr1	208286334	208286445	CNE726
chr1	208324390	208324597	CNE727
chr1	208327217	208327371	CNE728
chr1	208331929	208332073	CNE729
chr1	208354791	208354993	CNE730
chr1	208404587	208404681	CNE731
chr1	208405774	208405989	CNE732
chr1	208444215	208444701	CNE733
chr1	208700568	208700785	CNE734
chr1	208766731	208766940	CNE735
chr1	208818236	208818358	CNE736
chr1	208821290	208821813	CNE737
chr1	209065611	209065946	CNE738
chr1	209280202	209280262	CNE739
chr1	209376449	209376503	CNE740
chr1	209542691	209543132	CNE741
chr1	210057155	210057353	CNE742
chr1	210410844	210411162	CNE743
chr1	210791797	210791937	CNE744
chr1	210822217	210822394	CNE745
chr1	211746371	211746570	CNE746
chr1	211747060	211747516	CNE747
chr1	213498343	213498664	CNE748
chr1	213500820	213500875	CNE749
chr1	213554717	213555871	CNE750
chr1	213597182	213597550	CNE751
chr1	213598447	213599160	CNE752
chr1	214058348	214058538	CNE753
chr1	214155514	214155698	CNE754
chr1	214182885	214184070	CNE755
chr1	214360275	214360424	CNE756
chr1	214809886	214810094	CNE757
chr1	215020474	215020928	CNE758
chr1	217215503	217215684	CNE759
chr1	218204388	218204590	CNE760
chr1	218525167	218525218	CNE761
chr1	218633821	218633969	CNE762
chr1	219497846	219497914	CNE763
chr1	221049971	221050338	CNE764
chr1	221051555	221051715	CNE765
chr1	221888955	221889123	CNE766
chr1	222217375	222217508	CNE767
chr1	223101360	223101771	CNE768
chr1	223248028	223248104	CNE769
chr1	224618299	224618442	CNE770
chr1	224727944	224728427	CNE771
chr1	224805314	224805407	CNE772
chr1	224819537	224819648	CNE773
chr1	225613287	225613376	CNE774
chr1	225783326	225783570	CNE775
chr1	225818787	225818956	CNE776
chr1	226754084	226754255	CNE777
chr1	226754490	226754665	CNE778
chr1	228134329	228134556	CNE779
chr1	230247426	230247482	CNE780
chr1	230264845	230264979	CNE781
chr1	232072934	232073044	CNE782
chr1	232564782	232564872	CNE783
chr1	232685903	232685994	CNE784
chr1	234446130	234446241	CNE785
chr1	234681338	234681419	CNE786
chr1	234749863	234749913	CNE787
chr1	234750068	234750241	CNE788
chr1	234907986	234908340	CNE789
chr1	235093274	235093378	CNE790
chr1	235105962	235106285	CNE791
chr1	235242891	235243016	CNE792
chr1	235429748	235429886	CNE793
chr1	239970566	239970967	CNE794
chr1	240501198	240501365	CNE795
chr1	240703068	240703616	CNE796
chr1	240775949	240776129	CNE797
chr1	242253589	242253790	CNE798
chr1	243053767	243053926	CNE799
chr1	243509788	243510035	CNE800
chr1	243543103	243543361	CNE801
chr1	243553895	243554027	CNE802
chr1	243605545	243605623	CNE803
chr1	243630879	243630944	CNE804
chr1	243636492	243637030	CNE805
chr1	243637556	243637635	CNE806
chr1	243658040	243658335	CNE807
chr1	243671167	243671334	CNE808
chr1	243859135	243859325	CNE809
chr1	243886466	243886598	CNE810
chr1	243895978	243896388	CNE811
chr1	243915637	243915874	CNE812
chr1	244066404	244067500	CNE813
chr1	244131403	244131503	CNE814
chr1	244228419	244228693	CNE815
chr1	244435975	244436279	CNE816
chr1	245612973	245613026	CNE817
chr1	245751233	245751338	CNE818
chr1	246038442	246038579	CNE819
chr1	246361876	246362064	CNE820
chr2	2324146	2324236	CNE821
chr2	2978892	2979049	CNE822
chr2	3199952	3200180	CNE823
chr2	4797661	4797875	CNE824
chr2	4948742	4948802	CNE825
chr2	4961684	4961951	CNE826
chr2	6213714	6214152	CNE827
chr2	6251856	6252025	CNE828
chr2	6427132	6427537	CNE829
chr2	7095993	7096133	CNE830
chr2	7133061	7133173	CNE831
chr2	7759532	7759662	CNE832
chr2	7774486	7774981	CNE833
chr2	7844037	7844342	CNE834
chr2	7932470	7932590	CNE835
chr2	8564982	8565069	CNE836
chr2	8631457	8631715	CNE837
chr2	8715862	8715979	CNE838
chr2	8782589	8782885	CNE839
chr2	8894192	8894661	CNE840
chr2	9345800	9345878	CNE841
chr2	9447871	9447946	CNE842
chr2	9912546	9912596	CNE843
chr2	10303196	10303409	CNE844
chr2	11070992	11071103	CNE845
chr2	11087977	11088079	CNE846
chr2	11183820	11183930	CNE847
chr2	12186101	12186266	CNE848
chr2	12911122	12911224	CNE849
chr2	13075534	13075597	CNE850
chr2	15269286	15269357	CNE851
chr2	15777577	15777722	CNE852
chr2	15874534	15874627	CNE853
chr2	15983154	15983213	CNE854
chr2	16032723	16032794	CNE855
chr2	16055052	16055386	CNE856
chr2	16246045	16246313	CNE857
chr2	16370949	16371008	CNE858
chr2	16845562	16845765	CNE859
chr2	18144415	18144493	CNE860
chr2	19416794	19416962	CNE861
chr2	19874868	19875274	CNE862
chr2	20348988	20349046	CNE863
chr2	21117400	21117969	CNE864
chr2	21512073	21512150	CNE865
chr2	21556107	21556530	CNE866
chr2	21742302	21742759	CNE867
chr2	22041410	22041523	CNE868
chr2	22822340	22822428	CNE869
chr2	23358114	23358309	CNE870
chr2	23358592	23358787	CNE871
chr2	23509713	23509915	CNE872
chr2	23676594	23676666	CNE873
chr2	23718689	23718842	CNE874
chr2	23746705	23746817	CNE875
chr2	23750893	23751146	CNE876
chr2	23753218	23753560	CNE877
chr2	23774065	23774182	CNE878
chr2	23880170	23880523	CNE879
chr2	23920810	23920879	CNE880
chr2	24658856	24659160	CNE881
chr2	24721731	24721810	CNE882
chr2	25400253	25400391	CNE883
chr2	25537378	25537517	CNE884
chr2	25599911	25600231	CNE885
chr2	25624661	25624815	CNE886
chr2	26836925	26837095	CNE887
chr2	26933734	26933842	CNE888
chr2	27135509	27135631	CNE889
chr2	28177977	28178294	CNE890
chr2	28387261	28387583	CNE891
chr2	29501969	29502132	CNE892
chr2	29504474	29504524	CNE893
chr2	30040984	30041314	CNE894
chr2	31083728	31083937	CNE895
chr2	31226566	31226663	CNE896
chr2	31332535	31332971	CNE897
chr2	31352335	31352587	CNE898
chr2	31353709	31353812	CNE899
chr2	32964897	32964986	CNE900
chr2	33284986	33285254	CNE901
chr2	33516444	33516633	CNE902
chr2	36355382	36355951	CNE903
chr2	36586323	36586386	CNE904
chr2	36640435	36640695	CNE905
chr2	37853103	37853222	CNE906
chr2	39368612	39368696	CNE907
chr2	39369022	39369095	CNE908
chr2	39696210	39696430	CNE909
chr2	40482386	40482454	CNE910
chr2	42193528	42193844	CNE911
chr2	42273306	42273467	CNE912
chr2	42328511	42328570	CNE913
chr2	42369292	42369491	CNE914
chr2	42901482	42901641	CNE915
chr2	43309449	43309560	CNE916
chr2	43309757	43309878	CNE917
chr2	44935091	44935348	CNE918
chr2	45177138	45177234	CNE919
chr2	45964287	45964408	CNE920
chr2	45981702	45981932	CNE921
chr2	45997987	45998108	CNE922
chr2	46071943	46072187	CNE923
chr2	46145704	46145818	CNE924
chr2	46562642	46562704	CNE925
chr2	46718016	46718149	CNE926
chr2	46928212	46928300	CNE927
chr2	47216410	47216514	CNE928
chr2	47236020	47236101	CNE929
chr2	47240734	47240931	CNE930
chr2	47422999	47423108	CNE931
chr2	47743688	47743748	CNE932
chr2	47795395	47795674	CNE933
chr2	48125398	48125448	CNE934
chr2	48359151	48359399	CNE935
chr2	48624528	48624772	CNE936
chr2	48642454	48642586	CNE937
chr2	50200097	50200175	CNE938
chr2	50570201	50570268	CNE939
chr2	50875323	50875456	CNE940
chr2	53342237	53342475	CNE941
chr2	53662264	53662438	CNE942
chr2	53772999	53773280	CNE943
chr2	54808871	54808993	CNE944
chr2	54816757	54816963	CNE945
chr2	55174865	55175166	CNE946
chr2	56412971	56413078	CNE947
chr2	57986427	57987022	CNE948
chr2	58148601	58148694	CNE949
chr2	58367674	58368511	CNE950
chr2	58762061	58762616	CNE951
chr2	58770473	58771239	CNE952
chr2	58796327	58797021	CNE953
chr2	58799070	58799586	CNE954
chr2	58858015	58858593	CNE955
chr2	58925993	58926435	CNE956
chr2	58974301	58974408	CNE957
chr2	58983583	58983892	CNE958
chr2	59122665	59122912	CNE959
chr2	59156201	59156381	CNE960
chr2	59181185	59181536	CNE961
chr2	59231412	59231719	CNE962
chr2	59476118	59476250	CNE963
chr2	59540223	59540474	CNE964
chr2	59890183	59890310	CNE965
chr2	59890483	59890814	CNE966
chr2	59960801	59960908	CNE967
chr2	60101552	60101890	CNE968
chr2	60650430	60650663	CNE969
chr2	60700940	60701006	CNE970
chr2	60707658	60707864	CNE971
chr2	60711610	60711765	CNE972
chr2	60712766	60712848	CNE973
chr2	60732505	60732607	CNE974
chr2	60733873	60734300	CNE975
chr2	60735190	60735290	CNE976
chr2	60746430	60746618	CNE977
chr2	60747343	60747579	CNE978
chr2	60759241	60759508	CNE979
chr2	60761705	60762775	CNE980
chr2	60765496	60765786	CNE981
chr2	61408448	61408543	CNE982
chr2	62241353	62241525	CNE983
chr2	62435440	62435505	CNE984
chr2	62890617	62890894	CNE985
chr2	62934948	62935064	CNE986
chr2	63193908	63194768	CNE987
chr2	63197676	63198237	CNE988
chr2	63285231	63285409	CNE989
chr2	63625720	63626698	CNE990
chr2	64102438	64102649	CNE991
chr2	64523282	64523479	CNE992
chr2	64864222	64864411	CNE993
chr2	64872806	64872867	CNE994
chr2	65091516	65091627	CNE995
chr2	65103341	65103491	CNE996
chr2	65598325	65598450	CNE997
chr2	65624011	65624217	CNE998
chr2	65731362	65731476	CNE999
chr2	66098194	66098306	CNE1000
chr2	66659176	66659234	CNE1001
chr2	66753334	66753663	CNE1002
chr2	66801362	66801529	CNE1003
chr2	66802594	66802876	CNE1004
chr2	68173940	68174097	CNE1005
chr2	68201760	68202211	CNE1006
chr2	70368039	70368098	CNE1007
chr2	70768921	70769057	CNE1008
chr2	70912980	70913088	CNE1009
chr2	70960987	70961142	CNE1010
chr2	70984636	70984748	CNE1011
chr2	71116278	71116381	CNE1012
chr2	71215208	71215340	CNE1013
chr2	72370335	72370499	CNE1014
chr2	72371691	72371777	CNE1015
chr2	73123001	73123140	CNE1016
chr2	73202301	73202371	CNE1017
chr2	73211062	73211360	CNE1018
chr2	73222737	73223011	CNE1019
chr2	73235883	73236053	CNE1020
chr2	73306772	73306858	CNE1021
chr2	73518029	73518222	CNE1022
chr2	73524479	73524637	CNE1023
chr2	73645613	73645793	CNE1024
chr2	74210737	74211152	CNE1025
chr2	74600672	74600751	CNE1026
chr2	80235372	80235566	CNE1027
chr2	84183934	84184175	CNE1028
chr2	85362120	85362329	CNE1029
chr2	86012331	86012482	CNE1030
chr2	88499701	88499906	CNE1031
chr2	95958398	95958456	CNE1032
chr2	97593797	97593857	CNE1033
chr2	99386056	99386120	CNE1034
chr2	99529145	99529209	CNE1035
chr2	99564173	99564237	CNE1036
chr2	100240765	100240942	CNE1037
chr2	100270904	100271405	CNE1038
chr2	100294933	100295039	CNE1039
chr2	100324094	100324277	CNE1040
chr2	100479135	100479289	CNE1041
chr2	100484426	100484814	CNE1042
chr2	100495601	100495801	CNE1043
chr2	100499906	100500041	CNE1044
chr2	100682219	100682488	CNE1045
chr2	102354127	102354195	CNE1046
chr2	102407507	102407821	CNE1047
chr2	103457280	103457432	CNE1048
chr2	103465976	103466245	CNE1049
chr2	103620409	103620747	CNE1050
chr2	103626537	103626894	CNE1051
chr2	103627266	103627491	CNE1052
chr2	103776949	103777134	CNE1053
chr2	103777793	103778691	CNE1054
chr2	103783052	103783400	CNE1055
chr2	103902391	103902522	CNE1056
chr2	103904153	103904811	CNE1057
chr2	104575548	104575903	CNE1058
chr2	104579620	104579805	CNE1059
chr2	104641233	104641499	CNE1060
chr2	104642924	104643087	CNE1061
chr2	104643747	104644084	CNE1062
chr2	104666163	104666214	CNE1063
chr2	104935816	104936106	CNE1064
chr2	105021093	105021178	CNE1065
chr2	105025649	105025812	CNE1066
chr2	105044559	105044613	CNE1067
chr2	105046332	105046405	CNE1068
chr2	105063209	105063770	CNE1069
chr2	105063949	105064144	CNE1070
chr2	105271914	105272066	CNE1071
chr2	105317834	105317986	CNE1072
chr2	105318414	105319566	CNE1073
chr2	105375094	105375258	CNE1074
chr2	105455792	105456115	CNE1075
chr2	105944857	105944909	CNE1076
chr2	106360733	106360815	CNE1077
chr2	107572862	107573074	CNE1078
chr2	109237343	109237423	CNE1079
chr2	109679641	109679748	CNE1080
chr2	109764959	109765100	CNE1081
chr2	109823745	109823917	CNE1082
chr2	109937842	109937955	CNE1083
chr2	109965698	109965810	CNE1084
chr2	111529124	111529212	CNE1085
chr2	111920367	111920611	CNE1086
chr2	114048730	114048795	CNE1087
chr2	118982585	118982933	CNE1088
chr2	120356410	120356468	CNE1089
chr2	120471865	120472057	CNE1090
chr2	120480850	120481187	CNE1091
chr2	121105312	121105699	CNE1092
chr2	121316410	121316580	CNE1093
chr2	121334524	121334679	CNE1094
chr2	121345073	121345139	CNE1095
chr2	121412311	121412364	CNE1096
chr2	121493100	121493166	CNE1097
chr2	121499858	121500562	CNE1098
chr2	121551076	121551137	CNE1099
chr2	121662541	121662766	CNE1100
chr2	122248973	122249319	CNE1101
chr2	122353964	122354032	CNE1102
chr2	123421317	123421372	CNE1103
chr2	128403148	128403296	CNE1104
chr2	128641768	128641892	CNE1105
chr2	129137040	129137120	CNE1106
chr2	129252358	129252470	CNE1107
chr2	129472241	129472401	CNE1108
chr2	130227537	130227645	CNE1109
chr2	133236170	133236444	CNE1110
chr2	133425446	133425830	CNE1111
chr2	133497906	133498009	CNE1112
chr2	133998048	133998237	CNE1113
chr2	134021418	134021542	CNE1114
chr2	134254608	134254778	CNE1115
chr2	134264883	134265109	CNE1116
chr2	134284482	134284799	CNE1117
chr2	134400381	134400745	CNE1118
chr2	134513224	134513390	CNE1119
chr2	134531802	134531867	CNE1120
chr2	134978403	134978550	CNE1121
chr2	135469745	135469845	CNE1122
chr2	135679638	135679693	CNE1123
chr2	135969962	135970071	CNE1124
chr2	136870257	136870850	CNE1125
chr2	138768599	138768750	CNE1126
chr2	138835310	138835627	CNE1127
chr2	139466234	139466566	CNE1128
chr2	141944189	141944355	CNE1129
chr2	142263704	142264029	CNE1130
chr2	142292532	142292601	CNE1131
chr2	143302791	143302895	CNE1132
chr2	143914330	143915413	CNE1133
chr2	144017058	144017142	CNE1134
chr2	144360620	144361289	CNE1135
chr2	144439457	144440023	CNE1136
chr2	144475211	144475306	CNE1137
chr2	144581373	144581783	CNE1138
chr2	144582044	144582183	CNE1139
chr2	144692108	144693491	CNE1140
chr2	144696293	144696403	CNE1141
chr2	144696841	144696961	CNE1142
chr2	144697229	144697495	CNE1143
chr2	144835637	144836033	CNE1144
chr2	145165368	145165678	CNE1145
chr2	145186699	145186930	CNE1146
chr2	145190623	145191830	CNE1147
chr2	145192232	145192397	CNE1148
chr2	145195013	145195445	CNE1149
chr2	145199306	145199661	CNE1150
chr2	145211072	145211250	CNE1151
chr2	145214332	145214483	CNE1152
chr2	145216121	145216512	CNE1153
chr2	145227636	145228337	CNE1154
chr2	145232487	145232602	CNE1155
chr2	145233196	145233415	CNE1156
chr2	145234552	145235146	CNE1157
chr2	145237818	145237951	CNE1158
chr2	145244610	145244864	CNE1159
chr2	145245707	145246116	CNE1160
chr2	145255857	145255908	CNE1161
chr2	145256163	145256229	CNE1162
chr2	145257483	145258599	CNE1163
chr2	145263890	145264163	CNE1164
chr2	145265873	145267066	CNE1165
chr2	145267224	145267842	CNE1166
chr2	145340059	145340886	CNE1167
chr2	145406763	145407371	CNE1168
chr2	145644553	145644766	CNE1169
chr2	145956500	145956624	CNE1170
chr2	145956862	145957087	CNE1171
chr2	148207070	148207307	CNE1172
chr2	148207510	148207867	CNE1173
chr2	148312168	148312390	CNE1174
chr2	148401550	148401829	CNE1175
chr2	148402158	148402395	CNE1176
chr2	148404543	148404944	CNE1177
chr2	149372851	149373139	CNE1178
chr2	149398416	149398580	CNE1179
chr2	149398759	149399036	CNE1180
chr2	149680444	149680562	CNE1181
chr2	149826257	149826569	CNE1182
chr2	149989163	149989222	CNE1183
chr2	150209901	150210257	CNE1184
chr2	151013732	151014005	CNE1185
chr2	151064432	151064892	CNE1186
chr2	151079295	151079667	CNE1187
chr2	151153221	151153498	CNE1188
chr2	151288783	151288930	CNE1189
chr2	151338727	151338813	CNE1190
chr2	151446366	151446608	CNE1191
chr2	151446876	151447009	CNE1192
chr2	151940837	151941213	CNE1193
chr2	152803479	152803530	CNE1194
chr2	152872493	152872668	CNE1195
chr2	153211450	153211765	CNE1196
chr2	153323818	153323905	CNE1197
chr2	153347687	153347751	CNE1198
chr2	153391325	153391466	CNE1199
chr2	153416749	153417063	CNE1200
chr2	153474432	153474585	CNE1201
chr2	153479962	153480070	CNE1202
chr2	153602026	153602241	CNE1203
chr2	153747274	153747487	CNE1204
chr2	153963370	153963534	CNE1205
chr2	155257173	155257277	CNE1206
chr2	157192368	157192876	CNE1207
chr2	157418242	157419051	CNE1208
chr2	157446571	157447264	CNE1209
chr2	157557024	157557589	CNE1210
chr2	157658577	157658678	CNE1211
chr2	158030192	158030473	CNE1212
chr2	158161994	158162105	CNE1213
chr2	158182391	158182703	CNE1214
chr2	158695102	158695184	CNE1215
chr2	158730955	158731233	CNE1216
chr2	158747422	158748010	CNE1217
chr2	158748295	158748381	CNE1218
chr2	158755119	158755323	CNE1219
chr2	159047783	159047916	CNE1220
chr2	159631263	159631329	CNE1221
chr2	159823942	159824058	CNE1222
chr2	159964875	159964949	CNE1223
chr2	160006157	160006221	CNE1224
chr2	161349148	161349251	CNE1225
chr2	161767174	161767506	CNE1226
chr2	161900831	161901021	CNE1227
chr2	161956286	161956447	CNE1228
chr2	161956767	161957406	CNE1229
chr2	162438996	162439230	CNE1230
chr2	162810494	162811122	CNE1231
chr2	162825519	162826073	CNE1232
chr2	162855045	162855473	CNE1233
chr2	162855859	162856232	CNE1234
chr2	162856903	162857303	CNE1235
chr2	162859251	162859794	CNE1236
chr2	163005931	163006469	CNE1237
chr2	163172538	163172999	CNE1238
chr2	163332142	163332526	CNE1239
chr2	164103599	164104325	CNE1240
chr2	164325499	164325694	CNE1241
chr2	164325949	164326505	CNE1242
chr2	164457231	164457590	CNE1243
chr2	164469749	164470425	CNE1244
chr2	164571745	164572101	CNE1245
chr2	164572381	164572911	CNE1246
chr2	164573279	164573479	CNE1247
chr2	164574084	164575262	CNE1248
chr2	164593284	164594195	CNE1249
chr2	165079371	165079725	CNE1250
chr2	165130442	165130860	CNE1251
chr2	165696466	165696639	CNE1252
chr2	165873501	165873595	CNE1253
chr2	165874817	165875055	CNE1254
chr2	166296935	166297186	CNE1255
chr2	166554860	166555045	CNE1256
chr2	166649644	166649996	CNE1257
chr2	166720883	166721154	CNE1258
chr2	167817406	167817538	CNE1259
chr2	168152568	168152661	CNE1260
chr2	168244828	168244894	CNE1261
chr2	168261237	168261390	CNE1262
chr2	168280851	168281002	CNE1263
chr2	168536566	168536697	CNE1264
chr2	168651167	168651325	CNE1265
chr2	169323729	169323883	CNE1266
chr2	169967144	169967248	CNE1267
chr2	170217302	170217771	CNE1268
chr2	170593370	170593528	CNE1269
chr2	171211184	171211413	CNE1270
chr2	171220070	171220233	CNE1271
chr2	171536502	171537565	CNE1272
chr2	172176799	172177166	CNE1273
chr2	172578570	172579011	CNE1274
chr2	172581443	172581809	CNE1275
chr2	173095602	173095802	CNE1276
chr2	173726349	173726655	CNE1277
chr2	173726882	173727066	CNE1278
chr2	174083394	174083540	CNE1279
chr2	174114699	174115874	CNE1280
chr2	174222294	174222439	CNE1281
chr2	174238203	174238441	CNE1282
chr2	174250957	174251278	CNE1283
chr2	174252145	174252500	CNE1284
chr2	174264601	174264894	CNE1285
chr2	174280870	174280963	CNE1286
chr2	174377238	174377553	CNE1287
chr2	174436146	174436242	CNE1288
chr2	174526417	174526717	CNE1289
chr2	174658200	174659029	CNE1290
chr2	174748460	174748639	CNE1291
chr2	174862296	174862356	CNE1292
chr2	175041541	175042366	CNE1293
chr2	175206006	175206406	CNE1294
chr2	175207529	175208071	CNE1295
chr2	176306006	176306683	CNE1296
chr2	176355005	176355608	CNE1297
chr2	176471328	176471381	CNE1298
chr2	176551162	176552105	CNE1299
chr2	176951092	176951155	CNE1300
chr2	176993849	176994023	CNE1301
chr2	177358288	177358643	CNE1302
chr2	177896476	177896820	CNE1303
chr2	178462508	178462690	CNE1304
chr2	178491260	178491457	CNE1305
chr2	180415127	180415339	CNE1306
chr2	180541857	180542060	CNE1307
chr2	182239517	182239881	CNE1308
chr2	182431184	182431314	CNE1309
chr2	182539194	182539512	CNE1310
chr2	182548290	182548384	CNE1311
chr2	182549139	182549398	CNE1312
chr2	183683580	183683932	CNE1313
chr2	184089707	184090007	CNE1314
chr2	188167502	188167663	CNE1315
chr2	188168773	188168833	CNE1316
chr2	191443696	191443751	CNE1317
chr2	191549677	191549880	CNE1318
chr2	192416844	192416962	CNE1319
chr2	192731475	192732100	CNE1320
chr2	192988583	192988786	CNE1321
chr2	193051568	193051781	CNE1322
chr2	196552271	196552889	CNE1323
chr2	196931444	196931726	CNE1324
chr2	197265184	197265346	CNE1325
chr2	197855093	197855201	CNE1326
chr2	199201863	199203151	CNE1327
chr2	200175257	200176266	CNE1328
chr2	200176678	200176981	CNE1329
chr2	200205531	200205759	CNE1330
chr2	200247738	200248100	CNE1331
chr2	200269589	200269987	CNE1332
chr2	200270368	200270489	CNE1333
chr2	200453877	200454404	CNE1334
chr2	200468409	200468710	CNE1335
chr2	200612176	200612574	CNE1336
chr2	200656195	200656463	CNE1337
chr2	200916090	200916171	CNE1338
chr2	201058743	201059051	CNE1339
chr2	201195359	201195548	CNE1340
chr2	201207490	201207621	CNE1341
chr2	201245221	201245530	CNE1342
chr2	201934182	201934235	CNE1343
chr2	202747880	202748032	CNE1344
chr2	202757385	202757609	CNE1345
chr2	202829449	202829663	CNE1346
chr2	202831859	202831977	CNE1347
chr2	202837662	202837805	CNE1348
chr2	202904211	202904630	CNE1349
chr2	202904919	202905032	CNE1350
chr2	205163721	205163971	CNE1351
chr2	206004236	206004299	CNE1352
chr2	206347586	206348304	CNE1353
chr2	206540004	206540334	CNE1354
chr2	206545793	206546004	CNE1355
chr2	206595935	206596012	CNE1356
chr2	207665896	207666347	CNE1357
chr2	207907007	207907420	CNE1358
chr2	207907593	207907844	CNE1359
chr2	207931713	207931892	CNE1360
chr2	207932309	207932427	CNE1361
chr2	207952190	207952597	CNE1362
chr2	207954760	207954849	CNE1363
chr2	207978870	207979031	CNE1364
chr2	207981810	207981861	CNE1365
chr2	207998262	207998698	CNE1366
chr2	208008479	208008797	CNE1367
chr2	208084841	208085284	CNE1368
chr2	208089921	208090112	CNE1369
chr2	208092236	208092467	CNE1370
chr2	208094744	208094811	CNE1371
chr2	208095940	208096214	CNE1372
chr2	208119549	208119807	CNE1373
chr2	208335126	208335237	CNE1374
chr2	208677458	208677788	CNE1375
chr2	208677985	208678192	CNE1376
chr2	208834964	208835687	CNE1377
chr2	210384791	210384954	CNE1378
chr2	210431001	210431178	CNE1379
chr2	210536176	210536427	CNE1380
chr2	212255594	212256190	CNE1381
chr2	213092577	213092778	CNE1382
chr2	213641831	213642214	CNE1383
chr2	215275749	215276660	CNE1384
chr2	215379490	215380024	CNE1385
chr2	215411019	215411282	CNE1386
chr2	215442630	215443037	CNE1387
chr2	215496263	215496354	CNE1388
chr2	215764818	215765184	CNE1389
chr2	215867046	215867224	CNE1390
chr2	215867896	215868058	CNE1391
chr2	217267450	217267647	CNE1392
chr2	217357654	217357718	CNE1393
chr2	217413817	217413985	CNE1394
chr2	217508763	217509113	CNE1395
chr2	217555750	217555823	CNE1396
chr2	217926823	217926958	CNE1397
chr2	217929111	217929236	CNE1398
chr2	218194001	218194158	CNE1399
chr2	218723480	218723626	CNE1400
chr2	218768885	218768953	CNE1401
chr2	218807838	218807890	CNE1402
chr2	218808762	218808931	CNE1403
chr2	218844297	218844356	CNE1404
chr2	219137563	219137646	CNE1405
chr2	219723510	219723650	CNE1406
chr2	219829258	219829345	CNE1407
chr2	219849184	219849289	CNE1408
chr2	219850422	219850490	CNE1409
chr2	220173300	220173369	CNE1410
chr2	220310184	220310420	CNE1411
chr2	220310998	220311076	CNE1412
chr2	220312238	220312536	CNE1413
chr2	220373539	220373669	CNE1414
chr2	220384909	220385016	CNE1415
chr2	220387485	220387648	CNE1416
chr2	220539990	220540189	CNE1417
chr2	220647358	220647500	CNE1418
chr2	221373987	221374449	CNE1419
chr2	222419949	222420556	CNE1420
chr2	222427181	222427283	CNE1421
chr2	222470493	222470911	CNE1422
chr2	222675378	222675750	CNE1423
chr2	222748778	222749057	CNE1424
chr2	222761429	222761523	CNE1425
chr2	223163666	223163863	CNE1426
chr2	223922384	223922508	CNE1427
chr2	224450622	224450677	CNE1428
chr2	224472321	224472423	CNE1429
chr2	226294570	226294636	CNE1430
chr2	227360970	227361177	CNE1431
chr2	227586342	227586572	CNE1432
chr2	227637431	227637677	CNE1433
chr2	227638058	227638211	CNE1434
chr2	227850013	227850244	CNE1435
chr2	228028382	228028565	CNE1436
chr2	228193428	228193513	CNE1437
chr2	229954218	229954386	CNE1438
chr2	230070388	230070814	CNE1439
chr2	230117535	230117686	CNE1440
chr2	230549579	230549869	CNE1441
chr2	233384491	233384688	CNE1442
chr2	233384915	233384996	CNE1443
chr2	234265285	234265338	CNE1444
chr2	235444302	235444359	CNE1445
chr2	236843544	236843831	CNE1446
chr2	236864782	236864870	CNE1447
chr2	236867837	236867978	CNE1448
chr2	237078694	237078783	CNE1449
chr2	237080437	237081060	CNE1450
chr2	237087120	237087257	CNE1451
chr2	237087638	237088090	CNE1452
chr2	237478033	237478156	CNE1453
chr2	237496766	237497028	CNE1454
chr2	240341365	240341780	CNE1455
chr2	240417421	240417580	CNE1456
chr2	241235835	241236060	CNE1457
chr3	123687	123952	CNE1458
chr3	2483231	2483291	CNE1459
chr3	4623219	4623370	CNE1460
chr3	5019221	5019353	CNE1461
chr3	5468001	5468109	CNE1462
chr3	6845465	6845688	CNE1463
chr3	8094374	8094468	CNE1464
chr3	9144390	9144502	CNE1465
chr3	9150781	9150837	CNE1466
chr3	9153548	9153766	CNE1467
chr3	9243775	9243888	CNE1468
chr3	9446593	9446701	CNE1469
chr3	10623618	10623810	CNE1470
chr3	10805912	10806263	CNE1471
chr3	10894055	10894229	CNE1472
chr3	11015037	11015101	CNE1473
chr3	11041579	11041631	CNE1474
chr3	11644672	11644819	CNE1475
chr3	13080818	13080942	CNE1476
chr3	13083781	13083867	CNE1477
chr3	13086210	13086312	CNE1478
chr3	13137144	13137281	CNE1479
chr3	13357749	13357816	CNE1480
chr3	13554937	13555089	CNE1481
chr3	13726004	13726083	CNE1482
chr3	13830723	13830805	CNE1483
chr3	13853680	13853766	CNE1484
chr3	13881247	13881382	CNE1485
chr3	14605664	14605714	CNE1486
chr3	15978002	15978146	CNE1487
chr3	16174433	16174641	CNE1488
chr3	16371230	16371376	CNE1489
chr3	16371971	16372148	CNE1490
chr3	16497244	16497451	CNE1491
chr3	16880247	16880332	CNE1492
chr3	17301225	17301539	CNE1493
chr3	20711276	20711446	CNE1494
chr3	21370420	21370492	CNE1495
chr3	21576056	21576237	CNE1496
chr3	23522980	23523187	CNE1497
chr3	25497398	25497777	CNE1498
chr3	26100214	26100288	CNE1499
chr3	26100501	26100557	CNE1500
chr3	27755684	27755945	CNE1501
chr3	27765299	27765419	CNE1502
chr3	27766277	27766400	CNE1503
chr3	27770044	27770136	CNE1504
chr3	28888776	28888886	CNE1505
chr3	29800871	29801172	CNE1506
chr3	29801825	29802144	CNE1507
chr3	30696933	30697016	CNE1508
chr3	30700184	30700341	CNE1509
chr3	33697399	33697535	CNE1510
chr3	33961165	33961218	CNE1511
chr3	33978670	33979429	CNE1512
chr3	34884687	34884820	CNE1513
chr3	34898231	34898338	CNE1514
chr3	35425693	35425963	CNE1515
chr3	35706144	35706387	CNE1516
chr3	35719325	35719669	CNE1517
chr3	35720932	35721457	CNE1518
chr3	35722345	35722460	CNE1519
chr3	37946904	37947006	CNE1520
chr3	37966053	37966164	CNE1521
chr3	38624660	38624803	CNE1522
chr3	38682568	38682630	CNE1523
chr3	38700452	38700538	CNE1524
chr3	40616270	40616455	CNE1525
chr3	40732685	40732847	CNE1526
chr3	40919380	40919531	CNE1527
chr3	42103056	42103140	CNE1528
chr3	43329306	43329435	CNE1529
chr3	43960728	43960957	CNE1530
chr3	44061308	44061617	CNE1531
chr3	44106968	44107301	CNE1532
chr3	47615003	47615178	CNE1533
chr3	48081503	48081572	CNE1534
chr3	48468067	48468287	CNE1535
chr3	48673897	48674133	CNE1536
chr3	49035296	49035382	CNE1537
chr3	49035703	49035789	CNE1538
chr3	49036676	49036839	CNE1539
chr3	49556817	49557121	CNE1540
chr3	49572689	49573048	CNE1541
chr3	49594176	49594243	CNE1542
chr3	49685318	49685373	CNE1543
chr3	49909033	49909245	CNE1544
chr3	50163992	50164221	CNE1545
chr3	50170269	50170467	CNE1546
chr3	50175809	50175870	CNE1547
chr3	50196129	50196225	CNE1548
chr3	50201666	50201851	CNE1549
chr3	50203050	50203207	CNE1550
chr3	50426662	50426928	CNE1551
chr3	50491922	50492133	CNE1552
chr3	50493174	50493308	CNE1553
chr3	50533341	50533524	CNE1554
chr3	50541400	50541463	CNE1555
chr3	50556009	50556083	CNE1556
chr3	50685850	50685914	CNE1557
chr3	50686948	50687171	CNE1558
chr3	51750981	51751048	CNE1559
chr3	52039717	52039848	CNE1560
chr3	52072369	52072491	CNE1561
chr3	52124234	52124390	CNE1562
chr3	52142409	52142630	CNE1563
chr3	52152337	52152522	CNE1564
chr3	52271257	52271317	CNE1565
chr3	52341583	52341728	CNE1566
chr3	53530454	53530736	CNE1567
chr3	53558726	53558877	CNE1568
chr3	53568323	53568433	CNE1569
chr3	54230913	54231041	CNE1570
chr3	54463153	54463376	CNE1571
chr3	54655473	54655656	CNE1572
chr3	56817718	56818124	CNE1573
chr3	56830227	56830292	CNE1574
chr3	56840435	56840588	CNE1575
chr3	56858106	56858247	CNE1576
chr3	57010686	57010817	CNE1577
chr3	57161980	57162091	CNE1578
chr3	57195985	57196104	CNE1579
chr3	57744769	57744902	CNE1580
chr3	58235597	58235652	CNE1581
chr3	58482911	58483247	CNE1582
chr3	59795645	59795707	CNE1583
chr3	59796359	59796604	CNE1584
chr3	59804734	59804888	CNE1585
chr3	61208227	61208305	CNE1586
chr3	61209179	61209394	CNE1587
chr3	61212070	61212334	CNE1588
chr3	61343665	61343728	CNE1589
chr3	61440013	61440192	CNE1590
chr3	62215477	62215781	CNE1591
chr3	62228565	62228877	CNE1592
chr3	62239273	62239978	CNE1593
chr3	62242224	62242582	CNE1594
chr3	62265313	62265529	CNE1595
chr3	62350875	62351665	CNE1596
chr3	62358908	62359690	CNE1597
chr3	62361576	62362083	CNE1598
chr3	62400032	62400273	CNE1599
chr3	62861897	62861990	CNE1600
chr3	63231448	63231633	CNE1601
chr3	64200303	64200371	CNE1602
chr3	64429057	64429211	CNE1603
chr3	64562201	64562339	CNE1604
chr3	64742094	64742166	CNE1605
chr3	64857647	64857841	CNE1606
chr3	65270730	65270912	CNE1607
chr3	65469539	65469597	CNE1608
chr3	65471826	65472049	CNE1609
chr3	65512018	65512266	CNE1610
chr3	65773030	65773143	CNE1611
chr3	66547223	66547326	CNE1612
chr3	66744103	66744253	CNE1613
chr3	68113551	68113841	CNE1614
chr3	68191658	68191873	CNE1615
chr3	69402688	69402739	CNE1616
chr3	70092511	70092809	CNE1617
chr3	70566157	70566797	CNE1618
chr3	70902912	70903266	CNE1619
chr3	71031906	71032051	CNE1620
chr3	71054726	71054845	CNE1621
chr3	71086785	71087236	CNE1622
chr3	71104585	71104650	CNE1623
chr3	71158374	71158674	CNE1624
chr3	71159596	71160048	CNE1625
chr3	71184506	71184846	CNE1626
chr3	71252544	71252921	CNE1627
chr3	71274484	71274591	CNE1628
chr3	71276133	71276217	CNE1629
chr3	71291883	71292479	CNE1630
chr3	71318675	71319070	CNE1631
chr3	71477563	71477690	CNE1632
chr3	71478534	71478895	CNE1633
chr3	71590551	71590805	CNE1634
chr3	71625513	71625902	CNE1635
chr3	71703265	71703333	CNE1636
chr3	72160435	72160909	CNE1637
chr3	72161107	72161198	CNE1638
chr3	73333808	73334005	CNE1639
chr3	73561406	73561536	CNE1640
chr3	74116696	74116850	CNE1641
chr3	74338033	74338134	CNE1642
chr3	77019062	77019580	CNE1643
chr3	77101965	77102064	CNE1644
chr3	77197080	77197305	CNE1645
chr3	77231676	77231779	CNE1646
chr3	77271940	77272200	CNE1647
chr3	77337288	77337342	CNE1648
chr3	77506127	77506394	CNE1649
chr3	77549877	77550122	CNE1650
chr3	77735271	77735389	CNE1651
chr3	77848448	77849069	CNE1652
chr3	78547073	78547327	CNE1653
chr3	78738745	78738809	CNE1654
chr3	78929940	78930365	CNE1655
chr3	79035549	79035687	CNE1656
chr3	81442594	81442924	CNE1657
chr3	81940311	81941035	CNE1658
chr3	82050031	82050158	CNE1659
chr3	82050713	82051028	CNE1660
chr3	82053480	82053738	CNE1661
chr3	85131580	85131674	CNE1662
chr3	85307515	85307641	CNE1663
chr3	85584756	85584971	CNE1664
chr3	85643950	85644231	CNE1665
chr3	85758547	85759050	CNE1666
chr3	89092610	89092834	CNE1667
chr3	94025027	94025341	CNE1668
chr3	96168210	96168519	CNE1669
chr3	99595481	99595709	CNE1670
chr3	99639199	99639345	CNE1671
chr3	99648228	99648329	CNE1672
chr3	99657467	99657801	CNE1673
chr3	99664348	99664634	CNE1674
chr3	99877902	99878019	CNE1675
chr3	105582776	105582911	CNE1676
chr3	106060567	106060777	CNE1677
chr3	106684232	106684302	CNE1678
chr3	107101638	107101770	CNE1679
chr3	107103678	107103945	CNE1680
chr3	107807166	107807217	CNE1681
chr3	107920745	107921000	CNE1682
chr3	108107475	108107599	CNE1683
chr3	108907791	108907881	CNE1684
chr3	112770668	112770830	CNE1685
chr3	112964862	112964961	CNE1686
chr3	114075111	114075302	CNE1687
chr3	114129121	114129471	CNE1688
chr3	114130176	114130515	CNE1689
chr3	114142967	114143610	CNE1690
chr3	114154401	114155032	CNE1691
chr3	114165506	114165788	CNE1692
chr3	114166976	114167235	CNE1693
chr3	114315323	114315613	CNE1694
chr3	114378985	114379449	CNE1695
chr3	114379823	114380051	CNE1696
chr3	114518994	114519544	CNE1697
chr3	114566894	114567369	CNE1698
chr3	114800753	114801635	CNE1699
chr3	114811150	114811236	CNE1700
chr3	114859700	114860714	CNE1701
chr3	115194423	115194703	CNE1702
chr3	115410462	115410773	CNE1703
chr3	115411919	115411976	CNE1704
chr3	115412430	115412512	CNE1705
chr3	115412717	115412945	CNE1706
chr3	115617926	115618194	CNE1707
chr3	115874671	115875063	CNE1708
chr3	115960999	115961241	CNE1709
chr3	116102654	116102802	CNE1710
chr3	116107984	116108131	CNE1711
chr3	116168445	116168927	CNE1712
chr3	117069450	117069551	CNE1713
chr3	117199174	117199227	CNE1714
chr3	117249891	117250083	CNE1715
chr3	117480786	117480957	CNE1716
chr3	118356764	118357017	CNE1717
chr3	118361465	118361584	CNE1718
chr3	118587072	118587251	CNE1719
chr3	118706452	118706561	CNE1720
chr3	119012279	119012400	CNE1721
chr3	120136350	120136415	CNE1722
chr3	120371795	120372135	CNE1723
chr3	120391998	120392228	CNE1724
chr3	121613709	121613772	CNE1725
chr3	122677154	122677216	CNE1726
chr3	122715136	122715366	CNE1727
chr3	122795672	122795769	CNE1728
chr3	122872608	122872661	CNE1729
chr3	123103814	123103914	CNE1730
chr3	123241538	123241600	CNE1731
chr3	123782334	123782602	CNE1732
chr3	123795158	123795281	CNE1733
chr3	123836675	123836784	CNE1734
chr3	123876299	123876421	CNE1735
chr3	124114941	124115212	CNE1736
chr3	124721365	124721498	CNE1737
chr3	124725364	124725614	CNE1738
chr3	124761742	124761897	CNE1739
chr3	124762608	124762704	CNE1740
chr3	124848519	124848633	CNE1741
chr3	124999887	125000117	CNE1742
chr3	127270976	127271138	CNE1743
chr3	127285891	127285993	CNE1744
chr3	129199290	129199396	CNE1745
chr3	129224290	129224410	CNE1746
chr3	129442277	129442336	CNE1747
chr3	129609135	129609239	CNE1748
chr3	130569248	130569370	CNE1749
chr3	131515492	131515709	CNE1750
chr3	131538398	131538615	CNE1751
chr3	132871699	132871764	CNE1752
chr3	132949178	132949229	CNE1753
chr3	132995564	132995621	CNE1754
chr3	133573700	133574037	CNE1755
chr3	133790063	133790192	CNE1756
chr3	134183024	134183173	CNE1757
chr3	134318461	134318826	CNE1758
chr3	134382655	134382764	CNE1759
chr3	134689748	134689842	CNE1760
chr3	134828866	134829080	CNE1761
chr3	134859670	134859832	CNE1762
chr3	134950218	134950570	CNE1763
chr3	134990216	134990398	CNE1764
chr3	135102316	135102501	CNE1765
chr3	135221857	135222401	CNE1766
chr3	135222767	135222889	CNE1767
chr3	135474648	135474782	CNE1768
chr3	135525261	135525452	CNE1769
chr3	136378142	136378407	CNE1770
chr3	136505733	136505825	CNE1771
chr3	136557985	136558226	CNE1772
chr3	137490999	137491173	CNE1773
chr3	137570845	137570944	CNE1774
chr3	138493489	138493643	CNE1775
chr3	138657912	138658019	CNE1776
chr3	138668052	138668210	CNE1777
chr3	139159891	139160021	CNE1778
chr3	139414542	139414899	CNE1779
chr3	139555671	139555799	CNE1780
chr3	140663196	140663277	CNE1781
chr3	140823592	140823668	CNE1782
chr3	140953730	140953799	CNE1783
chr3	141103501	141103724	CNE1784
chr3	141112120	141112279	CNE1785
chr3	141530349	141530448	CNE1786
chr3	142853576	142853628	CNE1787
chr3	143528153	143528345	CNE1788
chr3	143838663	143838813	CNE1789
chr3	147078496	147078813	CNE1790
chr3	148048798	148049207	CNE1791
chr3	149310585	149310707	CNE1792
chr3	149973351	149973489	CNE1793
chr3	150631202	150631303	CNE1794
chr3	151988957	151989059	CNE1795
chr3	153677199	153677311	CNE1796
chr3	153778541	153778723	CNE1797
chr3	155421929	155422042	CNE1798
chr3	155432298	155432362	CNE1799
chr3	156361517	156361687	CNE1800
chr3	156403084	156403156	CNE1801
chr3	156403720	156403829	CNE1802
chr3	156406448	156406586	CNE1803
chr3	156533381	156533474	CNE1804
chr3	156804365	156804531	CNE1805
chr3	157094523	157094675	CNE1806
chr3	157217287	157217535	CNE1807
chr3	157821544	157821672	CNE1808
chr3	157824532	157824691	CNE1809
chr3	159562331	159562407	CNE1810
chr3	159942789	159942917	CNE1811
chr3	160528228	160528376	CNE1812
chr3	161407538	161407819	CNE1813
chr3	161987290	161987587	CNE1814
chr3	162396813	162397038	CNE1815
chr3	168007084	168007452	CNE1816
chr3	168175906	168176036	CNE1817
chr3	168332899	168333337	CNE1818
chr3	168533951	168534031	CNE1819
chr3	168700025	168700693	CNE1820
chr3	168978090	168978314	CNE1821
chr3	169387045	169387184	CNE1822
chr3	170903169	170903377	CNE1823
chr3	170905027	170905155	CNE1824
chr3	170955041	170955285	CNE1825
chr3	171089575	171089710	CNE1826
chr3	171092192	171092465	CNE1827
chr3	171093852	171093979	CNE1828
chr3	171489176	171489245	CNE1829
chr3	171672499	171672728	CNE1830
chr3	171674166	171674421	CNE1831
chr3	171843712	171844162	CNE1832
chr3	171870915	171871009	CNE1833
chr3	171871219	171871364	CNE1834
chr3	171892598	171892668	CNE1835
chr3	171921680	171922202	CNE1836
chr3	171976950	171977019	CNE1837
chr3	172635988	172636210	CNE1838
chr3	173129636	173129899	CNE1839
chr3	173516804	173517170	CNE1840
chr3	173663118	173663416	CNE1841
chr3	173820081	173820945	CNE1842
chr3	173925629	173925882	CNE1843
chr3	173971247	173971554	CNE1844
chr3	174157531	174157682	CNE1845
chr3	176916958	176917029	CNE1846
chr3	177063560	177063671	CNE1847
chr3	177075377	177075464	CNE1848
chr3	177273282	177273442	CNE1849
chr3	177431821	177431937	CNE1850
chr3	177442073	177442234	CNE1851
chr3	177540491	177540739	CNE1852
chr3	177550673	177550972	CNE1853
chr3	177796915	177797096	CNE1854
chr3	178123376	178123629	CNE1855
chr3	178884593	178884828	CNE1856
chr3	178907661	178907804	CNE1857
chr3	178914047	178914109	CNE1858
chr3	179230242	179230405	CNE1859
chr3	179661129	179661300	CNE1860
chr3	181046130	181047104	CNE1861
chr3	181135434	181136047	CNE1862
chr3	181174881	181175922	CNE1863
chr3	181273570	181273795	CNE1864
chr3	181438147	181438278	CNE1865
chr3	181448077	181448450	CNE1866
chr3	181474056	181474164	CNE1867
chr3	181474493	181474934	CNE1868
chr3	181509363	181509419	CNE1869
chr3	181509607	181510012	CNE1870
chr3	181541978	181542041	CNE1871
chr3	181835325	181835887	CNE1872
chr3	181930295	181930949	CNE1873
chr3	182218015	182218572	CNE1874
chr3	182285436	182285778	CNE1875
chr3	183863021	183863085	CNE1876
chr3	183992841	183993117	CNE1877
chr3	184062865	184063041	CNE1878
chr3	184069465	184069565	CNE1879
chr3	184434922	184434972	CNE1880
chr3	184435681	184435814	CNE1881
chr3	184449994	184450222	CNE1882
chr3	184893795	184893860	CNE1883
chr3	185119241	185119347	CNE1884
chr3	185123966	185124081	CNE1885
chr3	185482803	185483105	CNE1886
chr3	185540476	185540628	CNE1887
chr3	185650854	185650946	CNE1888
chr3	185710734	185711024	CNE1889
chr3	185764076	185764262	CNE1890
chr3	185800764	185800873	CNE1891
chr3	185814163	185814364	CNE1892
chr3	185817066	185817293	CNE1893
chr3	185818390	185818447	CNE1894
chr3	185821462	185821639	CNE1895
chr3	187051390	187051505	CNE1896
chr3	187454311	187454366	CNE1897
chr3	187464747	187465079	CNE1898
chr3	187510367	187510742	CNE1899
chr3	187707608	187707850	CNE1900
chr3	188005582	188005966	CNE1901
chr3	188226553	188226651	CNE1902
chr3	188398087	188398299	CNE1903
chr3	188571660	188572104	CNE1904
chr3	188606804	188606988	CNE1905
chr3	188624042	188624395	CNE1906
chr3	190265100	190265284	CNE1907
chr3	192565846	192566057	CNE1908
chr3	192574980	192575137	CNE1909
chr3	192622824	192622937	CNE1910
chr3	192633160	192633271	CNE1911
chr3	192948042	192948094	CNE1912
chr3	192955039	192955166	CNE1913
chr3	193661423	193661940	CNE1914
chr3	193693047	193693351	CNE1915
chr3	193804491	193804759	CNE1916
chr3	193821617	193821876	CNE1917
chr3	193942480	193942671	CNE1918
chr3	194085743	194085800	CNE1919
chr3	194461852	194461902	CNE1920
chr3	195943340	195943391	CNE1921
chr3	196895657	196895806	CNE1922
chr3	197159068	197159267	CNE1923
chr4	1401678	1401838	CNE1924
chr4	3408944	3408999	CNE1925
chr4	4858008	4858058	CNE1926
chr4	4858562	4858774	CNE1927
chr4	4862821	4862979	CNE1928
chr4	7524017	7524079	CNE1929
chr4	13145495	13145612	CNE1930
chr4	13220355	13220819	CNE1931
chr4	13530957	13531280	CNE1932
chr4	14349285	14349351	CNE1933
chr4	14406524	14406673	CNE1934
chr4	16353403	16353469	CNE1935
chr4	16505020	16505463	CNE1936
chr4	16593449	16593849	CNE1937
chr4	16894355	16894804	CNE1938
chr4	18400727	18400944	CNE1939
chr4	18637792	18638000	CNE1940
chr4	23748735	23749055	CNE1941
chr4	23892730	23892802	CNE1942
chr4	24281458	24281633	CNE1943
chr4	24323401	24323577	CNE1944
chr4	24421177	24421254	CNE1945
chr4	24661120	24661293	CNE1946
chr4	24982682	24982744	CNE1947
chr4	25016715	25017025	CNE1948
chr4	25090410	25090771	CNE1949
chr4	25861451	25861536	CNE1950
chr4	26250372	26250529	CNE1951
chr4	30842287	30842507	CNE1952
chr4	33630009	33630215	CNE1953
chr4	33724614	33725001	CNE1954
chr4	36678077	36678209	CNE1955
chr4	38366889	38367145	CNE1956
chr4	38565961	38566046	CNE1957
chr4	38671036	38671086	CNE1958
chr4	38674091	38674202	CNE1959
chr4	38675360	38675609	CNE1960
chr4	38948349	38948539	CNE1961
chr4	40056321	40056448	CNE1962
chr4	40889389	40889558	CNE1963
chr4	41342618	41342736	CNE1964
chr4	41365370	41365524	CNE1965
chr4	41387157	41387270	CNE1966
chr4	41429551	41429851	CNE1967
chr4	41444970	41445105	CNE1968
chr4	41447819	41448000	CNE1969
chr4	41507438	41507515	CNE1970
chr4	41538309	41538394	CNE1971
chr4	41867586	41867903	CNE1972
chr4	41874885	41875473	CNE1973
chr4	42199430	42199605	CNE1974
chr4	42873950	42874104	CNE1975
chr4	43049349	43049483	CNE1976
chr4	46949003	46949201	CNE1977
chr4	46949365	46949485	CNE1978
chr4	47676207	47676268	CNE1979
chr4	53521793	53521898	CNE1980
chr4	53524070	53524155	CNE1981
chr4	53909455	53909526	CNE1982
chr4	53998380	53998553	CNE1983
chr4	54054316	54054482	CNE1984
chr4	54774975	54775104	CNE1985
chr4	54961601	54961905	CNE1986
chr4	54962093	54962728	CNE1987
chr4	54975573	54975874	CNE1988
chr4	55174438	55174609	CNE1989
chr4	55542016	55542275	CNE1990
chr4	55717674	55717726	CNE1991
chr4	55807742	55807898	CNE1992
chr4	56919199	56919263	CNE1993
chr4	62105187	62105278	CNE1994
chr4	62167129	62167320	CNE1995
chr4	65755789	65755917	CNE1996
chr4	66227971	66228151	CNE1997
chr4	66528173	66528227	CNE1998
chr4	67972447	67972500	CNE1999
[truncated: 5,387 more rows]

## Sheet: HARs - TF motif enrichment
P-values were calculated using the hypergeometric test and adjusted with the Benjamini-Hochberg correction. See STAR Methods for full details.
TF_name	proportion_of_HARs_w_TF	proportion_of_scrambled_seq_w_TF	fold_difference	p_value	p_value.adj
NEUROD2	0.152318	0.0756859	2.0125	1.18525e-22	9.31605e-20
NEUROD1	0.107852	0.0507726	2.12422	6.40571e-18	2.51745e-15
PRDM9	0.0946074	0.0425733	2.22222	3.58865e-17	9.40226e-15
ATOH1	0.134658	0.0741091	1.81702	7.4723e-16	1.46831e-13
BHLHE22	0.100915	0.0504573	2	6.21641e-15	9.7722e-13
HAND2	0.109429	0.0583412	1.87568	5.13998e-14	6.73337e-12
OLIG2	0.0696941	0.0309051	2.2551	2.74391e-13	3.08102e-11
PTF1A	0.116367	0.0659098	1.76555	7.96546e-13	7.82607e-11
NKX6-1	0.174078	0.112583	1.54622	9.13638e-13	7.97911e-11
ZIC2	0.0873541	0.0444655	1.96454	1.35112e-12	1.06198e-10
PBX2	0.212551	0.146326	1.45259	2.24018e-12	1.60071e-10
NEUROG2	0.144119	0.0895617	1.60915	4.2643e-12	2.79312e-10
ASCL2	0.0901924	0.047619	1.89404	5.46835e-12	3.30625e-10
ALX3	0.155787	0.0996531	1.56329	6.99425e-12	3.84971e-10
TWIST2	0.0671712	0.0312204	2.15152	7.34677e-12	3.84971e-10
NKX6-2	0.172185	0.113529	1.51667	8.43577e-12	4.14407e-10
MIX-A	0.157679	0.102807	1.53374	2.87308e-11	1.32838e-09
EVX2	0.081047	0.042258	1.91791	3.39309e-11	1.42927e-09
MEOX2	0.146011	0.0933459	1.56419	3.45498e-11	1.42927e-09
MEOX1	0.118575	0.0712709	1.66372	4.02432e-11	1.58156e-09
MEIS2	0.255755	0.188584	1.35619	4.77365e-11	1.78671e-09
FOXC1	0.22895	0.165248	1.3855	6.85329e-11	2.44849e-09
LHX4	0.138127	0.0876695	1.57554	7.17914e-11	2.45339e-09
STAT2	0.251971	0.186061	1.35424	8.54096e-11	2.74621e-09
MYOG	0.0652791	0.0315358	2.07	8.73475e-11	2.74621e-09
NHLH1	0.0596026	0.0283822	2.1	3.06433e-10	9.26371e-09
HOXB6	0.129297	0.0826238	1.56489	5.27126e-10	1.53452e-08
SPI1	0.129927	0.0832545	1.56061	5.83331e-10	1.63749e-08
HOXD9	0.176285	0.122359	1.44072	6.23796e-10	1.6907e-08
ERG	0.107852	0.0655944	1.64423	7.19652e-10	1.82695e-08
FOXD3	0.266793	0.202775	1.31571	7.20554e-10	1.82695e-08
IKZF1	0.15894	0.107852	1.47368	7.90358e-10	1.94132e-08
HOXA1	0.089877	0.0517187	1.7378	9.45065e-10	2.25097e-08
PTF1A	0.112898	0.0700095	1.61261	1.0294e-09	2.34771e-08
ARID3B	0.240303	0.179439	1.33919	1.04542e-09	2.34771e-08
FOXL2	0.188899	0.134342	1.4061	1.36174e-09	2.97313e-08
LMX1B	0.157679	0.107537	1.46628	1.43118e-09	3.04029e-08
PDX1	0.125828	0.081047	1.55253	1.63717e-09	3.38635e-08
LMX1A	0.144749	0.0971302	1.49026	2.17354e-09	4.38052e-08
LHX5	0.0964995	0.0577105	1.67213	2.23578e-09	4.39331e-08
HOXA10	0.205613	0.149795	1.37263	2.35599e-09	4.5166e-08
VAX1	0.150426	0.102176	1.47222	2.66054e-09	4.979e-08
ZBTB18	0.111952	0.0703248	1.59193	2.84086e-09	5.19282e-08
BHLHA15	0.0655944	0.034374	1.90826	3.15866e-09	5.64252e-08
HOXB5	0.073163	0.0400505	1.82677	3.32707e-09	5.81128e-08
ETV1	0.109745	0.068748	1.59633	3.45586e-09	5.90502e-08
TCF12	0.0649637	0.0340587	1.90741	3.82549e-09	6.2203e-08
EMX2	0.0930306	0.055503	1.67614	3.83795e-09	6.2203e-08
STAT1::STAT2	0.190792	0.137496	1.38761	3.8778e-09	6.2203e-08
MEF2A	0.261432	0.200883	1.30141	4.3289e-09	6.80503e-08
ZNF354A	0.222958	0.166509	1.33902	5.45732e-09	8.41069e-08
IRF1	0.241564	0.183538	1.31615	6.53121e-09	9.87218e-08
SP1	0.047619	0.0220751	2.15714	6.81219e-09	1.01026e-07
MYOD1	0.0785241	0.0447808	1.75352	7.06121e-09	1.0278e-07
MYF5	0.0646484	0.034374	1.88073	7.68484e-09	1.09823e-07
CDX1	0.147588	0.10123	1.45794	8.25643e-09	1.15885e-07
PATZ1	0.0460423	0.021129	2.1791	8.47113e-09	1.16812e-07
POU6F1	0.196153	0.143488	1.36703	9.12855e-09	1.23425e-07
VAX2	0.103753	0.0649637	1.59709	9.26471e-09	1.23425e-07
ZIC3	0.0829391	0.0485651	1.70779	1.05304e-08	1.37948e-07
TWIST1	0.100284	0.0624409	1.60606	1.19753e-08	1.54305e-07
HOXB7	0.104383	0.0659098	1.58373	1.38396e-08	1.7545e-07
ASCL1	0.0933459	0.0573951	1.62637	1.9617e-08	2.44746e-07
ARGFX	0.151687	0.106276	1.4273	2.59943e-08	3.19242e-07
EVX1	0.0715863	0.0406812	1.75969	2.7642e-08	3.34256e-07
NFAT5	0.222327	0.169032	1.3153	3.57235e-08	4.25434e-07
RBPJ	0.0813623	0.0485651	1.67532	3.79869e-08	4.42773e-07
HOXB3	0.142226	0.098707	1.44089	3.83061e-08	4.42773e-07
LBX1	0.116367	0.0769473	1.5123	3.91172e-08	4.45596e-07
GSX1	0.137181	0.0946074	1.45	4.43957e-08	4.985e-07
MAZ	0.046673	0.0227058	2.05556	4.7411e-08	5.20231e-07
POU4F3	0.244718	0.189845	1.28904	4.80029e-08	5.20231e-07
EMX1	0.0917692	0.0570798	1.60773	4.83166e-08	5.20231e-07
POU4F2	0.134342	0.0923999	1.45392	5.17179e-08	5.49328e-07
MIXL1	0.128351	0.0876695	1.46403	6.71214e-08	7.03433e-07
HOXD3	0.107537	0.0703248	1.52915	6.93107e-08	7.16818e-07
NOTO	0.108168	0.0709555	1.52444	7.60323e-08	7.76122e-07
HOXA7	0.117944	0.0791548	1.49004	8.06331e-08	8.02633e-07
HOXA2	0.0760013	0.0450962	1.68531	8.06717e-08	8.02633e-07
HOXA6	0.110691	0.073163	1.51293	8.39502e-08	8.24811e-07
FOXC2	0.242195	0.188584	1.28428	8.54099e-08	8.28792e-07
TCF21	0.0706402	0.0409965	1.72308	8.68756e-08	8.32735e-07
MSC	0.076632	0.0457269	1.67586	9.28012e-08	8.78816e-07
SP5	0.0655944	0.0372122	1.76271	9.62846e-08	9.00948e-07
VSX1	0.126459	0.0867234	1.45818	1.10315e-07	1.00823e-06
VSX2	0.126459	0.0867234	1.45818	1.10315e-07	1.00823e-06
DRGX	0.0983917	0.0633869	1.55224	1.13112e-07	1.02191e-06
SPIB	0.13245	0.0920845	1.43836	1.35023e-07	1.20159e-06
CDX4	0.157679	0.113844	1.38504	1.36058e-07	1.20159e-06
HOXB13	0.276254	0.221066	1.24964	1.55198e-07	1.35539e-06
ELF3	0.106276	0.0703248	1.51121	1.64987e-07	1.42505e-06
ALX1	0.114475	0.0772627	1.48163	1.79216e-07	1.53113e-06
POU4F1	0.247871	0.195207	1.26979	1.8427e-07	1.55738e-06
SP2	0.0375276	0.0173447	2.16364	2.16481e-07	1.81015e-06
OLIG3	0.0706402	0.0419426	1.68421	2.3516e-07	1.94564e-06
HOXC8	0.0737938	0.0444655	1.65957	2.47064e-07	2.0215e-06
CDX2	0.205298	0.157048	1.30723	2.49473e-07	2.0215e-06
ZNF263	0.0633869	0.0365815	1.73276	3.11167e-07	2.49569e-06
TAL1::TCF3	0.0930306	0.0602334	1.5445	3.27955e-07	2.60376e-06
LHX1	0.0804163	0.0501419	1.60377	3.68049e-07	2.89287e-06
GSX2	0.111637	0.0760013	1.46888	4.2667e-07	3.32042e-06
ZIC1::ZIC2	0.0693787	0.0419426	1.65414	6.39749e-07	4.92983e-06
IKZF3	0.085462	0.0548723	1.55747	6.6443e-07	5.07031e-06
GABPA	0.101545	0.0684327	1.48387	8.47571e-07	6.40568e-06
TGIF1	0.0611794	0.0359508	1.70175	9.8164e-07	7.34828e-06
FOXO1	0.136235	0.0983917	1.38462	1.11956e-06	8.30166e-06
FOXP2	0.164932	0.123936	1.33079	1.39255e-06	1.02294e-05
ATOH7	0.0719016	0.0447808	1.60563	1.43009e-06	1.04079e-05
BHLHE40	0.0116682	0.00252286	4.625	1.44818e-06	1.04429e-05
MEF2C	0.241564	0.19363	1.24756	1.58177e-06	1.13025e-05
ZNF281	0.0605487	0.0359508	1.68421	1.63487e-06	1.15766e-05
TGIF2	0.0621255	0.0372122	1.66949	1.68527e-06	1.1827e-05
KLF7	0.0337433	0.0160833	2.09804	1.73498e-06	1.20681e-05
HOXC4	0.11889	0.0842006	1.41199	1.87769e-06	1.29462e-05
HOXC9	0.0785241	0.0504573	1.55625	1.93821e-06	1.32473e-05
HEY1	0.0100915	0.00189215	5.33333	2.00279e-06	1.35281e-05
LHX6	0.0968149	0.0655944	1.47596	2.01372e-06	1.35281e-05
MEF2D	0.148849	0.110375	1.34857	2.05579e-06	1.36936e-05
TFAP4::FLI1	0.038789	0.0198675	1.95238	2.33674e-06	1.54343e-05
HOXC10	0.102176	0.0703248	1.45291	2.3919e-06	1.5665e-05
PKNOX2	0.0668559	0.0413119	1.61832	2.41153e-06	1.5665e-05
POU6F2	0.139704	0.103122	1.35474	3.3092e-06	2.132e-05
TFAP4	0.103122	0.0715863	1.44053	3.35508e-06	2.14397e-05
ZNF317	0.117944	0.0845159	1.39552	4.03476e-06	2.55752e-05
HOXB9	0.0804163	0.0529801	1.51786	4.42871e-06	2.77916e-05
UNCX	0.11006	0.0778934	1.41296	4.45515e-06	2.77916e-05
ZNF460	0.0296436	0.0138757	2.13636	4.53519e-06	2.80682e-05
ZNF93	0.0309051	0.0148218	2.08511	5.07139e-06	3.11415e-05
NKX6-3	0.13245	0.097761	1.35484	6.08669e-06	3.70863e-05
MNT	0.013245	0.0037843	3.5	6.46545e-06	3.90911e-05
RHOX11	0.0747398	0.0488805	1.52903	7.03944e-06	4.22366e-05
E2F6	0.0473037	0.0271208	1.74419	7.19984e-06	4.28718e-05
PAX4	0.0633869	0.0397351	1.59524	7.34362e-06	4.32378e-05
ZKSCAN5	0.0860927	0.0583412	1.47568	7.46841e-06	4.32378e-05
LHX9	0.111006	0.0794702	1.39683	7.48134e-06	4.32378e-05
PRRX2	0.111006	0.0794702	1.39683	7.48134e-06	4.32378e-05
ESX1	0.094292	0.0652791	1.44444	7.78161e-06	4.46449e-05
EN1	0.0867234	0.0589719	1.47059	8.08642e-06	4.60574e-05
KLF1	0.0491958	0.0286976	1.71429	8.25515e-06	4.66802e-05
ZNF148	0.0479344	0.0277515	1.72727	8.46747e-06	4.75388e-05
HOXA5	0.0614948	0.0384737	1.59836	9.26391e-06	5.13956e-05
GBX2	0.104383	0.0741091	1.40851	9.28521e-06	5.13956e-05
HOXD4	0.116998	0.0851466	1.37407	1.03635e-05	5.68835e-05
NPAS2	0.0129297	0.0037843	3.41667	1.04214e-05	5.68835e-05
HOXA4	0.103753	0.0737938	1.40598	1.08153e-05	5.86265e-05
MLXIP	0.0116682	0.00315358	3.7	1.16602e-05	6.27734e-05
HOXB2	0.073163	0.0482498	1.51634	1.2188e-05	6.49493e-05
ELF1	0.0901924	0.0624409	1.44444	1.22296e-05	6.49493e-05
ALX4	0.0968149	0.0681173	1.4213	1.28104e-05	6.75768e-05
RAX	0.122359	0.0901924	1.35664	1.31333e-05	6.87408e-05
FOXB1	0.19836	0.15831	1.25299	1.32059e-05	6.87408e-05
LHX3	0.232419	0.189845	1.22425	1.41168e-05	7.29987e-05
ZNF343	0.0334279	0.0173447	1.92727	1.42172e-05	7.30376e-05
FOXK2	0.131189	0.0983917	1.33333	1.71976e-05	8.77748e-05
ISX	0.11889	0.0876695	1.35612	1.78999e-05	8.84865e-05
PRRX1	0.11889	0.0876695	1.35612	1.78999e-05	8.84865e-05
RAX2	0.11889	0.0876695	1.35612	1.78999e-05	8.84865e-05
SHOX	0.11889	0.0876695	1.35612	1.78999e-05	8.84865e-05
SHOX2	0.11889	0.0876695	1.35612	1.78999e-05	8.84865e-05
HES5	0.00883002	0.00189215	4.66667	1.84416e-05	9.05945e-05
MYC	0.0173447	0.00662252	2.61905	1.97016e-05	9.61831e-05
HEY2	0.0100915	0.00252286	4	2.00574e-05	9.73157e-05
BHLHA15	0.0435194	0.0252286	1.725	2.16035e-05	0.000104174
NFATC2	0.173132	0.13655	1.2679	2.40041e-05	0.000115044
KLF10	0.038789	0.0217597	1.78261	2.48932e-05	0.000118582
OLIG2	0.064333	0.0419426	1.53383	2.62177e-05	0.000124139
RFX2	0.0391044	0.0220751	1.77143	2.72141e-05	0.000128085
ARNT2	0.0116682	0.00346894	3.36364	2.90115e-05	0.000135733
NOBOX	0.108798	0.0797856	1.36364	3.1269e-05	0.000145134
ZFP14	0.0690634	0.0460423	1.5	3.13902e-05	0.000145134
HOXD8	0.0769473	0.0526648	1.46108	3.31572e-05	0.000152407
SP4	0.0425733	0.0249133	1.70886	3.36466e-05	0.000153757
ETV5::FOXO1	0.0939767	0.0671712	1.39906	3.50762e-05	0.000159364
RFX5	0.038789	0.0220751	1.75714	3.56972e-05	0.000161253
PRDM1	0.120782	0.0905077	1.33449	3.61721e-05	0.000162464
CREB3L2	0.0126143	0.00409965	3.07692	3.82414e-05	0.000170783
ZIM3	0.184169	0.147588	1.24786	3.86033e-05	0.000171425
RFX1	0.0365815	0.0204983	1.78462	3.96087e-05	0.000174901
GBX1	0.0769473	0.0529801	1.45238	4.19109e-05	0.000184033
FOXJ2::ELF1	0.111952	0.0832545	1.3447	4.83489e-05	0.000211124
NR4A2	0.102491	0.0750552	1.36555	4.97078e-05	0.000215858
IRF3	0.0356354	0.0201829	1.76562	6.26718e-05	0.00027066
ERF::FOXI1	0.0807316	0.0567644	1.42222	6.40607e-05	0.000275146
DLX6	0.10596	0.0785241	1.3494	6.54173e-05	0.000279446
ARNTL	0.0116682	0.0037843	3.08333	6.70374e-05	0.000284568
ERF::FOXO1	0.0920845	0.0665405	1.38389	6.73406e-05	0.000284568
TLX2	0.0971302	0.0709555	1.36889	6.99126e-05	0.000293857
ZNF257	0.0703248	0.0482498	1.45752	7.68209e-05	0.000321177
FOXA3	0.135919	0.10533	1.29042	7.75795e-05	0.000322632
MAX	0.0126143	0.00441501	2.85714	8.23137e-05	0.000340519
ZBTB32	0.0756859	0.0529801	1.42857	9.02042e-05	0.000371207
HOXA11	0.0778934	0.0548723	1.41954	9.16518e-05	0.000375199
FOXP1	0.150741	0.119205	1.26455	0.000101538	0.00041287
ETV2	0.043204	0.0264901	1.63095	0.000101904	0.00041287
MSGN1	0.108483	0.0816777	1.32819	0.000113519	0.000457569
NFATC1	0.166194	0.133712	1.24292	0.000125759	0.000504321
MSX1	0.110691	0.0838852	1.31955	0.000131637	0.000525211
KLF9	0.0526648	0.034374	1.53211	0.000134369	0.000533406
KLF14	0.0403658	0.0245979	1.64103	0.000142066	0.000561126
EHF	0.104068	0.0782088	1.33065	0.000143602	0.000563468
HOXB4	0.0990224	0.0737938	1.34188	0.000144093	0.000563468
BSX	0.11006	0.0835699	1.31698	0.000150557	0.000585829
MAX::MYC	0.0217597	0.0107222	2.02941	0.000152563	0.000590713
HOXA13	0.179754	0.146641	1.22581	0.000156499	0.000602982
ELF5	0.115106	0.0883002	1.30357	0.000173637	0.000664045
POU1F1	0.182908	0.149795	1.22105	0.000174037	0.000664045
FOXA1	0.14948	0.119521	1.25066	0.000203	0.00077081
POU3F3	0.225166	0.18953	1.18802	0.000205693	0.000777283
TGIF2LX	0.0365815	0.0220751	1.65714	0.000219988	0.000827325
BHLHE23	0.0662252	0.0463576	1.42857	0.000237046	0.000887228
LBX2	0.0990224	0.0747398	1.32489	0.000248556	0.000925901
ETV2::DRGX	0.0627562	0.0435194	1.44203	0.000251234	0.000929818
NR4A1	0.137496	0.109114	1.26012	0.000251974	0.000929818
EBF1	0.0517187	0.034374	1.50459	0.000254963	0.00093466
EWSR1-FLI1	0.00441501	0.000630716	7	0.000255664	0.00093466
FOXO3	0.13655	0.108483	1.25872	0.000280405	0.00102036
FERD3L	0.0441501	0.0283822	1.55556	0.000292876	0.00106083
FOXD2	0.183538	0.151687	1.20998	0.000300621	0.00108355
ARX	0.104699	0.0801009	1.30709	0.000301907	0.00108355
ZFX	0.0384737	0.0239672	1.60526	0.00032729	0.00116932
RFX3	0.0249133	0.0135604	1.83721	0.000328981	0.00117004
SPIC	0.107222	0.0826238	1.29771	0.000351412	0.00124419
STAT5B	0.102491	0.0785241	1.30522	0.000370066	0.00130257
FOXJ3	0.186377	0.154841	1.20367	0.000371215	0.00130257
PHOX2B	0.302744	0.264901	1.14286	0.000374548	0.00130842
SOHLH2	0.00756859	0.00220751	3.42857	0.000426902	0.00148315
FOXO1::ELK1	0.107852	0.0835699	1.29057	0.000429501	0.00148315
STAT1	0.105014	0.081047	1.29572	0.000430226	0.00148315
FOXO1::ELF1	0.120467	0.0949227	1.2691	0.000442322	0.00151819
NHLH2	0.038789	0.0245979	1.57692	0.000466216	0.00159324
ZNF530	0.0583412	0.0406812	1.43411	0.000470954	0.00160247
LHX8	0.0778934	0.0573951	1.35714	0.000473797	0.00160519
WT1	0.0526648	0.0359508	1.46491	0.000476381	0.00160702
RUNX1	0.0911384	0.0690634	1.31963	0.0005029	0.00168923
IRF2	0.0630716	0.0447808	1.40845	0.000506166	0.00169296
ETV5::DRGX	0.0753705	0.055503	1.35795	0.000566443	0.00188654
FOXK1	0.114475	0.0901924	1.26923	0.00060873	0.00201883
TGIF2LY	0.034374	0.0214443	1.60294	0.000651398	0.00215125
MEIS1	0.193945	0.163355	1.18726	0.000654421	0.0021522
TCF21	0.0375276	0.0239672	1.56579	0.000657717	0.00215402
HESX1	0.101545	0.0788395	1.288	0.000678627	0.00221328
POU3F1	0.201198	0.170293	1.18148	0.000692018	0.00224763
ETV2::FOXI1	0.0807316	0.0605487	1.33333	0.000710738	0.00229893
MEIS3	0.0712709	0.0523494	1.36145	0.000720494	0.00232093
CREB3	0.0227058	0.0126143	1.8	0.000770473	0.00245866
EGR1	0.0227058	0.0126143	1.8	0.000770473	0.00245866
CLOCK	0.0239672	0.0135604	1.76744	0.000773053	0.00245866
PHOX2A	0.196153	0.165878	1.18251	0.000775761	0.00245866
IRF7	0.137811	0.111952	1.23099	0.000802538	0.00253331
FOXA2	0.132766	0.107537	1.2346	0.000872226	0.00274228
ZNF701	0.0737938	0.0548723	1.34483	0.000883094	0.00276539
BARX2	0.187638	0.15831	1.18526	0.000897444	0.00279917
OLIG1	0.0589719	0.042258	1.39552	0.000969069	0.00301062
DLX3	0.0996531	0.0778934	1.27935	0.000988112	0.0030577
PROP1	0.204037	0.174078	1.1721	0.00103533	0.00319127
HNF1A	0.161779	0.134658	1.20141	0.00104792	0.00321745
NEUROG1	0.042258	0.0283822	1.48889	0.00106944	0.00327074
TFAP2B	0.0668559	0.0491958	1.35897	0.00108227	0.00329714
RREB1	0.0268054	0.0160833	1.66667	0.00114844	0.00347181
ZIC4	0.0268054	0.0160833	1.66667	0.00114844	0.00347181
ETV5::FOXI1	0.0750552	0.0564491	1.32961	0.00116629	0.00351229
HOXD10	0.0681173	0.0504573	1.35	0.0012	0.00359999
KLF4	0.0529801	0.0375276	1.41176	0.00123452	0.00368949
MLXIPL	0.0110375	0.00473037	2.33333	0.00125201	0.00372757
FOXF1	0.135919	0.111321	1.22096	0.00128126	0.00380025
ETV7	0.0479344	0.0334279	1.43396	0.00137397	0.00405992
XBP1	0.0186061	0.0100915	1.84375	0.00145277	0.00427669
HES7	0.013245	0.00630716	2.1	0.00150661	0.00441864
ZIC1	0.0268054	0.0163986	1.63462	0.00158868	0.004642
RBPJL	0.0564491	0.0409965	1.37692	0.00174049	0.00506676
ZNF341	0.0637023	0.0473037	1.34667	0.00179943	0.005219
NFATC4	0.113844	0.0920845	1.2363	0.00189909	0.00547246
ZIC5	0.0261747	0.0160833	1.62745	0.00190074	0.00547246
STAT4	0.115106	0.0933459	1.23311	0.00199563	0.00572469
POU2F2	0.170609	0.144749	1.17865	0.00211121	0.00603423
MYCN	0.0100915	0.00441501	2.28571	0.00219607	0.00624762
KLF2	0.029959	0.0192368	1.55738	0.00220177	0.00624762
TFAP2C	0.072217	0.0551876	1.30857	0.00231645	0.00654938
ZNF528	0.0141911	0.00725323	1.95652	0.00233983	0.00659177
ETV2::HOXB13	0.0532955	0.038789	1.37398	0.0023924	0.00671582
MEF2B	0.116052	0.0949227	1.22259	0.00270456	0.00756506
PBX3	0.0700095	0.0536108	1.30588	0.00282758	0.00788112
TFAP2A	0.0816777	0.0640177	1.27586	0.00291744	0.00810284
ATF6	0.0283822	0.0182908	1.55172	0.00293818	0.00813172
ZNF189	0.0791548	0.0618102	1.28061	0.00297785	0.00821259
POU2F3	0.192684	0.166509	1.1572	0.00299056	0.00821881
KLF5	0.0514033	0.0375276	1.36975	0.00301437	0.00825538
FOSL2::JUNB	0.0829391	0.0652791	1.27053	0.00311796	0.00850942
CREB1	0.0905077	0.072217	1.25328	0.00334125	0.00908047
POU5F1B	0.147588	0.124566	1.18481	0.0033503	0.00908047
NFATC3	0.112267	0.0920845	1.21918	0.00350277	0.00946109
ERF::NHLH1	0.0305897	0.0204983	1.49231	0.00421723	0.0113519
HOXB8	0.0580259	0.0438348	1.32374	0.00425775	0.0114218
ETV2::FIGLA	0.0454115	0.0331126	1.37143	0.00478822	0.0128012
ELK1::HOXA1	0.0204983	0.0126143	1.625	0.0050888	0.0135211
OSR2	0.0870388	0.0700095	1.24324	0.00509192	0.0135211
FOXQ1	0.177547	0.153895	1.15369	0.00512338	0.0135589
ZNF768	0.0637023	0.0491958	1.29487	0.0052305	0.0137959
SMAD2	0.046673	0.034374	1.3578	0.00536324	0.0140987
POU3F2	0.192684	0.168401	1.14419	0.00543108	0.0142294
HES2	0.00788395	0.00346894	2.27273	0.00555229	0.0144987
POU2F1	0.176916	0.153579	1.15195	0.00559845	0.0145708
EBF2	0.0545569	0.0413119	1.32061	0.00568773	0.0147543
HES6	0.021129	0.013245	1.59524	0.00583325	0.015082
MTF1	0.013245	0.00725323	1.82609	0.00602989	0.0155393
FLI1::FOXI1	0.098707	0.081047	1.2179	0.00613681	0.0157632
POU5F1	0.177547	0.154525	1.14898	0.00624706	0.0159941
ZNF76	0.0249133	0.0163986	1.51923	0.00657161	0.0167704
FLI1::DRGX	0.0567644	0.0435194	1.30435	0.00662159	0.0168433
CREB3L1	0.0236518	0.0154525	1.53061	0.00700981	0.0177733
POU2F1::SOX2	0.202775	0.179123	1.13204	0.00757923	0.0191136
HOXC11	0.0536108	0.0409965	1.30769	0.00758709	0.0191136
JUNB	0.0867234	0.0706402	1.22768	0.00761446	0.0191213
CREM	0.0182908	0.0113529	1.61111	0.00819899	0.0205236
FOXG1	0.116998	0.098707	1.1853	0.00843598	0.0210498
SOX10	0.127089	0.108168	1.17493	0.00869058	0.0216164
FOXO1::ELK3	0.0983917	0.0816777	1.20463	0.00888645	0.0220339
ETV5::FIGLA	0.051088	0.0391044	1.30645	0.00906806	0.0224135
HOXD12	0.0583412	0.0457269	1.27586	0.0101595	0.0250326
TEAD1	0.0883002	0.0728477	1.21212	0.0104959	0.0257805
FOXD1	0.0573951	0.0450962	1.27273	0.0112994	0.0272434
FOXI1	0.0573951	0.0450962	1.27273	0.0112994	0.0272434
FOXL1	0.0573951	0.0450962	1.27273	0.0112994	0.0272434
FOXO4	0.0573951	0.0450962	1.27273	0.0112994	0.0272434
FOXO6	0.0573951	0.0450962	1.27273	0.0112994	0.0272434
FOXP3	0.0573951	0.0450962	1.27273	0.0112994	0.0272434
PKNOX1	0.0763166	0.0621255	1.22843	0.011387	0.0273707
NR1H4	0.0520341	0.0403658	1.28906	0.0114357	0.0274037
KLF15	0.0154525	0.00946074	1.63333	0.0114788	0.0274236
ZBTB26	0.0911384	0.0756859	1.20417	0.0115454	0.027499
NR1H2	0.0712709	0.0577105	1.23497	0.0121916	0.0288905
ETS1	0.0274361	0.0192368	1.42623	0.0122031	0.0288905
PRDM5	0.0747398	0.0608641	1.22798	0.012251	0.0289167
MSX2	0.0936613	0.0782088	1.19758	0.0125022	0.0293335
MSX3	0.0936613	0.0782088	1.19758	0.0125022	0.0293335
ERF::HOXB13	0.0596026	0.0473037	1.26	0.0127096	0.0297314
FOXE1	0.207821	0.186061	1.11695	0.0135306	0.031558
SNAI3	0.0586566	0.046673	1.25676	0.0141042	0.0327985
TCFL5	0.00756859	0.0037843	2	0.0141849	0.0328889
DLX4	0.0794702	0.0655944	1.21154	0.0146321	0.0338259
ATF7	0.0182908	0.0119836	1.52632	0.0151375	0.0348916
GFI1B	0.120151	0.103437	1.16159	0.0156756	0.0360264
PPARG::RXRA	0.0819931	0.0681173	1.2037	0.0159451	0.036539
HES1	0.00788395	0.00409965	1.92308	0.0165143	0.0377333
MXI1	0.0621255	0.0501419	1.23899	0.0166212	0.0378675
MNX1	0.11479	0.098707	1.16294	0.0172025	0.0390784
GFI1	0.0971302	0.0823084	1.18008	0.0174298	0.0394807
FIGLA	0.0608641	0.0491958	1.23718	0.0181302	0.0408994
FOXN3	0.021129	0.0145065	1.45652	0.0181602	0.0408994
BARX1	0.108168	0.0927152	1.16667	0.0183317	0.0411679
SATB1	0.14538	0.12772	1.13827	0.0185355	0.0415069
MYBL2	0.0198675	0.0135604	1.46512	0.0196004	0.0437668
EN2	0.0734784	0.0608641	1.20725	0.0198014	0.0440904
ZNF135	0.042258	0.0327972	1.28846	0.0201644	0.0447719
KLF12	0.0258594	0.0186061	1.38983	0.020294	0.0449325
DLX1	0.0901924	0.0763166	1.18182	0.0203667	0.044967
HNF1B	0.134342	0.117629	1.14209	0.020479	0.0450882
ZNF331	0.0640177	0.0523494	1.22289	0.020691	0.0454277
FOSB::JUNB	0.0794702	0.0665405	1.19431	0.0212654	0.0465589
ZNF816	0.0204983	0.0141911	1.44444	0.0214613	0.0468571
ETV5::HOXA2	0.055503	0.0447808	1.23944	0.0219366	0.0477622
NR2C1	0.0409965	0.0318512	1.28713	0.0220639	0.0478875
TP63	0.0245979	0.01766	1.39286	0.022116	0.0478875
STAT6	0.122674	0.106906	1.14749	0.0222391	0.0479072
ZNF211	0.0892463	0.0756859	1.17917	0.022247	0.0479072
MAFF	0.140334	0.12362	1.1352	0.0225433	0.0484127
ZNF549	0.0630716	0.0517187	1.21951	0.0228196	0.0488724
SOX11	0.125197	0.109429	1.14409	0.0232602	0.0496515
BCL6	0.0671712	0.055503	1.21023	0.0233097	0.0496515
USF2	0.0113529	0.00693787	1.63636	0.0234638	0.0498447
HOXC12	0.0674866	0.0558184	1.20904	0.0235741	0.049861
SNAI1	0.0539262	0.0435194	1.23913	0.0235983	0.049861
STAT3	0.118575	0.103437	1.14634	0.0250454	0.0527767
MGA::EVX1	0.0952381	0.0816777	1.16602	0.0258032	0.0542282
ZSCAN4	0.059918	0.0491958	1.21795	0.0264163	0.0553686
JUND	0.134342	0.118575	1.13298	0.0269751	0.0563894
JDP2	0.0883002	0.0753705	1.17155	0.0271331	0.0565692
CREB3L4	0.0204983	0.0145065	1.41304	0.0274996	0.0571816
FOSL2::JUND	0.085462	0.0728477	1.17316	0.0282178	0.0585203
HOXB2::ELK1	0.0368969	0.0286976	1.28571	0.0283596	0.0586595
HIF1A	0.00819931	0.00473037	1.73333	0.029383	0.0606168
TFEC	0.0173447	0.0119836	1.44737	0.0297462	0.0612055
ISL1	0.0807316	0.068748	1.17431	0.0312335	0.0640979
TFE3	0.0126143	0.00819931	1.53846	0.0313202	0.0641085
GATA1::TAL1	0.0778934	0.0662252	1.17619	0.0324467	0.0662419
PAX7	0.208767	0.190792	1.09421	0.0342499	0.0697421
TBX1	0.0570798	0.0473037	1.20667	0.0353356	0.0717669
TBX18	0.0728477	0.0618102	1.17857	0.0355655	0.0720476
TEAD4	0.101545	0.0886156	1.14591	0.0360538	0.072849
NFIC	0.115106	0.101545	1.13354	0.0376918	0.0759635
TBP	0.0674866	0.0570798	1.18232	0.0385872	0.0775691
FOXF2	0.111637	0.0983917	1.13462	0.0390658	0.078331
LHX2	0.143488	0.128666	1.1152	0.0393582	0.0787164
ZNF610	0.01766	0.0126143	1.4	0.03994	0.0796255
FOSL2::JUN	0.0867234	0.0750552	1.15546	0.0400154	0.0796255
STAT5A::STAT5B	0.0971302	0.0848313	1.14498	0.040319	0.0800271
FOS::JUNB	0.0577105	0.0482498	1.19608	0.0410497	0.0812722
TEAD2	0.0700095	0.0596026	1.1746	0.0413837	0.0817276
ZNF454	0.0321665	0.0252286	1.275	0.041693	0.0818739
HOXD11	0.0838852	0.0725323	1.15652	0.0417361	0.0818739
ZNF416	0.0621255	0.0523494	1.18675	0.0417703	0.0818739
TFAP2E	0.0223904	0.016714	1.33962	0.0422295	0.0825681
NR3C2	0.0324819	0.025544	1.2716	0.0425192	0.0829282
THAP1	0.0517187	0.0428887	1.20588	0.0430608	0.0837768
FOS::JUN	0.0923999	0.0807316	1.14453	0.0448186	0.0869813
HOXA9	0.0113529	0.00756859	1.5	0.045461	0.0880107
FOSB::JUN	0.0283822	0.0220751	1.28571	0.046181	0.089185
ZFP335	0.0747398	0.064333	1.16176	0.0465804	0.0897357
ZNF320	0.00851466	0.00536108	1.58824	0.0474955	0.0912749
MGA	0.0589719	0.0498266	1.18354	0.0482979	0.0925343
ERF	0.0239672	0.0182908	1.31034	0.0483863	0.0925343
RFX7	0.0321665	0.025544	1.25926	0.0493189	0.0940889
NFE2	0.0561337	0.0473037	1.18667	0.0499866	0.0951318
ISL2	0.0879849	0.0769473	1.14344	0.0501124	0.0951409
ERF::SREBF2	0.0138757	0.0097761	1.41935	0.0516421	0.0978088
SOX6	0.126459	0.113529	1.11389	0.0522724	0.098723
FOSL1::JUND	0.101545	0.089877	1.12982	0.0523759	0.098723
ARNT::HIF1A	0.00756859	0.00473037	1.6	0.0535234	0.100644
CTCF	0.0413119	0.0340587	1.21296	0.0566759	0.106318
ATF2	0.0700095	0.0605487	1.15625	0.0574804	0.107571
DLX5	0.128035	0.115421	1.10929	0.0576559	0.107643
BCL11B	0.111006	0.0993377	1.11746	0.0598954	0.111059
ETS2	0.0217597	0.016714	1.30189	0.0599047	0.111059
EBF3	0.0463576	0.038789	1.19512	0.0599095	0.111059
OSR1	0.0331126	0.0268054	1.23529	0.0608429	0.112422
NRL	0.0883002	0.0778934	1.1336	0.0609308	0.112422
NR5A1	0.0709555	0.0618102	1.14796	0.0650719	0.119781
KLF16	0.0346894	0.0283822	1.22222	0.0655652	0.120257
NR3C1	0.0315358	0.025544	1.23457	0.0656364	0.120257
SPZ1	0.0457269	0.0384737	1.18852	0.0666463	0.121823
E2F7	0.0182908	0.0138757	1.31818	0.0669655	0.121865
SNAI2	0.0539262	0.0460423	1.17123	0.0669794	0.121865
ATF3	0.0160833	0.0119836	1.34211	0.0673014	0.122168
TFAP4::ETV1	0.038789	0.0321665	1.20588	0.067584	0.122202
POU5F1::SOX2	0.200883	0.186377	1.07783	0.0676306	0.122202
HOXC13	0.0788395	0.0693787	1.13636	0.0685971	0.123664
FOSL1::JUNB	0.0655944	0.0570798	1.14917	0.0713755	0.128378
SMAD4	0.0403658	0.0337433	1.19626	0.071731	0.128723
MAFB	0.0933459	0.0832545	1.12121	0.0720517	0.129004
NR1H2::RXRA	0.0059918	0.0037843	1.58333	0.0743085	0.132742
POU3F4	0.13182	0.120151	1.09711	0.0752034	0.133914
TP73	0.0312204	0.025544	1.22222	0.0753053	0.133914
SP9	0.0223904	0.01766	1.26786	0.0756215	0.134173
NR2C2	0.100599	0.0905077	1.1115	0.0793105	0.140401
JUN	0.0826238	0.0734784	1.12446	0.0800832	0.14145
ZNF740	0.0327972	0.0271208	1.2093	0.0807446	0.142299
HAND1::TCF3	0.0671712	0.0589719	1.13904	0.081517	0.143339
ERF::FIGLA	0.0368969	0.0309051	1.19388	0.0825416	0.144759
SOX4	0.118575	0.107852	1.09942	0.0826934	0.144759
PAX3	0.104383	0.094292	1.10702	0.0829503	0.144887
FOSL1	0.0655944	0.0577105	1.13661	0.0872954	0.152138
ZBTB14	0.0100915	0.00725323	1.3913	0.0875589	0.15226
ZNF675	0.0353201	0.0296436	1.19149	0.0891122	0.154484
KLF11	0.0283822	0.0233365	1.21622	0.0892315	0.154484
DUX4	0.146641	0.135289	1.08392	0.0909031	0.157033
FOSL1::JUN	0.0794702	0.0709555	1.12	0.0912165	0.157228
DLX2	0.124566	0.11416	1.09116	0.0939325	0.16154
ZNF708	0.0450962	0.038789	1.1626	0.0941289	0.16154
MLX	0.0107222	0.00788395	1.36	0.0952247	0.163064
MYF6	0.0712709	0.0633869	1.12438	0.0962864	0.164524
TBR1	0.0775781	0.0693787	1.11818	0.0968798	0.165161
ZEB1	0.0419426	0.0359508	1.16667	0.0970793	0.165161
FLI1	0.021129	0.0170293	1.24074	0.0992925	0.168542
BCL6B	0.00567644	0.0037843	1.5	0.0997099	0.168542
PPARG	0.00567644	0.0037843	1.5	0.0997099	0.168542
FOSL2	0.064333	0.0570798	1.12707	0.103438	0.174468
LEF1	0.128666	0.118575	1.08511	0.104013	0.175062
NRF1	0.0116682	0.00883002	1.32143	0.106089	0.178176
ONECUT1	0.210344	0.198045	1.0621	0.106375	0.178275
BACH1	0.0671712	0.059918	1.12105	0.108315	0.18114
GLI2	0.0337433	0.0286976	1.17582	0.109781	0.182521
HOXD13	0.146011	0.135604	1.07674	0.109817	0.182521
LIN54	0.191422	0.179754	1.06491	0.109837	0.182521
TBX2	0.0747398	0.0671712	1.11268	0.110706	0.183575
TCF12	0.0428887	0.0372122	1.15254	0.11181	0.184834
SP3	0.0268054	0.0223904	1.19718	0.111935	0.184834
TBX15	0.0532955	0.0469883	1.13423	0.11344	0.186323
TBX4	0.0532955	0.0469883	1.13423	0.11344	0.186323
ESR2	0.0435194	0.037843	1.15	0.113548	0.186323
HOXD12::ELK1	0.0318512	0.0271208	1.17442	0.117441	0.192199
AR	0.0280669	0.0236518	1.18667	0.117618	0.192199
TCF3	0.0365815	0.0315358	1.16	0.119582	0.195003
KLF17	0.0368969	0.0318512	1.15842	0.120628	0.196302
PRDM15	0.0826238	0.0750552	1.10084	0.122019	0.198154
FOXO1::FLI1	0.107852	0.0993377	1.08571	0.124287	0.201422
EGR3	0.0163986	0.013245	1.2381	0.126446	0.203987
RFX4	0.0163986	0.013245	1.2381	0.126446	0.203987
MAFG	0.0539262	0.0479344	1.125	0.126648	0.203987
TCF4	0.0450962	0.0397351	1.13492	0.131016	0.21059
ELK1::HOXB13	0.0315358	0.0271208	1.16279	0.132113	0.21192
SMAD3	0.0204983	0.0170293	1.2037	0.133355	0.213476
EGR2	0.0148218	0.0119836	1.23684	0.137377	0.219468
ZNF8	0.00756859	0.00567644	1.33333	0.139177	0.221892
ZSCAN29	0.0163986	0.0135604	1.2093	0.150615	0.239643
GMEB2	0.00630716	0.00473037	1.33333	0.15458	0.245454
BHLHE41	0.00851466	0.00662252	1.28571	0.155241	0.245665
EGR4	0.0204983	0.0173447	1.18182	0.155338	0.245665
TBX6	0.076632	0.0703248	1.08969	0.156093	0.246363
CREB5	0.0252286	0.0217597	1.15942	0.159911	0.251884
MAFK	0.0592873	0.0539262	1.09942	0.164017	0.257835
PPARA::RXRA	0.0750552	0.0690634	1.08676	0.165725	0.26
ELF2	0.0312204	0.0274361	1.13793	0.166655	0.260937
THRB	0.0845159	0.0782088	1.08065	0.167389	0.261566
ZSCAN31	0.0154525	0.0129297	1.19512	0.169688	0.264632
ETV3	0.0198675	0.0170293	1.16667	0.175395	0.272991
GMEB1	0.00536108	0.00409965	1.30769	0.180224	0.279953
ESRRG	0.0700095	0.0646484	1.08293	0.183543	0.284546
SIX2	0.0990224	0.0927152	1.06803	0.185218	0.286577
HMX1	0.115106	0.108483	1.06105	0.190334	0.293915
MYBL1	0.0148218	0.0126143	1.175	0.193954	0.298918
HNF1A	0.112898	0.106591	1.05917	0.199442	0.306773
RARA	0.0296436	0.0264901	1.11905	0.201524	0.309371
BACH1::MAFK	0.0488805	0.0447808	1.09155	0.202701	0.310571
STAT5A	0.10596	0.0999685	1.05994	0.204308	0.312424
OTX2	0.0750552	0.0700095	1.07207	0.205255	0.313263
KLF3	0.0208136	0.0182908	1.13793	0.207233	0.315668
KLF6	0.0220751	0.0195522	1.12903	0.214342	0.325866
IRF8	0.046673	0.0428887	1.08824	0.214997	0.326231
RXRB	0.0633869	0.0589719	1.07487	0.215971	0.327077
GLI3	0.0227058	0.0201829	1.125	0.217704	0.329068
ESRRA	0.0741091	0.0693787	1.06818	0.21814	0.329094
YY2	0.0104068	0.00883002	1.17857	0.220205	0.331574
VENTX	0.0700095	0.0655944	1.06731	0.226882	0.340664
TFEB	0.0245979	0.0220751	1.11429	0.227109	0.340664
ZNF410	0.0220751	0.0198675	1.11111	0.241695	0.361853
ARID5A	0.143173	0.137496	1.04128	0.246081	0.367718
TCF7L2	0.144119	0.138442	1.041	0.246688	0.367926
ZBTB7A	0.0236518	0.0214443	1.10294	0.249375	0.371229
TEAD3	0.0545569	0.051088	1.0679	0.250289	0.371885
BATF3	0.0892463	0.0848313	1.05204	0.252023	0.373755
TCF7	0.125828	0.120782	1.04178	0.258094	0.382037
ZNF24	0.0964995	0.0920845	1.04795	0.259628	0.383586
REL	0.0340587	0.0315358	1.08	0.262914	0.387712
FOS	0.0848313	0.081047	1.04669	0.276975	0.407682
ZNF143	0.0611794	0.0580259	1.05435	0.279826	0.410685
JUN::JUNB	0.0737938	0.0703248	1.04933	0.28006	0.410685
NKX3-1	0.0646484	0.0614948	1.05128	0.28497	0.417107
NKX3-2	0.0952381	0.0914538	1.04138	0.28737	0.419839
BACH2	0.0580259	0.0551876	1.05143	0.29346	0.427275
DUXA	0.0857774	0.0823084	1.04215	0.293548	0.427275
RHOXF1	0.0614948	0.0586566	1.04839	0.298625	0.433099
EOMES	0.0753705	0.072217	1.04367	0.298651	0.433099
TBX3	0.0627562	0.059918	1.04737	0.3004	0.434833
DMRT1	0.089877	0.0867234	1.03636	0.313208	0.452539
SIX1	0.0744245	0.0715863	1.03965	0.314677	0.453828
TBX5	0.0498266	0.047619	1.04636	0.32042	0.461264
PPARD	0.0646484	0.0621255	1.04061	0.321412	0.461846
RFX6	0.0514033	0.0491958	1.04487	0.322924	0.463173
PLAGL1	0.0416272	0.0397351	1.04762	0.328218	0.469604
PRDM4	0.0709555	0.0684327	1.03687	0.328603	0.469604
JUN	0.0621255	0.059918	1.03684	0.337388	0.481283
ZNF75D	0.0592873	0.0573951	1.03297	0.353848	0.503041
FOS::JUND	0.0596026	0.0577105	1.03279	0.3542	0.503041
PAX1	0.0189215	0.0179754	1.05263	0.354561	0.503041
RARB	0.0324819	0.0312204	1.0404	0.36039	0.51039
TFDP1	0.012299	0.0116682	1.05405	0.36472	0.515593
PAX5	0.0138757	0.013245	1.04762	0.372426	0.524897
THAP11	0.0252286	0.0242826	1.03896	0.373305	0.524897
ZNF574	0.0252286	0.0242826	1.03896	0.373305	0.524897
INSM1	0.0419426	0.0406812	1.03101	0.376228	0.528063
RUNX2	0.043204	0.0419426	1.03008	0.377938	0.529517
RORC	0.067802	0.0662252	1.02381	0.381605	0.533704
BARHL1	0.0163986	0.0157679	1.04	0.382377	0.533834
ONECUT3	0.179123	0.1766	1.01429	0.383796	0.534865
ATF1	0.00756859	0.00725323	1.04348	0.385016	0.535615
SOX15	0.14538	0.143173	1.01542	0.387484	0.537181
IRF9	0.0179754	0.0173447	1.03636	0.387508	0.537181
NR2F6	0.0545569	0.0532955	1.02367	0.39054	0.540431
NR1H3::RXRA	0.0633869	0.0621255	1.0203	0.39788	0.549276
FOXH1	0.0964995	0.0949227	1.01661	0.398949	0.549276
NR1D2	0.0409965	0.0400505	1.02362	0.399494	0.549276
ZNF680	0.140019	0.138127	1.0137	0.399744	0.549276
ZNF16	0.00252286	0.00252286	1	0.401686	0.549276
SRY	0.147272	0.14538	1.01302	0.401802	0.549276
TBX21	0.0690634	0.067802	1.0186	0.401824	0.549276
SREBF2	0.0536108	0.0526648	1.01796	0.411426	0.561426
NFIC::TLX1	0.0356354	0.0350047	1.01802	0.419171	0.571003
NR2F1	0.110691	0.109429	1.01153	0.420507	0.571832
ZNF140	0.00409965	0.00409965	1	0.42235	0.573346
SOX5	0.0778934	0.0769473	1.0123	0.425472	0.576589
ZNF85	0.0823084	0.0813623	1.01163	0.427315	0.577483
HMX2	0.137811	0.13655	1.00924	0.427602	0.577483
PITX2	0.0630716	0.0624409	1.0101	0.438292	0.590905
ZKSCAN1	0.0315358	0.0312204	1.0101	0.442751	0.595894
HINFP	0.00788395	0.00788395	1	0.44364	0.59607
NR1H4::RXRA	0.034374	0.0340587	1.00926	0.445079	0.596289
GLI1	0.0346894	0.034374	1.00917	0.44532	0.596289
ZKSCAN3	0.00914538	0.00914538	1	0.447601	0.598324
NFE2L2	0.0659098	0.0655944	1.00481	0.459652	0.613389
BATF	0.0734784	0.073163	1.00431	0.461628	0.614983
NFIL3	0.129612	0.129297	1.00244	0.470185	0.625322
DMBX1	0.0668559	0.0668559	1	0.479955	0.637042
TBX20	0.0719016	0.0719016	1	0.480618	0.637042
GATA4	0.0923999	0.0923999	1	0.482709	0.638736
THRA	0.00315358	0.00346894	0.909091	0.5	0.655
ESRRB	0.0772627	0.0775781	0.995935	0.5	0.655
NR1D1	0.038789	0.0391044	0.991935	0.5	0.655
TEF	0.038789	0.0391044	0.991935	0.5	0.655
ZNF582	0.00189215	0.00220751	0.857143	0.5	0.655
SIX4	0.0756859	0.0760013	0.995851	0.5	0.655
BATF::JUN	0.0741091	0.0747398	0.991561	0.519077	0.677463
RORB	0.0665405	0.0671712	0.99061	0.520045	0.677463
MYB	0.0652791	0.0659098	0.990431	0.520222	0.677463
SREBF1	0.0627562	0.0633869	0.99005	0.520595	0.677463
TP53	0.0290129	0.0296436	0.978723	0.529651	0.688108
NR2F2	0.0734784	0.0744245	0.987288	0.538221	0.698089
ZNF669	0.0141911	0.0148218	0.957447	0.541784	0.701552
NFKB2	0.013245	0.0138757	0.954545	0.543188	0.702213
HIC1	0.051088	0.0520341	0.981818	0.545199	0.702238
ELK1::SREBF2	0.0119836	0.0126143	0.95	0.545306	0.702238
ZNF417	0.0116682	0.012299	0.948718	0.545887	0.702238
FOXJ2	0.111952	0.113213	0.988858	0.54743	0.703072
HIC2	0.0324819	0.0334279	0.971698	0.555918	0.712809
CTCFL	0.0277515	0.0286976	0.967033	0.56024	0.71718
NR2F6	0.0249133	0.0258594	0.963415	0.563396	0.720047
PLAG1	0.0236518	0.0245979	0.961538	0.564974	0.720893
ELK4	0.0220751	0.0230211	0.958904	0.567131	0.722471
ZNF784	0.0208136	0.0217597	0.956522	0.569025	0.723712
OTX1	0.0368969	0.0381583	0.966942	0.578538	0.734621
RXRA	0.0592873	0.0608641	0.974093	0.583687	0.739964
CRX	0.0558184	0.0573951	0.972527	0.586017	0.741722
MAFG::NFE2L1	0.0816777	0.0835699	0.977358	0.590185	0.745797
REST	0.00252286	0.00315358	0.8	0.592867	0.747234
TBXT	0.025544	0.0268054	0.952941	0.593224	0.747234
PRDM14	0.038789	0.0403658	0.960938	0.601624	0.756602
GCM1	0.0182908	0.0195522	0.935484	0.608848	0.764464
ZNF282	0.0280669	0.0296436	0.946809	0.617885	0.774105
MAFA	0.0277515	0.0293283	0.946237	0.618496	0.774105
BARHL2	0.0425733	0.0444655	0.957447	0.620829	0.775789
BNC2	0.059918	0.0621255	0.964467	0.623504	0.777896
ZBTB33	0.00567644	0.00662252	0.857143	0.625748	0.778364
RXRG	0.0804163	0.0829391	0.969582	0.62586	0.778364
IRF4	0.0368969	0.038789	0.95122	0.628899	0.780908
SOX17	0.0961842	0.0990224	0.971338	0.632491	0.784129
SOX8	0.0920845	0.0949227	0.9701	0.634958	0.78511
ETV5	0.0113529	0.0126143	0.9	0.63528	0.78511
ATF3	0.0649637	0.0674866	0.962617	0.638112	0.787372
PAX9	0.0189215	0.0204983	0.923077	0.641005	0.789702
TRPS1	0.10123	0.104383	0.969789	0.645084	0.791455
ZBTB7C	0.01766	0.0192368	0.918033	0.645439	0.791455
RUNX3	0.0772627	0.0801009	0.964567	0.645449	0.791455
ONECUT2	0.0400505	0.042258	0.947761	0.647723	0.793007
OVOL2	0.00851466	0.0097761	0.870968	0.65367	0.797802
ZFP57	0.00851466	0.0097761	0.870968	0.65367	0.797802
RARA::RXRA	0.0457269	0.0482498	0.947712	0.661034	0.805299
GCM2	0.0138757	0.0154525	0.897959	0.661862	0.805299
MECOM	0.115736	0.119521	0.968338	0.665934	0.809002
SMAD5	0.0126143	0.0141911	0.888889	0.668746	0.811164
HMX3	0.122044	0.126143	0.9675	0.676172	0.818908
NFIB	0.0179754	0.0198675	0.904762	0.677446	0.819189
ETV6	0.0245979	0.0268054	0.917647	0.682939	0.824357
NR1I3	0.089877	0.0936613	0.959596	0.683818	0.824357
NFIA	0.0876695	0.0914538	0.958621	0.685691	0.824885
NKX2-3	0.0703248	0.0737938	0.952991	0.686355	0.824885
RORA	0.120782	0.125197	0.964736	0.69041	0.828492
SOX3	0.0788395	0.0826238	0.954198	0.693916	0.830949
NKX2-8	0.0633869	0.0668559	0.948113	0.694572	0.830949
E2F8	0.00883002	0.0104068	0.848485	0.696411	0.831883
GSC2	0.0447808	0.0479344	0.934211	0.704504	0.840273
E2F3	0.0126143	0.0145065	0.869565	0.706259	0.84109
NR4A2::RXRA	0.0268054	0.0296436	0.904255	0.727875	0.865379
HLF	0.0892463	0.0939767	0.949664	0.728856	0.865379
NKX2-1	0.0879849	0.0927152	0.94898	0.730118	0.86557
ZFP42	0.0400505	0.0435194	0.92029	0.734813	0.869824
NR5A2	0.067802	0.072217	0.938865	0.738813	0.871373
FEV	0.0129297	0.0151372	0.854167	0.738964	0.871373
ZBED1	0.00536108	0.00693787	0.772727	0.739448	0.871373
DBP	0.0362662	0.0397351	0.912698	0.744292	0.874851
ZNF418	0.100599	0.10596	0.949405	0.745423	0.874851
MSANTD3	0.0438348	0.047619	0.92053	0.745738	0.874851
SOX21	0.0709555	0.0756859	0.9375	0.749963	0.878496
ETV4	0.0107222	0.0129297	0.829268	0.756958	0.885321
ZNF692	0.0312204	0.0346894	0.9	0.759055	0.885321
TCF7L1	0.129297	0.135604	0.953488	0.759222	0.885321
GATA5	0.0542416	0.0586566	0.924731	0.760295	0.885321
YY1	0.110375	0.116367	0.948509	0.762041	0.886041
GATA3	0.094292	0.0999685	0.943218	0.764488	0.886558
MAF::NFE2	0.0819931	0.0873541	0.938628	0.764741	0.886558
GATA6	0.10596	0.111952	0.946479	0.76589	0.886582
GRHL2	0.0788395	0.0842006	0.93633	0.768586	0.888395
SP8	0.0261747	0.0296436	0.882979	0.777034	0.896841
RELB	0.0450962	0.0495112	0.910828	0.779019	0.897813
E2F2	0.00567644	0.00756859	0.75	0.780364	0.898047
GSC	0.043204	0.047619	0.907285	0.783468	0.900018
NFKB1	0.0151372	0.0179754	0.842105	0.784367	0.900018
PITX1	0.042258	0.046673	0.905405	0.78578	0.900326
E2F1	0.00788395	0.0100915	0.78125	0.787527	0.90035
VDR	0.0845159	0.0905077	0.933798	0.788093	0.90035
ESR1	0.0107222	0.013245	0.809524	0.790309	0.901571
SOX14	0.0491958	0.0542416	0.906977	0.802467	0.914115
MITF	0.0201829	0.0236518	0.853333	0.804417	0.91501
NR2F6	0.0195522	0.0230211	0.849315	0.807807	0.917537
SOX12	0.0397351	0.0444655	0.893617	0.809309	0.917917
USF1	0.037843	0.0425733	0.888889	0.814562	0.921648
ELF4	0.0182908	0.0217597	0.84058	0.814943	0.921648
PAX6	0.0583412	0.064333	0.906863	0.826894	0.93382
SOX1	0.0706402	0.0772627	0.914286	0.831389	0.937549
SOX13	0.0747398	0.0816777	0.915058	0.836977	0.942498
NKX2-4	0.0640177	0.0706402	0.90625	0.841875	0.943647
TBX19	0.0208136	0.0249133	0.835443	0.843307	0.943647
ZNF423	0.0208136	0.0249133	0.835443	0.843307	0.943647
DMRTA1	0.094292	0.102176	0.92284	0.844365	0.943647
ELK3	0.00851466	0.0113529	0.75	0.844459	0.943647
TFCP2L1	0.0331126	0.0381583	0.867769	0.8452	0.943647
GLIS2	0.016714	0.0204983	0.815385	0.846659	0.943935
ZNF382	0.00157679	0.00315358	0.5	0.84941	0.945661
NFIX	0.0939767	0.102491	0.916923	0.863671	0.958965
ZBED2	0.00914538	0.012299	0.74359	0.8638	0.958965
ZNF707	0.0113529	0.0148218	0.765957	0.865446	0.959437
PITX3	0.0504573	0.0570798	0.883978	0.867246	0.960078
SPDEF	0.0129297	0.016714	0.773585	0.873554	0.965072
ATF4	0.109114	0.118575	0.920213	0.874213	0.965072
ZNF274	0.0447808	0.0514033	0.871166	0.879778	0.96984
E2F4	0.00756859	0.0107222	0.705882	0.882554	0.96984
RELA	0.038789	0.0450962	0.86014	0.883042	0.96984
ZNF684	0.0141911	0.0182908	0.775862	0.883467	0.96984
GLIS1	0.00283822	0.00504573	0.5625	0.8857	0.970935
NPAS4	0.00883002	0.012299	0.717949	0.890452	0.974785
HSF1	0.0583412	0.0662252	0.880952	0.89383	0.977122
ZNF136	0.0756859	0.0848313	0.892193	0.902205	0.984907
ZNF449	0.0428887	0.0501419	0.855346	0.90524	0.98685
PAX2	0.0110375	0.0151372	0.729167	0.90772	0.988183
TFCP2	0.0230211	0.0286976	0.802198	0.910769	0.989133
DMRTA2	0.0860927	0.0961842	0.895082	0.911919	0.989133
MAF	0.0359508	0.0428887	0.838235	0.912368	0.989133
RARB	0.0217597	0.0274361	0.793103	0.916017	0.990829
RARA::RXRG	0.034374	0.0413119	0.832061	0.916568	0.990829
ELK1	0.0097761	0.0138757	0.704545	0.918541	0.990829
NKX2-2	0.0583412	0.0671712	0.868545	0.918975	0.990829
ZBTB6	0.0447808	0.0529801	0.845238	0.927349	0.998488
HNF4A	0.102491	0.114475	0.895317	0.932432	1
IRF6	0.0148218	0.0201829	0.734375	0.937438	1
CEBPA	0.123936	0.137496	0.901376	0.941177	1
RARG	0.0230211	0.0296436	0.776596	0.941736	1
NR6A1	0.0652791	0.0756859	0.8625	0.941822	1
HNF4G	0.0737938	0.0848313	0.869888	0.942977	1
SRF	0.0157679	0.0214443	0.735294	0.943101	1
GRHL1	0.038789	0.0473037	0.82	0.946226	1
OVOL1	0.0113529	0.0163986	0.692308	0.946582	1
RXRA::VDR	0.0236518	0.0305897	0.773196	0.947878	1
PROX1	0.0258594	0.0331126	0.780952	0.948892	1
SIX3	0.0507726	0.0605487	0.838542	0.949882	1
PLAGL2	0.0182908	0.0245979	0.74359	0.95039	1
GATA1	0.0696941	0.081047	0.859922	0.952071	1
HSF2	0.0646484	0.0756859	0.854167	0.952733	1
GATA2	0.0832545	0.0955535	0.871287	0.952809	1
ZBTB12	0.0409965	0.0501419	0.81761	0.954173	1
IRF5	0.0286976	0.0365815	0.784483	0.955173	1
MZF1	0.0397351	0.0488805	0.812903	0.956322	1
DPRX	0.0428887	0.0523494	0.819277	0.956441	1
DUX	0.0990224	0.112898	0.877095	0.960342	1
HSF4	0.0473037	0.0577105	0.819672	0.964261	1
NKX2-5	0.0747398	0.0876695	0.852518	0.967076	1
CUX1	0.0498266	0.0608641	0.818653	0.969131	1
DMRTC2	0.0980763	0.112898	0.868715	0.970006	1
HMBOX1	0.0495112	0.0611794	0.809278	0.97605	1
ZBTB7B	0.0157679	0.0230211	0.684932	0.977634	1
RARG	0.0447808	0.0561337	0.797753	0.977748	1
ZNF682	0.0286976	0.0381583	0.752066	0.97873	1
ZNF652	0.098707	0.11479	0.85989	0.979018	1
KLF13	0.016714	0.0242826	0.688312	0.979435	1
NR1I2	0.0286976	0.0384737	0.745902	0.981851	1
SOX9	0.0671712	0.0813623	0.825581	0.982496	1
ZNF667	0.0649637	0.0791548	0.820717	0.983736	1
ZNF214	0.081047	0.0968149	0.837134	0.984714	1
CUX2	0.0520341	0.0652791	0.797101	0.985833	1
ZNF324	0.0637023	0.0782088	0.814516	0.986174	1
SOX2	0.0842006	0.100599	0.836991	0.986532	1
SCRT2	0.0586566	0.0728477	0.805195	0.987152	1
SCRT1	0.0558184	0.0703248	0.793722	0.990001	1
DMRT3	0.0596026	0.0753705	0.790795	0.992952	1
CEBPB	0.0107222	0.0189215	0.566667	0.995487	1
SOX18	0.0801009	0.0996531	0.803797	0.996321	1
CEBPD	0.098707	0.120467	0.819372	0.996883	1
NR2E1	0.107222	0.129927	0.825243	0.997104	1
GLIS3	0.0113529	0.0204983	0.553846	0.997632	1
DDIT3::CEBPA	0.0498266	0.0674866	0.738318	0.998378	1
NFYA	0.0416272	0.0589719	0.705882	0.999061	1
CEBPG	0.131189	0.159256	0.823762	0.99915	1
NFYB	0.0359508	0.0536108	0.670588	0.999594	1
CEBPE	0.0135604	0.025544	0.530864	0.999636	1
VEZF1	0.0154525	0.0305897	0.505155	0.999964	1
PBX1	0.101861	0.135919	0.74942	0.999984	1
NR2E3	0.0403658	0.064333	0.627451	0.999989	1
ZNF384	0.212867	0.261747	0.813253	0.999997	1
NFYC	0.0406812	0.0690634	0.589041	1	1

## Sheet: VEs - TF motif enrichment
P-values were calculated using the hypergeometric test and adjusted with the Benjamini-Hochberg correction. See STAR Methods for full details.
TF_name	proportion_of_VEs_w_TF	proportion_of_scrambled_seq_w_TF	fold_difference	p_value	p_value.adj
ZNF281	0.188307	0.0626276	3.00678	2.50152e-26	1.9662e-23
PRDM9	0.229096	0.0905378	2.53039	7.47322e-26	2.93697e-23
ZNF148	0.169952	0.0544588	3.12075	1.02223e-24	2.67825e-22
PATZ1	0.154317	0.0490129	3.14849	1.22851e-22	2.41403e-20
WT1	0.147519	0.0510551	2.8894	1.37496e-19	2.16144e-17
SP5	0.171992	0.0701157	2.45297	2.75623e-18	3.61066e-16
KLF9	0.123725	0.0422056	2.93149	8.36527e-17	9.39301e-15
KLF10	0.120326	0.0428863	2.8057	1.61159e-15	1.58339e-13
KLF4	0.152957	0.0653506	2.34056	3.82822e-15	3.34331e-13
SP1	0.137322	0.0558203	2.46007	9.95552e-15	7.82504e-13
KLF1	0.137322	0.056501	2.43043	1.82144e-14	1.3015e-12
EGR1	0.07138	0.0170184	4.19429	2.76832e-14	1.81325e-12
NEUROD2	0.216859	0.115725	1.87392	4.24332e-14	2.56557e-12
KLF5	0.14412	0.0626276	2.30121	6.44393e-14	3.61781e-12
KLF14	0.118287	0.0456093	2.59348	8.63221e-14	4.52328e-12
ZNF530	0.164514	0.0782845	2.10149	1.61861e-13	7.58784e-12
KLF7	0.10877	0.0401634	2.70818	1.64114e-13	7.58784e-12
MAZ	0.129844	0.0544588	2.38425	2.49293e-13	1.05281e-11
SP4	0.121686	0.0490129	2.48273	2.54497e-13	1.05281e-11
SP2	0.118287	0.0469707	2.51831	3.05977e-13	1.20249e-11
ZNF263	0.155676	0.0728387	2.13728	3.24501e-13	1.21456e-11
MYOG	0.125765	0.0530973	2.36857	8.26262e-13	2.95201e-11
E2F6	0.119646	0.0496937	2.40768	1.54137e-12	5.26746e-11
BHLHA15	0.10741	0.0428863	2.50453	4.96875e-12	1.62727e-10
MYF5	0.114208	0.0476515	2.39674	6.18382e-12	1.94419e-10
TCF12	0.115568	0.0490129	2.3579	9.02236e-12	2.72753e-10
ZNF740	0.129164	0.0605854	2.13193	4.79071e-11	1.39463e-09
POU3F2	0.282121	0.182437	1.5464	5.1349e-11	1.44144e-09
EVX2	0.137322	0.066712	2.05842	5.77836e-11	1.54764e-09
HOXB5	0.114208	0.0503744	2.26718	5.90704e-11	1.54764e-09
ZNF701	0.173351	0.0939415	1.84531	6.68898e-11	1.69598e-09
KLF16	0.114888	0.0510551	2.25027	6.98946e-11	1.71679e-09
ZNF93	0.0747791	0.0251872	2.96893	8.34298e-11	1.98715e-09
RREB1	0.0883753	0.0340368	2.59646	1.25819e-10	2.90864e-09
KLF12	0.0768185	0.0272294	2.82116	1.95808e-10	4.3646e-09
POU3F1	0.28416	0.187202	1.51793	1.99905e-10	4.3646e-09
TWIST2	0.116247	0.0537781	2.16161	2.74194e-10	5.82477e-09
FOXD3	0.318151	0.218516	1.45596	3.84281e-10	7.94854e-09
EMX1	0.160435	0.0871341	1.84124	4.39361e-10	8.85481e-09
ASCL2	0.149558	0.079646	1.87779	7.22647e-10	1.42e-08
MEOX1	0.17947	0.103472	1.73448	1.00986e-09	1.93598e-08
OLIG2	0.116247	0.0558203	2.08253	1.21856e-09	2.28046e-08
ZNF317	0.17947	0.104152	1.72314	1.45783e-09	2.66478e-08
MNX1	0.174031	0.100068	1.73913	1.6522e-09	2.95143e-08
HOXA1	0.135282	0.0707965	1.91086	2.3854e-09	4.16649e-08
EVX1	0.122366	0.0612662	1.99728	2.45228e-09	4.19019e-08
MEOX2	0.203943	0.125255	1.62822	2.83882e-09	4.74748e-08
NEUROD1	0.153637	0.0857726	1.79121	4.23181e-09	6.92959e-08
LMX1B	0.21482	0.135466	1.58578	5.05311e-09	8.1056e-08
VAX1	0.211421	0.132743	1.5927	5.30488e-09	8.33927e-08
POU4F2	0.176071	0.104152	1.69051	6.08045e-09	9.37104e-08
NKX6-1	0.227056	0.146358	1.55138	6.74217e-09	1.0191e-07
SPIB	0.208022	0.130701	1.59158	7.63281e-09	1.13196e-07
POU2F2	0.257648	0.172907	1.4901	8.07313e-09	1.16267e-07
PDX1	0.197145	0.121852	1.61791	8.13571e-09	1.16267e-07
FOXP2	0.235214	0.153846	1.52889	8.69721e-09	1.22071e-07
NHLH1	0.109449	0.0544588	2.00976	1.41775e-08	1.95501e-07
EMX2	0.155676	0.089857	1.73249	1.66724e-08	2.2594e-07
MIX-A	0.21346	0.137509	1.55234	2.1333e-08	2.84199e-07
HOXC8	0.112169	0.0571818	1.96162	2.30464e-08	3.01907e-07
LHX5	0.155676	0.0905378	1.71946	2.39327e-08	3.08379e-07
POU3F3	0.293678	0.207624	1.41447	2.72614e-08	3.45605e-07
ZFP14	0.131883	0.0728387	1.81062	3.81928e-08	4.76501e-07
SPI1	0.195785	0.124575	1.57163	4.84607e-08	5.95158e-07
BHLHE22	0.160435	0.0959837	1.67148	5.60153e-08	6.67078e-07
VSX1	0.182189	0.113683	1.60261	5.68629e-08	6.67078e-07
VSX2	0.182189	0.113683	1.60261	5.68629e-08	6.67078e-07
POU2F1	0.260367	0.180395	1.44332	6.23391e-08	7.20567e-07
FERD3L	0.0774983	0.0340368	2.2769	6.43691e-08	7.27276e-07
POU3F4	0.216859	0.142954	1.51698	6.47701e-08	7.27276e-07
ASCL1	0.18015	0.112321	1.60388	6.57957e-08	7.28386e-07
ZIC3	0.138001	0.0789653	1.74762	8.25974e-08	9.01688e-07
HOXD3	0.165194	0.100749	1.63966	8.84713e-08	9.52581e-07
ARGFX	0.212101	0.140231	1.5125	1.12337e-07	1.1932e-06
ZNF610	0.0509857	0.0176991	2.88069	1.22281e-07	1.28151e-06
MYOD1	0.135282	0.0776038	1.74324	1.24512e-07	1.28771e-06
ZKSCAN5	0.14208	0.0830497	1.71079	1.31592e-07	1.34326e-06
POU5F1B	0.232495	0.158611	1.46582	1.62013e-07	1.63259e-06
ESX1	0.165874	0.102791	1.6137	1.79565e-07	1.78656e-06
STAT1::STAT2	0.259007	0.182437	1.41971	2.09921e-07	2.06248e-06
POU6F2	0.192386	0.125255	1.53595	2.26228e-07	2.19525e-06
FOXL2	0.230455	0.157931	1.45922	2.46749e-07	2.36518e-06
LHX4	0.188987	0.123213	1.53382	3.19099e-07	3.02183e-06
FOXO1	0.176071	0.113002	1.55812	4.07703e-07	3.81494e-06
FOXO3	0.196465	0.130701	1.50316	5.21059e-07	4.81826e-06
PTF1A	0.154317	0.0959837	1.60774	6.04204e-07	5.52214e-06
POU1F1	0.245411	0.173587	1.41376	6.50834e-07	5.87995e-06
VAX2	0.163834	0.104152	1.57302	7.13793e-07	6.37547e-06
ZNF257	0.139361	0.0844112	1.65098	7.70788e-07	6.80719e-06
STAT2	0.317471	0.239619	1.3249	9.91485e-07	8.65897e-06
SP9	0.0740993	0.0353982	2.0933	1.06332e-06	9.08928e-06
HOXA2	0.119646	0.069435	1.72314	1.06388e-06	9.08928e-06
TFAP4::FLI1	0.067981	0.0313138	2.17096	1.21596e-06	1.02768e-05
NKX6-2	0.227056	0.159292	1.42541	1.23945e-06	1.03639e-05
FOXC2	0.278722	0.205582	1.35577	1.44458e-06	1.1952e-05
ATOH1	0.188307	0.126617	1.48722	1.62183e-06	1.32787e-05
GSX2	0.171992	0.113002	1.52202	1.7264e-06	1.39892e-05
MEIS3	0.127804	0.0769231	1.66145	1.80387e-06	1.44678e-05
HOXB3	0.205303	0.141593	1.44995	1.90941e-06	1.51596e-05
HOXD9	0.221618	0.155888	1.42165	2.01025e-06	1.576e-05
POU6F1	0.244052	0.17563	1.38958	2.02514e-06	1.576e-05
POU2F1::SOX2	0.270564	0.199455	1.35651	2.14429e-06	1.65236e-05
LMX1A	0.189667	0.128659	1.47418	2.28944e-06	1.73165e-05
TFAP4	0.159755	0.103472	1.54395	2.29124e-06	1.73165e-05
ZNF460	0.0523453	0.0217835	2.40298	2.70535e-06	2.02515e-05
HOXB2	0.124405	0.0755616	1.64641	3.4671e-06	2.57089e-05
ZIC5	0.0557444	0.0245065	2.27468	3.99828e-06	2.93705e-05
PHOX2A	0.247451	0.181076	1.36656	4.55038e-06	3.31167e-05
ZNF354A	0.244731	0.179033	1.36696	5.15285e-06	3.71572e-05
NEUROG2	0.196465	0.136828	1.43586	5.47142e-06	3.90958e-05
NKX6-3	0.17811	0.121171	1.46991	5.66353e-06	4.01039e-05
SP8	0.0863358	0.0469707	1.83808	5.86509e-06	4.11603e-05
POU4F1	0.261727	0.19469	1.34432	5.92133e-06	4.11873e-05
HAND2	0.14208	0.0912185	1.55758	6.26663e-06	4.32068e-05
LHX3	0.280082	0.211709	1.32296	6.72249e-06	4.5711e-05
DRGX	0.154997	0.10211	1.51793	6.74615e-06	4.5711e-05
ZNF768	0.116247	0.0707965	1.642	8.00199e-06	5.3757e-05
FOXD2	0.239973	0.17631	1.36108	8.41505e-06	5.60528e-05
HOXA5	0.0890551	0.0496937	1.79208	8.57287e-06	5.66242e-05
FOXC1	0.254249	0.189244	1.34349	8.83171e-06	5.78477e-05
CREB1	0.125085	0.0782845	1.59782	9.5236e-06	6.18641e-05
POU2F3	0.272604	0.206263	1.32163	1.00837e-05	6.49655e-05
LHX8	0.144799	0.0946222	1.53029	1.01846e-05	6.50822e-05
HOXB4	0.146159	0.0959837	1.52275	1.11966e-05	7.09717e-05
KLF17	0.0958532	0.0558203	1.71717	1.38502e-05	8.70901e-05
ATF2	0.10537	0.0633084	1.6644	1.39809e-05	8.72144e-05
POU5F1::SOX2	0.293678	0.226685	1.29553	1.41933e-05	8.7842e-05
RFX3	0.0503059	0.0224643	2.23938	1.45581e-05	8.93959e-05
KLF2	0.0693406	0.036079	1.92191	1.656e-05	0.0001009
SOX11	0.212101	0.153846	1.37865	1.74143e-05	0.00010529
ZIC1::ZIC2	0.114888	0.0714772	1.60734	1.82383e-05	0.00010943
HOXA10	0.245411	0.183799	1.33522	1.90255e-05	0.000113288
FOXP1	0.183549	0.12934	1.41912	2.02395e-05	0.000119611
ZBTB32	0.102651	0.0619469	1.65708	2.05268e-05	0.000120403
HOXD4	0.160435	0.109598	1.46385	2.09183e-05	0.000121791
POU5F1	0.256968	0.19469	1.31988	2.18456e-05	0.000126254
ALX3	0.21346	0.155888	1.36931	2.28629e-05	0.00013117
TAL1::TCF3	0.129164	0.0837304	1.54262	2.38e-05	0.000135557
MEF2C	0.267845	0.204901	1.30719	2.40681e-05	0.000136097
PTF1A	0.159075	0.108918	1.46051	2.49647e-05	0.000140159
POU4F3	0.261047	0.199455	1.3088	2.97671e-05	0.000165936
LHX9	0.188987	0.135466	1.39509	3.2588e-05	0.000179004
PRRX2	0.188987	0.135466	1.39509	3.2588e-05	0.000179004
MSC	0.118287	0.0755616	1.56544	3.27947e-05	0.000179004
NOTO	0.164514	0.114364	1.43852	3.34353e-05	0.000180907
HOXB7	0.150918	0.102791	1.4682	3.36036e-05	0.000180907
LBX1	0.185588	0.132743	1.3981	3.53332e-05	0.000188924
ZNF24	0.161115	0.111641	1.44316	3.57625e-05	0.000189928
RFX5	0.0693406	0.0374404	1.85202	3.79786e-05	0.000200343
PROP1	0.235214	0.176991	1.32896	3.86051e-05	0.000202291
ZIC2	0.128484	0.0844112	1.52212	3.96875e-05	0.000206585
EN1	0.145479	0.0987066	1.47386	4.07851e-05	0.000210902
LHX6	0.154997	0.106875	1.45025	4.22236e-05	0.000216913
TCF21	0.104011	0.0646698	1.60834	4.42251e-05	0.000224539
SOX4	0.208022	0.153165	1.35815	4.42793e-05	0.000224539
PAX4	0.10809	0.0680735	1.58784	4.65488e-05	0.000234534
SOX10	0.216859	0.161334	1.34416	4.87404e-05	0.000244012
SOX15	0.226377	0.170184	1.33019	5.39191e-05	0.00026823
KLF11	0.0666213	0.036079	1.84654	5.62051e-05	0.000277844
HOXA6	0.152957	0.106195	1.44035	6.18632e-05	0.000303903
FOXF1	0.181509	0.131382	1.38154	7.28521e-05	0.000355663
PBX2	0.217539	0.163376	1.33152	7.48591e-05	0.000363205
SOX6	0.212101	0.158611	1.33724	7.7026e-05	0.000369933
ETV5::FIGLA	0.0931339	0.0571818	1.62873	7.74053e-05	0.000369933
TGIF2	0.096533	0.0599047	1.61144	7.76578e-05	0.000369933
IRF1	0.290959	0.230769	1.26082	8.45535e-05	0.000400356
RFX2	0.0673012	0.0374404	1.79755	9.18226e-05	0.000432171
ZIC1	0.057104	0.0299523	1.9065	9.694e-05	0.000453541
ARID3B	0.272604	0.214432	1.27129	9.93401e-05	0.00046202
RFX1	0.0686608	0.0388019	1.76952	0.000110381	0.000509228
GSX1	0.198504	0.14772	1.34379	0.000110786	0.000509228
HNF1B	0.17811	0.13002	1.36986	0.00012199	0.000557466
TFAP4::ETV1	0.0727396	0.0422056	1.72346	0.00012816	0.000582277
LHX1	0.130523	0.0891763	1.46366	0.000129634	0.000585587
FOXK2	0.170632	0.123894	1.37725	0.000139549	0.000626776
HOXB13	0.300476	0.241661	1.24338	0.000141062	0.000629969
HOXA4	0.1414	0.0987066	1.43253	0.000143948	0.000639226
MGA::EVX1	0.163154	0.117767	1.3854	0.000158608	0.000700368
MEF2A	0.273963	0.217835	1.25766	0.000172212	0.000756193
FOXJ3	0.227736	0.17563	1.29668	0.000178272	0.000778455
HOXC4	0.161115	0.116406	1.38408	0.000181276	0.0007872
ZIM3	0.25153	0.197413	1.27413	0.000182783	0.000789382
OLIG2	0.0931339	0.059224	1.57257	0.000194059	0.0008335
TLX2	0.159755	0.115725	1.38047	0.000213023	0.00090998
FOXA1	0.195105	0.147039	1.3269	0.000220691	0.00093764
TCF21	0.0747791	0.0449285	1.6644	0.00022752	0.000961453
SP3	0.0632223	0.036079	1.75233	0.000238944	0.00100433
HOXD8	0.120326	0.082369	1.46082	0.000251	0.00104939
FOXB1	0.222978	0.172907	1.28958	0.000273449	0.0011372
BARX2	0.231815	0.181076	1.28021	0.000282977	0.00117063
CDX4	0.197825	0.150442	1.31495	0.000290707	0.00119631
HNF1A	0.198504	0.151123	1.31353	0.000296549	0.001214
SOX3	0.152957	0.11096	1.37849	0.000307875	0.00125002
NHLH2	0.07138	0.0428863	1.6644	0.00030853	0.00125002
TCFL5	0.0203943	0.00680735	2.99592	0.000317917	0.00128145
FOXA3	0.170632	0.126617	1.34763	0.000323065	0.00129556
ZNF320	0.0353501	0.0163376	2.16372	0.000333497	0.0013306
HOXB8	0.0972128	0.0639891	1.51921	0.000353215	0.00140215
FOXE1	0.265806	0.213751	1.24353	0.000402573	0.00159006
ZSCAN4	0.103331	0.069435	1.48817	0.000409787	0.00161046
NFATC3	0.172672	0.12934	1.33502	0.000423366	0.00165555
HOXB6	0.169273	0.126617	1.33689	0.000460369	0.00179134
IRF3	0.0605031	0.0353982	1.70921	0.000502445	0.00194543
PBX3	0.125085	0.0884956	1.41346	0.000522143	0.00201178
PKNOX2	0.10741	0.0735194	1.46097	0.000527097	0.00202097
MIXL1	0.195785	0.151123	1.29553	0.000577012	0.00220161
ZIC4	0.0503059	0.0279101	1.80242	0.000580801	0.00220536
SOX13	0.154997	0.115044	1.34728	0.000622926	0.00235394
PHOX2B	0.328348	0.275017	1.19392	0.000707197	0.00265746
ETV2::FIGLA	0.0734194	0.04629	1.58608	0.000710009	0.00265746
NFATC2	0.223657	0.177672	1.25882	0.000784737	0.00292118
TWIST1	0.129164	0.0932607	1.38498	0.000787901	0.00292118
PRDM5	0.119646	0.0850919	1.40609	0.000795529	0.00293561
OLIG3	0.0931339	0.0633084	1.47112	0.00100723	0.00369945
FOXK1	0.154997	0.117086	1.32378	0.00112293	0.00410349
ATOH7	0.0992522	0.0687543	1.44358	0.00112768	0.00410349
ZBTB18	0.129844	0.0953029	1.36243	0.00123931	0.00446215
MEIS2	0.268525	0.221239	1.21373	0.00124015	0.00446215
TGIF1	0.0924541	0.0633084	1.46038	0.00124327	0.00446215
CREB5	0.042828	0.0238257	1.79755	0.00138597	0.00495169
CDX2	0.237933	0.193329	1.23072	0.00140784	0.00500705
CLOCK	0.0333107	0.0170184	1.95734	0.00152451	0.0053976
SPIC	0.159075	0.121852	1.30549	0.00153396	0.00540669
TCF12	0.0931339	0.0646698	1.44014	0.00165327	0.00579503
JUN	0.10673	0.0762423	1.39988	0.00165888	0.00579503
ATF3	0.0339905	0.0176991	1.92046	0.00173379	0.00602992
HEY1	0.0176751	0.00680735	2.59646	0.00188553	0.00652874
EWSR1-FLI1	0.00883753	0.00204221	4.32744	0.00205999	0.00710154
SOX17	0.187627	0.149081	1.25856	0.00222427	0.00763438
KLF15	0.0387492	0.0217835	1.77883	0.00248052	0.0084544
RBPJ	0.132563	0.100068	1.32473	0.00248469	0.0084544
FOXA2	0.165194	0.12934	1.27721	0.00257356	0.00871904
SATB1	0.184228	0.147039	1.25292	0.00285552	0.0096328
HES1	0.0135962	0.00476515	2.85326	0.00288387	0.00964563
HES2	0.0135962	0.00476515	2.85326	0.00288387	0.00964563
ETV2::HOXB13	0.0740993	0.0503744	1.47097	0.00301705	0.0100213
NFAT5	0.272604	0.229408	1.18829	0.0030295	0.0100213
MTF1	0.025153	0.0122532	2.05276	0.00303443	0.0100213
ZNF708	0.0883753	0.0626276	1.41112	0.00328943	0.010818
PLAG1	0.0686608	0.04629	1.48327	0.00354745	0.0116179
MYC	0.0237933	0.0115725	2.05602	0.00368451	0.0120167
GATA1::TAL1	0.123046	0.0932607	1.31937	0.00387541	0.0125871
ALX4	0.157716	0.124575	1.26604	0.00419612	0.0135726
FOXG1	0.151598	0.119129	1.27255	0.00427749	0.0137791
EGR4	0.0530252	0.0340368	1.55788	0.00436529	0.0140046
ARX	0.153637	0.121171	1.26794	0.00449375	0.0143581
PRDM1	0.17743	0.142954	1.24117	0.00465542	0.0148144
MSGN1	0.157036	0.124575	1.26058	0.00486335	0.0154137
IRF7	0.184228	0.149762	1.23014	0.00528741	0.0166904
NR1H4	0.0876954	0.0639891	1.37047	0.00618456	0.0194443
CDX1	0.17947	0.146358	1.22624	0.00652592	0.0204358
TCF3	0.0795377	0.0571818	1.39096	0.00658198	0.0205295
MLXIP	0.0176751	0.00816882	2.16372	0.00670609	0.020834
NFATC1	0.218899	0.183118	1.1954	0.00679896	0.0210393
NOBOX	0.174711	0.142274	1.22799	0.00694573	0.0214092
NEUROG1	0.067981	0.0476515	1.42663	0.00722801	0.0221484
ATF7	0.0299116	0.0170184	1.75761	0.00724192	0.0221484
HNF1A	0.186268	0.153165	1.21612	0.00731874	0.0222966
ZNF549	0.114208	0.0878148	1.30055	0.00737604	0.0223844
RUNX1	0.140721	0.111641	1.26048	0.00751114	0.0227067
PKNOX1	0.122366	0.0953029	1.28397	0.00781382	0.0235313
NPAS2	0.0183549	0.00884956	2.0741	0.00802907	0.0240872
OLIG1	0.0795377	0.0578625	1.3746	0.0081942	0.0244891
NFATC4	0.160435	0.13002	1.23392	0.00832682	0.0246977
SOX2	0.160435	0.13002	1.23392	0.00832682	0.0246977
BARHL2	0.0666213	0.0469707	1.41836	0.00850789	0.0251399
HESX1	0.161795	0.131382	1.23148	0.00854301	0.0251491
TGIF2LY	0.0516655	0.0347175	1.48817	0.00920263	0.0269898
HOXA7	0.168593	0.138189	1.22001	0.00964539	0.0281832
SRY	0.216859	0.183118	1.18426	0.00979794	0.0285229
ISX	0.191706	0.159973	1.19837	0.0104586	0.0298926
PRRX1	0.191706	0.159973	1.19837	0.0104586	0.0298926
RAX2	0.191706	0.159973	1.19837	0.0104586	0.0298926
SHOX	0.191706	0.159973	1.19837	0.0104586	0.0298926
SHOX2	0.191706	0.159973	1.19837	0.0104586	0.0298926
YY2	0.0299116	0.0176991	1.69001	0.0106069	0.0302066
IRF2	0.0924541	0.0701157	1.31859	0.0111139	0.0314701
HES5	0.0115568	0.00476515	2.42527	0.0111559	0.0314701
CTCFL	0.0720598	0.0524166	1.37475	0.0111707	0.0314701
FOSB::JUN	0.0475867	0.0319946	1.48734	0.0118168	0.0331714
TGIF2LX	0.0516655	0.0353982	1.45955	0.0119986	0.033562
ETV2::DRGX	0.0897349	0.0680735	1.31821	0.0122402	0.0340345
CTCF	0.0693406	0.0503744	1.3765	0.0122542	0.0340345
HES7	0.0203943	0.0108918	1.87245	0.0125267	0.034669
ZFX	0.0707002	0.0517359	1.36656	0.0130359	0.0359515
TCF4	0.0917743	0.0701157	1.3089	0.0131081	0.0360244
DLX1	0.139361	0.113002	1.23326	0.0135842	0.0372027
IKZF1	0.188987	0.159292	1.18642	0.0149129	0.0406998
ERF::FOXO1	0.124405	0.100068	1.24321	0.0157701	0.0428902
HOXC10	0.125765	0.10143	1.23992	0.0162294	0.0439874
PAX7	0.246091	0.213751	1.1513	0.0166664	0.0450165
ALX1	0.161795	0.134786	1.20039	0.0172878	0.046535
GBX1	0.123046	0.0993873	1.23804	0.0178585	0.0479071
TBX6	0.110809	0.0884956	1.25214	0.0186383	0.0498289
EGR3	0.0353501	0.023145	1.52733	0.0187871	0.0500564
THRA	0.00475867	0.00136147	3.49524	0.0194833	0.051736
SMAD2	0.0659415	0.0490129	1.34539	0.0199913	0.0529062
SOX8	0.164514	0.138189	1.1905	0.0204928	0.0540515
EBF1	0.0897349	0.0701157	1.27981	0.0211123	0.0554992
DMRT1	0.132563	0.108918	1.21709	0.0214252	0.0560635
VEZF1	0.0842964	0.0653506	1.28991	0.0214696	0.0560635
ZNF680	0.200544	0.172226	1.16442	0.0217209	0.0565318
FOSL2::JUNB	0.0978926	0.0776038	1.26144	0.022167	0.0575026
UNCX	0.172672	0.146358	1.17979	0.0227818	0.0589029
LEF1	0.195785	0.168142	1.16441	0.023246	0.0599062
ERF::FIGLA	0.0652617	0.0490129	1.33152	0.0238574	0.0612808
MEF2B	0.139361	0.115725	1.20424	0.0240099	0.0614717
MEF2D	0.168593	0.142954	1.17935	0.0245173	0.0625668
RHOX11	0.102651	0.082369	1.24624	0.024834	0.0629905
GLI2	0.0611829	0.0456093	1.34146	0.0248436	0.0629905
ZNF454	0.0564242	0.0415248	1.35881	0.0249978	0.0631778
ZNF282	0.0530252	0.0388019	1.36656	0.026592	0.0669915
ERF::NHLH1	0.0489463	0.0353982	1.38273	0.0272753	0.0684931
FOSB::JUNB	0.0938137	0.0748809	1.25284	0.0277631	0.0694962
SOX5	0.161795	0.137509	1.17662	0.0288435	0.0719713
FOSL2::JUND	0.111489	0.0912185	1.22222	0.0298449	0.0742345
OSR2	0.131203	0.109598	1.19713	0.0316316	0.0784304
ZNF85	0.123046	0.10211	1.20503	0.0318047	0.0786115
GFI1	0.131883	0.110279	1.1959	0.0319598	0.0787473
MYF6	0.116927	0.0966644	1.20962	0.0329376	0.080903
GFI1B	0.159755	0.136828	1.16756	0.0358148	0.0876961
MXI1	0.0849762	0.0680735	1.2483	0.0363749	0.0887909
ZNF331	0.109449	0.0905378	1.20888	0.038247	0.0930717
FOXF2	0.146159	0.124575	1.17327	0.0387871	0.0937711
ETV5::FOXI1	0.0951734	0.0776038	1.2264	0.0390242	0.0937711
FOXI1	0.0815772	0.0653506	1.2483	0.0393696	0.0937711
FOXL1	0.0815772	0.0653506	1.2483	0.0393696	0.0937711
FOXO4	0.0815772	0.0653506	1.2483	0.0393696	0.0937711
FOXO6	0.0815772	0.0653506	1.2483	0.0393696	0.0937711
FOXP3	0.0815772	0.0653506	1.2483	0.0393696	0.0937711
FLI1::FOXI1	0.129844	0.109598	1.18472	0.0402174	0.0955011
ZNF675	0.0639021	0.0496937	1.28592	0.0404498	0.0956896
JUND	0.160435	0.138189	1.16098	0.0405402	0.0956896
SOX14	0.0985724	0.0810075	1.21683	0.0417152	0.0981682
ETV5::DRGX	0.0917743	0.0748809	1.2256	0.0422801	0.0992006
HOXA13	0.216179	0.191287	1.13013	0.042568	0.0994974
FOS::JUN	0.116247	0.0973451	1.19418	0.0427501	0.0994974
TBX18	0.099932	0.082369	1.21322	0.0427864	0.0994974
GATA4	0.145479	0.124575	1.16781	0.043373	0.100564
DMRTA2	0.136642	0.116406	1.17384	0.0439768	0.101664
MSX1	0.169952	0.14772	1.15051	0.0445786	0.102753
FOXD1	0.0808973	0.0653506	1.2379	0.0454335	0.104417
ZNF135	0.0625425	0.0490129	1.27604	0.0464769	0.106504
BACH1::MAFK	0.0754589	0.0605854	1.2455	0.0468875	0.107132
MAX	0.0183549	0.0115725	1.58608	0.0472759	0.107253
ZBTB14	0.0183549	0.0115725	1.58608	0.0472759	0.107253
ZNF692	0.0693406	0.0551396	1.25755	0.0473494	0.107253
NRF1	0.025153	0.0170184	1.47799	0.0477441	0.107836
CRX	0.10877	0.0912185	1.19241	0.0496534	0.111827
MECOM	0.159075	0.138189	1.15114	0.0500866	0.11248
DMBX1	0.119646	0.10143	1.1796	0.0510854	0.114396
ELF5	0.162475	0.141593	1.14748	0.0517195	0.115487
ISL2	0.121686	0.103472	1.17603	0.0524945	0.116886
BARHL1	0.0265126	0.0183799	1.44248	0.053043	0.117603
ELF3	0.14276	0.123213	1.15864	0.053116	0.117603
ATF1	0.0163154	0.010211	1.59782	0.0533596	0.117811
FOXJ2::ELF1	0.146839	0.127297	1.15351	0.0554211	0.12202
RAX	0.184228	0.162696	1.13235	0.055839	0.122596
BHLHE40	0.0169952	0.0108918	1.56038	0.0578664	0.126694
HOXC13	0.102651	0.0864534	1.18736	0.0588615	0.128514
BHLHA15	0.0611829	0.0490129	1.2483	0.0632888	0.137585
HOXB9	0.0904147	0.0755616	1.19657	0.0633662	0.137585
HOXD13	0.188987	0.168142	1.12398	0.0637583	0.138055
SOX9	0.129844	0.112321	1.156	0.0651313	0.140641
IKZF3	0.110129	0.0939415	1.17232	0.0653695	0.140768
MYCN	0.0149558	0.00953029	1.56929	0.0655863	0.140849
DLX2	0.174711	0.155208	1.12566	0.0701667	0.149957
BHLHE23	0.0883753	0.0742001	1.19104	0.0702087	0.149957
ZNF816	0.0469069	0.0367597	1.27604	0.071162	0.151581
FOXQ1	0.209381	0.188564	1.1104	0.0721403	0.153249
ZBTB33	0.0101971	0.00612662	1.6644	0.0754344	0.159353
GSC	0.0931339	0.0789653	1.17943	0.0755165	0.159353
PITX2	0.112169	0.0966644	1.16039	0.0756218	0.159353
RBPJL	0.0849762	0.0714772	1.18886	0.076073	0.1596
OVOL1	0.0237933	0.0170184	1.3981	0.0761451	0.1596
PITX3	0.104011	0.0891763	1.16635	0.0771923	0.161365
BCL11B	0.161795	0.143635	1.12643	0.0777889	0.162181
GBX2	0.162475	0.144316	1.12583	0.0781761	0.162557
ERG	0.127124	0.11096	1.14568	0.0792041	0.16426
NR4A2	0.151598	0.134105	1.13044	0.0795393	0.164521
GABPA	0.129844	0.113683	1.14216	0.0812923	0.167705
DLX6	0.156356	0.13887	1.12592	0.082473	0.169696
GMEB2	0.00815772	0.00476515	1.71195	0.0833038	0.170958
NR1D2	0.0666213	0.0551396	1.20823	0.0838795	0.171691
NFIL3	0.161795	0.144316	1.12112	0.085732	0.175027
ZNF211	0.0944935	0.0810075	1.16648	0.0872763	0.177718
FOXN3	0.0312712	0.0238257	1.3125	0.0889981	0.180756
PAX3	0.154317	0.137509	1.12223	0.0896017	0.181513
DPRX	0.0707002	0.059224	1.19378	0.0905118	0.182339
SMAD4	0.0557444	0.0456093	1.22222	0.0905587	0.182339
GLIS2	0.042828	0.0340368	1.25829	0.0907057	0.182339
DMRTA1	0.14412	0.127978	1.12613	0.0917003	0.183869
SOHLH2	0.0115568	0.00748809	1.54335	0.0920138	0.184028
ZSCAN29	0.0271924	0.0204221	1.33152	0.0924089	0.184349
DUX	0.147519	0.131382	1.12282	0.0940447	0.187137
DBP	0.0516655	0.0422056	1.22414	0.0967552	0.192044
FOXO1::ELF1	0.154317	0.138189	1.11671	0.0985851	0.194843
HOXC9	0.0849762	0.0728387	1.16664	0.0986611	0.194843
HES6	0.0339905	0.0265487	1.28031	0.099235	0.195485
ZNF189	0.118967	0.104833	1.13482	0.10131	0.199075
ELK1::SREBF2	0.025153	0.0190606	1.31963	0.105724	0.206714
XBP1	0.025153	0.0190606	1.31963	0.105724	0.206714
FOS	0.10741	0.0946222	1.13515	0.112803	0.220008
OVOL2	0.0176751	0.012934	1.36656	0.115439	0.22457
MGA	0.0781781	0.0673928	1.16004	0.115714	0.22457
FOXH1	0.136642	0.122532	1.11515	0.11625	0.225055
ONECUT2	0.0543848	0.0456093	1.19241	0.119704	0.231173
ETV5::FOXO1	0.117607	0.104833	1.12185	0.122983	0.236923
GSC2	0.0951734	0.0837304	1.13666	0.12472	0.239681
HEY2	0.0149558	0.0108918	1.37313	0.127269	0.243984
NR1D1	0.0591434	0.0503744	1.17408	0.130056	0.24872
MEIS1	0.216859	0.200817	1.07989	0.132347	0.252487
ARNT2	0.0156356	0.0115725	1.3511	0.133384	0.253309
REST	0.00543848	0.00340368	1.59782	0.133422	0.253309
NKX2-4	0.10605	0.0946222	1.12078	0.137278	0.25962
BSX	0.166553	0.152485	1.09226	0.137407	0.25962
STAT5B	0.135962	0.123213	1.10347	0.139169	0.262318
DLX5	0.171992	0.157931	1.08903	0.140779	0.264718
TFE3	0.0217539	0.0170184	1.27826	0.14343	0.26906
ARID5A	0.159075	0.145677	1.09197	0.14411	0.269691
ETV1	0.127124	0.115044	1.105	0.144467	0.269718
CREB3	0.0278722	0.0224643	1.24074	0.14598	0.271897
LBX2	0.163154	0.149762	1.08943	0.146812	0.2728
PAX2	0.0224337	0.0176991	1.26751	0.147561	0.273545
TBXT	0.0435078	0.0367597	1.18357	0.152429	0.281903
PLAGL1	0.0829368	0.0735194	1.12809	0.153994	0.28413
NPAS4	0.0135962	0.010211	1.33152	0.154763	0.284536
ERF::FOXI1	0.109449	0.0987066	1.10884	0.155254	0.284536
CREB3L2	0.0183549	0.0142954	1.28397	0.1553	0.284536
DUXA	0.125765	0.114364	1.09969	0.156801	0.286258
TEF	0.053705	0.04629	1.16019	0.156968	0.286258
ONECUT3	0.207342	0.193329	1.07248	0.159809	0.290763
ETV2::FOXI1	0.101292	0.0912185	1.11043	0.161472	0.293111
FOSL2::JUN	0.102651	0.09258	1.10878	0.16303	0.294896
ZFP42	0.0774983	0.0687543	1.12718	0.163206	0.294896
ZNF652	0.172672	0.159973	1.07938	0.165011	0.297473
OSR1	0.0482665	0.0415248	1.16235	0.165616	0.297881
PITX1	0.0808973	0.0721579	1.12112	0.168378	0.302159
ATF6	0.0333107	0.0279101	1.1935	0.169307	0.303133
HOXA11	0.0958532	0.0864534	1.10873	0.171205	0.305834
TFDP1	0.0278722	0.023145	1.20424	0.176276	0.314179
THAP1	0.0876954	0.0789653	1.11056	0.177995	0.316524
MAFB	0.118287	0.108237	1.09285	0.179337	0.318098
TBX1	0.0761387	0.0680735	1.11848	0.179689	0.318098
TEAD1	0.119646	0.109598	1.09168	0.180628	0.319042
E2F7	0.0292318	0.0245065	1.19282	0.182441	0.321522
TFEC	0.0231135	0.0190606	1.21263	0.18597	0.327007
ZNF382	0.00203943	0.00136147	1.49796	0.187713	0.329335
NR3C2	0.0387492	0.033356	1.16168	0.1886	0.330155
TBX5	0.0707002	0.0633084	1.11676	0.190741	0.332991
GLI3	0.0312712	0.0265487	1.17788	0.191067	0.332991
ZNF418	0.154317	0.143635	1.07437	0.193503	0.336091
THRB	0.134602	0.124575	1.0805	0.193701	0.336091
MNT	0.0183549	0.0149762	1.2256	0.195127	0.337379
ZBTB26	0.118287	0.108918	1.08602	0.195302	0.337379
OTX1	0.0747791	0.0673928	1.1096	0.197401	0.340256
PAX6	0.0904147	0.082369	1.09768	0.199901	0.343812
TBP	0.0910945	0.0830497	1.09687	0.200762	0.344539
SPZ1	0.0659415	0.059224	1.11343	0.203857	0.349089
MLXIPL	0.0197145	0.0163376	1.20669	0.20433	0.349137
PPARG::RXRA	0.133923	0.124575	1.07504	0.208867	0.355473
NR1H2	0.0978926	0.089857	1.08943	0.208942	0.355473
BARX1	0.156356	0.146358	1.06831	0.209626	0.355866
DUX4	0.184228	0.173587	1.0613	0.211634	0.357852
FOXO1::ELK1	0.138001	0.128659	1.07261	0.212061	0.357852
ZNF16	0.00543848	0.00408441	1.33152	0.212162	0.357852
ONECUT1	0.224337	0.21307	1.05288	0.216655	0.364648
TBX15	0.0768185	0.0701157	1.0956	0.221521	0.371249
TBX4	0.0768185	0.0701157	1.0956	0.221521	0.371249
GLIS1	0.00611829	0.00476515	1.28397	0.227457	0.380385
MAX::MYC	0.0326309	0.0285909	1.1413	0.228874	0.381943
GATA3	0.140721	0.132063	1.06556	0.23038	0.383641
TBR1	0.101971	0.0946222	1.07767	0.232359	0.38612
TEAD3	0.0863358	0.079646	1.08399	0.234479	0.388819
NR2C2	0.158396	0.149762	1.05765	0.242156	0.400704
STAT4	0.165194	0.156569	1.05509	0.246191	0.406525
YY1	0.168593	0.159973	1.05388	0.248118	0.408512
HMX1	0.169952	0.161334	1.05342	0.248872	0.408512
PAX5	0.028552	0.0251872	1.13359	0.248953	0.408512
JUN::JUNB	0.101292	0.0946222	1.07049	0.251359	0.4116
JDP2	0.103331	0.0966644	1.06897	0.253394	0.41407
CREB3L1	0.0299116	0.0265487	1.12667	0.254172	0.414479
EOMES	0.10537	0.0987066	1.06751	0.255374	0.414905
EGR2	0.0210741	0.0183799	1.14659	0.255488	0.414905
TBX3	0.0870156	0.0810075	1.07417	0.256704	0.41602
ZNF449	0.0890551	0.0830497	1.07231	0.259076	0.418999
GMEB1	0.00815772	0.00680735	1.19837	0.261995	0.422687
SMAD5	0.0224337	0.0197413	1.13638	0.262432	0.422687
SMAD3	0.0326309	0.0292716	1.11476	0.263695	0.422988
TFAP2E	0.0326309	0.0292716	1.11476	0.263695	0.422988
TCF7L2	0.205303	0.196732	1.04356	0.265747	0.425411
GLI1	0.0611829	0.056501	1.08286	0.268434	0.42884
ETV5::HOXA2	0.0625425	0.0578625	1.08088	0.270675	0.430166
HIF1A	0.00883753	0.00748809	1.18021	0.270906	0.430166
HINFP	0.00883753	0.00748809	1.18021	0.270906	0.430166
SNAI1	0.0815772	0.0762423	1.06997	0.272674	0.4321
ZNF574	0.0489463	0.0449285	1.08943	0.273599	0.432112
ZNF75D	0.103331	0.0973451	1.06149	0.273781	0.432112
DMRT3	0.104011	0.0980259	1.06106	0.274408	0.432235
PLAGL2	0.0652617	0.0605854	1.07719	0.274961	0.432239
FOS::JUNB	0.0673012	0.0626276	1.07462	0.278014	0.436166
HMX3	0.171312	0.164057	1.04422	0.282378	0.440991
ISL1	0.113528	0.107556	1.05552	0.282621	0.440991
ZNF384	0.314752	0.30565	1.02978	0.283225	0.440991
PAX9	0.039429	0.036079	1.09285	0.283334	0.440991
CREB3L4	0.028552	0.0258679	1.10376	0.287669	0.446707
NR4A1	0.183549	0.17631	1.04105	0.288143	0.446707
ERF::SREBF2	0.0190347	0.0170184	1.11848	0.291558	0.451112
IRF8	0.0781781	0.0735194	1.06337	0.292337	0.451428
ERF::HOXB13	0.0836166	0.0789653	1.0589	0.298475	0.458463
STAT3	0.169273	0.162696	1.04042	0.298491	0.458463
E2F1	0.0115568	0.010211	1.13179	0.298642	0.458463
TEAD4	0.140041	0.134105	1.04426	0.301018	0.460907
ZNF343	0.0475867	0.0442478	1.07546	0.301408	0.460907
INSM1	0.0904147	0.0857726	1.05412	0.305384	0.466081
OTX2	0.119646	0.114364	1.04619	0.30752	0.468432
FOSL1::JUN	0.0972128	0.09258	1.05004	0.311577	0.473693
ZEB1	0.0788579	0.0748809	1.05311	0.317799	0.482221
TRPS1	0.137322	0.132063	1.03982	0.318615	0.482526
ZFP335	0.10741	0.102791	1.04493	0.319764	0.48317
JUNB	0.10809	0.103472	1.04463	0.320269	0.48317
FIGLA	0.0842964	0.0803268	1.04942	0.323275	0.485839
SNAI3	0.0842964	0.0803268	1.04942	0.323275	0.485839
FOSL1::JUND	0.120326	0.115725	1.03976	0.32862	0.492929
ARNTL	0.0169952	0.0156569	1.08548	0.333161	0.497842
ZNF528	0.0169952	0.0156569	1.08548	0.333161	0.497842
ZNF8	0.00815772	0.00748809	1.08943	0.339424	0.506238
EN2	0.130523	0.126617	1.03085	0.355148	0.528687
NKX2-8	0.0985724	0.0953029	1.03431	0.35874	0.533024
DMRTC2	0.140721	0.136828	1.02845	0.359959	0.533826
SNAI2	0.0700204	0.0673928	1.03899	0.361519	0.53513
RARB	0.0469069	0.0449285	1.04403	0.365359	0.539797
ETV2	0.0496261	0.0476515	1.04144	0.369029	0.54343
RARA::RXRA	0.0788579	0.0762423	1.03431	0.3692	0.54343
MAFF	0.17947	0.17563	1.02186	0.374233	0.549562
SREBF2	0.0863358	0.0837304	1.03112	0.374765	0.549562
EHF	0.129844	0.126617	1.02549	0.375713	0.549926
STAT1	0.138681	0.135466	1.02373	0.379424	0.554326
MAFA	0.039429	0.0381212	1.03431	0.390129	0.568907
ZBTB7A	0.0414684	0.0401634	1.03249	0.392874	0.571849
MAFK	0.0808973	0.0789653	1.02447	0.397019	0.576814
ATF3	0.0842964	0.082369	1.0234	0.399087	0.578749
ZFP57	0.0217539	0.0211028	1.03085	0.401707	0.581476
GATA5	0.0910945	0.0891763	1.02151	0.402872	0.582091
HOXD11	0.100612	0.0987066	1.0193	0.407515	0.587719
ARNT::HIF1A	0.0067981	0.00680735	0.99864	0.412803	0.593247
VDR	0.113528	0.111641	1.01691	0.412858	0.593247
AR	0.0305914	0.0299523	1.02134	0.417394	0.598671
HOXD12	0.0720598	0.0707965	1.01785	0.418972	0.59984
FOSL1::JUNB	0.0734194	0.0721579	1.01748	0.41974	0.599846
BATF::JUN	0.0876954	0.0864534	1.01437	0.426698	0.608684
TEAD2	0.103331	0.10211	1.01196	0.432617	0.615217
MAF::NFE2	0.104011	0.102791	1.01187	0.432843	0.615217
BHLHE41	0.0149558	0.0149762	0.99864	0.441549	0.626458
BACH2	0.0727396	0.0721579	1.00806	0.447523	0.632649
FLI1::DRGX	0.0727396	0.0721579	1.00806	0.447523	0.632649
ZNF341	0.0944935	0.0939415	1.00588	0.454489	0.641343
HLF	0.125085	0.124575	1.0041	0.461109	0.647885
STAT5A::STAT5B	0.129164	0.128659	1.00392	0.461817	0.647885
PAX1	0.0333107	0.033356	0.99864	0.461842	0.647885
ELK4	0.0353501	0.0353982	0.99864	0.463077	0.647885
GATA6	0.138001	0.137509	1.00358	0.463246	0.647885
FOSL2	0.0700204	0.0701157	0.99864	0.475246	0.662286
MAFG	0.0734194	0.0735194	0.99864	0.475971	0.662286
CUX2	0.0761387	0.0762423	0.99864	0.476519	0.662286
HOXD10	0.0781781	0.0782845	0.99864	0.476913	0.662286
TBX21	0.0938137	0.0939415	0.99864	0.479528	0.664743
MYB	0.103331	0.103472	0.99864	0.480849	0.6654
NR1H2::RXRA	0.00611829	0.00680735	0.898776	0.501202	0.683227
ESR1	0.0156356	0.0163376	0.95703	0.501885	0.683227
ZNF707	0.0190347	0.0197413	0.964205	0.502078	0.683227
ZKSCAN3	0.0203943	0.0211028	0.966426	0.50215	0.683227
NFIB	0.0210741	0.0217835	0.967433	0.502186	0.683227
ZSCAN31	0.0299116	0.0306331	0.976448	0.502607	0.683227
CUX1	0.0720598	0.0728387	0.989307	0.504117	0.683227
RELB	0.0747791	0.0755616	0.989644	0.504199	0.683227
EBF3	0.0788579	0.079646	0.990105	0.504321	0.683227
HAND1::TCF3	0.0897349	0.0905378	0.991132	0.504635	0.683227
TBX2	0.099932	0.100749	0.991893	0.504918	0.683227
NKX2-3	0.102651	0.103472	0.99207	0.504991	0.683227
SIX2	0.120326	0.121171	0.99303	0.505456	0.683227
FOXO1::FLI1	0.138001	0.13887	0.993745	0.505901	0.683227
SREBF1	0.103331	0.104833	0.985671	0.529082	0.713308
EBF2	0.0836166	0.0850919	0.982662	0.530906	0.714541
SOX12	0.0693406	0.0707965	0.979436	0.53282	0.715891
HOXC11	0.0625425	0.0639891	0.977393	0.533999	0.716251
ZKSCAN1	0.0441876	0.0456093	0.96883	0.538645	0.719569
KLF6	0.0407886	0.0422056	0.966426	0.53987	0.719569
ZNF76	0.0407886	0.0422056	0.966426	0.53987	0.719569
TP73	0.0401088	0.0415248	0.965898	0.540135	0.719569
TFEB	0.0373895	0.0388019	0.9636	0.54127	0.719861
NR3C1	0.0319511	0.033356	0.95788	0.543985	0.722251
NFKB2	0.0299116	0.0313138	0.955221	0.545198	0.722592
ZNF410	0.028552	0.0299523	0.953248	0.546081	0.722592
DLX3	0.138001	0.140231	0.984097	0.548314	0.724328
GATA1	0.104691	0.106875	0.979558	0.552745	0.728955
NFE2L2	0.0910945	0.0932607	0.976772	0.55537	0.731191
HOXA9	0.0176751	0.0190606	0.927309	0.556544	0.731511
TCF7L1	0.184908	0.187883	0.984167	0.56345	0.738541
HMX2	0.181509	0.184479	0.9839	0.563772	0.738541
ESR2	0.0598232	0.0619469	0.965718	0.564976	0.738887
RFX7	0.0441876	0.04629	0.954583	0.573553	0.747672
ELF1	0.115568	0.118448	0.975683	0.573595	0.747672
NR2F2	0.10537	0.108237	0.973517	0.576075	0.74966
BATF	0.0842964	0.0871341	0.967433	0.582734	0.75674
HSF1	0.082257	0.0850919	0.966684	0.583523	0.75674
NR2F6	0.0319511	0.0340368	0.938722	0.584404	0.75674
FOS::JUND	0.07138	0.0742001	0.961993	0.588329	0.75855
MSX2	0.14412	0.14772	0.97563	0.588696	0.75855
MSX3	0.14412	0.14772	0.97563	0.588696	0.75855
ETV7	0.0645819	0.0673928	0.958291	0.591964	0.761512
FOXO1::ELK3	0.118287	0.121852	0.970745	0.595049	0.764229
RUNX2	0.0557444	0.0585432	0.952192	0.597684	0.765546
SOX21	0.10877	0.112321	0.968379	0.598022	0.765546
TBX20	0.099932	0.103472	0.96579	0.601193	0.768354
PROX1	0.0469069	0.0496937	0.94392	0.604979	0.771938
STAT6	0.148199	0.152485	0.971891	0.607765	0.774235
USF2	0.0156356	0.0176991	0.883413	0.615049	0.782246
IRF4	0.0639021	0.0673928	0.948204	0.620789	0.788272
ELK1::HOXA1	0.0237933	0.0265487	0.896216	0.640136	0.811528
HOXD12::ELK1	0.042828	0.04629	0.925211	0.642569	0.813299
USF1	0.0632223	0.0673928	0.938117	0.649094	0.820237
FLI1	0.0312712	0.0347175	0.900734	0.662596	0.835955
ZBED2	0.0156356	0.0183799	0.850694	0.667205	0.840422
IRF9	0.0278722	0.0313138	0.890093	0.670563	0.843299
PRDM15	0.123046	0.12934	0.951336	0.676625	0.849564
IRF5	0.0577838	0.0626276	0.922657	0.682393	0.85544
PRDM4	0.10605	0.112321	0.944169	0.686493	0.859209
BNC2	0.0707002	0.0762423	0.927309	0.69325	0.866287
MZF1	0.0944935	0.100749	0.937912	0.694681	0.866697
NR2C1	0.0652617	0.0707965	0.921822	0.699359	0.870971
MITF	0.0305914	0.0347175	0.881153	0.700323	0.870971
ZNF324	0.110809	0.117767	0.940916	0.703636	0.872788
ERF	0.0292318	0.033356	0.876358	0.704004	0.872788
TCF7	0.176751	0.18516	0.954583	0.706871	0.873822
LIN54	0.227056	0.236215	0.961227	0.707062	0.873822
BACH1	0.0754589	0.0816882	0.923742	0.711921	0.878446
E2F8	0.0231135	0.0272294	0.848844	0.723815	0.891722
ETS1	0.0333107	0.0381212	0.87381	0.726781	0.893975
TBX19	0.0326309	0.0374404	0.871541	0.728599	0.89481
SOX1	0.101292	0.108918	0.929984	0.730367	0.895583
ZNF214	0.125085	0.133424	0.937499	0.732	0.896187
RARA	0.0421482	0.0476515	0.88451	0.73605	0.899743
NKX2-2	0.0917743	0.0993873	0.9234	0.738649	0.90056
TP53	0.0407886	0.04629	0.881153	0.73901	0.90056
ESRRA	0.0876954	0.0953029	0.920176	0.742571	0.9035
ZNF143	0.0849762	0.09258	0.917868	0.745327	0.905451
GLIS3	0.0265126	0.0313138	0.846673	0.747433	0.906608
GATA2	0.116927	0.125936	0.928466	0.755289	0.914726
NRL	0.104011	0.113002	0.920434	0.765585	0.923136
MAF	0.0530252	0.0599047	0.885159	0.766695	0.923136
NR2F6	0.082257	0.0905378	0.908537	0.768328	0.923136
SPDEF	0.0210741	0.0258679	0.81468	0.769216	0.923136
HSF4	0.0652617	0.0728387	0.895976	0.769547	0.923136
NKX2-1	0.120326	0.13002	0.925442	0.769873	0.923136
TFAP2B	0.0985724	0.107556	0.916474	0.770455	0.923136
NR6A1	0.0938137	0.102791	0.912665	0.775016	0.927189
HMBOX1	0.0727396	0.0810075	0.897937	0.779977	0.931705
FOSL1	0.07138	0.079646	0.896216	0.781797	0.932462
ZNF416	0.0836166	0.09258	0.903182	0.785884	0.935916
CEBPG	0.161795	0.173587	0.932064	0.789991	0.936591
FOXJ2	0.136642	0.14772	0.925008	0.790202	0.936591
LHX2	0.186268	0.198775	0.93708	0.791943	0.936591
HNF4G	0.112169	0.122532	0.91542	0.792657	0.936591
VENTX	0.0931339	0.102791	0.906051	0.793507	0.936591
RFX4	0.0231135	0.0285909	0.808423	0.793681	0.936591
ATF4	0.129844	0.140912	0.921451	0.794791	0.936591
NR1H4::RXRA	0.0496261	0.0571818	0.867866	0.796428	0.937114
JUN	0.0686608	0.0776038	0.88476	0.805203	0.94429
NKX3-2	0.114208	0.125255	0.911802	0.806674	0.94429
THAP11	0.0441876	0.0517359	0.8541	0.808196	0.94429
RFX6	0.0795377	0.0891763	0.891915	0.808894	0.94429
ZNF684	0.0197145	0.0251872	0.782718	0.809704	0.94429
ZNF417	0.0265126	0.0326753	0.811395	0.809735	0.94429
MYBL2	0.025153	0.0313138	0.803254	0.815111	0.949151
HSF2	0.0842964	0.0946222	0.890873	0.820222	0.953211
GRHL2	0.114888	0.126617	0.907367	0.821023	0.953211
MSANTD3	0.0577838	0.066712	0.866168	0.822642	0.953683
ZBTB7B	0.028552	0.0353982	0.806594	0.82897	0.958945
ZBED1	0.00747791	0.0115725	0.646179	0.829622	0.958945
DLX4	0.117607	0.13002	0.904528	0.832921	0.959974
RORA	0.155676	0.169503	0.918428	0.832955	0.959974
NR5A1	0.0829368	0.0939415	0.882856	0.83789	0.964248
TFAP2C	0.10741	0.119809	0.896507	0.841639	0.96631
CREM	0.014276	0.0197413	0.723153	0.842141	0.96631
NR1I3	0.10537	0.117767	0.894736	0.843497	0.966456
ETV3	0.0237933	0.0306331	0.77672	0.847651	0.969489
NR1I2	0.0448674	0.0537781	0.834307	0.848612	0.969489
BATF3	0.0951734	0.107556	0.884871	0.853428	0.973577
RHOXF1	0.0808973	0.09258	0.87381	0.855396	0.974407
SOX18	0.130523	0.144997	0.900183	0.861045	0.978886
ETV6	0.039429	0.0483322	0.815791	0.861818	0.978886
ESRRG	0.0842964	0.0966644	0.872052	0.865343	0.980958
NKX3-1	0.0836166	0.0959837	0.871154	0.866139	0.980958
ELK1	0.0149558	0.0211028	0.708713	0.867421	0.980997
FEV	0.0190347	0.0258679	0.73584	0.87	0.982501
NFKB1	0.0217539	0.0292716	0.743174	0.880229	0.992625
RUNX3	0.103331	0.117767	0.877418	0.882863	0.994169
RXRA	0.0876954	0.10143	0.864595	0.886788	0.995269
ZNF582	0.00203943	0.00544588	0.37449	0.887595	0.995269
MAFG::NFE2L1	0.0951734	0.109598	0.868383	0.890528	0.995269
ELK1::HOXB13	0.0407886	0.0510551	0.798912	0.892889	0.995269
KLF3	0.028552	0.0374404	0.762598	0.893686	0.995269
MLX	0.0183549	0.0258679	0.70956	0.896292	0.995269
E2F2	0.010877	0.0170184	0.63913	0.896882	0.995269
E2F3	0.014276	0.0211028	0.676498	0.897123	0.995269
ETV4	0.014276	0.0211028	0.676498	0.897123	0.995269
NR1H3::RXRA	0.0781781	0.0918993	0.850694	0.89755	0.995269
HOXB2::ELK1	0.0387492	0.0490129	0.79059	0.897769	0.995269
ESRRB	0.0931339	0.108237	0.860464	0.903139	0.999813
KLF13	0.028552	0.0381212	0.74898	0.910417	0.999999
SRF	0.0237933	0.0326753	0.728175	0.910436	0.999999
RARG	0.0645819	0.0782845	0.824964	0.914851	0.999999
RORC	0.0904147	0.106195	0.851405	0.915479	0.999999
NR4A2::RXRA	0.0312712	0.0415248	0.753073	0.917252	0.999999
PRDM14	0.0618627	0.0755616	0.818705	0.918605	0.999999
STAT5A	0.117607	0.135466	0.868165	0.919417	0.999999
NFIX	0.127804	0.146358	0.87323	0.920603	0.999999
RARA::RXRG	0.0564242	0.0701157	0.80473	0.926418	0.999999
SIX3	0.0632223	0.0776038	0.81468	0.926815	0.999999
HIC1	0.0781781	0.0939415	0.8322	0.927653	0.999999
ETV5	0.0156356	0.0238257	0.656249	0.928721	0.999999
PPARG	0.00339905	0.00816882	0.4161	0.92923	0.999999
ETS2	0.0224337	0.0319946	0.701173	0.930764	0.999999
TFAP2A	0.109449	0.127978	0.855219	0.932724	0.999999
NFIC	0.14344	0.164057	0.874328	0.93303	0.999999
GRHL1	0.0577838	0.0721579	0.800797	0.934096	0.999999
ZNF669	0.0203943	0.0299523	0.680891	0.938065	0.999999
BCL6	0.082257	0.0993873	0.82764	0.93974	0.999999
NKX2-5	0.0992522	0.117767	0.842783	0.940036	0.999999
NR2F1	0.152277	0.174268	0.87381	0.941021	0.999999
SIX1	0.0958532	0.114364	0.838145	0.942564	0.999999
ZNF784	0.0210741	0.0313138	0.672997	0.947972	0.999999
RXRA::VDR	0.0360299	0.0490129	0.73511	0.95102	0.999999
ZNF682	0.0700204	0.0871341	0.803593	0.951206	0.999999
RELA	0.0727396	0.0905378	0.803417	0.955042	0.999999
RXRB	0.0863358	0.105514	0.818241	0.955786	0.999999
NFE2	0.057104	0.0735194	0.77672	0.957998	0.999999
ZBTB12	0.0557444	0.0721579	0.772533	0.95949	0.999999
TFCP2L1	0.0543848	0.0707965	0.768185	0.960986	0.999999
ZBTB7C	0.0231135	0.0347175	0.66576	0.961711	0.999999
PPARA::RXRA	0.10673	0.128659	0.829558	0.963147	0.999999
NR5A2	0.0904147	0.11096	0.814842	0.963326	0.999999
RORB	0.0958532	0.117086	0.818653	0.964655	0.999999
GCM1	0.025153	0.0374404	0.671813	0.964918	0.999999
E2F4	0.0101971	0.0190606	0.534986	0.968307	0.999999
HOXC12	0.0666213	0.0857726	0.77672	0.970556	0.999999
RARB	0.0305914	0.0449285	0.680891	0.974186	0.999999
ZNF423	0.0421482	0.0585432	0.71995	0.974488	0.999999
TFCP2	0.0231135	0.036079	0.640637	0.97561	0.999999
ZNF140	0.00271924	0.00884956	0.307274	0.975959	0.999999
TP63	0.0237933	0.0374404	0.635498	0.979638	0.999999
NR2E1	0.140041	0.168142	0.832874	0.980299	0.999999
PPARD	0.0842964	0.107556	0.783743	0.981255	0.999999
ELF2	0.0373895	0.0544588	0.686565	0.983288	0.999999
ZNF667	0.0992522	0.125255	0.792399	0.985238	0.999999
BCL6B	0.00475867	0.012934	0.36792	0.985992	0.999999
REL	0.0591434	0.0810075	0.730098	0.987872	0.999999
CEBPE	0.0231135	0.0381212	0.606317	0.988179	0.999999
HNF4A	0.152277	0.184479	0.825444	0.988841	0.999999
SIX4	0.0931339	0.119809	0.777351	0.988902	0.999999
CEBPA	0.150918	0.183118	0.824157	0.989053	0.999999
MYBL1	0.014276	0.0272294	0.524286	0.990568	0.999999
NR2F6	0.0292318	0.0469707	0.622341	0.992325	0.999999
RXRG	0.100612	0.13002	0.773816	0.992673	0.999999
NFIC::TLX1	0.0435078	0.0653506	0.66576	0.994386	0.999999
ELK3	0.00747791	0.0190606	0.392323	0.995547	0.999999
GCM2	0.0210741	0.0381212	0.552819	0.995762	0.999999
NFIA	0.117607	0.151804	0.77473	0.996141	0.999999
ELF4	0.0224337	0.0401634	0.558562	0.996193	0.999999
RARG	0.0292318	0.0490129	0.59641	0.996342	0.999999
IRF6	0.0190347	0.036079	0.527584	0.996809	0.999999
CEBPB	0.0163154	0.0326753	0.49932	0.997203	0.999999
SCRT1	0.07138	0.100749	0.708495	0.997269	0.999999
ZNF274	0.0639021	0.09258	0.690237	0.997692	0.999999
DDIT3::CEBPA	0.0611829	0.0912185	0.670729	0.998683	0.999999
SCRT2	0.0693406	0.10143	0.683633	0.998872	0.999999
ZNF136	0.102651	0.140231	0.732013	0.99892	0.999999
CEBPD	0.131883	0.173587	0.75975	0.999017	0.999999
PBX1	0.134602	0.176991	0.760503	0.9991	0.999999
NR2E3	0.0673012	0.106875	0.629716	0.999913	0.999999
ZBTB6	0.0659415	0.106195	0.620949	0.999938	0.999999
NFYC	0.0734194	0.115725	0.63443	0.999946	0.999999
HIC2	0.0407886	0.0748809	0.544713	0.999953	0.999999
NFYA	0.0584636	0.106195	0.550533	0.999998	0.999999
NFYB	0.0625425	0.112321	0.556818	0.999999	0.999999

## Sheet: CNEs - TF motif enrichment
P-values were calculated using the hypergeometric test and adjusted with the Benjamini-Hochberg correction. See STAR Methods for full details.
TF_name	proportion_of_CNEs_w_TF	proportion_of_scrambled_seq_w_TF	fold_difference	p_value	p_value.adj
NEUROD2	0.205795	0.0710804	2.89524	2.12083e-129	1.66697e-126
NEUROD1	0.140807	0.0464392	3.03207	1.86564e-90	7.33196e-88
ATOH1	0.163282	0.0659356	2.47639	1.15611e-79	3.029e-77
HAND2	0.140265	0.0525318	2.6701	6.69796e-76	1.31615e-73
NEUROG2	0.162334	0.0682372	2.37897	4.79022e-74	7.53023e-72
VAX1	0.145275	0.058489	2.4838	1.55175e-70	2.03279e-68
LMX1B	0.150149	0.0621446	2.41612	7.61297e-70	8.54827e-68
MEOX2	0.139047	0.0569997	2.43943	2.34099e-65	2.30002e-63
MIX-A	0.145952	0.0620092	2.35371	8.62984e-65	7.53672e-63
LMX1A	0.13512	0.0546981	2.4703	1.03428e-64	8.12941e-63
PTF1A	0.128622	0.0506363	2.54011	3.33611e-64	2.3838e-62
MEOX1	0.118197	0.0442729	2.66972	2.50942e-63	1.64367e-61
NKX6-1	0.154211	0.0689142	2.23772	9.22202e-63	5.57577e-61
PDX1	0.130517	0.0537503	2.42821	1.20693e-60	6.77608e-59
VSX1	0.123477	0.0495532	2.4918	1.15073e-59	5.65298e-58
VSX2	0.123477	0.0495532	2.4918	1.15073e-59	5.65298e-58
NKX6-2	0.157054	0.0736529	2.13235	2.73759e-58	1.26573e-56
OLIG2	0.101408	0.0360141	2.81579	3.09711e-58	1.3524e-56
GSX2	0.11752	0.0465746	2.52326	8.54573e-58	3.53523e-56
EMX1	0.101543	0.0365556	2.77778	3.07029e-57	1.20663e-55
ARGFX	0.144327	0.065394	2.20704	6.13242e-57	2.29528e-55
LHX4	0.128216	0.0546981	2.34406	4.74048e-56	1.69365e-54
LHX5	0.101137	0.0370972	2.72628	1.56745e-55	5.3566e-54
BHLHE22	0.128351	0.0556458	2.30657	1.5395e-54	5.04186e-53
POU6F2	0.132142	0.0590306	2.23853	3.0099e-53	9.46313e-52
TWIST2	0.0993772	0.037368	2.65942	1.25598e-52	3.79693e-51
NOTO	0.119686	0.0510425	2.34483	3.53822e-52	1.03002e-50
DRGX	0.101002	0.0387219	2.60839	5.36248e-52	1.50532e-50
TAL1::TCF3	0.11075	0.0452207	2.4491	8.39104e-52	2.27426e-50
RFX3	0.0519903	0.0106959	4.86076	1.46371e-51	3.83493e-50
HOXB3	0.137828	0.0641755	2.14768	2.10018e-51	5.32496e-50
RFX2	0.0626862	0.0163823	3.82645	8.87259e-51	2.17933e-49
ESX1	0.105741	0.0427836	2.47152	4.01337e-50	9.55913e-49
GSX1	0.134985	0.0632277	2.1349	1.09976e-49	2.54237e-48
POU6F1	0.168968	0.0884105	1.91118	1.48038e-49	3.3245e-48
ALX3	0.142973	0.0693203	2.0625	3.50459e-49	7.65169e-48
MYF5	0.0851611	0.030463	2.79556	2.8467e-48	6.04731e-47
VAX2	0.107636	0.0450853	2.38739	3.2938e-48	6.81297e-47
TCF12	0.0852965	0.0305984	2.78761	3.67108e-48	7.39865e-47
RFX5	0.0659356	0.019361	3.40559	1.79039e-47	3.51812e-46
LHX9	0.123206	0.0564582	2.18225	3.91506e-47	7.32675e-46
PRRX2	0.123206	0.0564582	2.18225	3.91506e-47	7.32675e-46
EMX2	0.0953155	0.0375034	2.54152	4.16436e-47	7.61206e-46
BHLHA15	0.0862442	0.031817	2.71064	7.7748e-47	1.38886e-45
HOXA1	0.0889521	0.033577	2.64919	9.47251e-47	1.65453e-45
ASCL2	0.118738	0.0536149	2.21465	1.18912e-46	2.03185e-45
PRDM9	0.13661	0.0668833	2.04251	6.78684e-46	1.13499e-44
FOXP2	0.155835	0.0813702	1.91514	1.29336e-45	2.11788e-44
PATZ1	0.104116	0.0442729	2.35168	2.09925e-45	3.36736e-44
POU3F2	0.194557	0.111698	1.74182	2.50731e-45	3.94149e-44
MYOG	0.0953155	0.0385865	2.47018	4.90246e-45	7.55555e-44
HOXD3	0.107907	0.0477931	2.25779	8.31832e-44	1.25735e-42
LBX1	0.117655	0.0546981	2.15099	1.12681e-43	1.67107e-42
MEF2A	0.208503	0.124966	1.66847	4.88566e-43	7.11136e-42
RFX1	0.0602491	0.0178716	3.37121	5.87606e-43	8.39743e-42
MEF2D	0.136339	0.0689142	1.97839	1.11603e-42	1.56643e-41
MEF2B	0.118061	0.056052	2.10628	5.09918e-42	7.0315e-41
MEF2C	0.207149	0.124831	1.65944	5.4753e-42	7.41998e-41
MIXL1	0.130246	0.0651232	2	1.10992e-41	1.47865e-40
LHX6	0.0997834	0.043596	2.28882	1.88743e-41	2.47253e-40
KLF4	0.106959	0.0486055	2.20056	2.23292e-41	2.87718e-40
WT1	0.10019	0.0440022	2.27692	3.1104e-41	3.94319e-40
POU3F1	0.191985	0.113458	1.69212	5.70178e-41	7.11365e-40
KLF1	0.0985649	0.0430544	2.28931	5.95621e-41	7.31498e-40
KLF10	0.0828595	0.0327647	2.52893	1.38893e-40	1.67954e-39
SP5	0.118467	0.0578121	2.04918	8.12146e-40	9.67192e-39
TWIST1	0.11075	0.0526672	2.10283	3.31292e-39	3.88649e-38
KLF14	0.0898998	0.0381803	2.35461	3.3668e-39	3.89162e-38
POU3F3	0.205389	0.126049	1.62943	3.52201e-39	4.01203e-38
KLF7	0.0746006	0.0282968	2.63636	6.43032e-39	7.22034e-38
LHX1	0.0867858	0.0362849	2.39179	7.45275e-39	8.25051e-38
FOXP1	0.122935	0.0621446	1.97821	2.73089e-38	2.98122e-37
HOXA2	0.0774438	0.0308692	2.50877	1.81215e-37	1.95117e-36
FOXO1	0.124695	0.0643109	1.93895	4.17022e-37	4.42945e-36
PAX4	0.0699973	0.0265367	2.63776	1.42983e-36	1.49846e-35
FOXA2	0.114135	0.0569997	2.00238	1.93425e-36	2.00042e-35
SP1	0.0931492	0.0421067	2.21222	2.55424e-36	2.60732e-35
FOXA3	0.116166	0.0587598	1.97696	4.62393e-36	4.65949e-35
HOXB5	0.068508	0.0258597	2.64921	4.95252e-36	4.92745e-35
HOXB7	0.10222	0.0488763	2.09141	1.00067e-35	9.83159e-35
HOXA6	0.104116	0.0506363	2.05615	3.93173e-35	3.81524e-34
KLF5	0.101137	0.0486055	2.08078	5.67086e-35	5.43572e-34
FOXL2	0.146493	0.0828595	1.76797	1.03197e-34	9.77266e-34
EN1	0.0954509	0.0449499	2.12349	2.21372e-34	2.07141e-33
POU2F2	0.1645	0.0977525	1.68283	5.31391e-34	4.91381e-33
TFAP4	0.120769	0.0639047	1.88983	9.25889e-34	8.4622e-33
POU2F1	0.175602	0.107095	1.6397	1.30721e-33	1.181e-32
FOXB1	0.141078	0.0796101	1.77211	1.41176e-33	1.26096e-32
ZNF148	0.114947	0.0597076	1.92517	1.5016e-33	1.32613e-32
FOXK2	0.113323	0.0588952	1.92414	5.05465e-33	4.4144e-32
LHX8	0.0909829	0.0427836	2.12658	7.31925e-33	6.3219e-32
NHLH1	0.0801516	0.0353371	2.2682	9.88042e-33	8.44132e-32
EVX1	0.074736	0.0316816	2.35897	1.02062e-32	8.6259e-32
EVX2	0.0813702	0.0362849	2.24254	1.51966e-32	1.27069e-31
POU4F3	0.179935	0.112104	1.60507	3.86518e-32	3.19793e-31
TLX2	0.10723	0.0551043	1.94595	4.75826e-32	3.89583e-31
HOXC8	0.0706742	0.0293799	2.40553	5.32874e-32	4.31793e-31
DLX6	0.111156	0.0580829	1.91375	5.76832e-32	4.62643e-31
HOXB6	0.114541	0.0607907	1.88419	9.66743e-32	7.67536e-31
FOXO3	0.124154	0.0681018	1.82306	1.01733e-31	7.99624e-31
POU1F1	0.168562	0.103439	1.62958	1.67078e-31	1.30023e-30
SP2	0.0775792	0.0343894	2.25591	2.19846e-31	1.69411e-30
FOXF1	0.121175	0.0662063	1.83027	2.96451e-31	2.26224e-30
HOXD4	0.0984295	0.0494178	1.99178	5.50184e-31	4.15812e-30
ZNF281	0.121717	0.0670187	1.81616	9.02094e-31	6.75282e-30
FERD3L	0.0602491	0.0234227	2.57225	1.95367e-30	1.44867e-29
POU5F1B	0.15218	0.0915245	1.66272	3.89096e-30	2.85822e-29
EGR1	0.0480639	0.0161116	2.98319	5.9193e-30	4.30794e-29
ERG	0.113187	0.0613323	1.84547	8.94518e-30	6.45038e-29
PTF1A	0.11576	0.0636339	1.81915	2.34117e-29	1.67287e-28
HOXC4	0.0982941	0.0507717	1.936	5.19011e-29	3.67516e-28
IKZF1	0.142973	0.0852965	1.67619	6.12954e-29	4.30163e-28
POU4F1	0.177092	0.113187	1.56459	7.22801e-29	5.02762e-28
SP4	0.083401	0.0403466	2.06711	1.87439e-28	1.29234e-27
ZNF263	0.0968048	0.0502302	1.92722	2.85502e-28	1.95134e-27
POU4F2	0.102627	0.0546981	1.87624	4.16386e-28	2.82137e-27
ALX1	0.103168	0.0555104	1.85854	1.33776e-27	8.98698e-27
STAT2	0.206607	0.139995	1.47582	3.15285e-27	2.10012e-26
ARID3B	0.173572	0.112375	1.54458	6.10687e-27	4.03361e-26
FOXD2	0.159897	0.101679	1.57257	2.3863e-26	1.56303e-25
FOXC1	0.155971	0.0985649	1.58242	3.0831e-26	2.00274e-25
RAX	0.119009	0.0693203	1.7168	9.74472e-26	6.27815e-25
ATOH7	0.0759545	0.0369618	2.05495	1.19949e-25	7.66503e-25
UNCX	0.108584	0.061603	1.76264	2.77437e-25	1.75859e-24
ISX	0.119415	0.0701327	1.7027	3.29456e-25	2.00738e-24
PRRX1	0.119415	0.0701327	1.7027	3.29456e-25	2.00738e-24
RAX2	0.119415	0.0701327	1.7027	3.29456e-25	2.00738e-24
SHOX	0.119415	0.0701327	1.7027	3.29456e-25	2.00738e-24
SHOX2	0.119415	0.0701327	1.7027	3.29456e-25	2.00738e-24
ETV1	0.110479	0.0633631	1.74359	5.85226e-25	3.53837e-24
TFAP4::FLI1	0.049824	0.0196317	2.53793	7.2216e-25	4.33296e-24
FOXC2	0.180883	0.12104	1.49441	8.97487e-25	5.34413e-24
NOBOX	0.114676	0.0668833	1.71457	1.07091e-24	6.32886e-24
GABPA	0.109261	0.0628216	1.73922	1.65015e-24	9.67923e-24
TCF21	0.074059	0.0364203	2.03346	1.7593e-24	1.02431e-23
BSX	0.113187	0.0659356	1.71663	1.85124e-24	1.06991e-23
HOXB2	0.0810994	0.0415651	1.95114	1.99367e-24	1.14382e-23
ALX4	0.0923369	0.0499594	1.84824	2.23251e-24	1.27156e-23
KLF9	0.0737882	0.0364203	2.02602	3.31371e-24	1.87379e-23
ETV5::FIGLA	0.0728405	0.0357433	2.03788	3.34528e-24	1.87814e-23
ASCL1	0.119686	0.0713512	1.67742	3.72762e-24	2.07795e-23
MAZ	0.0915245	0.0495532	1.84699	3.98681e-24	2.20678e-23
HOXA5	0.0563228	0.0243704	2.31111	4.99979e-24	2.74813e-23
MSX1	0.115624	0.0689142	1.6778	2.4093e-23	1.31508e-22
BHLHA15	0.0503656	0.0208503	2.41558	2.89926e-23	1.5716e-22
GBX1	0.0821825	0.0433252	1.89688	3.55595e-23	1.91437e-22
MNX1	0.0962632	0.0541565	1.7775	5.97569e-23	3.19517e-22
IKZF3	0.101273	0.0580829	1.74359	6.93543e-23	3.68328e-22
FOXD3	0.197536	0.137964	1.4318	1.09613e-22	5.78229e-22
POU3F4	0.13661	0.0866504	1.57656	1.4574e-22	7.63677e-22
ETV2::FIGLA	0.0601137	0.0278906	2.15534	1.58034e-22	8.22612e-22
TFAP4::ETV1	0.0624154	0.0295153	2.11468	1.67873e-22	8.68081e-22
KLF12	0.0586244	0.0269429	2.17588	2.13852e-22	1.09861e-21
HESX1	0.098971	0.0568643	1.74048	2.92735e-22	1.49409e-21
ERF::FOXI1	0.084078	0.0456269	1.84273	4.44644e-22	2.25477e-21
MSC	0.0832656	0.0450853	1.84685	5.40374e-22	2.72265e-21
SPI1	0.116437	0.0710804	1.6381	8.12054e-22	4.06544e-21
GBX2	0.109261	0.065394	1.67081	8.81882e-22	4.38708e-21
LHX3	0.163688	0.110209	1.48526	1.01503e-21	5.01771e-21
LBX2	0.104251	0.0618738	1.6849	2.50885e-21	1.23247e-20
ELF1	0.100867	0.0593014	1.70091	3.12452e-21	1.52538e-20
PHOX2A	0.14893	0.0984295	1.51307	3.43367e-21	1.66596e-20
NHLH2	0.0509071	0.0226103	2.2515	7.18054e-21	3.46252e-20
MYOD1	0.0858381	0.0481993	1.7809	1.25723e-20	6.02549e-20
ZNF93	0.0472516	0.0203087	2.32667	1.32613e-20	6.31722e-20
SPIB	0.127268	0.0812348	1.56667	1.55501e-20	7.3629e-20
NKX6-3	0.101137	0.0602491	1.67865	1.8046e-20	8.49349e-20
HOXB4	0.0808286	0.0445437	1.81459	1.92648e-20	9.01319e-20
FOXA1	0.124425	0.0792039	1.57094	2.88084e-20	1.33665e-19
NFATC2	0.158814	0.107907	1.47177	2.89098e-20	1.33665e-19
OLIG3	0.0626862	0.0312754	2.00433	3.02221e-20	1.38915e-19
FOXK1	0.10222	0.0613323	1.66667	3.06285e-20	1.39965e-19
ZIC2	0.0973463	0.0576767	1.68779	4.83522e-20	2.19681e-19
TCF21	0.0496886	0.0223396	2.22424	5.76246e-20	2.60304e-19
PROP1	0.142432	0.0945031	1.50716	6.18252e-20	2.77684e-19
HOXA7	0.105741	0.0644462	1.64076	6.25914e-20	2.79528e-19
ERF::FOXO1	0.0870566	0.0500948	1.73784	1.46166e-19	6.49077e-19
STAT1::STAT2	0.155023	0.105605	1.46795	1.50131e-19	6.62937e-19
FOXI1	0.0544273	0.0259951	2.09375	2.14405e-19	9.20887e-19
FOXL1	0.0544273	0.0259951	2.09375	2.14405e-19	9.20887e-19
FOXO4	0.0544273	0.0259951	2.09375	2.14405e-19	9.20887e-19
FOXO6	0.0544273	0.0259951	2.09375	2.14405e-19	9.20887e-19
FOXP3	0.0544273	0.0259951	2.09375	2.14405e-19	9.20887e-19
FOXD1	0.0538857	0.0258597	2.08377	4.91918e-19	2.09928e-18
TGIF1	0.0620092	0.0316816	1.95726	4.94105e-19	2.09928e-18
EHF	0.104522	0.0644462	1.62185	5.48264e-19	2.31686e-18
ZBTB18	0.0977525	0.059166	1.65217	7.31189e-19	3.07334e-18
HOXA4	0.0775792	0.043596	1.7795	1.10864e-18	4.63506e-18
FOXG1	0.0961278	0.0580829	1.65501	1.17331e-18	4.87947e-18
ELF3	0.111156	0.0702681	1.58189	1.4635e-18	6.05425e-18
ERF::FIGLA	0.0528026	0.0254536	2.07447	1.63292e-18	6.71978e-18
RREB1	0.0480639	0.0222042	2.16463	2.01341e-18	8.24241e-18
FOXJ3	0.140672	0.0949093	1.48217	2.03768e-18	8.29852e-18
DLX3	0.0991064	0.0610615	1.62306	4.50683e-18	1.82596e-17
ELF5	0.120769	0.0787977	1.53265	5.34451e-18	2.15425e-17
MSGN1	0.106282	0.0671541	1.58266	8.56263e-18	3.43379e-17
TGIF2LX	0.043596	0.0196317	2.22069	1.20138e-17	4.79333e-17
POU2F3	0.179529	0.12984	1.38269	2.45999e-17	9.76543e-17
FOSL2::JUNB	0.0724343	0.0408882	1.77152	2.65728e-17	1.04956e-16
FOSL2::JUN	0.0806932	0.0473869	1.70286	3.5463e-17	1.3937e-16
ETV2::FOXI1	0.0816409	0.0481993	1.69382	4.20642e-17	1.6449e-16
POU5F1	0.169781	0.121852	1.39333	5.55937e-17	2.1632e-16
E2F6	0.0674249	0.037368	1.80435	5.70779e-17	2.21001e-16
TGIF2	0.0618738	0.0333063	1.85772	7.7017e-17	2.96742e-16
ZKSCAN5	0.0978879	0.061603	1.58901	1.17332e-16	4.49867e-16
OLIG1	0.0537503	0.0274844	1.95567	1.22265e-16	4.66507e-16
FOSL2::JUND	0.0773084	0.0453561	1.70448	1.53025e-16	5.81051e-16
KLF16	0.0746006	0.0434606	1.71651	2.54887e-16	9.5699e-16
FOXE1	0.175602	0.127945	1.37249	2.5544e-16	9.5699e-16
HOXA10	0.142025	0.0988356	1.43699	2.55684e-16	9.5699e-16
ZNF317	0.109261	0.0713512	1.53131	2.89631e-16	1.07891e-15
FLI1::FOXI1	0.0962632	0.0609261	1.58	4.42124e-16	1.6392e-15
FOSL1::JUND	0.0852965	0.052261	1.63212	6.15622e-16	2.27173e-15
KLF11	0.0494178	0.0250474	1.97297	1.0464e-15	3.84332e-15
OLIG2	0.0561874	0.0300569	1.86937	1.21609e-15	4.44581e-15
ARX	0.0884105	0.0551043	1.60442	1.31264e-15	4.77657e-15
TGIF2LY	0.0406174	0.0189548	2.14286	1.6424e-15	5.94896e-15
FOXO1::ELF1	0.103845	0.0682372	1.52183	3.88491e-15	1.4007e-14
KLF2	0.0517195	0.0272136	1.9005	4.51783e-15	1.62147e-14
FOXO1::ELK1	0.0968048	0.0628216	1.54095	8.10561e-15	2.89591e-14
IRF1	0.182914	0.136881	1.3363	8.85887e-15	3.15071e-14
MGA::EVX1	0.0904414	0.0579475	1.56075	1.551e-14	5.49137e-14
ETV2	0.0430544	0.0213918	2.01266	1.83421e-14	6.46497e-14
RBPJ	0.0900352	0.0578121	1.55738	2.28966e-14	8.03426e-14
FOSB::JUNB	0.067831	0.0400758	1.69257	2.31636e-14	8.09183e-14
SP3	0.0518549	0.0278906	1.85922	2.33742e-14	8.12924e-14
JUNB	0.0783916	0.0484701	1.61732	2.59744e-14	8.99379e-14
NFIB	0.0400758	0.0194963	2.05556	3.73042e-14	1.28601e-13
KLF17	0.0603845	0.0345248	1.74902	3.86437e-14	1.32637e-13
ZNF530	0.0981587	0.0648524	1.51357	4.6169e-14	1.57778e-13
HOXD9	0.120227	0.083401	1.44156	4.81234e-14	1.63745e-13
EN2	0.0820471	0.0517195	1.58639	5.02579e-14	1.7027e-13
FOS::JUN	0.0816409	0.0514487	1.58684	5.65313e-14	1.90702e-13
FOXO1::FLI1	0.102356	0.0687788	1.48819	1.02415e-13	3.44011e-13
FOSL1::JUN	0.0712158	0.043596	1.63354	1.61672e-13	5.40741e-13
ZIC3	0.0993772	0.0666125	1.49187	1.81144e-13	6.03303e-13
ATF3	0.0230165	0.00852965	2.69841	1.85475e-13	6.15119e-13
MEIS2	0.180477	0.137287	1.3146	2.76645e-13	9.13627e-13
POU2F1::SOX2	0.167208	0.125643	1.33082	3.52849e-13	1.16041e-12
NFIC	0.149472	0.110073	1.35793	4.00161e-13	1.31053e-12
PKNOX2	0.0651232	0.0392635	1.65862	4.7541e-13	1.55051e-12
SP9	0.0526672	0.0296507	1.77626	5.11302e-13	1.66068e-12
DLX5	0.121446	0.0859735	1.4126	5.6795e-13	1.83707e-12
MEIS3	0.067831	0.0415651	1.63192	6.79452e-13	2.18873e-12
FOXJ2::ELF1	0.0961278	0.0648524	1.48225	9.83362e-13	3.15479e-12
ETV5::FOXI1	0.0693203	0.0431898	1.60502	1.73638e-12	5.54796e-12
ZNF740	0.0782562	0.0505009	1.5496	2.08673e-12	6.64036e-12
PKNOX1	0.0736529	0.0468454	1.57225	2.45989e-12	7.79627e-12
DLX2	0.121446	0.0870566	1.39502	3.0001e-12	9.4702e-12
EGR3	0.028703	0.0129976	2.20833	4.5757e-12	1.4386e-11
SMAD2	0.0574059	0.034254	1.67589	5.15201e-12	1.61334e-11
ETV5::DRGX	0.0659356	0.0410236	1.60726	5.43028e-12	1.69373e-11
PBX2	0.132006	0.0969402	1.36173	8.45255e-12	2.62597e-11
ZNF354A	0.139047	0.103168	1.34777	9.15037e-12	2.83157e-11
ZNF610	0.0307338	0.0146223	2.10185	1.02073e-11	3.14624e-11
NFIX	0.136068	0.100731	1.35081	1.16978e-11	3.59158e-11
ETV7	0.0507717	0.0295153	1.72018	1.36633e-11	4.16611e-11
FOSB::JUN	0.0292445	0.0136745	2.13861	1.3675e-11	4.16611e-11
ZNF257	0.084078	0.0563228	1.49279	1.42384e-11	4.321e-11
NFATC3	0.103845	0.0729759	1.42301	1.44353e-11	4.3639e-11
ERF::NHLH1	0.0408882	0.0220688	1.85276	1.50802e-11	4.54139e-11
ETV5::FOXO1	0.0805578	0.0534796	1.50633	1.62584e-11	4.87753e-11
SOX11	0.133767	0.098971	1.35157	1.67089e-11	4.99362e-11
MYF6	0.0744652	0.0487409	1.52778	2.71821e-11	8.09284e-11
ZFP14	0.0767669	0.0506363	1.51604	2.73911e-11	8.1243e-11
ETS1	0.0315462	0.01557	2.02609	3.55753e-11	1.05121e-10
FOS	0.07785	0.0517195	1.50524	3.87715e-11	1.14136e-10
BHLHE23	0.0580829	0.0357433	1.625	4.33485e-11	1.27134e-10
ETV2::DRGX	0.0555104	0.0338478	1.64	5.89206e-11	1.72162e-10
SOX10	0.133767	0.0999188	1.33875	6.02397e-11	1.75365e-10
JDP2	0.074059	0.0488763	1.51524	6.51274e-11	1.88893e-10
CREB5	0.0268075	0.012456	2.15217	6.88908e-11	1.99074e-10
PHOX2B	0.206066	0.165177	1.24754	6.93553e-11	1.99682e-10
ZNF460	0.0347956	0.0181424	1.91791	7.36514e-11	2.11277e-10
ZIM3	0.151909	0.116301	1.30617	8.72243e-11	2.49303e-10
ZBTB7A	0.037368	0.0201733	1.85235	1.09888e-10	3.12942e-10
JUND	0.108042	0.0779854	1.38542	1.2306e-10	3.49188e-10
PBX3	0.0691849	0.0452207	1.52994	1.24014e-10	3.50631e-10
DLX1	0.0888167	0.0620092	1.43231	2.55526e-10	7.19869e-10
ZIC1::ZIC2	0.0851611	0.0590306	1.44266	3.06801e-10	8.61234e-10
ZBTB32	0.0519903	0.0319523	1.62712	4.08247e-10	1.14193e-09
ZNF341	0.0691849	0.046033	1.50294	5.54505e-10	1.54553e-09
FOXO1::ELK3	0.0859735	0.0601137	1.43018	5.80168e-10	1.61135e-09
NEUROG1	0.0395343	0.022475	1.75904	6.55804e-10	1.81501e-09
RFX6	0.0762253	0.0519903	1.46615	6.6792e-10	1.84205e-09
MSX2	0.0959924	0.0687788	1.39567	6.92395e-10	1.89625e-09
MSX3	0.0959924	0.0687788	1.39567	6.92395e-10	1.89625e-09
EGR4	0.0347956	0.0189548	1.83571	7.39259e-10	2.01756e-09
DLX4	0.0808286	0.056052	1.44203	9.22845e-10	2.50988e-09
SP8	0.0597076	0.0385865	1.54737	1.00248e-09	2.70905e-09
ETV5::HOXA2	0.0444083	0.0264013	1.68205	1.00297e-09	2.70905e-09
FLI1::DRGX	0.0502302	0.03114	1.61304	1.42488e-09	3.83547e-09
STAT1	0.100325	0.0731113	1.37222	1.64227e-09	4.40554e-09
NFATC4	0.103033	0.0755483	1.3638	1.85708e-09	4.96484e-09
RFX7	0.0391281	0.0226103	1.73054	1.98655e-09	5.29298e-09
STAT4	0.106553	0.0789331	1.34991	2.86666e-09	7.61215e-09
SPIC	0.0885459	0.0633631	1.39744	2.94576e-09	7.79584e-09
BARX1	0.102627	0.0755483	1.35842	3.02376e-09	7.97541e-09
ELK4	0.0372326	0.0213918	1.74051	3.5157e-09	9.24194e-09
POU5F1::SOX2	0.177769	0.142973	1.24337	3.52817e-09	9.24381e-09
CREM	0.0196317	0.00866504	2.26562	3.58527e-09	9.3622e-09
ERF::HOXB13	0.0506363	0.0319523	1.58475	3.92973e-09	1.02277e-08
HOXB8	0.0556458	0.0362849	1.53358	6.82584e-09	1.77066e-08
HOXD8	0.0671541	0.0458976	1.46313	8.26957e-09	2.13812e-08
NFATC1	0.142567	0.111969	1.27328	1.01217e-08	2.6084e-08
CREB1	0.0706742	0.0490116	1.44199	1.07846e-08	2.77016e-08
RHOX11	0.0582183	0.0387219	1.5035	1.25227e-08	3.20614e-08
ZNF701	0.0908475	0.0664771	1.3666	1.49639e-08	3.81871e-08
ATF7	0.0171947	0.00744652	2.30909	1.7061e-08	4.3398e-08
FOS::JUND	0.0534796	0.0350663	1.5251	1.9139e-08	4.85267e-08
ZNF768	0.0754129	0.0534796	1.41013	2.20012e-08	5.56043e-08
BARX2	0.126726	0.0985649	1.28571	2.58731e-08	6.51803e-08
FOXF2	0.0861089	0.0628216	1.37069	2.78612e-08	6.99645e-08
NFAT5	0.170051	0.138099	1.23137	3.23495e-08	8.09767e-08
ETS2	0.0235581	0.0120498	1.95506	3.37167e-08	8.41311e-08
MAFB	0.0805578	0.0582183	1.38372	3.61309e-08	8.98699e-08
ATF2	0.0594368	0.0403466	1.47315	3.69029e-08	9.15007e-08
HOXC10	0.0659356	0.0458976	1.43658	4.42119e-08	1.09278e-07
FLI1	0.024235	0.0127268	1.90426	5.90591e-08	1.45519e-07
SOX6	0.119821	0.0931492	1.28634	6.2012e-08	1.52317e-07
OSR2	0.0863796	0.0637693	1.35456	7.41892e-08	1.8166e-07
SOX4	0.123883	0.0970755	1.27615	8.54336e-08	2.08543e-07
JUN::JUNB	0.0676956	0.0479285	1.41243	1.02911e-07	2.50427e-07
NFIC::TLX1	0.0490116	0.0323585	1.51464	1.10118e-07	2.67137e-07
FOSL1	0.0545627	0.0369618	1.47619	1.15249e-07	2.78725e-07
ELF2	0.033577	0.0201733	1.66443	1.58162e-07	3.81335e-07
ERF	0.0261305	0.0146223	1.78704	2.31216e-07	5.55767e-07
FOS::JUNB	0.0476577	0.031817	1.49787	3.08554e-07	7.394e-07
KLF15	0.0314108	0.0188194	1.66906	3.38206e-07	8.07993e-07
IRF3	0.0270783	0.01557	1.73913	4.16675e-07	9.92444e-07
CDX2	0.137016	0.110479	1.2402	4.19052e-07	9.9509e-07
ZBTB14	0.0174655	0.00866504	2.01562	6.89247e-07	1.63177e-06
LHX2	0.124695	0.0997834	1.24966	6.95373e-07	1.64133e-06
PRDM5	0.0717574	0.0528026	1.35897	7.58331e-07	1.78457e-06
MAX	0.010019	0.00379096	2.64286	9.92755e-07	2.32927e-06
BACH1	0.0552396	0.0388573	1.4216	1.00808e-06	2.35819e-06
HNF1A	0.108584	0.0857027	1.26698	1.13513e-06	2.64751e-06
STAT5A::STAT5B	0.0911183	0.0701327	1.29923	1.17739e-06	2.73796e-06
NRL	0.0705389	0.0521256	1.35325	1.26339e-06	2.92928e-06
MYC	0.0150284	0.00717574	2.09434	1.41776e-06	3.27752e-06
PRDM1	0.098971	0.0773084	1.28021	1.44993e-06	3.34206e-06
KLF6	0.0343894	0.0219334	1.5679	1.71303e-06	3.93695e-06
FOSL1::JUNB	0.0507717	0.0354725	1.4313	1.83831e-06	4.21256e-06
STAT5B	0.0928784	0.0724343	1.28224	2.72253e-06	6.22067e-06
CDX4	0.10019	0.0790685	1.26712	2.99444e-06	6.82211e-06
IRF2	0.0487409	0.0341186	1.42857	3.22248e-06	7.32044e-06
RUNX1	0.0798809	0.0611969	1.30531	3.86792e-06	8.76133e-06
HOXB13	0.172218	0.145816	1.18106	5.12382e-06	1.15728e-05
HNF1B	0.0912537	0.071622	1.2741	5.49397e-06	1.23732e-05
FOSL2	0.0549689	0.039805	1.38095	5.80993e-06	1.30474e-05
NPAS2	0.00961278	0.00392635	2.44828	5.88704e-06	1.31829e-05
HAND1::TCF3	0.0731113	0.0556458	1.31387	6.37895e-06	1.42439e-05
SOHLH2	0.0077173	0.00284322	2.71429	9.29269e-06	2.06914e-05
ZNF708	0.0546981	0.0399404	1.36949	9.74523e-06	2.16377e-05
STAT3	0.117384	0.0959924	1.22285	1.11449e-05	2.46758e-05
ATF3	0.0586244	0.0434606	1.34891	1.16025e-05	2.56168e-05
ETV6	0.0334416	0.0222042	1.5061	1.24387e-05	2.7386e-05
TBP	0.0528026	0.0385865	1.36842	1.43042e-05	3.14052e-05
HOXB2::ELK1	0.0331709	0.0220688	1.50307	1.45477e-05	3.1851e-05
MNT	0.0102897	0.0046033	2.23529	1.5424e-05	3.36758e-05
RFX4	0.024912	0.01557	1.6	2.00099e-05	4.35673e-05
MLXIP	0.0101543	0.0046033	2.20588	2.18452e-05	4.74318e-05
CDX1	0.0928784	0.0744652	1.24727	2.30602e-05	4.9932e-05
FOXQ1	0.117926	0.0973463	1.2114	2.40707e-05	5.19768e-05
HES5	0.00717574	0.00270783	2.65	2.42804e-05	5.22861e-05
HOXA13	0.121175	0.10046	1.2062	2.68443e-05	5.76492e-05
ARNTL	0.00974817	0.00446791	2.18182	3.68504e-05	7.8922e-05
MAFF	0.112781	0.0932846	1.209	4.3025e-05	9.18958e-05
JUN	0.0651232	0.0503656	1.29301	5.12117e-05	0.000109085
CREB3L4	0.0205795	0.0125914	1.63441	5.14666e-05	0.000109332
ZNF24	0.0794747	0.0632277	1.25696	5.41326e-05	0.000114685
BNC2	0.0518549	0.0388573	1.33449	6.11591e-05	0.000129223
BATF::JUN	0.0610615	0.0469808	1.29971	6.49872e-05	0.000136944
CTCFL	0.0540211	0.0408882	1.32119	7.29335e-05	0.000153277
ZNF189	0.0816409	0.0655294	1.24587	7.69093e-05	0.000161202
ZSCAN4	0.0513133	0.0385865	1.32982	7.89724e-05	0.000165086
BATF	0.0598429	0.0461684	1.29619	8.82421e-05	0.000183974
TFDP1	0.0215272	0.0138099	1.55882	0.000138438	0.000287863
JUN	0.0541565	0.0415651	1.30293	0.000142967	0.000296495
DUXA	0.0652586	0.0514487	1.26842	0.000147859	0.000305835
SATB1	0.0940969	0.0777146	1.2108	0.000168927	0.000348494
HES7	0.0123206	0.00676956	1.82	0.000172582	0.000355104
BHLHE41	0.0077173	0.00352017	2.19231	0.000182234	0.000373984
GFI1B	0.0991064	0.0824533	1.20197	0.00019021	0.000389336
FOXJ2	0.0862442	0.0706742	1.22031	0.000191188	0.000390322
OSR1	0.0310046	0.021798	1.42236	0.000193072	0.000393146
GFI1	0.0810994	0.0660709	1.22746	0.000206161	0.000418714
MAF::NFE2	0.0741944	0.0598429	1.23982	0.000212816	0.000431117
EGR2	0.0150284	0.00893582	1.68182	0.000235557	0.000475958
VENTX	0.0574059	0.0449499	1.27711	0.000254257	0.000512426
EWSR1-FLI1	0.00528026	0.00203087	2.6	0.000261668	0.000526012
BHLHE40	0.00812348	0.00392635	2.06897	0.000293889	0.000589277
FEV	0.0174655	0.0109667	1.59259	0.000313321	0.000626642
HEY1	0.00825887	0.00406174	2.03333	0.000339659	0.000677593
MAFK	0.0606553	0.0481993	1.25843	0.000367485	0.000731248
SOX15	0.122394	0.105199	1.16345	0.000453909	0.000900941
HOXB9	0.04671	0.0361495	1.29213	0.000546118	0.00108123
HOXC13	0.0583536	0.0465746	1.25291	0.000576227	0.00113798
MAX::MYC	0.0169239	0.0108313	1.5625	0.000581836	0.00114617
BACH1::MAFK	0.0537503	0.0425129	1.26433	0.000614293	0.00120708
PAX7	0.140807	0.123071	1.14411	0.000663358	0.00130025
TCF12	0.0534796	0.0423775	1.26198	0.000687035	0.00134331
HOXA11	0.0461684	0.0358787	1.28679	0.000692274	0.00135019
LIN54	0.153398	0.13512	1.13527	0.000722284	0.00140524
TFE3	0.0101543	0.00568643	1.78571	0.00074592	0.00144764
ZNF549	0.0815056	0.0679664	1.1992	0.000783543	0.00151691
TEAD2	0.067831	0.0555104	1.22195	0.000819338	0.00158231
CREB3L2	0.00893582	0.00487409	1.83333	0.000961423	0.00185215
ELF4	0.0213918	0.0147576	1.44954	0.000980695	0.00188466
OTX1	0.0385865	0.0295153	1.30734	0.00100404	0.00192481
FOXN3	0.0151638	0.00974817	1.55556	0.00113341	0.00216754
TBX6	0.0676956	0.0557812	1.21359	0.00116523	0.00222298
HIF1A	0.00744652	0.00392635	1.89655	0.00145254	0.00276439
ISL2	0.074736	0.0626862	1.19222	0.00170091	0.00322927
SOX17	0.0881397	0.0751422	1.17297	0.00177296	0.00335795
ISL1	0.0626862	0.0517195	1.21204	0.00182396	0.00344623
HES2	0.00731113	0.00392635	1.86207	0.00196896	0.00371128
BATF3	0.067831	0.0565936	1.19856	0.00209836	0.0039369
NR4A2	0.0800162	0.067831	1.17964	0.00209868	0.0039369
CLOCK	0.016247	0.0109667	1.48148	0.0021929	0.00410385
IRF7	0.0973463	0.0842134	1.15595	0.00249582	0.00465966
EBF1	0.0610615	0.0506363	1.20588	0.00258301	0.00481101
ZFX	0.04671	0.0376388	1.24101	0.00266806	0.00495767
CREB3	0.0154346	0.0104251	1.48052	0.00275603	0.00510579
GATA1::TAL1	0.0603845	0.0500948	1.20541	0.00276076	0.00510579
MYCN	0.00893582	0.00528026	1.69231	0.00292001	0.00538762
ARNT2	0.00839426	0.00487409	1.72222	0.00296333	0.00545476
HES1	0.00798809	0.0046033	1.73529	0.00326272	0.00599183
PAX3	0.0792039	0.0676956	1.17	0.00332872	0.00608599
ZIC1	0.0370972	0.0292445	1.26852	0.00332948	0.00608599
STAT5A	0.0926076	0.080287	1.15346	0.003525	0.00642842
ELK1::HOXB13	0.024912	0.018684	1.33333	0.00399843	0.00727492
ELK1::HOXA1	0.0161116	0.0112375	1.43373	0.00430019	0.00780588
HOXC9	0.0449499	0.0365556	1.22963	0.00434988	0.00787789
STAT6	0.0980233	0.0857027	1.14376	0.00437705	0.00790888
MAFG::NFE2L1	0.0699973	0.0597076	1.17234	0.00503122	0.00907004
MEIS1	0.132142	0.118332	1.1167	0.00522034	0.00938944
NFE2	0.0444083	0.0362849	1.22388	0.00534831	0.00959765
RBPJL	0.0481993	0.039805	1.21088	0.00572115	0.0102433
NRF1	0.0134037	0.00920661	1.45588	0.00626687	0.0111949
USF2	0.00920661	0.00582183	1.5814	0.0064463	0.0114893
TCF3	0.0433252	0.0356079	1.21673	0.00709158	0.0126108
TFEC	0.0139453	0.00974817	1.43056	0.00736273	0.0130634
NR1H4	0.0469808	0.0389927	1.20486	0.00743849	0.0131681
SIX2	0.0790685	0.0687788	1.14961	0.00771526	0.0136274
HOXD12::ELK1	0.0258597	0.0200379	1.29054	0.00775133	0.0136604
ZIC5	0.0323585	0.0258597	1.25131	0.00819212	0.0144049
RORC	0.0568643	0.0481993	1.17978	0.0082362	0.0144501
HNF1A	0.10019	0.0888167	1.12805	0.00839452	0.0146951
ZNF8	0.0046033	0.00243704	1.88889	0.0086687	0.0151413
ETV4	0.0121852	0.00839426	1.45161	0.00888668	0.0154877
MXI1	0.049824	0.0418359	1.19094	0.00909002	0.015807
ZNF75D	0.0645816	0.0555104	1.16341	0.00923879	0.0160302
HOXD10	0.0410236	0.0339832	1.20717	0.0108216	0.0187351
ZNF816	0.0265367	0.0209856	1.26452	0.0115719	0.0199902
NR4A1	0.0995126	0.0888167	1.12043	0.0120923	0.0208434
ARNT::HIF1A	0.00676956	0.00419713	1.6129	0.0126265	0.0217165
SMAD4	0.0388573	0.0322231	1.20588	0.0130972	0.0224769
ETV5	0.0111021	0.0077173	1.4386	0.0131791	0.0225681
ZNF454	0.0422421	0.0353371	1.1954	0.0133151	0.0227514
ETV3	0.0178716	0.0135391	1.32	0.0143839	0.0245122
TFEB	0.021121	0.0163823	1.28926	0.0144079	0.0245122
TEAD3	0.0506363	0.0431898	1.17241	0.014633	0.0248414
ZNF675	0.0343894	0.0282968	1.21531	0.0148721	0.0251928
INSM1	0.0571351	0.0492824	1.15934	0.0152497	0.0257769
ZNF331	0.0725697	0.0637693	1.138	0.0155756	0.0262713
FIGLA	0.0507717	0.0434606	1.16822	0.0163186	0.0274656
ZNF320	0.0167885	0.0127268	1.31915	0.0170878	0.0286987
ELK1	0.0115083	0.00825887	1.39344	0.0186158	0.0311983
BARHL1	0.0106959	0.00758191	1.41071	0.0187953	0.0314321
PITX2	0.0561874	0.0487409	1.15278	0.019359	0.032306
TCFL5	0.0077173	0.00514487	1.5	0.0194883	0.0324529
ZNF382	0.00230165	0.00108313	2.125	0.0215554	0.0358193
YY2	0.0112375	0.00812348	1.38333	0.0216746	0.0359414
CTCF	0.0468454	0.0402112	1.16498	0.0218525	0.0361601
ERF::SREBF2	0.0134037	0.010019	1.33784	0.0232293	0.0383577
HEY2	0.00866504	0.00609261	1.42222	0.0270085	0.0445046
HOXD11	0.0496886	0.0431898	1.15047	0.0276566	0.0454771
TBX19	0.0184132	0.0146223	1.25926	0.0304918	0.0500346
SPZ1	0.0421067	0.0362849	1.16045	0.0310124	0.0507828
SOX3	0.0693203	0.0618738	1.12035	0.0313439	0.051219
TEAD1	0.0754129	0.0676956	1.114	0.0320304	0.0522321
MAFG	0.0555104	0.0488763	1.13573	0.0321527	0.052323
AR	0.0216626	0.0176009	1.23077	0.0329039	0.0534349
HMX1	0.098971	0.090306	1.09595	0.0338309	0.0548271
NR1D1	0.0345248	0.0293799	1.17512	0.0339847	0.0549629
LEF1	0.109938	0.100867	1.08993	0.034213	0.0552185
TEAD4	0.0870566	0.0789331	1.10292	0.0344163	0.0554328
FOXH1	0.0797455	0.0722989	1.103	0.0410443	0.0659731
SOX13	0.0691849	0.06228	1.11087	0.0421087	0.0675459
NFIA	0.101679	0.0935554	1.08683	0.0454012	0.0726789
SOX12	0.0385865	0.033577	1.14919	0.0467784	0.0747313
HMX3	0.0943677	0.0867858	1.08736	0.05111	0.0814858
ELK3	0.0105605	0.00812348	1.3	0.0519133	0.0825989
SOX8	0.0789331	0.0720282	1.09586	0.052641	0.0835875
ZNF707	0.0169239	0.0138099	1.22549	0.0541128	0.0857513
ARID5A	0.0900352	0.0828595	1.0866	0.0569244	0.0900253
ZFP335	0.0736529	0.0671541	1.09677	0.0575043	0.0907598
ZFP42	0.0468454	0.0417005	1.12338	0.0593559	0.0934945
GSC2	0.0457623	0.0407528	1.12292	0.0621326	0.0976725
MAFA	0.0310046	0.0269429	1.15075	0.0641301	0.100611
ELK1::SREBF2	0.0144869	0.011779	1.22989	0.0644394	0.100895
ZNF76	0.0205795	0.0173301	1.1875	0.0656557	0.102595
HES6	0.0147576	0.0120498	1.22472	0.0663832	0.103526
NFIL3	0.0907122	0.0839426	1.08065	0.068582	0.106743
BCL11B	0.0828595	0.0766315	1.08127	0.0767074	0.119154
HOXD12	0.0375034	0.0333063	1.12602	0.0770891	0.119402
PITX1	0.0399404	0.0356079	1.12167	0.077171	0.119402
ETV2::HOXB13	0.0338478	0.0299215	1.13122	0.0799909	0.123522
NFE2L2	0.059166	0.0540211	1.09524	0.0824429	0.127015
ZNF574	0.0301923	0.0265367	1.13776	0.0825757	0.127015
MLXIPL	0.00785269	0.00609261	1.28889	0.0829802	0.127388
BCL6B	0.00609261	0.0046033	1.32353	0.0877256	0.13441
TBR1	0.0598429	0.0549689	1.08867	0.0953035	0.145737
ZNF282	0.025589	0.022475	1.13855	0.0986008	0.150486
CRX	0.052938	0.0484701	1.09218	0.101126	0.154041
ZNF416	0.0598429	0.0551043	1.086	0.101563	0.154407
TBX18	0.058489	0.0540211	1.08271	0.112347	0.170472
TFCP2L1	0.0454915	0.0415651	1.09446	0.113183	0.17141
ZNF528	0.0119144	0.010019	1.18919	0.117956	0.178296
SOX2	0.0720282	0.0672895	1.07042	0.122304	0.184512
ZNF211	0.0434606	0.039805	1.09184	0.124377	0.187281
NPAS4	0.00852965	0.00704035	1.21154	0.130594	0.196265
ZIC4	0.03114	0.0281614	1.10577	0.132276	0.198199
NR3C2	0.0235581	0.0209856	1.12258	0.132385	0.198199
CREB3L1	0.0171947	0.0150284	1.14414	0.13328	0.19916
THRA	0.003114	0.00230165	1.35294	0.133768	0.19951
HOXA9	0.00880043	0.00731113	1.2037	0.134654	0.200429
ZBTB12	0.0441376	0.0406174	1.08667	0.13506	0.200429
BACH2	0.0408882	0.0375034	1.09025	0.13515	0.200429
HIC1	0.0565936	0.0526672	1.07455	0.138706	0.205316
ZNF85	0.0693203	0.0649878	1.06667	0.139	0.205365
EOMES	0.0575413	0.0536149	1.07323	0.140653	0.207417
XBP1	0.0111021	0.00947739	1.17143	0.144579	0.212807
TBX3	0.0523964	0.0487409	1.075	0.146536	0.215285
OTX2	0.0606553	0.0567289	1.06921	0.146826	0.215308
ZBTB26	0.0759545	0.0717574	1.05849	0.15704	0.229858
TBX21	0.0576767	0.0540211	1.06767	0.157869	0.230642
MITF	0.0174655	0.01557	1.12174	0.166451	0.242728
SCRT2	0.0583536	0.0548335	1.0642	0.168173	0.244786
RORB	0.0532088	0.0499594	1.06504	0.1762	0.255995
NR3C1	0.0219334	0.0199025	1.10204	0.178828	0.258893
EBF2	0.0544273	0.0511779	1.06349	0.178854	0.258893
ZSCAN29	0.012456	0.0109667	1.1358	0.179398	0.259204
SRY	0.115895	0.111292	1.04136	0.182068	0.262119
NR2C2	0.0885459	0.0844842	1.04808	0.182129	0.262119
THAP1	0.0609261	0.0575413	1.05882	0.182416	0.262119
SIX1	0.0528026	0.0496886	1.06267	0.185253	0.26571
ZKSCAN1	0.024912	0.0228811	1.08876	0.19437	0.278278
ATF6	0.0165177	0.014893	1.10909	0.194841	0.278445
TBXT	0.0223396	0.0204441	1.09272	0.196849	0.280805
GSC	0.040482	0.0380449	1.06406	0.210452	0.299665
ZNF135	0.034931	0.0327647	1.06612	0.219638	0.31218
ZEB1	0.0456269	0.0431898	1.05643	0.223977	0.317773
NR1H2	0.0521256	0.0495532	1.05191	0.226908	0.321351
IRF9	0.0163823	0.0150284	1.09009	0.233367	0.329428
HOXC11	0.0305984	0.028703	1.06604	0.233449	0.329428
TBX2	0.0576767	0.0551043	1.04668	0.23782	0.334994
SOX5	0.0735175	0.0706742	1.04023	0.242022	0.340303
RELA	0.0445437	0.0425129	1.04777	0.259421	0.36383
ZNF418	0.0970755	0.0940969	1.03165	0.259918	0.36383
TCF7L2	0.117384	0.114135	1.02847	0.260143	0.36383
SOX14	0.0475223	0.0454915	1.04464	0.265951	0.371292
TBX1	0.0419713	0.0400758	1.0473	0.266911	0.371972
ZNF343	0.0272136	0.0257243	1.05789	0.269283	0.374613
MAF	0.0375034	0.0357433	1.04924	0.269877	0.374776
NR1D2	0.0330355	0.0314108	1.05172	0.27238	0.377586
MLX	0.00988356	0.00907122	1.08955	0.276188	0.38219
ZNF680	0.11251	0.109802	1.02466	0.29127	0.402352
REST	0.00216626	0.00189548	1.14286	0.29214	0.402845
MTF1	0.00920661	0.00852965	1.07937	0.299333	0.412041
RUNX2	0.0316816	0.0303276	1.04464	0.300804	0.413343
HOXC12	0.0384511	0.0369618	1.04029	0.302135	0.413925
E2F7	0.0169239	0.0159762	1.05932	0.302457	0.413925
THAP11	0.0266721	0.0254536	1.04787	0.302807	0.413925
HMX2	0.100596	0.0982941	1.02342	0.310346	0.423493
TCF4	0.0507717	0.049147	1.03306	0.311742	0.42466
PITX3	0.0494178	0.0479285	1.03107	0.323192	0.439421
ZNF582	0.00135391	0.00121852	1.11111	0.323696	0.439421
TEF	0.0230165	0.0220688	1.04294	0.328761	0.445527
TP73	0.0243704	0.0234227	1.04046	0.333271	0.450863
GMEB1	0.00379096	0.00352017	1.07692	0.341469	0.46026
HINFP	0.00676956	0.00636339	1.06383	0.341936	0.46026
NR2C1	0.0347956	0.0337124	1.03213	0.341975	0.46026
TBX15	0.0414297	0.0403466	1.02685	0.354244	0.475146
TBX4	0.0414297	0.0403466	1.02685	0.354244	0.475146
GMEB2	0.00297861	0.00284322	1.04762	0.380225	0.509126
GLI3	0.0212564	0.0207149	1.02614	0.387079	0.517422
E2F8	0.0138099	0.0134037	1.0303	0.388216	0.518061
MZF1	0.0481993	0.0475223	1.01425	0.408567	0.544295
EBF3	0.0499594	0.0492824	1.01374	0.410093	0.545403
TBX20	0.0564582	0.0557812	1.01214	0.415088	0.551113
PRDM15	0.0687788	0.0681018	1.00994	0.422502	0.560011
USF1	0.0326293	0.0323585	1.00837	0.44465	0.58768
ZSCAN31	0.0143515	0.0142161	1.00952	0.444872	0.58768
GLI1	0.0391281	0.0388573	1.00697	0.449275	0.5925
ZBTB33	0.00555104	0.00555104	1	0.455956	0.600304
IRF8	0.0379096	0.0379096	1	0.48282	0.63461
DMBX1	0.0528026	0.0528026	1	0.485328	0.63684
GRHL2	0.0710804	0.0712158	0.998099	0.5	0.648515
TP63	0.0142161	0.0143515	0.990566	0.5	0.648515
RELB	0.040482	0.0406174	0.996667	0.5	0.648515
SMAD3	0.0161116	0.016247	0.991667	0.5	0.648515
MGA	0.0410236	0.0411589	0.996711	0.5	0.648515
TBX5	0.0418359	0.0419713	0.996774	0.5	0.648515
ZBTB7C	0.0174655	0.0176009	0.992308	0.5	0.648515
DUX	0.0672895	0.0676956	0.994	0.526147	0.679501
HLF	0.0656648	0.0660709	0.993852	0.526444	0.679501
ZNF684	0.0154346	0.0157054	0.982759	0.526484	0.679501
GLI2	0.0369618	0.037368	0.98913	0.534655	0.688917
IRF5	0.0293799	0.0297861	0.986364	0.538678	0.692963
GLIS1	0.00392635	0.00419713	0.935484	0.551394	0.708162
NR2F2	0.0537503	0.0544273	0.987562	0.557836	0.715268
ZNF652	0.0823179	0.0831302	0.990228	0.559355	0.716047
PPARG	0.00257243	0.00284322	0.904762	0.56277	0.719131
DMRTC2	0.0706742	0.0714866	0.988636	0.563594	0.719131
SNAI3	0.0480639	0.0488763	0.98338	0.575948	0.733704
SNAI2	0.042919	0.0437314	0.981424	0.580059	0.736191
BARHL2	0.0266721	0.027349	0.975248	0.580422	0.736191
SPDEF	0.0146223	0.0151638	0.964286	0.58071	0.736191
SOX21	0.0548335	0.0557812	0.98301	0.585487	0.741052
DUX4	0.0974817	0.0987002	0.987654	0.587565	0.742486
E2F2	0.00514487	0.00555104	0.926829	0.589164	0.743311
BCL6	0.0536149	0.0546981	0.980198	0.600427	0.756307
RORA	0.0888167	0.0901706	0.984985	0.602335	0.757497
E2F4	0.00717574	0.0077173	0.929825	0.61291	0.769564
TP53	0.0269429	0.0278906	0.966019	0.618774	0.775357
REL	0.036691	0.0377742	0.971326	0.619497	0.775357
YY1	0.0949093	0.096534	0.98317	0.62081	0.775765
HOXD13	0.0861089	0.0877335	0.981481	0.625987	0.780994
ZNF16	0.00230165	0.00270783	0.85	0.628742	0.783188
TFAP2E	0.0212564	0.0222042	0.957317	0.632511	0.78621
ZBED1	0.00500948	0.00555104	0.902439	0.633169	0.78621
PPARG::RXRA	0.0672895	0.0689142	0.976424	0.640291	0.7938
ESR1	0.0108313	0.0116437	0.930233	0.651772	0.806761
DBP	0.0212564	0.0223396	0.951515	0.653333	0.807421
SIX4	0.0528026	0.0544273	0.970149	0.656068	0.809528
ATF1	0.006228	0.00690496	0.901961	0.658064	0.810718
TRPS1	0.0705389	0.0728405	0.968401	0.69507	0.854969
SREBF2	0.0444083	0.0463038	0.959064	0.696368	0.855227
NKX3-2	0.0681018	0.0704035	0.967308	0.697943	0.855824
GATA3	0.0681018	0.0705389	0.965451	0.709064	0.867528
ESR2	0.0380449	0.0399404	0.952542	0.709695	0.867528
ZFP57	0.00866504	0.00974817	0.888889	0.726677	0.886907
PLAGL1	0.0546981	0.0572705	0.955083	0.740271	0.902097
GCM2	0.0123206	0.0136745	0.90099	0.743322	0.904414
DMRT3	0.0422421	0.0446791	0.945455	0.753633	0.915541
NKX3-1	0.0480639	0.0507717	0.946667	0.764617	0.927336
DMRTA2	0.0587598	0.0617384	0.951754	0.766114	0.927336
GATA5	0.0370972	0.0395343	0.938356	0.766881	0.927336
ZNF143	0.0450853	0.0477931	0.943343	0.771211	0.93114
ONECUT3	0.103981	0.107907	0.963614	0.77293	0.931784
GCM1	0.0163823	0.0181424	0.902985	0.775756	0.933758
PLAG1	0.0408882	0.043596	0.937888	0.781469	0.939196
SNAI1	0.0458976	0.0488763	0.939058	0.791948	0.950337
SCRT1	0.0481993	0.0515841	0.934383	0.817783	0.979844
HSF4	0.0375034	0.0406174	0.923333	0.824921	0.986892
DMRTA1	0.0643109	0.0683726	0.940594	0.831148	0.99283
ZNF214	0.067831	0.0720282	0.941729	0.833442	0.99406
PRDM4	0.061603	0.0656648	0.938144	0.835835	0.995404
SMAD5	0.00974817	0.0116437	0.837209	0.850793	1
ZBED2	0.00852965	0.0104251	0.818182	0.865221	1
ONECUT1	0.121446	0.127674	0.95122	0.868905	1
DPRX	0.0330355	0.0365556	0.903704	0.869164	1
TCF7L1	0.0951801	0.101002	0.942359	0.877347	1
HSF2	0.0477931	0.0521256	0.916883	0.879158	1
RHOXF1	0.0399404	0.0440022	0.907692	0.88297	1
ZNF692	0.0408882	0.0450853	0.906907	0.888203	1
ZNF417	0.0167885	0.0196317	0.855172	0.890814	1
IRF4	0.0288383	0.0326293	0.883817	0.900997	1
OVOL1	0.00704035	0.00907122	0.776119	0.901329	1
NKX2-3	0.056052	0.0611969	0.915929	0.902503	1
ZNF410	0.0134037	0.0161116	0.831933	0.902645	1
ZNF140	0.00324939	0.00473869	0.685714	0.904182	1
PAX2	0.00974817	0.0121852	0.8	0.910456	1
MYBL1	0.00852965	0.0108313	0.7875	0.910708	1
MECOM	0.0782562	0.0844842	0.926282	0.912178	1
SOX9	0.0575413	0.0630923	0.912017	0.91659	1
SOX1	0.0502302	0.0555104	0.904878	0.91884	1
E2F1	0.00758191	0.00988356	0.767123	0.921584	1
DMRT1	0.0563228	0.0621446	0.906318	0.928405	1
GLIS2	0.0194963	0.0231519	0.842105	0.930731	1
HSF1	0.0437314	0.0490116	0.892265	0.931491	1
RARA::RXRA	0.0377742	0.0427836	0.882911	0.934063	1
GATA4	0.0611969	0.0675602	0.905812	0.938497	1
GRHL1	0.0305984	0.0353371	0.8659	0.941454	1
PAX6	0.0406174	0.046033	0.882353	0.942534	1
ZNF449	0.0525318	0.0586244	0.896074	0.942988	1
TFAP2C	0.0744652	0.0816409	0.912106	0.944651	1
GATA6	0.067831	0.074736	0.907609	0.945095	1
RARA::RXRG	0.0322231	0.0372326	0.865455	0.947187	1
MYBL2	0.0108313	0.0139453	0.776699	0.949255	1
NR2F6	0.0173301	0.0212564	0.815287	0.953098	1
RARB	0.0212564	0.025589	0.830688	0.954213	1
ATF4	0.0752776	0.0829949	0.907015	0.956089	1
KLF3	0.0200379	0.0243704	0.822222	0.95835	1
HIC2	0.0327647	0.0381803	0.858156	0.958655	1
GLIS3	0.0158408	0.0197671	0.80137	0.959352	1
NKX2-4	0.0545627	0.061603	0.885714	0.96362	1
PRDM14	0.0299215	0.0354725	0.843511	0.967936	1
ESRRA	0.0486055	0.0555104	0.87561	0.968011	1
OVOL2	0.00446791	0.00690496	0.647059	0.968887	1
NR1H2::RXRA	0.00189548	0.00365556	0.518519	0.970384	1
KLF13	0.0147576	0.0189548	0.778571	0.972512	1
PAX1	0.0147576	0.0189548	0.778571	0.972512	1
NKX2-8	0.0503656	0.0576767	0.873239	0.973165	1
E2F3	0.0102897	0.0139453	0.737864	0.974869	1
GATA2	0.0567289	0.0645816	0.878407	0.975305	1
NR2F6	0.0417005	0.0486055	0.857939	0.976256	1
ZBTB7B	0.0152992	0.0197671	0.773973	0.977675	1
CUX1	0.0312754	0.0375034	0.833935	0.978962	1
NKX2-1	0.061603	0.0701327	0.878378	0.980157	1
TFCP2	0.0189548	0.0240996	0.786517	0.982107	1
RARA	0.0200379	0.0253182	0.791444	0.982215	1
TCF7	0.0970755	0.107907	0.899624	0.983962	1
ESRRG	0.0457623	0.0536149	0.853535	0.984576	1
TFAP2A	0.0794747	0.0894936	0.888048	0.984617	1
MSANTD3	0.0292445	0.0357433	0.818182	0.985457	1
HMBOX1	0.0319523	0.0387219	0.825175	0.985549	1
NR2F1	0.0828595	0.0932846	0.888244	0.98634	1
PAX9	0.0152992	0.0203087	0.753333	0.98754	1
NR2F6	0.014893	0.0199025	0.748299	0.988346	1
SRF	0.013133	0.018007	0.729323	0.990087	1
PPARA::RXRA	0.0479285	0.0568643	0.842857	0.991829	1
NR1H3::RXRA	0.0422421	0.0509071	0.829787	0.993076	1
MYB	0.056052	0.0660709	0.848361	0.993955	1
RUNX3	0.0556458	0.0656648	0.847423	0.994088	1
RXRA	0.042919	0.0518549	0.827676	0.994109	1
ZNF682	0.0463038	0.0556458	0.832117	0.994538	1
SREBF1	0.049824	0.0595722	0.836364	0.99492	1
NR1H4::RXRA	0.0254536	0.0329001	0.773663	0.995888	1
ONECUT2	0.0207149	0.0276198	0.75	0.996347	1
ZKSCAN3	0.0111021	0.0163823	0.677686	0.996452	1
GATA1	0.0506363	0.0610615	0.829268	0.996782	1
PAX5	0.00880043	0.0136745	0.643564	0.996935	1
THRB	0.0636339	0.0754129	0.843806	0.99731	1
ZNF669	0.0102897	0.0157054	0.655172	0.997756	1
NR2E1	0.0754129	0.0888167	0.849085	0.99835	1
NR1I2	0.0212564	0.0289737	0.733645	0.998408	1
NFKB2	0.0150284	0.0216626	0.69375	0.998409	1
CUX2	0.031817	0.0412943	0.770492	0.998772	1
TFAP2B	0.0639047	0.0770376	0.829525	0.998992	1
ESRRB	0.0484701	0.0602491	0.804494	0.999106	1
ZNF667	0.0544273	0.0668833	0.813765	0.999152	1
ZNF324	0.0540211	0.0664771	0.812627	0.999181	1
ZBTB6	0.0433252	0.0546981	0.792079	0.999228	1
CEBPG	0.0913891	0.10723	0.852273	0.999295	1
RARG	0.0163823	0.0239643	0.683616	0.999374	1
SOX18	0.0672895	0.0813702	0.826955	0.999387	1
PPARD	0.0442729	0.0563228	0.786058	0.999544	1
NR4A2::RXRA	0.0181424	0.0264013	0.687179	0.999601	1
ZNF784	0.0119144	0.0189548	0.628571	0.999683	1
RXRB	0.0454915	0.0582183	0.781395	0.999724	1
NFKB1	0.0161116	0.0243704	0.661111	0.999781	1
SIX3	0.0319523	0.043596	0.732919	0.999881	1
IRF6	0.00988356	0.0171947	0.574803	0.999926	1
RARB	0.0144869	0.0232873	0.622093	0.999949	1
RXRG	0.0578121	0.0737882	0.783486	0.999949	1
NR5A2	0.0476577	0.0624154	0.763557	0.999952	1
ZNF274	0.0323585	0.0449499	0.71988	0.999958	1
NKX2-5	0.0523964	0.0683726	0.766337	0.999974	1
VDR	0.0514487	0.0674249	0.763052	0.999977	1
HNF4G	0.0571351	0.0739236	0.772894	0.999979	1
NR5A1	0.0391281	0.0542919	0.720698	0.999993	1
PROX1	0.0159762	0.0265367	0.602041	0.999995	1
RXRA::VDR	0.0159762	0.0265367	0.602041	0.999995	1
HNF4A	0.080287	0.101814	0.788564	0.999997	1
NKX2-2	0.0456269	0.0628216	0.726293	0.999998	1
CEBPE	0.00920661	0.0182778	0.503704	0.999999	1
NR6A1	0.0422421	0.0594368	0.710706	0.999999	1
CEBPB	0.00690496	0.0152992	0.451327	0.999999	1
RARG	0.0307338	0.0461684	0.665689	0.999999	1
ZNF384	0.159085	0.191172	0.832153	1	1
NR1I3	0.0475223	0.0681018	0.697813	1	1
ZNF136	0.056052	0.0782562	0.716263	1	1
CEBPA	0.080287	0.107095	0.749684	1	1
DDIT3::CEBPA	0.0369618	0.0571351	0.646919	1	1
CEBPD	0.0728405	0.099648	0.730978	1	1
NFYA	0.0356079	0.0567289	0.627685	1	1
NFYC	0.0411589	0.0637693	0.645435	1	1
NFYB	0.0375034	0.0602491	0.622472	1	1
PLAGL2	0.0272136	0.0483347	0.563025	1	1
VEZF1	0.0315462	0.0542919	0.581047	1	1
PBX1	0.0699973	0.103304	0.677588	1	1
ZNF423	0.0222042	0.0449499	0.493976	1	1
NR2E3	0.0295153	0.0618738	0.477024	1	1

## Sheet: HARs - GSEA for TFs
Gene set enrichment analysis (GSEA) for TF motif enrichment in HARs performed with clusterProfiler (Yu et al. 2012)
	ONTOLOGY	ID	Description	enrichmentScore	NES	pvalue	p.adjust	core_enrichment
GO:0046983	MF	GO:0046983	protein dimerization activity	0.496053	3.13202	1e-10	1.302e-07	HEY1/HES5/BHLHE40/HEY2/MLXIP/MNT/SOHLH2/NPAS2/ARNT2/ARNTL/MAX/MYC/MLXIPL/MYCN/HES2/OLIG2/PRDM9/SP1/TWIST2/NEUROD1/NHLH1/HES7/MYOG/NEUROD2/BHLHE22/TCFL5/HES1/BHLHA15/TCF12/ASCL2/MYF5/HAND2/XBP1/ATOH1/CLOCK/IRF3/PTF1A/MYOD1/E2F6/HIF1A/BHLHA15/TCF21/OLIG3/MSC/USF2/ASCL1/PTF1A/NEUROG2/TWIST1/ATOH7/HES6/NHLH2/TCF21/IKZF3/FERD3L/ATF6/TFE3/OLIG2
GO:0070888	MF	GO:0070888	E-box binding	0.599699	2.91061	1.59935e-08	1.04118e-05	BHLHE40/ARNTL/MAX/MYC/NEUROD1/MYOG/NEUROD2/HES1/TCF12/ASCL2/MYF5/HAND2/CLOCK/PTF1A/MYOD1/HIF1A/TCF21/ASCL1/PTF1A/NEUROG2/TWIST1/TCF21
GO:0004879	MF	GO:0004879	nuclear receptor activity	-0.342942	-2.88711	5.55502e-06	0.00120544	ESR2/NR5A1/STAT3/RARA/NR2C2/ESRRG/THRB/RXRB/ESRRA/NKX3-1/PPARD/RARB/RORC/NR2F6/NR1D2/NR2F1/ESRRB/NR1D1/RORB/SREBF1/NR2F2/RXRA/RXRG/RORA/NR2F6/NR1I3/NR5A2/VDR/THRA/HNF4A/HNF4G/NR6A1/NR2F6/NR2E1/ESR1/RARG/RARB/RARG/NR1I2/NR2E3
GO:0038023	MF	GO:0038023	signaling receptor activity	-0.342942	-2.88711	5.55502e-06	0.00120544	ESR2/NR5A1/STAT3/RARA/NR2C2/ESRRG/THRB/RXRB/ESRRA/NKX3-1/PPARD/RARB/RORC/NR2F6/NR1D2/NR2F1/ESRRB/NR1D1/RORB/SREBF1/NR2F2/RXRA/RXRG/RORA/NR2F6/NR1I3/NR5A2/VDR/THRA/HNF4A/HNF4G/NR6A1/NR2F6/NR2E1/ESR1/RARG/RARB/RARG/NR1I2/NR2E3
GO:0060089	MF	GO:0060089	molecular transducer activity	-0.342942	-2.88711	5.55502e-06	0.00120544	ESR2/NR5A1/STAT3/RARA/NR2C2/ESRRG/THRB/RXRB/ESRRA/NKX3-1/PPARD/RARB/RORC/NR2F6/NR1D2/NR2F1/ESRRB/NR1D1/RORB/SREBF1/NR2F2/RXRA/RXRG/RORA/NR2F6/NR1I3/NR5A2/VDR/THRA/HNF4A/HNF4G/NR6A1/NR2F6/NR2E1/ESR1/RARG/RARB/RARG/NR1I2/NR2E3
GO:0098531	MF	GO:0098531	ligand-activated transcription factor activity	-0.342942	-2.88711	5.55502e-06	0.00120544	ESR2/NR5A1/STAT3/RARA/NR2C2/ESRRG/THRB/RXRB/ESRRA/NKX3-1/PPARD/RARB/RORC/NR2F6/NR1D2/NR2F1/ESRRB/NR1D1/RORB/SREBF1/NR2F2/RXRA/RXRG/RORA/NR2F6/NR1I3/NR5A2/VDR/THRA/HNF4A/HNF4G/NR6A1/NR2F6/NR2E1/ESR1/RARG/RARB/RARG/NR1I2/NR2E3
GO:0009952	BP	GO:0009952	anterior/posterior pattern specification	0.383531	2.29079	1.45121e-05	0.00269924	HEY1/HES5/BHLHE40/HEY2/HES2/NEUROD1/HES7/HES1/MYF5/HOXB5/HOXA2/EMX2/RBPJ/MEOX1/LHX1/HOXA5/HES6/HOXB7/HOXB6/MEOX2/HOXC9/HOXD3/HOXB9/HOXB2/HOXA6/HOXA9/HOXA7/NEUROG1/EN1/WT1/HOXD8/CDX1/HOXB3/HOXD9/ALX4/HOXA11/HOXC4/GBX2/HOXA4/FOXC1/CDX4/HOXD4/HOXA10/SMAD2/HOXD10/HOXB4/MSGN1/HOXB8/MSX1/CDX2/PBX3/ETS2/BHLHE41/FOXC2
GO:0060284	BP	GO:0060284	regulation of cell development	0.402124	2.26633	8.15658e-05	0.0132748	HEY1/HES5/BHLHE40/HEY2/ARNTL/MYCN/HES2/OLIG2/HES7/MYOG/HES1/ASCL2/MYF5/RFX3/CLOCK/MYOD1/HIF1A/RREB1/ASCL1/HES6/FERD3L/NKX6-1/OLIG2/NKX6-2/VAX1/GSX2/POU4F2/HOXB3

## Sheet: VEs - GSEA for TFs
Gene set enrichment analysis (GSEA) for TF motif enrichment in VEs performed with clusterProfiler (Yu et al., 2012)
	ONTOLOGY	ID	Description	enrichmentScore	NES	pvalue	p.adjust	core_enrichment
GO:0004879	MF	GO:0004879	nuclear receptor activity	-0.413274	-3.52196	4.09815e-08	1.33497e-05	NR1H2/THRB/NR2C2/RARB/NR4A1/STAT3/AR/VDR/SREBF1/NR2F2/ESR2/NR3C1/ESR1/NR2F6/NR2C1/ESRRA/RORA/HNF4G/NR6A1/NR2F6/NR1I3/RARA/NR5A1/NR2F1/ESRRG/NKX3-1/RXRA/ESRRB/RORC/NR1I2/NR2E1/HNF4A/RARG/RORB/RXRB/NR5A2/PPARD/RXRG/RARB/NR2E3/NR2F6/RARG/PPARG
GO:0038023	MF	GO:0038023	signaling receptor activity	-0.413274	-3.52196	4.09815e-08	1.33497e-05	NR1H2/THRB/NR2C2/RARB/NR4A1/STAT3/AR/VDR/SREBF1/NR2F2/ESR2/NR3C1/ESR1/NR2F6/NR2C1/ESRRA/RORA/HNF4G/NR6A1/NR2F6/NR1I3/RARA/NR5A1/NR2F1/ESRRG/NKX3-1/RXRA/ESRRB/RORC/NR1I2/NR2E1/HNF4A/RARG/RORB/RXRB/NR5A2/PPARD/RXRG/RARB/NR2E3/NR2F6/RARG/PPARG
GO:0060089	MF	GO:0060089	molecular transducer activity	-0.413274	-3.52196	4.09815e-08	1.33497e-05	NR1H2/THRB/NR2C2/RARB/NR4A1/STAT3/AR/VDR/SREBF1/NR2F2/ESR2/NR3C1/ESR1/NR2F6/NR2C1/ESRRA/RORA/HNF4G/NR6A1/NR2F6/NR1I3/RARA/NR5A1/NR2F1/ESRRG/NKX3-1/RXRA/ESRRB/RORC/NR1I2/NR2E1/HNF4A/RARG/RORB/RXRB/NR5A2/PPARD/RXRG/RARB/NR2E3/NR2F6/RARG/PPARG
GO:0098531	MF	GO:0098531	ligand-activated transcription factor activity	-0.413274	-3.52196	4.09815e-08	1.33497e-05	NR1H2/THRB/NR2C2/RARB/NR4A1/STAT3/AR/VDR/SREBF1/NR2F2/ESR2/NR3C1/ESR1/NR2F6/NR2C1/ESRRA/RORA/HNF4G/NR6A1/NR2F6/NR1I3/RARA/NR5A1/NR2F1/ESRRG/NKX3-1/RXRA/ESRRB/RORC/NR1I2/NR2E1/HNF4A/RARG/RORB/RXRB/NR5A2/PPARD/RXRG/RARB/NR2E3/NR2F6/RARG/PPARG
GO:0008289	MF	GO:0008289	lipid binding	-0.569347	-3.29702	9.88983e-07	0.000257729	AR/VDR/NR2F2/ESR2/NR3C1/ESR1/ESRRA/RORA/RARA/NR5A1/ESRRG/RXRA/ESRRB/RORC/HNF4A/NR5A2/PPARD/PPARG
GO:0003707	MF	GO:0003707	steroid hormone receptor activity	-0.605112	-2.98146	2.10665e-05	0.00457495	ESR2/NR3C1/ESR1/NR2C1/ESRRA/ESRRG/RXRA/ESRRB/NR2E1/RXRB/PPARD/RXRG/NR2E3
GO:0070888	MF	GO:0070888	E-box binding	0.476553	2.22453	6.14735e-05	0.0114429	HES1/MYF5/MYOG/TCF12/MYC/CLOCK/ASCL2/NEUROD2/NEUROD1/MYOD1/TCF21/TCF21/PTF1A/ASCL1/MAX/BHLHE40/HAND2/TFAP4/PTF1A/TCF12/NEUROG2/NEUROG1/TCF3/TWIST1
GO:0043169	MF	GO:0043169	cation binding	0.285701	1.78718	0.000123567	0.0178898	EGR1/THRA/PATZ1/ZNF148/ZNF281/ZNF93/KLF9/WT1/ZNF610/KLF12/KLF10/KLF7/RREB1/KLF14/PRDM9/SP2/SP4/SP1/SP5/KLF1/ZNF460/MAZ/KLF4/KLF5/ZIC5/KLF16/ZNF320/ZNF263/ZNF740/ZNF530/SP9/NPAS2/MTF1/KLF2/ZIC1/KLF11/ZNF701/SP8/ZFP14/ZIC4/CREB5/KLF15/ATF7/SP3/ZIC3/ZNF317/LHX5/KLF17/GMEB2/ZKSCAN5/YY2/ATF2/ZBTB33/ZBTB32/ZNF257/ZNF768
GO:0046872	MF	GO:0046872	metal ion binding	0.285701	1.78718	0.000123567	0.0178898	EGR1/THRA/PATZ1/ZNF148/ZNF281/ZNF93/KLF9/WT1/ZNF610/KLF12/KLF10/KLF7/RREB1/KLF14/PRDM9/SP2/SP4/SP1/SP5/KLF1/ZNF460/MAZ/KLF4/KLF5/ZIC5/KLF16/ZNF320/ZNF263/ZNF740/ZNF530/SP9/NPAS2/MTF1/KLF2/ZIC1/KLF11/ZNF701/SP8/ZFP14/ZIC4/CREB5/KLF15/ATF7/SP3/ZIC3/ZNF317/LHX5/KLF17/GMEB2/ZKSCAN5/YY2/ATF2/ZBTB33/ZBTB32/ZNF257/ZNF768
GO:0043167	MF	GO:0043167	ion binding	0.280704	1.76025	0.000159843	0.0208275	EGR1/THRA/PATZ1/ZNF148/ZNF281/ZNF93/KLF9/WT1/ZNF610/KLF12/KLF10/KLF7/RREB1/KLF14/PRDM9/SP2/SP4/SP1/SP5/KLF1/ZNF460/MAZ/KLF4/KLF5/ZIC5/KLF16/ZNF320/ZNF263/ZNF740/ZNF530/SP9/NPAS2/MTF1/KLF2/ZIC1/KLF11/ZNF701/SP8/ZFP14/ZIC4/CREB5/KLF15/ATF7/SP3/ZIC3/ZNF317/LHX5/KLF17/GMEB2/ZKSCAN5/YY2/ATF2/ZBTB33/ZBTB32/ZNF257/ZNF768

## Sheet: CNEs - GSEA for TFs
Gene set enrichment analysis (GSEA) for TF motif enrichment in CNEs performed with clusterProfiler (Yu et al., 2012)
	ONTOLOGY	ID	Description	enrichmentScore	NES	pvalue	p.adjust	core_enrichment
GO:0004879	MF	GO:0004879	nuclear receptor activity	-0.550448	-4.70719	1e-10	3.2275e-08	AR/STAT3/NR1H4/RORC/NR4A2/NR1D1/NR3C2/NR4A1/NR3C1/RORB/NR1H2/NR1D2/NR2C2/NR2C1/NR2F2/RORA/ESR2/NKX3-1/ESR1/PPARG/NR2F1/ESRRA/NR2F6/ESRRG/NR2E1/THRB/SREBF1/RARB/RXRA/NR2F6/ESRRB/RARA/HNF4A/PPARD/RXRG/RXRB/HNF4G/NR5A2/VDR/NR2F6/NR1I2/NR5A1/NR6A1/NR1I3/RARG/RARG/RARB/NR2E3
GO:0038023	MF	GO:0038023	signaling receptor activity	-0.550448	-4.70719	1e-10	3.2275e-08	AR/STAT3/NR1H4/RORC/NR4A2/NR1D1/NR3C2/NR4A1/NR3C1/RORB/NR1H2/NR1D2/NR2C2/NR2C1/NR2F2/RORA/ESR2/NKX3-1/ESR1/PPARG/NR2F1/ESRRA/NR2F6/ESRRG/NR2E1/THRB/SREBF1/RARB/RXRA/NR2F6/ESRRB/RARA/HNF4A/PPARD/RXRG/RXRB/HNF4G/NR5A2/VDR/NR2F6/NR1I2/NR5A1/NR6A1/NR1I3/RARG/RARG/RARB/NR2E3
GO:0060089	MF	GO:0060089	molecular transducer activity	-0.550448	-4.70719	1e-10	3.2275e-08	AR/STAT3/NR1H4/RORC/NR4A2/NR1D1/NR3C2/NR4A1/NR3C1/RORB/NR1H2/NR1D2/NR2C2/NR2C1/NR2F2/RORA/ESR2/NKX3-1/ESR1/PPARG/NR2F1/ESRRA/NR2F6/ESRRG/NR2E1/THRB/SREBF1/RARB/RXRA/NR2F6/ESRRB/RARA/HNF4A/PPARD/RXRG/RXRB/HNF4G/NR5A2/VDR/NR2F6/NR1I2/NR5A1/NR6A1/NR1I3/RARG/RARG/RARB/NR2E3
GO:0098531	MF	GO:0098531	ligand-activated transcription factor activity	-0.550448	-4.70719	1e-10	3.2275e-08	AR/STAT3/NR1H4/RORC/NR4A2/NR1D1/NR3C2/NR4A1/NR3C1/RORB/NR1H2/NR1D2/NR2C2/NR2C1/NR2F2/RORA/ESR2/NKX3-1/ESR1/PPARG/NR2F1/ESRRA/NR2F6/ESRRG/NR2E1/THRB/SREBF1/RARB/RXRA/NR2F6/ESRRB/RARA/HNF4A/PPARD/RXRG/RXRB/HNF4G/NR5A2/VDR/NR2F6/NR1I2/NR5A1/NR6A1/NR1I3/RARG/RARG/RARB/NR2E3
GO:0046983	MF	GO:0046983	protein dimerization activity	0.404357	2.1181	1.95353e-07	5.04401e-05	NEUROD1/NEUROD2/OLIG2/MYF5/TCF12/SOHLH2/BHLHA15/ATF3/HAND2/TWIST2/HES5/MAX/FERD3L/PTF1A/ATOH1/MYOG/NPAS2/BHLHA15/NEUROG2/BHLHE22/NHLH1/NHLH2/MNT/TCF21/ASCL2/SP1/MLXIP/BHLHE41/ARNTL/MEF2B/TWIST1/MYC/FOXP3/BHLHE40/ATOH7/PRDM9/TCF21/HEY1/OLIG3/MIXL1/MEF2D/OLIG1/FOXP2/HIF1A/TFAP4/OLIG2/HES2/ALX1/MSC/HES7/PTF1A/E2F6/TFE3/MYOD1/NEUROG1/IKZF3/HESX1/IRF3/HES1/ARNT2
GO:0008289	MF	GO:0008289	lipid binding	-0.565274	-3.17464	2.47734e-06	0.000533041	NR1H4/RORC/NR3C2/NR3C1/NR2F2/RORA/ESR2/ESR1/PPARG/ESRRA/ESRRG/RXRA/ESRRB/RARA/HNF4A/PPARD/NR5A2/VDR/NR5A1
GO:0003707	MF	GO:0003707	steroid hormone receptor activity	-0.609598	-2.87801	7.33161e-06	0.00135216	NR3C2/NR3C1/NR2C1/ESR2/ESR1/ESRRA/ESRRG/NR2E1/RXRA/ESRRB/PPARD/RXRG/RXRB/NR2E3
GO:0070888	MF	GO:0070888	E-box binding	0.514478	2.2538	2.55826e-05	0.0041284	NEUROD1/NEUROD2/MYF5/TCF12/HAND2/MAX/PTF1A/MYOG/NEUROG2/TCF21/ASCL2/BHLHE41/ARNTL/TWIST1/MYC/BHLHE40/TCF21/HIF1A/TFAP4/PTF1A/MYOD1/NEUROG1/HES1
GO:0030030	BP	GO:0030030	cell projection organization	0.406102	2.0309	3.51844e-05	0.0045423	RFX3/RFX2/EMX1/HES5/KLF7/DRGX/HOXA2/VAX1/ATOH1/LMX1A/LHX1/VAX2/EVX1/NOTO/LHX4/NKX6-1/KLF4/LHX9/RREB1/FOXO6/FOXD1/KLF5/NFIB/TLX2/GBX1/POU4F2/CREB3L2/MNX1/FOXB1/ETV1/POU3F2/HES1/PRRX1/SHOX2/EGR2/GBX2/MEF2A/MEF2C/FOXG1/POU4F3/ARX/RFX4
GO:0120036	BP	GO:0120036	plasma membrane bounded cell projection organization	0.406102	2.0309	3.51844e-05	0.0045423	RFX3/RFX2/EMX1/HES5/KLF7/DRGX/HOXA2/VAX1/ATOH1/LMX1A/LHX1/VAX2/EVX1/NOTO/LHX4/NKX6-1/KLF4/LHX9/RREB1/FOXO6/FOXD1/KLF5/NFIB/TLX2/GBX1/POU4F2/CREB3L2/MNX1/FOXB1/ETV1/POU3F2/HES1/PRRX1/SHOX2/EGR2/GBX2/MEF2A/MEF2C/FOXG1/POU4F3/ARX/RFX4
GO:0048699	BP	GO:0048699	generation of neurons	0.328813	1.79632	5.0794e-05	0.00596137	NEUROD1/NEUROD2/OLIG2/TCF12/EMX1/LHX5/BHLHA15/HAND2/HES5/KLF7/DRGX/FERD3L/EMX2/PTF1A/GSX2/HOXA2/VSX1/VAX1/ATOH1/LMX1A/LMX1B/BHLHA15/LHX1/VAX2/NEUROG2/EVX1/NOTO/LHX4/BHLHE22/LHX6/HOXD3/NHLH2/NKX6-1/ASCL2/KLF4/BHLHE41/LHX9/ARNTL/LBX1/HOXB3/GSX1/NKX6-2/LHX8/EN1/TWIST1/FOXO6/FOXD1/BHLHE40/NFIB/ATOH7/HEY1/OLIG3/FOXA2/OLIG1/TLX2/GBX1/HIF1A/POU4F2/OLIG2/HES2/TGIF2/CREB3L2/FOXO3/HES7/PTF1A/MNX1/FOXB1/UNC…
GO:0022008	BP	GO:0022008	neurogenesis	0.320235	1.75545	9.98336e-05	0.00991424	NEUROD1/NEUROD2/OLIG2/TCF12/EMX1/LHX5/BHLHA15/HAND2/HES5/KLF7/DRGX/FERD3L/EMX2/PTF1A/GSX2/HOXA2/VSX1/VAX1/ATOH1/LMX1A/LMX1B/BHLHA15/LHX1/VAX2/NEUROG2/EVX1/NOTO/LHX4/BHLHE22/LHX6/HOXD3/NHLH2/NKX6-1/ASCL2/KLF4/BHLHE41/LHX9/ARNTL/LBX1/HOXB3/GSX1/NKX6-2/LHX8/EN1/TWIST1/FOXO6/FOXD1/BHLHE40/NFIB/ATOH7/HEY1/OLIG3/FOXA2/OLIG1/TLX2/GBX1/HIF1A/POU4F2/OLIG2/HES2/TGIF2/CREB3L2/FOXO3/HES7/PTF1A/MNX1/FOXB1/UNC…
GO:0030182	BP	GO:0030182	neuron differentiation	0.336804	1.81765	9.98336e-05	0.00991424	NEUROD1/NEUROD2/OLIG2/TCF12/EMX1/LHX5/BHLHA15/HAND2/HES5/KLF7/DRGX/EMX2/PTF1A/GSX2/HOXA2/VSX1/VAX1/ATOH1/LMX1A/LMX1B/BHLHA15/LHX1/VAX2/NEUROG2/EVX1/NOTO/LHX4/BHLHE22/LHX6/HOXD3/NHLH2/NKX6-1/ASCL2/KLF4/LHX9/LBX1/GSX1/LHX8/EN1/FOXO6/FOXD1/NFIB/ATOH7/HEY1/OLIG3/FOXA2/OLIG1/TLX2/GBX1/HIF1A/POU4F2/OLIG2/TGIF2/CREB3L2/FOXO3/PTF1A/MNX1/FOXB1/UNCX/NEUROG1/ETV1/POU3F2/HES1/PRRX1/SHOX2/MYCN/EGR2/ASCL1/GBX2…
GO:0006629	BP	GO:0006629	lipid metabolic process	-0.298263	-2.38958	0.000345023	0.0314026	MLXIPL/STAT5B/GFI1/NR1H4/RORC/NR1D1/XBP1/REST/BCL11B/NR1H2/NR1D2/RORA/SNAI2/SREBF2/SNAI1/ESR1/NKX2-3/SOX9/GATA6/PPARG/NKX2-1/SREBF1/RXRA/HNF4A/PPARD/NR5A2/CEBPA/NR1I2/NR5A1/PBX1/NFKB1/PROX1/PLAGL2
GO:0008202	BP	GO:0008202	steroid metabolic process	-0.396621	-2.35169	0.000364864	0.0314026	STAT5B/GFI1/NR1H4/RORC/NR1D1/REST/RORA/SNAI2/SREBF2/SNAI1/ESR1/SREBF1/RXRA/PPARD/NR5A2/CEBPA/NR1I2/NR5A1/PBX1/NFKB1/PROX1

## Sheet: HARs - gene ontology
# GREAT version 4.0.4	Species assembly: hg19	Association rule: Basal+extension: 5000 bp upstream, 1000 bp downstream, 1000000 bp max extension, curated regulatory domains included
GO Biological Process
# Term Name	Binom Rank	Binom Raw P-Value	Binom FDR Q-Val	Binom Fold Enrichment	Binom Observed Region Hits	Binom Region Set Coverage	Hyper Rank	Hyper FDR Q-Val	Hyper Fold Enrichment	Hyper Observed Gene Hits	Hyper Total Genes	Hyper Gene Set Coverage
cell proliferation in forebrain	91	1.36811e-10	1.97624e-08	2.94087	48	0.0151372	349	0.000143926	3.68224	14	27	0.00535988
heterophilic cell-cell adhesion via plasma membrane cell adhesion molecules	93	1.52389e-10	2.15393e-08	2.16791	84	0.0264901	541	0.00743223	2.4145	17	50	0.00650842
neuron fate commitment	102	1.19269e-09	1.53704e-07	2.0331	88	0.0277515	74	1.42728e-13	3.96846	38	68	0.0145482
neural precursor cell proliferation	104	1.54906e-09	1.95793e-07	2.13858	77	0.0242826	360	0.000174691	2.53623	25	70	0.00957121
regulation of chondrocyte differentiation	111	4.68755e-09	5.55116e-07	2.15716	71	0.0223904	142	9.60749e-10	4.10306	26	45	0.00995406
central nervous system projection neuron axonogenesis	129	4.77252e-08	4.86317e-06	2.45794	47	0.0148218	769	0.0462773	2.77883	9	23	0.00344564
neuron recognition	144	1.18147e-07	1.0785e-05	2.01528	68	0.0214443	318	6.00138e-05	3.55073	16	32	0.00612557
pituitary gland development	146	1.30657e-07	1.17636e-05	2.08729	62	0.0195522	193	8.96612e-08	3.79845	23	43	0.00880551
thymus development	150	1.67466e-07	1.46756e-05	2.20063	54	0.0170293	403	0.000553995	2.84058	18	45	0.00689127
regulation of transcription involved in cell fate commitment	158	3.98707e-07	3.31709e-05	3.05985	28	0.00883002	603	0.0148966	3.55073	8	16	0.00306279
ventral spinal cord interneuron differentiation	163	5.95102e-07	4.79915e-05	2.8664	30	0.00946074	329	9.1979e-05	4.59506	11	17	0.00421133
developmental pigmentation	172	1.08411e-06	8.28522e-05	2.11719	51	0.0160833	749	0.0426166	2.30797	13	40	0.00497703
epithelial cell fate commitment	173	1.23959e-06	9.41873e-05	2.76263	30	0.00946074	470	0.00268582	3.99457	9	16	0.00344564
regulation of epithelial cell proliferation involved in lung morphogenesis	176	1.31219e-06	9.80039e-05	3.09699	25	0.00788395	493	0.0044825	5.32609	6	8	0.00229709
olfactory bulb interneuron differentiation	178	1.59593e-06	0.000117857	2.53884	34	0.0107222	343	0.000121027	5.32609	9	12	0.00344564
tongue development	190	4.01772e-06	0.000277963	2.6002	30	0.00946074	427	0.00116994	3.71981	11	21	0.00421133
otic vesicle development	205	1.29288e-05	0.000829021	2.58684	27	0.00851466	507	0.00537912	4.05797	8	14	0.00306279
lacrimal gland development	218	1.85689e-05	0.00111967	3.03933	20	0.00630716	637	0.0186492	5.07247	5	7	0.00191424
endothelial cell fate commitment	220	1.87626e-05	0.00112106	3.14559	19	0.0059918	637	0.0186492	5.07247	5	7	0.00191424
triglyceride biosynthetic process	267	6.71133e-05	0.00330414	2.85437	19	0.0059918	658	0.0226155	3.34186	8	17	0.00306279
GO Molecular Function
# Term Name	Binom Rank	Binom Raw P-Value	Binom FDR Q-Val	Binom Fold Enrichment	Binom Observed Region Hits	Binom Region Set Coverage	Hyper Rank	Hyper FDR Q-Val	Hyper Fold Enrichment	Hyper Observed Gene Hits	Hyper Total Genes	Hyper Gene Set Coverage
transcriptional repressor activity, RNA polymerase II core promoter proximal region sequence-specific binding	21	3.66239e-14	7.35791e-12	2.03477	136	0.0428887	20	4.15642e-07	2.45614	46	133	0.017611
transcription factor activity, RNA polymerase II distal enhancer sequence-specific binding	22	5.71222e-11	1.09545e-08	2.07742	97	0.0305897	38	0.00417311	2.10934	30	101	0.0114854
HMG box domain binding	29	3.14189e-08	4.57091e-06	3.1549	32	0.0100915	44	0.00788306	3.73761	10	19	0.00382848

[truncated: 2 more sheets: VEs - gene ontology, CNEs - gene ontology]
