# Supplementary material for: Rare variation in non-coding regions with evolutionary signatures contributes to autism spectrum disorder risk
Source: Cell Genom. 2024 Jul 16;4(8):100609. doi: 10.1016/j.xgen.2024.100609 (PMC11406188; doi:10.1016/j.xgen.2024.100609)
Supplement: Table S2. caMPRA results for HARs, VEs, and CNEs, related to Figure 2 — The p values were calculated with the Wilcoxon test and adjusted with the Benjamini-Hochberg correction. Full details of statistical analyses are in STAR Methods. [file mmc3.xlsx]

## Sheet: HAR - D1
Table S2: caMPRA results for HARs, VEs, and CNEs, Related to Fig. 2. P-values were calculated with the Wilcoxon test and adjusted with the Benjamini-Hochberg correction. Full details of statistical analyses are in STAR Methods.
probe	chr	start	end	element	median_log2_TPM_ratio	p	p.adj
HAR 280G	10	78010851	78011395	HAR 0280	4.534	6.45e-09	4.8433e-05
HAR 853A	15	31126363	31126812	HAR 0853	1.803	8.66e-08	0.000217761
HAR 3083C	X	21817023	21817482	HAR 3083	-0.337	7.11e-08	0.000217761
HAR 1236D	18	49139293	49139842	HAR 1236	3.543	1.73e-07	0.000303773
HAR 280H	10	78010887	78011416	HAR 0280	3.443	3.96e-07	0.000303773
HAR 395B	11	49597950	49598299	HAR 0395	0.61	4.45e-07	0.000303773
HAR 1443A	2	121730434	121730883	HAR 1443	0.338	2.13e-07	0.000303773
HAR 555C	12	97931396	97931935	HAR 0555	-0.274	4.23e-07	0.000303773
HAR 2857A	8	103572923	103573372	HAR 2857	-0.303	2.19e-07	0.000303773
HAR 2489B	6	91353915	91354369	HAR 2489	-0.347	3.82e-07	0.000303773
HAR 2194J	4	183113854	183114328	HAR 2194	-0.432	2.96e-07	0.000303773
HAR 1274D	18	73257143	73257597	HAR 1274	-0.438	3.78e-07	0.000303773
HAR 3090A	X	28184763	28185312	HAR 3090	-0.534	3.42e-07	0.000303773
HAR 2201A	4	188278827	188279276	HAR 2201	-0.621	2.76e-07	0.000303773
HAR 2919A	9	3886816	3887325	HAR 2919	-0.313	5.19e-07	0.000324389
HAR 2716A	7	127294992	127295441	HAR 2716	-0.534	5.4e-07	0.000324389
HAR 95A	1	88615614	88616163	HAR 0095	-0.281	6.3e-07	0.000363898
HAR 647A	13	76739408	76739857	HAR 0647	-0.297	7.61e-07	0.0003972
HAR 752B	14	36557394	36557918	HAR 0752	-0.383	7.67e-07	0.0003972
HAR 618C	13	66190939	66191438	HAR 0618	2.994	1.05e-06	0.000402044
HAR 1551A	2	192782929	192783378	HAR 1551	1.546	1.73e-06	0.000402044
HAR 2352B	5	149709397	149709846	HAR 2352	1.211	1.63e-06	0.000402044
HAR 808B	14	79959324	79959773	HAR 0808	1.192	2.04e-06	0.000402044
HAR 2056A	4	58221444	58221893	HAR 2056	1.112	2.08e-06	0.000402044
HAR 2043B	4	41844451	41844905	HAR 2043	0.879	2.02e-06	0.000402044
HAR 2603D	7	15392192	15392646	HAR 2603	0.744	2.03e-06	0.000402044
HAR 1855C	3	76596911	76597425	HAR 1855	0.553	2.19e-06	0.000402044
HAR 794A	14	69172481	69172845	HAR 0794	0.549	2.07e-06	0.000402044
HAR 1560B	2	202987887	202988336	HAR 1560	0.239	1.72e-06	0.000402044
HAR 993C	16	27811439	27811788	HAR 0993	0.206	1.54e-06	0.000402044
HAR 1402A	2	81424375	81424724	HAR 1402	0.157	1.42e-06	0.000402044
HAR 2509A	6	99633749	99634198	HAR 2509	-0.143	2.55e-06	0.000402044
HAR 1221A	18	41605118	41605467	HAR 1221	-0.201	2.21e-06	0.000402044
HAR 2098B	4	94596869	94597318	HAR 2098	-0.221	1.6e-06	0.000402044
HAR 2374D	5	164517174	164517623	HAR 2374	-0.239	1.58e-06	0.000402044
HAR 624B	13	68080344	68080793	HAR 0624	-0.251	9.72e-07	0.000402044
HAR 1608A	2	222790952	222791401	HAR 1608	-0.263	2.37e-06	0.000402044
HAR 1144C	17	71800265	71800769	HAR 1144	-0.272	2.35e-06	0.000402044
HAR 2088D	4	83049975	83050429	HAR 2088	-0.289	9.44e-07	0.000402044
HAR 498A	12	24382765	24383244	HAR 0498	-0.29	2.57e-06	0.000402044
HAR 917B	15	72513563	72513912	HAR 0917	-0.293	1.35e-06	0.000402044
HAR 586C	13	21522267	21522741	HAR 0586	-0.297	1.28e-06	0.000402044
HAR 1276B	18	73767802	73768251	HAR 1276	-0.306	1.4e-06	0.000402044
HAR 1637A	20	11108603	11109067	HAR 1637	-0.317	2.23e-06	0.000402044
HAR 1638A	20	11108603	11109067	HAR 1638	-0.317	2.23e-06	0.000402044
HAR 1224B	18	42178979	42179428	HAR 1224	-0.324	1.79e-06	0.000402044
HAR 488B	12	16859620	16860069	HAR 0488	-0.326	2.17e-06	0.000402044
HAR 860C	15	35666239	35666703	HAR 0860	-0.328	1.85e-06	0.000402044
HAR 1905A	3	110700010	110700459	HAR 1905	-0.334	2.33e-06	0.000402044
HAR 1521A	2	172977844	172978293	HAR 1521	-0.338	2.55e-06	0.000402044
HAR 1786I	3	34354266	34354730	HAR 1786	-0.34	1.69e-06	0.000402044
HAR 2135A	4	137239165	137239624	HAR 2135	-0.356	1.6e-06	0.000402044
HAR 1070A	16	80319652	80320101	HAR 1070	-0.36	2.52e-06	0.000402044
HAR 2398R	6	1287561	1288040	HAR 2398	-0.361	1.14e-06	0.000402044
HAR 1668A	20	40811062	40811511	HAR 1668	-0.367	1.22e-06	0.000402044
HAR 1060B	16	78991924	78992448	HAR 1060	-0.378	8.87e-07	0.000402044
HAR 1318A	2	16224690	16225139	HAR 1318	-0.381	2.05e-06	0.000402044
HAR 1059A	16	78925243	78925692	HAR 1059	-0.382	1.29e-06	0.000402044
HAR 2917B	9	3650463	3650912	HAR 2917	-0.391	1.24e-06	0.000402044
HAR 1356B	2	38260892	38261341	HAR 1356	-0.394	2.33e-06	0.000402044
HAR 59A	1	70080092	70080541	HAR 0059	-0.417	1.54e-06	0.000402044
HAR 630E	13	71533838	71534377	HAR 0630	-0.421	1.18e-06	0.000402044
HAR 39B	1	56204077	56204551	HAR 0039	-0.429	2.51e-06	0.000402044
HAR 1461Q	2	143026243	143026717	HAR 1461	-0.43	1.89e-06	0.000402044
HAR 2194C	4	183113705	183114179	HAR 2194	-0.457	1.67e-06	0.000402044
HAR 184A	1	214202195	214202654	HAR 0184	-0.462	1.52e-06	0.000402044
HAR 488A	12	16859565	16860024	HAR 0488	-0.474	2.36e-06	0.000402044
HAR 2925B	9	7689678	7690127	HAR 2925	-0.475	2.22e-06	0.000402044
HAR 2575A	6	164984834	164985298	HAR 2575	-0.477	1.73e-06	0.000402044
HAR 1322A	2	21676156	21676695	HAR 1322	-0.483	2.32e-06	0.000402044
HAR 675A	13	97262718	97263242	HAR 0675	-0.488	1.26e-06	0.000402044
HAR 2592A	7	11704271	11704725	HAR 2592	-0.515	1.08e-06	0.000402044
HAR 1961D	3	169183581	169184100	HAR 1961	-0.567	1.05e-06	0.000402044
HAR 782C	14	54348095	54348589	HAR 0782	0.17	2.6e-06	0.000402544
HAR 62A	1	72253828	72254307	HAR 0062	-0.533	2.63e-06	0.000403034
HAR 2598C	7	15255557	15256026	HAR 2598	-0.511	2.67e-06	0.000405031
HAR 2599C	7	15255557	15256026	HAR 2599	-0.511	2.67e-06	0.000405031
HAR 2672B	7	70017527	70017976	HAR 2672	1.082	2.9e-06	0.000405749
HAR 2394C	5	177904074	177904423	HAR 2394	0.895	3.04e-06	0.000405749
HAR 1520D	2	172430615	172431109	HAR 1520	0.832	2.94e-06	0.000405749
HAR 2503B	6	98298456	98298805	HAR 2503	0.335	3.08e-06	0.000405749
HAR 1325C	2	21742532	21742981	HAR 1325	-0.151	3.08e-06	0.000405749
HAR 1076A	16	82826172	82826621	HAR 1076	-0.157	2.79e-06	0.000405749
HAR 2078B	4	67913027	67913376	HAR 2078	-0.269	2.86e-06	0.000405749
HAR 86C	1	83969419	83969953	HAR 0086	-0.281	2.79e-06	0.000405749
HAR 467B	11	131683692	131684161	HAR 0467	-0.295	3.03e-06	0.000405749
HAR 1161A	18	7442469	7442918	HAR 1161	-0.323	3.06e-06	0.000405749
HAR 1470B	2	144617724	144618173	HAR 1470	-0.389	2.96e-06	0.000405749
HAR 3146C	X	132012798	132013347	HAR 3146	-0.395	2.78e-06	0.000405749
HAR 2104D	4	99642612	99643071	HAR 2104	-0.399	2.89e-06	0.000405749
HAR 2944C	9	13756112	13756651	HAR 2944	-0.412	2.71e-06	0.000405749
HAR 508D	12	45188812	45189276	HAR 0508	-0.359	3.21e-06	0.000408541
HAR 1251A	18	57020265	57020714	HAR 1251	-0.398	3.18e-06	0.000408541
HAR 268B	10	70013214	70013673	HAR 0268	-0.557	3.2e-06	0.000408541
HAR 3081L	X	18445667	18446121	HAR 3081	0.861	3.28e-06	0.000413942
HAR 2619A	7	25279880	25280329	HAR 2619	0.995	3.35e-06	0.00041784
HAR 2903C	9	272861	273350	HAR 2903	0.968	3.39e-06	0.00041784
HAR 1160B	18	6362908	6363357	HAR 1160	0.532	3.4e-06	0.00041784
HAR 2343A	5	141183664	141184113	HAR 2343	0.316	3.44e-06	0.00041784
HAR 2458C	6	51339363	51339882	HAR 2458	-0.37	3.45e-06	0.00041784
HAR 230A	10	8401826	8402275	HAR 0230	-0.247	3.49e-06	0.000419303
HAR 2749D	8	1649362	1649856	HAR 2749	1.338	3.58e-06	0.000423342
HAR 794B	14	69172639	69173003	HAR 0794	0.475	3.67e-06	0.000428591
HAR 384A	11	40715235	40715684	HAR 0384	-0.302	3.79e-06	0.00043449
HAR 1111C	17	42215550	42215899	HAR 1111	0.664	4.12e-06	0.000436887
HAR 1850B	3	73768689	73769138	HAR 1850	-0.257	3.96e-06	0.000436887
HAR 175D	1	208608407	208608896	HAR 0175	-0.316	3.88e-06	0.000436887
HAR 1627D	20	6631877	6632401	HAR 1627	-0.345	4.1e-06	0.000436887
HAR 2953A	9	16064573	16065072	HAR 2953	-0.398	4.16e-06	0.000436887
HAR 2055P	4	58145355	58145819	HAR 2055	-0.401	4.11e-06	0.000436887
HAR 59B	1	70080186	70080635	HAR 0059	-0.408	3.99e-06	0.000436887
HAR 1113C	17	45762322	45762831	HAR 1113	-0.465	4.03e-06	0.000436887
HAR 2353A	5	151462827	151463276	HAR 2353	-0.496	4.14e-06	0.000436887
HAR 229A	10	8164723	8165232	HAR 0229	-0.589	4.05e-06	0.000436887
HAR 1914B	3	115905216	115905665	HAR 1914	-0.3	4.25e-06	0.000437168
HAR 714A	14	26464815	26465264	HAR 0714	-0.336	4.32e-06	0.000441345
HAR 924A	15	78963952	78964406	HAR 0924	1.36	4.41e-06	0.000444492
HAR 186A	1	215846230	215846679	HAR 0186	-0.535	4.41e-06	0.000444492
HAR 1384C	2	66913976	66914470	HAR 1384	1.552	4.48e-06	0.000444612
HAR 257A	10	34217439	34217888	HAR 0257	-0.388	4.45e-06	0.000444612
HAR 3070A	9	134840511	134841000	HAR 3070	-0.396	4.5e-06	0.000444612
HAR 1576B	2	208001402	208001751	HAR 1576	0.363	4.57e-06	0.000448577
HAR 1131B	17	60318731	60319180	HAR 1131	-0.322	4.61e-06	0.000449565
HAR 2786A	8	35040510	35040959	HAR 2786	0.948	4.81e-06	0.000457194
HAR 1820B	3	63953311	63953660	HAR 1820	0.323	4.81e-06	0.000457194
HAR 621B	13	67620054	67620503	HAR 0621	-0.354	4.79e-06	0.000457194
HAR 1474B	2	145157899	145158348	HAR 1474	-0.194	5.06e-06	0.00047386
HAR 1770Q	3	15183246	15183730	HAR 1770	-0.402	5.08e-06	0.00047386
HAR 1523A	2	174524032	174524491	HAR 1523	-0.22	5.14e-06	0.000475416
HAR 18B	1	35087321	35087770	HAR 0018	-0.248	5.16e-06	0.000475416
HAR 803A	14	78365233	78365682	HAR 0803	-0.33	5.22e-06	0.000475872
HAR 286B	10	87768946	87769395	HAR 0286	-0.363	5.26e-06	0.000475872
HAR 177B	1	209630759	209631208	HAR 0177	-0.321	5.33e-06	0.000479317
HAR 1384D	2	66914012	66914506	HAR 1384	1.581	5.44e-06	0.000479354
HAR 2619B	7	25279969	25280418	HAR 2619	1.011	5.49e-06	0.000479354
HAR 2247N	5	44036045	44036494	HAR 2247	0.257	5.46e-06	0.000479354
HAR 2293D	5	95105290	95105754	HAR 2293	-0.336	5.46e-06	0.000479354
HAR 1481A	2	146487291	146487765	HAR 1481	-0.443	5.38e-06	0.000479354
HAR 3091A	X	29275529	29276008	HAR 3091	-0.269	5.54e-06	0.000480923
HAR 840B	14	103194211	103194660	HAR 0840	-0.515	5.68e-06	0.000490243
HAR 920B	15	75746120	75746634	HAR 0920	2.02	5.93e-06	0.000508896
HAR 1921A	3	120363347	120363801	HAR 1921	-0.283	6e-06	0.000511977
HAR 1749D	3	1677270	1677759	HAR 1749	-0.26	6.12e-06	0.000515143
HAR 183R	1	214102895	214103344	HAR 0183	-0.476	6.12e-06	0.000515143
HAR 2749C	8	1649353	1649842	HAR 2749	0.993	6.33e-06	0.000517918
HAR 1706A	21	27626355	27626804	HAR 1706	-0.188	6.35e-06	0.000517918
HAR 601G	13	48224444	48224893	HAR 0601	-0.314	6.26e-06	0.000517918
HAR 678A	13	97421939	97422423	HAR 0678	-0.423	6.38e-06	0.000517918
HAR 624A	13	68080320	68080769	HAR 0624	-0.211	6.44e-06	0.000519978
HAR 318C	10	122945648	122946117	HAR 0318	-0.216	6.53e-06	0.000520887
HAR 2333A	5	126514903	126515382	HAR 2333	-0.241	6.59e-06	0.000520887
HAR 1796C	3	54834413	54834882	HAR 1796	-0.269	6.56e-06	0.000520887
HAR 1837B	3	70019812	70020261	HAR 1837	-0.412	6.58e-06	0.000520887
HAR 673C	13	97207936	97208435	HAR 0673	-0.505	6.66e-06	0.000523664
HAR 302A	10	109431405	109431879	HAR 0302	-0.275	6.7e-06	0.000524066
HAR 290A	10	97948604	97949053	HAR 0290	-0.214	6.83e-06	0.000528726
HAR 2753C	8	5217641	5218090	HAR 2753	-0.253	6.83e-06	0.000528726
HAR 3167C	X	147783550	147783999	HAR 3167	-0.239	7.02e-06	0.000535159
HAR 1814B	3	60787728	60788177	HAR 1814	-0.397	7.14e-06	0.000538395
HAR 419C	11	98524477	98524981	HAR 0419	-0.404	7.12e-06	0.000538395
HAR 2411B	6	8784925	8785414	HAR 2411	0.954	7.32e-06	0.000543015
HAR 1732A	22	38549167	38549616	HAR 1732	0.84	7.79e-06	0.000563533
HAR 939A	15	94988688	94989137	HAR 0939	-0.279	7.73e-06	0.000563533
HAR 1783A	3	28307169	28307618	HAR 1783	-0.281	7.88e-06	0.000563533
HAR 3102A	X	32011110	32011559	HAR 3102	-0.424	7.84e-06	0.000563533
HAR 1908A	3	114182842	114183291	HAR 1908	-0.57	7.81e-06	0.000563533
HAR 241B	10	14233462	14233911	HAR 0241	0.629	7.95e-06	0.000565844
HAR 2257C	5	53493019	53493478	HAR 2257	-0.188	8.02e-06	0.000568134
HAR 1377D	2	59518121	59518655	HAR 1377	-0.548	8.14e-06	0.000573927
HAR 52A	1	61989628	61990147	HAR 0052	-0.245	8.18e-06	0.000574053
HAR 1292C	19	31398411	31398945	HAR 1292	-0.246	8.29e-06	0.000574421
HAR 1379A	2	60175309	60175758	HAR 1379	-0.303	8.23e-06	0.000574421
HAR 2500E	6	97670827	97671351	HAR 2500	-0.452	8.3e-06	0.000574421
HAR 1671C	20	41741752	41742221	HAR 1671	-0.439	8.4e-06	0.000578675
HAR 1354B	2	36654805	36655289	HAR 1354	-0.258	8.56e-06	0.000579936
HAR 183G	1	214102713	214103162	HAR 0183	-0.343	8.65e-06	0.000579936
HAR 2051B	4	54809684	54810143	HAR 2051	-0.35	8.57e-06	0.000579936
HAR 2897A	8	138551163	138551612	HAR 2897	-0.358	8.48e-06	0.000579936
HAR 1533A	2	177744274	177744723	HAR 1533	-0.376	8.58e-06	0.000579936
HAR 1979B	3	182020113	182020562	HAR 1979	-0.432	8.7e-06	0.000580696
HAR 1646J	20	16421616	16422100	HAR 1646	0.605	8.75e-06	0.000581449
HAR 399B	11	74630474	74630958	HAR 0399	-0.168	8.89e-06	0.00058815
HAR 2255A	5	53289920	53290374	HAR 2255	0.828	9.09e-06	0.000593537
HAR 1614I	2	226361733	226362207	HAR 1614	-0.324	9.08e-06	0.000593537
HAR 2457A	6	51293729	51294178	HAR 2457	-0.489	9.07e-06	0.000593537
HAR 3026A	9	86751028	86751477	HAR 3026	-0.246	9.23e-06	0.000597483
HAR 2641A	7	35909338	35909807	HAR 2641	-0.784	9.23e-06	0.000597483
HAR 122D	1	109260785	109261234	HAR 0122	-0.354	9.39e-06	0.000602645
HAR 313A	10	119507476	119507925	HAR 0313	0.379	9.58e-06	0.000611358
HAR 2723A	7	134501063	134501537	HAR 2723	-0.18	9.7e-06	0.000611358
HAR 909D	15	67687452	67687941	HAR 0909	-0.213	9.76e-06	0.000611358
HAR 1265B	18	69333092	69333541	HAR 1265	-0.262	9.72e-06	0.000611358
HAR 2625B	7	26764543	26764992	HAR 2625	-0.29	9.77e-06	0.000611358
HAR 431A	11	113985806	113986285	HAR 0431	-0.427	9.92e-06	0.000618168
HAR 2255B	5	53289927	53290471	HAR 2255	0.883	1e-05	0.000620579
HAR 1940N	3	147239657	147240126	HAR 1940	-0.215	1.01e-05	0.000621647
HAR 1502D	2	161453127	161453676	HAR 1502	-0.291	1.01e-05	0.000621647
HAR 699B	13	106946820	106947269	HAR 0699	-0.225	1.04e-05	0.000632337
HAR 1770E	3	15182911	15183275	HAR 1770	-0.537	1.04e-05	0.000632337
HAR 1932A	3	140102932	140103381	HAR 1932	0.601	1.08e-05	0.000636056
HAR 2728C	7	138088448	138088952	HAR 2728	0.381	1.07e-05	0.000636056
HAR 1001C	16	51136486	51136835	HAR 1001	0.089	1.07e-05	0.000636056
HAR 23B	1	42166739	42167088	HAR 0023	-0.356	1.08e-05	0.000636056
HAR 2257B	5	53492932	53493411	HAR 2257	-0.368	1.07e-05	0.000636056
HAR 1452B	2	133346803	133347252	HAR 1452	-0.384	1.08e-05	0.000636056
HAR 547C	12	92562287	92562741	HAR 0547	-0.459	1.07e-05	0.000636056
HAR 152B	1	177009144	177009593	HAR 0152	-0.414	1.09e-05	0.000639438
HAR 2749B	8	1649030	1649554	HAR 2749	0.535	1.16e-05	0.000645995
HAR 245C	10	16705450	16705899	HAR 0245	0.205	1.17e-05	0.000645995
HAR 2055H	4	58145220	58145689	HAR 2055	-0.283	1.15e-05	0.000645995
HAR 299C	10	108527821	108528270	HAR 0299	-0.318	1.14e-05	0.000645995
HAR 3083B	X	21816863	21817412	HAR 3083	-0.324	1.14e-05	0.000645995
HAR 841C	14	103708073	103708532	HAR 0841	-0.332	1.16e-05	0.000645995
HAR 1596C	2	217728982	217729431	HAR 1596	-0.36	1.14e-05	0.000645995
HAR 3126B	X	95009426	95009875	HAR 3126	-0.36	1.16e-05	0.000645995
HAR 1020B	16	62983789	62984278	HAR 1020	-0.377	1.13e-05	0.000645995
HAR 1436A	2	116606317	116606821	HAR 1436	-0.377	1.12e-05	0.000645995
HAR 798B	14	73488701	73489150	HAR 0798	-0.467	1.15e-05	0.000645995
HAR 2976A	9	24114167	24114616	HAR 2976	-0.554	1.17e-05	0.000645995
HAR 2721D	7	133463907	133464421	HAR 2721	0.72	1.2e-05	0.000657723
HAR 196C	1	218428567	218429036	HAR 0196	-0.267	1.21e-05	0.000658398
HAR 1275A	18	73333603	73334052	HAR 1275	0.658	1.24e-05	0.000660366
HAR 394B	11	49339421	49339870	HAR 0394	-0.26	1.23e-05	0.000660366
HAR 2675A	7	90755531	90755980	HAR 2675	-0.273	1.24e-05	0.000660366
HAR 2621A	7	25559950	25560399	HAR 2621	-0.278	1.22e-05	0.000660366
HAR 1596B	2	217728744	217729093	HAR 1596	-0.321	1.24e-05	0.000660366
HAR 411C	11	89232019	89232483	HAR 0411	-0.346	1.23e-05	0.000660366
HAR 3096A	X	31206030	31206479	HAR 3096	-0.442	1.26e-05	0.000663954
HAR 3104A	X	32551774	32552223	HAR 3104	-0.516	1.26e-05	0.000663954
HAR 2575B	6	164984862	164985341	HAR 2575	-0.94	1.26e-05	0.000663954
HAR 56A	1	64590536	64590995	HAR 0056	-0.196	1.27e-05	0.000666883
HAR 2043M	4	41844777	41845236	HAR 2043	1.258	1.29e-05	0.000666901
HAR 1603B	2	221381871	221382320	HAR 1603	-0.25	1.31e-05	0.000666901
HAR 300B	10	108787197	108787646	HAR 0300	-0.301	1.31e-05	0.000666901
HAR 2250B	5	50402829	50403278	HAR 2250	-0.328	1.31e-05	0.000666901
HAR 2141B	4	139646172	139646701	HAR 2141	-0.335	1.3e-05	0.000666901
HAR 2126D	4	128261238	128261742	HAR 2126	-0.375	1.28e-05	0.000666901
HAR 2221B	5	11888373	11888822	HAR 2221	-0.421	1.29e-05	0.000666901
HAR 962A	16	5561396	5561845	HAR 0962	-0.479	1.31e-05	0.000666901
HAR 2088A	4	83049583	83050042	HAR 2088	0.786	1.34e-05	0.000673047
HAR 1189C	18	35249043	35249512	HAR 1189	0.386	1.34e-05	0.000673047
HAR 2754A	8	6366238	6366702	HAR 2754	-0.268	1.34e-05	0.000673047
HAR 1676D	20	51094433	51094977	HAR 1676	-0.328	1.34e-05	0.000673047
HAR 1579B	2	208972767	208973116	HAR 1579	-0.195	1.35e-05	0.000673565
HAR 1786O	3	34354386	34354845	HAR 1786	-0.343	1.35e-05	0.000673565
HAR 1780A	3	25650755	25651204	HAR 1780	-0.227	1.37e-05	0.000679032
HAR 748A	14	34179089	34179568	HAR 0748	-0.294	1.38e-05	0.000679503
HAR 1785C	3	29482117	29482571	HAR 1785	-0.335	1.41e-05	0.000692006
HAR 109G	1	101491005	101491509	HAR 0109	1.479	1.49e-05	0.000701776
HAR 110G	1	101491005	101491509	HAR 0110	1.479	1.49e-05	0.000701776
HAR 2401A	6	2072782	2073231	HAR 2401	0.751	1.47e-05	0.000701776
HAR 2405B	6	2415436	2415885	HAR 2405	0.637	1.49e-05	0.000701776
HAR 838A	14	99502148	99502612	HAR 0838	0.381	1.47e-05	0.000701776
HAR 216D	10	235115	235644	HAR 0216	-0.236	1.48e-05	0.000701776
HAR 2458B	6	51339261	51339715	HAR 2458	-0.262	1.46e-05	0.000701776
HAR 333A	10	131129171	131129620	HAR 0333	-0.264	1.48e-05	0.000701776
HAR 1426A	2	110622421	110622870	HAR 1426	-0.266	1.5e-05	0.000701776
HAR 2514E	6	101744155	101744629	HAR 2514	-0.313	1.48e-05	0.000701776
HAR 788C	14	66386886	66387410	HAR 0788	-0.33	1.46e-05	0.000701776
HAR 1656A	20	38076326	38076775	HAR 1656	-0.433	1.49e-05	0.000701776
HAR 2272C	5	83959453	83959932	HAR 2272	-0.509	1.5e-05	0.000701776
HAR 2104B	4	99642263	99642732	HAR 2104	-0.518	1.44e-05	0.000701776
HAR 194L	1	218030743	218031197	HAR 0194	-0.218	1.51e-05	0.00070208
HAR 588B	13	23510784	23511248	HAR 0588	1.085	1.52e-05	0.000704548
HAR 1470E	2	144618257	144618606	HAR 1470	0.867	1.53e-05	0.000704833
HAR 1542A	2	182699659	182700108	HAR 1542	-0.144	1.54e-05	0.00070727
HAR 3099W	X	31441468	31441927	HAR 3099	0.502	1.55e-05	0.000707535
HAR 2993A	9	28858940	28859389	HAR 2993	-0.502	1.55e-05	0.000707535
HAR 757I	14	37539862	37540311	HAR 0757	-0.42	1.58e-05	0.000719044
HAR 1437B	2	117483980	117484429	HAR 1437	-0.286	1.59e-05	0.000721408
HAR 1191A	18	35526256	35526725	HAR 1191	-0.434	1.61e-05	0.000728283
HAR 2634B	7	28489650	28490099	HAR 2634	0.692	1.63e-05	0.000728552
HAR 1931C	3	139493498	139493947	HAR 1931	0.184	1.63e-05	0.000728552
HAR 2825B	8	72637477	72637926	HAR 2825	-0.251	1.62e-05	0.000728552
HAR 461A	11	130965202	130965661	HAR 0461	-0.513	1.64e-05	0.000730846
HAR 313B	10	119507505	119507954	HAR 0313	0.57	1.73e-05	0.0007509
HAR 2956B	9	16285888	16286237	HAR 2956	0.301	1.71e-05	0.0007509
HAR 1853A	3	76414366	76414825	HAR 1853	0.19	1.73e-05	0.0007509
HAR 1034A	16	68690418	68690867	HAR 1034	-0.245	1.7e-05	0.0007509
HAR 2748B	8	861181	861630	HAR 2748	-0.347	1.72e-05	0.0007509
HAR 1978A	3	180952203	180952652	HAR 1978	-0.432	1.71e-05	0.0007509
HAR 2990D	9	26760176	26760665	HAR 2990	-0.447	1.72e-05	0.0007509
HAR 1547B	2	190306120	190306569	HAR 1547	0.701	1.75e-05	0.000753027
HAR 1994A	3	194182724	194183173	HAR 1994	-0.229	1.77e-05	0.000753027
HAR 1176C	18	23915691	23916145	HAR 1176	-0.287	1.77e-05	0.000753027
HAR 1885A	3	87695733	87696182	HAR 1885	-0.366	1.76e-05	0.000753027
HAR 763B	14	40375137	40375636	HAR 0763	-0.475	1.76e-05	0.000753027
HAR 3074B	X	9373320	9373769	HAR 3074	-0.278	1.79e-05	0.000759385
HAR 2571B	6	163148927	163149376	HAR 2571	1.985	1.81e-05	0.000761417
HAR 1927B	3	137020150	137020599	HAR 1927	-0.455	1.81e-05	0.000761417
HAR 1219B	18	39929266	39929645	HAR 1219	-0.211	1.82e-05	0.000763485
HAR 510A	12	54196925	54197374	HAR 0510	0.326	1.84e-05	0.00076546
HAR 811B	14	80280214	80280663	HAR 0811	-0.152	1.83e-05	0.00076546
HAR 2067C	4	59154672	59155196	HAR 2067	-0.324	1.9e-05	0.000781759
HAR 2357A	5	154878188	154878732	HAR 2357	-0.417	1.95e-05	0.000791489
HAR 2598A	7	15255338	15255867	HAR 2598	-0.456	1.95e-05	0.000791489
HAR 2599A	7	15255338	15255867	HAR 2599	-0.456	1.95e-05	0.000791489
HAR 1746B	3	1007782	1008271	HAR 1746	0.713	1.97e-05	0.000795308
HAR 227A	10	7361943	7362392	HAR 0227	-0.208	1.99e-05	0.000801228
HAR 1770C	3	15182881	15183245	HAR 1770	-0.225	2e-05	0.000802824
HAR 1386D	2	67153907	67154406	HAR 1386	-0.358	2.01e-05	0.000802824
HAR 1360D	2	44252246	44252720	HAR 1360	-0.404	2.01e-05	0.000802824
HAR 1798D	3	55577410	55577929	HAR 1798	0.289	2.07e-05	0.000806593
HAR 219C	10	3324216	3324710	HAR 0219	0.158	2.08e-05	0.000806593
HAR 3138C	X	123899641	123900095	HAR 3138	-0.255	2.06e-05	0.000806593
HAR 1334B	2	23124910	23125359	HAR 1334	-0.267	2.09e-05	0.000806593
HAR 2502B	6	97835986	97836485	HAR 2502	-0.335	2.1e-05	0.000806593
HAR 2281D	5	88753956	88754455	HAR 2281	-0.341	2.04e-05	0.000806593
HAR 1244C	18	53726593	53727052	HAR 1244	-0.378	2.05e-05	0.000806593
HAR 1608B	2	222791013	222791462	HAR 1608	-0.439	2.1e-05	0.000806593
HAR 2194K	4	183113881	183114330	HAR 2194	-0.446	2.08e-05	0.000806593
HAR 2905B	9	603032	603496	HAR 2905	-0.451	2.1e-05	0.000806593
HAR 2958B	9	16626664	16627133	HAR 2958	-0.273	2.13e-05	0.000813953
HAR 997A	16	48722231	48722680	HAR 0997	-0.328	2.14e-05	0.000815698
HAR 1211A	18	38012123	38012572	HAR 1211	-0.347	2.17e-05	0.000816768
HAR 3169B	X	149314270	149314724	HAR 3169	-0.374	2.15e-05	0.000816768
HAR 2793A	8	37211086	37211630	HAR 2793	-0.422	2.17e-05	0.000816768
HAR 2660A	7	67529069	67529518	HAR 2660	-0.474	2.17e-05	0.000816768
HAR 2676B	7	91033539	91033988	HAR 2676	-0.307	2.18e-05	0.000818481
HAR 2609A	7	19034845	19035294	HAR 2609	-0.121	2.19e-05	0.000819841
HAR 1104D	17	33395800	33396249	HAR 1104	-0.265	2.2e-05	0.000819841
HAR 1939C	3	146671673	146672137	HAR 1939	-0.358	2.2e-05	0.000819841
HAR 792A	14	68622656	68623105	HAR 0792	-0.589	2.26e-05	0.000840116
HAR 417D	11	96831756	96832300	HAR 0417	-0.196	2.31e-05	0.000854472
HAR 2903B	9	272699	273218	HAR 2903	1.026	2.33e-05	0.000855039
HAR 1084F	17	5987	6436	HAR 1084	0.825	2.33e-05	0.000855039
HAR 1081D	16	87099105	87099649	HAR 1081	0.317	2.33e-05	0.000855039
HAR 682B	13	97925565	97926014	HAR 0682	-0.321	2.34e-05	0.000855039
HAR 68A	1	76605581	76606030	HAR 0068	-0.293	2.37e-05	0.000859726
HAR 93C	1	88393026	88393485	HAR 0093	-0.362	2.37e-05	0.000859726
HAR 1701C	21	19722344	19722858	HAR 1701	0.599	2.4e-05	0.000862278
HAR 2339B	5	134570186	134570735	HAR 2339	-0.214	2.4e-05	0.000862278
HAR 3060D	9	125044070	125044614	HAR 3060	-0.413	2.39e-05	0.000862278
HAR 1025B	16	64347008	64347457	HAR 1025	-0.232	2.46e-05	0.000870762
HAR 140D	1	163207725	163208229	HAR 0140	-0.279	2.46e-05	0.000870762
HAR 1828A	3	67750056	67750505	HAR 1828	-0.309	2.46e-05	0.000870762
HAR 2345B	5	142005062	142005536	HAR 2345	-0.355	2.47e-05	0.000870762
HAR 385B	11	42070942	42071391	HAR 0385	-0.403	2.43e-05	0.000870762
HAR 174A	1	204900412	204900861	HAR 0174	-0.251	2.5e-05	0.000879274
HAR 2330B	5	126238043	126238522	HAR 2330	-0.269	2.52e-05	0.000884237
HAR 2030D	4	30832153	30832682	HAR 2030	-0.265	2.54e-05	0.00088711
HAR 155D	1	177581163	177581627	HAR 0155	-0.235	2.55e-05	0.000888536
HAR 978B	16	8407924	8408373	HAR 0978	-0.39	2.56e-05	0.000889956
HAR 1133C	17	63435089	63435438	HAR 1133	1.055	2.58e-05	0.000890083
HAR 2758D	8	10981750	10982199	HAR 2758	0.445	2.57e-05	0.000890083
HAR 1495A	2	156619168	156619617	HAR 1495	0.142	2.59e-05	0.000890083
HAR 182C	1	213759730	213760219	HAR 0182	-0.333	2.58e-05	0.000890083
HAR 258B	10	36238274	36238738	HAR 0258	-0.196	2.61e-05	0.00089287
HAR 2486D	6	87142318	87142842	HAR 2486	-0.322	2.62e-05	0.000894254
HAR 567C	12	108876452	108876951	HAR 0567	0.4	2.67e-05	0.000897743
HAR 1269A	18	72510914	72511363	HAR 1269	0.318	2.69e-05	0.000897743
HAR 2511B	6	100591699	100592148	HAR 2511	-0.087	2.66e-05	0.000897743
HAR 2439M	6	38516093	38516547	HAR 2439	-0.265	2.69e-05	0.000897743
HAR 1770D	3	15182889	15183253	HAR 1770	-0.324	2.69e-05	0.000897743
HAR 589B	13	24928427	24928966	HAR 0589	-0.366	2.68e-05	0.000897743
HAR 1334A	2	23124875	23125334	HAR 1334	-0.302	2.72e-05	0.000897779
HAR 71B	1	79757988	79758437	HAR 0071	-0.305	2.72e-05	0.000897779
HAR 18A	1	35087309	35087758	HAR 0018	-0.345	2.71e-05	0.000897779
HAR 710A	14	23840707	23841156	HAR 0710	-0.599	2.72e-05	0.000897779
HAR 2129C	4	130284153	130284642	HAR 2129	-0.326	2.74e-05	0.000900423
HAR 752D	14	36557773	36558267	HAR 0752	-0.262	2.77e-05	0.000904345
HAR 2196B	4	183228709	183229218	HAR 2196	-0.192	2.82e-05	0.000918672
HAR 1632B	20	8252257	8252706	HAR 1632	-0.278	2.84e-05	0.000922442
HAR 681D	13	97712937	97713416	HAR 0681	-0.286	2.85e-05	0.000922442
HAR 290B	10	97948660	97949139	HAR 0290	-0.497	2.85e-05	0.000922442
HAR 3046A	9	116559659	116560108	HAR 3046	0.677	2.9e-05	0.000922716
HAR 1064B	16	79336420	79336869	HAR 1064	-0.256	2.89e-05	0.000922716
HAR 1132A	17	62538336	62538785	HAR 1132	-0.267	2.89e-05	0.000922716
HAR 1392A	2	76782758	76783207	HAR 1392	-0.282	2.87e-05	0.000922716
HAR 522A	12	72374128	72374577	HAR 0522	-0.295	2.87e-05	0.000922716
HAR 425D	11	109404096	109404550	HAR 0425	-0.548	2.9e-05	0.000922716
HAR 242E	10	14765687	14766216	HAR 0242	-0.562	2.86e-05	0.000922716
HAR 489B	12	17290390	17290864	HAR 0489	-0.251	2.94e-05	0.000929535
HAR 2704B	7	115369233	115369682	HAR 2704	-0.392	2.94e-05	0.000929535
HAR 316Q	10	120175491	120175940	HAR 0316	-0.276	2.96e-05	0.000931935
HAR 324C	10	125156147	125156651	HAR 0324	0.319	2.97e-05	0.000933127
HAR 1551B	2	192783054	192783503	HAR 1551	1.003	3.05e-05	0.000940552
HAR 159A	1	183746155	183746604	HAR 0159	0.46	3.05e-05	0.000940552
HAR 2425D	6	19976673	19977142	HAR 2425	-0.076	3.01e-05	0.000940552
HAR 1308A	2	6704270	6704729	HAR 1308	-0.205	3.02e-05	0.000940552
HAR 2473C	6	67181369	67181818	HAR 2473	-0.273	3.04e-05	0.000940552
HAR 1340D	2	25303975	25304429	HAR 1340	-0.291	3.02e-05	0.000940552
HAR 755C	14	37384106	37384595	HAR 0755	-0.305	3.02e-05	0.000940552
HAR 732C	14	33488592	33489041	HAR 0732	-0.324	3.04e-05	0.000940552
HAR 2136B	4	137813199	137813548	HAR 2136	-0.372	3.04e-05	0.000940552
HAR 2725A	7	135841265	135841714	HAR 2725	-0.419	3.07e-05	0.00094478
HAR 1312B	2	11242408	11242857	HAR 1312	-0.408	3.08e-05	0.000945919
HAR 816B	14	82447307	82447756	HAR 0816	-0.256	3.09e-05	0.000947053
HAR 2411A	6	8784901	8785370	HAR 2411	0.526	3.12e-05	0.00094803
HAR 1487A	2	147955637	147956176	HAR 1487	-0.087	3.15e-05	0.00094803
HAR 1230A	18	44901608	44902062	HAR 1230	-0.237	3.12e-05	0.00094803
HAR 916A	15	71889169	71889623	HAR 0916	-0.266	3.11e-05	0.00094803
HAR 1867G	3	81894316	81894835	HAR 1867	-0.301	3.14e-05	0.00094803
HAR 656A	13	87805562	87806011	HAR 0656	-0.45	3.11e-05	0.00094803
HAR 1473A	2	145144493	145144987	HAR 1473	-0.774	3.15e-05	0.00094803
HAR 867C	15	36587179	36587628	HAR 0867	-0.267	3.17e-05	0.000950241
HAR 1833A	3	68683035	68683484	HAR 1833	0.615	3.19e-05	0.000954331
HAR 2328B	5	125312075	125312569	HAR 2328	-0.261	3.21e-05	0.000958405
HAR 2850D	8	94091030	94091479	HAR 2850	0.083	3.23e-05	0.000958659
HAR 1654B	20	36479401	36479850	HAR 1654	-0.355	3.23e-05	0.000958659
HAR 461C	11	130965435	130965949	HAR 0461	-0.371	3.22e-05	0.000958659
HAR 2710B	7	124667104	124667553	HAR 2710	-0.193	3.26e-05	0.000959974
HAR 1102C	17	31643758	31644217	HAR 1102	-0.25	3.26e-05	0.000959974
HAR 2285C	5	91951904	91952378	HAR 2285	-0.251	3.25e-05	0.000959974
HAR 2962C	9	16718031	16718485	HAR 2962	-0.499	3.29e-05	0.000965024
HAR 1229M	18	44068991	44069440	HAR 1229	-0.233	3.31e-05	0.000968998
HAR 1044A	16	73573451	73573900	HAR 1044	-0.212	3.32e-05	0.000969185
HAR 1814A	3	60787649	60788098	HAR 1814	-0.387	3.33e-05	0.000969185
HAR 1948A	3	157675955	157676404	HAR 1948	0.194	3.36e-05	0.000976025
HAR 982B	16	16537882	16538386	HAR 0982	-0.243	3.39e-05	0.000982838
HAR 197C	1	223059961	223060460	HAR 0197	-0.4	3.4e-05	0.000983838
HAR 2693B	7	111611248	111611697	HAR 2693	-0.301	3.43e-05	0.00099061
HAR 863A	15	36049270	36049804	HAR 0863	-0.288	3.47e-05	0.000998323
HAR 2786B	8	35040697	35041146	HAR 2786	-0.2	3.52e-05	0.00100884
HAR 1911A	3	114304442	114304916	HAR 1911	-0.265	3.52e-05	0.00100884
HAR 343A	11	7435609	7436058	HAR 0343	0.846	3.53e-05	0.00100978
HAR 924B	15	78964016	78964465	HAR 0924	1.231	3.57e-05	0.00101735
HAR 1140B	17	69677282	69677786	HAR 1140	-0.401	3.57e-05	0.00101735
HAR 2106D	4	101509360	101509709	HAR 2106	0.926	3.59e-05	0.00102111
HAR 934B	15	91009348	91009872	HAR 0934	-0.21	3.6e-05	0.00102202
HAR 1093B	17	6063524	6063973	HAR 1093	0.753	3.65e-05	0.00102828
HAR 1326D	2	21873163	21873632	HAR 1326	-0.269	3.67e-05	0.00102828
HAR 981A	16	13576944	13577393	HAR 0981	-0.349	3.66e-05	0.00102828
HAR 2145D	4	145793927	145794456	HAR 2145	-0.372	3.65e-05	0.00102828
HAR 2441F	6	40489159	40489608	HAR 2441	-0.638	3.67e-05	0.00102828
HAR 1646G	20	16421564	16422028	HAR 1646	0.863	3.72e-05	0.00103842
HAR 2649A	7	39447166	39447615	HAR 2649	0.383	3.73e-05	0.00103928
HAR 2197A	4	183505029	183505578	HAR 2197	-0.298	3.78e-05	0.00104738
HAR 212B	1	245388941	245389390	HAR 0212	-0.305	3.78e-05	0.00104738
HAR 2972C	9	23140003	23140477	HAR 2972	-0.36	3.78e-05	0.00104738
HAR 1160A	18	6362772	6363221	HAR 1160	0.644	3.84e-05	0.00105428
HAR 2058C	4	58304078	58304427	HAR 2058	-0.226	3.83e-05	0.00105428
HAR 1831D	3	68113674	68114168	HAR 1831	-0.268	3.84e-05	0.00105428
HAR 1948B	3	157676002	157676466	HAR 1948	-0.436	3.84e-05	0.00105428
HAR 355C	11	17786961	17787425	HAR 0355	0.372	3.9e-05	0.00105722
HAR 3074A	X	9373237	9373686	HAR 3074	-0.216	3.9e-05	0.00105722
HAR 1934B	3	141883209	141883658	HAR 1934	-0.368	3.88e-05	0.00105722
HAR 1723C	21	46096423	46096772	HAR 1723	-0.204	3.91e-05	0.00105802
HAR 2680B	7	95531450	95531904	HAR 2680	0.382	4e-05	0.00105947
HAR 2331A	5	126260190	126260639	HAR 2331	-0.153	3.97e-05	0.00105947
HAR 3095D	X	30519974	30520433	HAR 3095	-0.199	3.98e-05	0.00105947
HAR 604A	13	53837310	53837669	HAR 0604	-0.22	3.99e-05	0.00105947
HAR 218F	10	2117478	2117927	HAR 0218	-0.232	3.97e-05	0.00105947
HAR 813F	14	82129138	82129672	HAR 0813	-0.354	4e-05	0.00105947
HAR 2349C	5	146079415	146079934	HAR 2349	-0.499	3.97e-05	0.00105947
HAR 1908C	3	114182936	114183385	HAR 1908	0.313	4.02e-05	0.00106103
HAR 3122C	X	78290256	78290780	HAR 3122	-0.242	4.02e-05	0.00106103
HAR 2187J	4	182272721	182273225	HAR 2187	-0.195	4.03e-05	0.0010618
HAR 3099S	X	31441393	31441852	HAR 3099	0.779	4.04e-05	0.00106257
HAR 839B	14	99692779	99693228	HAR 0839	0.366	4.1e-05	0.00106538
HAR 82C	1	83230964	83231448	HAR 0082	-0.2	4.15e-05	0.00106538
HAR 83C	1	83230964	83231448	HAR 0083	-0.2	4.15e-05	0.00106538
HAR 1339I	2	23831702	23832251	HAR 1339	-0.238	4.14e-05	0.00106538
HAR 712A	14	26098889	26099338	HAR 0712	-0.306	4.11e-05	0.00106538
HAR 797D	14	73430350	73430799	HAR 0797	-0.318	4.14e-05	0.00106538
HAR 786B	14	61690028	61690477	HAR 0786	-0.321	4.09e-05	0.00106538
HAR 286A	10	87768923	87769372	HAR 0286	-0.322	4.13e-05	0.00106538
HAR 1544A	2	184418770	184419219	HAR 1544	-0.347	4.14e-05	0.00106538
HAR 145A	1	170717338	170717802	HAR 0145	-0.358	4.08e-05	0.00106538
HAR 1422A	2	107768282	107768731	HAR 1422	-0.41	4.1e-05	0.00106538
HAR 1866D	3	81389507	81389996	HAR 1866	-0.413	4.12e-05	0.00106538
HAR 3096B	X	31206058	31206507	HAR 3096	-0.489	4.15e-05	0.00106538
HAR 838B	14	99502193	99502702	HAR 0838	0.574	4.17e-05	0.00106547
HAR 1335B	2	23215908	23216357	HAR 1335	-0.199	4.2e-05	0.00106547
HAR 3100D	X	31850469	31850953	HAR 3100	-0.201	4.2e-05	0.00106547
HAR 2788A	8	35474597	35475046	HAR 2788	-0.264	4.18e-05	0.00106547
HAR 2376D	5	164597988	164598357	HAR 2376	-0.282	4.2e-05	0.00106547
HAR 1597A	2	218770043	218770497	HAR 1597	0.274	4.25e-05	0.00106733
HAR 2024A	4	25823085	25823549	HAR 2024	0.242	4.25e-05	0.00106733
HAR 549C	12	92788585	92789034	HAR 0549	-0.215	4.22e-05	0.00106733
HAR 1921D	3	120363976	120364510	HAR 1921	-0.386	4.24e-05	0.00106733
HAR 1786Q	3	34354413	34354872	HAR 1786	-0.405	4.24e-05	0.00106733
HAR 2426D	6	20034742	20035286	HAR 2426	-0.456	4.25e-05	0.00106733
HAR 374B	11	33928390	33928939	HAR 0374	-0.448	4.26e-05	0.00106806
HAR 2974C	9	24059665	24060139	HAR 2974	-0.355	4.33e-05	0.0010838
HAR 3115B	X	42101235	42101584	HAR 3115	0.346	4.38e-05	0.00109267
HAR 2548A	6	140640144	140640613	HAR 2548	0.404	4.41e-05	0.0010947
HAR 2638B	7	33633444	33633793	HAR 2638	-0.204	4.41e-05	0.0010947
HAR 360A	11	28139005	28139514	HAR 0360	-0.308	4.41e-05	0.0010947
HAR 1140D	17	69677671	69678145	HAR 1140	-0.322	4.42e-05	0.00109537
HAR 2088F	4	83050315	83050784	HAR 2088	-0.262	4.45e-05	0.00110099
HAR 2091B	4	84922832	84923281	HAR 2091	-0.139	4.52e-05	0.00110148
HAR 453A	11	125062936	125063385	HAR 0453	-0.259	4.54e-05	0.00110148
HAR 1748B	3	1273482	1273931	HAR 1748	-0.292	4.52e-05	0.00110148
HAR 1770N	3	15183021	15183385	HAR 1770	-0.294	4.5e-05	0.00110148
HAR 2716B	7	127295028	127295477	HAR 2716	-0.325	4.53e-05	0.00110148
HAR 2721C	7	133463795	133464299	HAR 2721	-0.325	4.48e-05	0.00110148
HAR 2301A	5	106712334	106712833	HAR 2301	-0.341	4.54e-05	0.00110148
HAR 438D	11	115350456	115350935	HAR 0438	-0.433	4.51e-05	0.00110148
HAR 188C	1	216886220	216886769	HAR 0188	-0.473	4.54e-05	0.00110148
HAR 2238C	5	31061321	31061835	HAR 2238	-0.558	4.51e-05	0.00110148
HAR 1143B	17	71770956	71771450	HAR 1143	0.402	4.56e-05	0.00110277
HAR 2880N	8	118214630	118215079	HAR 2880	-0.344	4.64e-05	0.00111852
HAR 2608C	7	18534726	18535200	HAR 2608	0.16	4.67e-05	0.00112394
HAR 851A	15	28661954	28662403	HAR 0851	-0.245	4.68e-05	0.00112455
HAR 545A	12	91997366	91997890	HAR 0545	-0.31	4.7e-05	0.00112755
HAR 1211C	18	38012358	38012807	HAR 1211	-0.273	4.72e-05	0.00112874
HAR 882B	15	38030830	38031279	HAR 0882	-0.368	4.72e-05	0.00112874
HAR 2173A	4	174656584	174657033	HAR 2173	-0.088	4.74e-05	0.00112993
HAR 681C	13	97712872	97713356	HAR 0681	-0.278	4.74e-05	0.00112993
HAR 2788B	8	35474754	35475203	HAR 2788	-0.244	4.76e-05	0.0011329
HAR 3098C	X	31432607	31433061	HAR 3098	-0.411	4.77e-05	0.00113348
HAR 271B	10	75208561	75209010	HAR 0271	0.077	4.79e-05	0.00113643
HAR 1111G	17	42215834	42216303	HAR 1111	-0.389	4.8e-05	0.00113701
HAR 238G	10	10887083	10887432	HAR 0238	0.383	4.85e-05	0.00113808
HAR 2481B	6	77595210	77595559	HAR 2481	-0.175	4.83e-05	0.00113808
HAR 1626B	20	6542317	6542766	HAR 1626	-0.272	4.83e-05	0.00113808
HAR 221D	10	4764297	4764766	HAR 0221	-0.277	4.84e-05	0.00113808
HAR 1104I	17	33395872	33396331	HAR 1104	-0.324	4.82e-05	0.00113808
HAR 501D	12	33947657	33948141	HAR 0501	-0.334	4.85e-05	0.00113808
HAR 2620C	7	25357647	25358126	HAR 2620	-0.178	4.88e-05	0.00114156
HAR 2767B	8	18438079	18438553	HAR 2767	-0.428	4.88e-05	0.00114156
HAR 2562B	6	149557610	149558124	HAR 2562	-0.403	4.89e-05	0.00114212
HAR 421A	11	103151076	103151525	HAR 0421	-0.301	4.91e-05	0.00114501
HAR 1823B	3	64575627	64576076	HAR 1823	0.768	4.94e-05	0.00114844
HAR 769B	14	46268709	46269158	HAR 0769	-0.5	4.94e-05	0.00114844
HAR 2856B	8	100886237	100886686	HAR 2856	-0.2	5.04e-05	0.0011609
HAR 3040D	9	109378368	109378897	HAR 3040	-0.211	5.04e-05	0.0011609
HAR 229C	10	8165108	8165642	HAR 0229	-0.367	5.04e-05	0.0011609
HAR 610B	13	60159269	60159718	HAR 0610	-0.181	5.08e-05	0.00116298
HAR 599D	13	43889846	43890340	HAR 0599	-0.225	5.06e-05	0.00116298
HAR 202A	1	232170298	232170747	HAR 0202	-0.231	5.08e-05	0.00116298
HAR 232A	10	8576023	8576472	HAR 0232	0.573	5.13e-05	0.00116781
HAR 2507B	6	99164001	99164350	HAR 2507	0.483	5.14e-05	0.00116781
HAR 944E	15	96389250	96389789	HAR 0944	0.29	5.14e-05	0.00116781
HAR 646D	13	75541083	75541612	HAR 0646	-0.257	5.14e-05	0.00116781
HAR 2841A	8	85298183	85298632	HAR 2841	-0.298	5.13e-05	0.00116781
HAR 1005C	16	54162452	54162981	HAR 1005	-0.232	5.17e-05	0.00117109
HAR 2055O	4	58145339	58145803	HAR 2055	-0.511	5.17e-05	0.00117109
HAR 1989B	3	190262880	190263399	HAR 1989	-0.339	5.19e-05	0.00117208
HAR 1864B	3	81210827	81211326	HAR 1864	-0.52	5.19e-05	0.00117208
HAR 1976B	3	178386900	178387349	HAR 1976	-0.125	5.27e-05	0.00118303
HAR 694B	13	105464922	105465371	HAR 0694	-0.367	5.27e-05	0.00118303
HAR 2760B	8	13025966	13026415	HAR 2760	-0.145	5.31e-05	0.00119023
HAR 3049B	9	118420668	118421117	HAR 3049	-0.404	5.33e-05	0.00119294
HAR 2404B	6	2396243	2396762	HAR 2404	0.33	5.38e-05	0.00119522
HAR 2404C	6	2396501	2396965	HAR 2404	-0.129	5.37e-05	0.00119522
HAR 3044B	9	110726002	110726451	HAR 3044	-0.202	5.35e-05	0.00119522
HAR 1021A	16	63166942	63167421	HAR 1021	-0.235	5.36e-05	0.00119522
HAR 2648A	7	39224369	39224818	HAR 2648	-0.281	5.42e-05	0.00120233
HAR 3068A	9	129126109	129126558	HAR 3068	-0.17	5.48e-05	0.0012085
HAR 2398O	6	1287515	1288009	HAR 2398	-0.212	5.48e-05	0.0012085
HAR 88B	1	87718083	87718557	HAR 0088	-0.232	5.48e-05	0.0012085
HAR 568A	12	109691902	109692356	HAR 0568	-0.595	5.52e-05	0.00121553
HAR 2360C	5	155677856	155678330	HAR 2360	-0.256	5.57e-05	0.00121939
HAR 2342B	5	141098534	141099048	HAR 2342	-0.307	5.57e-05	0.00121939
HAR 2371D	5	163512148	163512617	HAR 2371	-0.388	5.57e-05	0.00121939
HAR 2784A	8	34083655	34084204	HAR 2784	-0.421	5.56e-05	0.00121939
HAR 1619C	2	237776540	237776989	HAR 1619	0.245	5.59e-05	0.00122199
HAR 1579A	2	208972585	208973034	HAR 1579	-0.969	5.63e-05	0.00122716
HAR 180A	1	210435908	210436357	HAR 0180	0.286	5.65e-05	0.00122796
HAR 1990B	3	193016167	193016616	HAR 1990	-0.453	5.65e-05	0.00122796
HAR 277A	10	77780943	77781437	HAR 0277	-0.432	5.68e-05	0.00123091
HAR 597B	13	42280963	42281412	HAR 0597	-0.39	5.74e-05	0.00123855
HAR 2398Q	6	1287530	1288079	HAR 2398	-0.766	5.74e-05	0.00123855
HAR 2580A	7	4057735	4058184	HAR 2580	-0.198	5.8e-05	0.0012497
HAR 2332B	5	126398357	126398841	HAR 2332	-0.285	5.82e-05	0.00125222
HAR 2713C	7	126697742	126698211	HAR 2713	0.617	5.88e-05	0.00125896
HAR 2878A	8	117487491	117487940	HAR 2878	0.22	5.88e-05	0.00125896
HAR 1785D	3	29482328	29482807	HAR 1785	-0.214	5.91e-05	0.00125896
HAR 1314C	2	12061356	12061860	HAR 1314	-0.358	5.9e-05	0.00125896
HAR 950B	15	97092272	97092781	HAR 0950	-0.376	5.9e-05	0.00125896
HAR 494C	12	23139194	23139673	HAR 0494	-0.405	5.89e-05	0.00125896
HAR 3111B	X	39625152	39625601	HAR 3111	0.201	5.92e-05	0.0012593
HAR 836V	14	99071920	99072384	HAR 0836	-0.545	5.93e-05	0.00125964
HAR 979B	16	8483194	8483543	HAR 0979	-0.22	5.96e-05	0.00126067
HAR 1261B	18	64447376	64447915	HAR 1261	-0.249	5.96e-05	0.00126067
HAR 1262B	18	64447376	64447915	HAR 1262	-0.249	5.96e-05	0.00126067
HAR 2145C	4	145793816	145794280	HAR 2145	-0.251	5.96e-05	0.00126067
HAR 2784D	8	34084144	34084648	HAR 2784	-0.322	5.98e-05	0.00126312
HAR 2639M	7	33740273	33740747	HAR 2639	-0.409	6.01e-05	0.00126412
HAR 877A	15	37190592	37191086	HAR 0877	-0.422	6e-05	0.00126412
HAR 294A	10	103726483	103726932	HAR 0294	-0.534	6.01e-05	0.00126412
HAR 817A	14	82575595	82576044	HAR 0817	-0.241	6.04e-05	0.00126865
HAR 619A	13	67009174	67009628	HAR 0619	-0.194	6.05e-05	0.00126898
HAR 2376A	5	164597618	164598037	HAR 2376	-0.577	6.06e-05	0.0012693
HAR 65C	1	74534540	74534989	HAR 0065	-0.27	6.09e-05	0.00127381
HAR 2214A	5	5373994	5374538	HAR 2214	-0.203	6.16e-05	0.00128309
HAR 1916F	3	116606702	116607151	HAR 1916	-0.249	6.2e-05	0.00128963
HAR 1547A	2	190306102	190306551	HAR 1547	0.635	6.23e-05	0.00129408
HAR 836U	14	99071906	99072370	HAR 0836	-0.426	6.26e-05	0.00129852
HAR 20B	1	38445144	38445638	HAR 0020	-0.257	6.28e-05	0.00129908
HAR 1366B	2	49465001	49465550	HAR 1366	-0.426	6.3e-05	0.00130142
HAR 2968C	9	18448166	18448530	HAR 2968	-0.244	6.36e-05	0.00131201
HAR 2671D	7	69944461	69944980	HAR 2671	-0.263	6.42e-05	0.00132076
HAR 769A	14	46268334	46268783	HAR 0769	-0.199	6.43e-05	0.00132101
HAR 1686A	20	61717008	61717457	HAR 1686	0.669	6.49e-05	0.00132248
HAR 1926B	3	136988401	136988850	HAR 1926	0.338	6.46e-05	0.00132248
HAR 88A	1	87718067	87718531	HAR 0088	-0.302	6.48e-05	0.00132248
HAR 655A	13	85121345	85121794	HAR 0655	-0.303	6.49e-05	0.00132248
HAR 3125A	X	86317817	86318311	HAR 3125	-0.427	6.49e-05	0.00132248
HAR 912A	15	70110966	70111415	HAR 0912	-0.479	6.45e-05	0.00132248
HAR 3016D	9	81483887	81484351	HAR 3016	-0.12	6.55e-05	0.0013329
HAR 824Q	14	88361050	88361529	HAR 0824	-0.144	6.62e-05	0.0013365
HAR 483B	12	16124991	16125440	HAR 0483	-0.259	6.63e-05	0.0013365
HAR 2500D	6	97670593	97671142	HAR 2500	-0.267	6.63e-05	0.0013365
HAR 293A	10	100605405	100605854	HAR 0293	-0.292	6.62e-05	0.0013365
HAR 2287B	5	92216121	92216570	HAR 2287	-0.381	6.6e-05	0.0013365
HAR 1036A	16	72201184	72201633	HAR 1036	-0.49	6.6e-05	0.0013365
HAR 2398T	6	1287587	1288136	HAR 2398	-0.516	6.67e-05	0.00134096
HAR 1015B	16	61598416	61598865	HAR 1015	-0.321	6.71e-05	0.0013472
HAR 1480C	2	146258195	146258689	HAR 1480	-0.205	6.75e-05	0.00135342
HAR 2650A	7	41460208	41460657	HAR 2650	-0.269	6.86e-05	0.00136999
HAR 1149B	17	75038802	75039251	HAR 1149	-0.21	6.88e-05	0.00137216
HAR 2332G	5	126398985	126399444	HAR 2332	0.193	6.91e-05	0.0013745
HAR 887B	15	46392186	46392635	HAR 0887	-0.332	6.91e-05	0.0013745
HAR 858C	15	34030500	34030949	HAR 0858	-0.273	6.93e-05	0.00137665
HAR 794D	14	69172850	69173324	HAR 0794	-0.24	6.97e-05	0.00138277
HAR 614B	13	63665659	63666203	HAR 0614	-0.266	7e-05	0.00138689
HAR 243C	10	16500366	16500815	HAR 0243	-0.193	7.05e-05	0.00139312
HAR 1935D	3	143201712	143202161	HAR 1935	-0.357	7.05e-05	0.00139312
HAR 2304C	5	107099706	107100160	HAR 2304	-0.43	7.11e-05	0.00140129
HAR 162A	1	192111379	192111828	HAR 0162	-0.279	7.15e-05	0.00140732
HAR 2362K	5	157753383	157753832	HAR 2362	-0.35	7.17e-05	0.00140941
HAR 2548E	6	140640233	140640682	HAR 2548	0.453	7.19e-05	0.0014115
HAR 2974H	9	24059792	24060271	HAR 2974	-0.37	7.21e-05	0.00141173
HAR 2534A	6	117965731	117966110	HAR 2534	0.252	7.24e-05	0.00141208
HAR 2017B	4	23040681	23041130	HAR 2017	-0.48	7.23e-05	0.00141208
HAR 1974C	3	175569669	175570138	HAR 1974	-0.367	7.25e-05	0.0014122
HAR 308C	10	116675209	116675683	HAR 0308	-0.291	7.27e-05	0.00141426
HAR 2020A	4	23951607	23952056	HAR 2020	-0.426	7.28e-05	0.00141437
HAR 372C	11	32128827	32129291	HAR 0372	-0.257	7.29e-05	0.00141449
HAR 1646L	20	16421679	16422163	HAR 1646	0.456	7.31e-05	0.00141654
HAR 1749C	3	1677235	1677774	HAR 1749	0.203	7.39e-05	0.00142835
HAR 2131C	4	131560482	131560941	HAR 2131	-0.154	7.4e-05	0.00142845
HAR 2962D	9	16718162	16718631	HAR 2962	-0.331	7.42e-05	0.00143047
HAR 1155D	18	2160819	2161268	HAR 1155	-0.27	7.43e-05	0.00143056
HAR 2384A	5	166694257	166694726	HAR 2384	0.514	7.48e-05	0.00143834
HAR 2026B	4	26208153	26208632	HAR 2026	-0.395	7.51e-05	0.00144227
HAR 1959F	3	169082616	169083145	HAR 1959	-0.257	7.52e-05	0.00144234
HAR 1984A	3	185956670	185957124	HAR 1984	-0.241	7.55e-05	0.00144625
HAR 2353B	5	151462882	151463331	HAR 2353	-0.41	7.64e-05	0.00145612
HAR 2723D	7	134501564	134502018	HAR 2723	-0.444	7.65e-05	0.00145612
HAR 1770I	3	15182980	15183344	HAR 1770	-0.203	7.7e-05	0.00146378
HAR 461D	11	130965711	130966180	HAR 0461	-0.266	7.73e-05	0.00146763
HAR 1763A	3	6061784	6062233	HAR 1763	-0.364	7.74e-05	0.00146767
HAR 642A	13	73114654	73115188	HAR 0642	-0.455	7.75e-05	0.00146771
HAR 884C	15	38105743	38106222	HAR 0884	-0.158	7.79e-05	0.00146788
HAR 2640A	7	34891024	34891473	HAR 2640	-0.303	7.78e-05	0.00146788
HAR 2178A	4	179409809	179410258	HAR 2178	-0.33	7.79e-05	0.00146788
HAR 2204A	5	418728	419177	HAR 2204	0.456	7.85e-05	0.00147549
HAR 1189E	18	35249106	35249565	HAR 1189	0.418	7.9e-05	0.00148303
HAR 3011A	9	78873162	78873611	HAR 3011	-0.351	7.92e-05	0.00148493
HAR 1099B	17	20624176	20624630	HAR 1099	0.811	7.97e-05	0.00149061
HAR 3004B	9	71819571	71820090	HAR 3004	0.313	7.99e-05	0.00149061
HAR 3166A	X	147327894	147328343	HAR 3166	-0.226	7.99e-05	0.00149061
HAR 499C	12	24392390	24392899	HAR 0499	-0.255	8e-05	0.00149062
HAR 3022L	9	82551238	82551772	HAR 3022	0.175	8.01e-05	0.00149063
HAR 1663A	20	39488138	39488487	HAR 1663	0.304	8.08e-05	0.00149809
HAR 3079B	X	17065313	17065762	HAR 3079	-0.464	8.13e-05	0.0015055
HAR 85C	1	83871630	83872164	HAR 0085	-0.32	8.2e-05	0.00151286
HAR 2873A	8	116717227	116717676	HAR 2873	-0.359	8.21e-05	0.00151286
HAR 174B	1	204900452	204900901	HAR 0174	-0.319	8.24e-05	0.00151467
HAR 1623B	20	1045439	1045888	HAR 1623	-0.415	8.27e-05	0.00151832
HAR 1684A	20	60204397	60204846	HAR 1684	-0.24	8.3e-05	0.00152197
HAR 494B	12	23138844	23139393	HAR 0494	-0.265	8.34e-05	0.00152367
HAR 2372E	5	164260001	164260455	HAR 2372	-0.275	8.35e-05	0.00152367
HAR 194G	1	218030622	218031106	HAR 0194	-0.313	8.36e-05	0.00152367
HAR 1504A	2	162286002	162286451	HAR 1504	-0.21	8.39e-05	0.00152544
HAR 1882A	3	87278522	87278971	HAR 1882	-0.368	8.39e-05	0.00152544
HAR 2588C	7	9304109	9304558	HAR 2588	0.175	8.46e-05	0.00153441
HAR 45A	1	58069225	58069674	HAR 0045	-0.252	8.47e-05	0.00153441
HAR 416A	11	96028132	96028581	HAR 0416	-0.248	8.5e-05	0.00153799
HAR 1336B	2	23264173	23264622	HAR 1336	0.102	8.55e-05	0.00154327
HAR 724A	14	31879791	31880240	HAR 0724	-0.342	8.56e-05	0.00154327
HAR 1739D	3	563352	563841	HAR 1739	-0.393	8.55e-05	0.00154327
HAR 2106C	4	101509314	101509663	HAR 2106	0.583	8.64e-05	0.00155334
HAR 1871C	3	82842809	82843258	HAR 1871	-0.107	8.65e-05	0.00155334
HAR 939B	15	94988714	94989163	HAR 0939	-0.168	8.71e-05	0.00155334
HAR 3053B	9	119196890	119197339	HAR 3053	-0.28	8.69e-05	0.00155334
HAR 2536A	6	120042084	120042533	HAR 2536	-0.283	8.71e-05	0.00155334
HAR 2885B	8	126888695	126889144	HAR 2885	-0.335	8.72e-05	0.00155334
HAR 155C	1	177580794	177581253	HAR 0155	-0.341	8.74e-05	0.00155334
HAR 1669Q	20	40910660	40911129	HAR 1669	-0.475	8.66e-05	0.00155334
HAR 3111A	X	39625052	39625501	HAR 3111	0.483	8.83e-05	0.00156011
HAR 880C	15	37338058	37338572	HAR 0880	0.282	8.81e-05	0.00156011
HAR 42B	1	57646976	57647425	HAR 0042	-0.132	8.81e-05	0.00156011
HAR 1911B	3	114304481	114304955	HAR 1911	-0.194	8.8e-05	0.00156011
HAR 2469C	6	62087959	62088478	HAR 2469	-0.372	8.82e-05	0.00156011
HAR 2438C	6	38359482	38359971	HAR 2438	-0.206	8.86e-05	0.00156357
HAR 1870D	3	82466134	82466673	HAR 1870	0.379	8.91e-05	0.00156459
HAR 395A	11	49597850	49598299	HAR 0395	0.328	8.89e-05	0.00156459
HAR 3048B	9	118361160	118361609	HAR 3048	-0.253	8.96e-05	0.00156459
HAR 543A	12	90301398	90301847	HAR 0543	-0.431	8.94e-05	0.00156459
HAR 810B	14	80264686	80265135	HAR 0810	-0.542	8.95e-05	0.00156459
HAR 2247A	5	44035805	44036254	HAR 2247	-0.418	9.02e-05	0.00157149
HAR 1020D	16	62984200	62984709	HAR 1020	-0.227	9.06e-05	0.00157637
HAR 739C	14	33811496	33812005	HAR 0739	-0.229	9.08e-05	0.00157637
HAR 2371C	5	163512020	163512474	HAR 2371	-0.307	9.09e-05	0.00157637
HAR 1440B	2	119036352	119036701	HAR 1440	-0.316	9.09e-05	0.00157637
HAR 2853B	8	96356844	96357293	HAR 2853	-0.133	9.15e-05	0.00158494
HAR 13A	1	20713082	20713531	HAR 0013	0.476	9.17e-05	0.00158658
HAR 836A	14	99071535	99071994	HAR 0836	-0.302	9.29e-05	0.00159814
HAR 1321D	2	21475521	21476005	HAR 1321	-0.386	9.26e-05	0.00159814
HAR 506A	12	43390490	43390939	HAR 0506	1.066	9.33e-05	0.00160306
HAR 1879B	3	86683441	86683975	HAR 1879	-0.364	9.34e-05	0.00160306
HAR 1297C	19	32561048	32561527	HAR 1297	0.445	9.38e-05	0.00160809
HAR 2213F	5	4774188	4774647	HAR 2213	-0.186	9.43e-05	0.00161482
HAR 3091D	X	29275941	29276450	HAR 3091	0.258	9.45e-05	0.0016164
HAR 37B	1	53992238	53992687	HAR 0037	0.713	9.49e-05	0.0016214
HAR 1198B	18	36685326	36685855	HAR 1198	-0.143	9.56e-05	0.0016278
HAR 299A	10	108527588	108528052	HAR 0299	-0.294	9.55e-05	0.0016278
HAR 3145D	X	128513462	128513956	HAR 3145	-0.344	9.56e-05	0.0016278
HAR 465D	11	131667756	131668235	HAR 0465	0.37	9.65e-05	0.00163526
HAR 2689A	7	109344317	109344766	HAR 2689	-0.147	9.67e-05	0.00163526
HAR 1298B	19	32725519	32725988	HAR 1298	-0.187	9.65e-05	0.00163526
HAR 390C	11	44436610	44437159	HAR 0390	-0.266	9.67e-05	0.00163526
HAR 1013D	16	61499851	61500360	HAR 1013	-0.505	9.68e-05	0.00163526
HAR 2833B	8	77946318	77946777	HAR 2833	-0.19	9.71e-05	0.00163848
HAR 1404A	2	84257291	84257740	HAR 1404	-0.268	9.84e-05	0.00165855
HAR 1180A	18	26311471	26311920	HAR 1180	-0.321	9.87e-05	0.00166175
HAR 1288A	19	28891939	28892393	HAR 1288	-0.426	9.91e-05	0.00166661
HAR 1110A	17	40620117	40620566	HAR 1110	-0.405	9.93e-05	0.00166811
HAR 861C	15	35814078	35814587	HAR 0861	-0.394	0.0001	0.00167425
HAR 2001A	4	11870502	11870951	HAR 2001	-0.157	0.000101	0.00168162
HAR 481D	12	12736039	12736508	HAR 0481	-0.318	0.000101	0.00168162
HAR 2557O	6	148270133	148270587	HAR 2557	-0.335	0.000101	0.00168162
HAR 2959C	9	16654940	16655389	HAR 2959	-0.349	0.000101	0.00168162
HAR 2451A	6	50404181	50404630	HAR 2451	1.26	0.000102	0.0016889
HAR 1144A	17	71800042	71800531	HAR 1144	0.093	0.000102	0.0016889
HAR 2730A	7	138968966	138969415	HAR 2730	-0.224	0.000102	0.0016889
HAR 2617B	7	23146369	23146818	HAR 2617	-0.34	0.000102	0.0016889
HAR 45B	1	58069240	58069714	HAR 0045	-0.104	0.000103	0.00169797
HAR 1486B	2	147382017	147382546	HAR 1486	-0.275	0.000103	0.00169797
HAR 2398N	6	1287515	1287874	HAR 2398	-0.314	0.000103	0.00169797
HAR 2390D	5	169879940	169880469	HAR 2390	-0.346	0.000103	0.00169797
HAR 1287B	19	23310438	23310912	HAR 1287	0.326	0.000104	0.00170696
HAR 1519A	2	172201498	172201967	HAR 1519	-0.119	0.000104	0.00170696
HAR 92B	1	88286050	88286499	HAR 0092	-0.522	0.000104	0.00170696
HAR 1724B	21	46097007	46097356	HAR 1724	-0.16	0.000105	0.00171401
HAR 1927A	3	137020123	137020572	HAR 1927	-0.434	0.000105	0.00171401
HAR 1322B	2	21676169	21676648	HAR 1322	-0.474	0.000105	0.00171401
HAR 1910A	3	114272775	114273274	HAR 1910	0.302	0.000106	0.00172658
HAR 2267A	5	76890833	76891307	HAR 2267	-0.165	0.000107	0.0017391
HAR 643B	13	74879733	74880182	HAR 0643	-0.226	0.000108	0.00174403
HAR 2452D	6	50431861	50432380	HAR 2452	-0.243	0.000108	0.00174403
HAR 991A	16	25530353	25530802	HAR 0991	-0.326	0.000108	0.00174403
HAR 2002C	4	11967705	11968154	HAR 2002	-0.354	0.000108	0.00174403
HAR 3024B	9	83167907	83168356	HAR 3024	0.232	0.000109	0.00175264
HAR 43B	1	57719301	57719780	HAR 0043	-0.356	0.000109	0.00175264
HAR 3006D	9	74296477	74296926	HAR 3006	-0.21	0.00011	0.00176494
HAR 3085B	X	23318708	23319202	HAR 3085	-0.346	0.00011	0.00176494
HAR 1226A	18	42878843	42879322	HAR 1226	0.642	0.000111	0.00177152
HAR 3015C	9	81090939	81091388	HAR 3015	-0.178	0.000111	0.00177152
HAR 731D	14	33417910	33418454	HAR 0731	-0.209	0.000111	0.00177152
HAR 2442B	6	43651067	43651516	HAR 2442	-0.384	0.000111	0.00177152
HAR 2103A	4	99567202	99567651	HAR 2103	-0.474	0.000111	0.00177152
HAR 141B	1	163534016	163534465	HAR 0141	-0.25	0.000112	0.00177428
HAR 458C	11	128346883	128347382	HAR 0458	-0.259	0.000112	0.00177428
HAR 178A	1	209734620	209735079	HAR 0178	-0.356	0.000112	0.00177428
HAR 1614K	2	226361797	226362246	HAR 1614	-0.403	0.000112	0.00177428
HAR 2121A	4	115866809	115867258	HAR 2121	-0.448	0.000112	0.00177428
HAR 500B	12	31030221	31030670	HAR 0500	0.407	0.000113	0.00177514
HAR 1292D	19	31398604	31399053	HAR 1292	-0.165	0.000113	0.00177514
HAR 1926D	3	136988813	136989347	HAR 1926	-0.19	0.000113	0.00177514
HAR 1636D	20	9455764	9456238	HAR 1636	-0.24	0.000113	0.00177514
HAR 2669B	7	69647863	69648312	HAR 2669	-0.351	0.000113	0.00177514
HAR 902C	15	61979793	61980252	HAR 0902	-0.439	0.000113	0.00177514
HAR 95B	1	88615657	88616191	HAR 0095	-0.49	0.000113	0.00177514
HAR 2057C	4	58229390	58229889	HAR 2057	-0.813	0.000113	0.00177514
HAR 2012E	4	20195773	20196227	HAR 2012	0.503	0.000114	0.00178711
HAR 2861C	8	106234617	106235066	HAR 2861	0.695	0.000115	0.00179157
HAR 864B	15	36263030	36263544	HAR 0864	0.165	0.000115	0.00179157
HAR 3040B	9	109378136	109378615	HAR 3040	-0.22	0.000115	0.00179157
HAR 695A	13	105655713	105656162	HAR 0695	-0.231	0.000115	0.00179157
HAR 1637D	20	11109080	11109584	HAR 1637	-0.474	0.000115	0.00179157
HAR 1638D	20	11109080	11109584	HAR 1638	-0.474	0.000115	0.00179157
HAR 26C	1	44739824	44740288	HAR 0026	-0.179	0.000116	0.00179412
HAR 2567A	6	155988104	155988553	HAR 2567	-0.184	0.000116	0.00179412
HAR 1810A	3	60332811	60333260	HAR 1810	-0.222	0.000116	0.00179412
HAR 275C	10	77499620	77500154	HAR 0275	-0.273	0.000116	0.00179412
HAR 2462B	6	51910244	51910693	HAR 2462	-0.318	0.000116	0.00179412
HAR 2979A	9	24451387	24451836	HAR 2979	-0.329	0.000116	0.00179412
HAR 142B	1	164350176	164350525	HAR 0142	0.203	0.000117	0.00180031
HAR 2668A	7	69546954	69547403	HAR 2668	-0.336	0.000117	0.00180031
HAR 1667A	20	40510501	40510950	HAR 1667	-0.39	0.000117	0.00180031
HAR 2020B	4	23951631	23952080	HAR 2020	-0.564	0.000117	0.00180031
HAR 2126A	4	128260703	128261187	HAR 2126	0.517	0.000118	0.00181384
HAR 2640B	7	34891071	34891520	HAR 2640	-0.321	0.000119	0.00182176
HAR 3077B	X	16550677	16551136	HAR 3077	-0.353	0.000119	0.00182176
HAR 1222C	18	41766426	41766875	HAR 1222	-0.355	0.000119	0.00182176
HAR 3121B	X	74803955	74804494	HAR 3121	-0.42	0.000119	0.00182176
HAR 2790A	8	37018113	37018562	HAR 2790	-0.107	0.00012	0.00182775
HAR 2784C	8	34084110	34084569	HAR 2784	-0.139	0.00012	0.00182775
HAR 2437D	6	38338266	38338785	HAR 2437	-0.356	0.00012	0.00182775
HAR 366A	11	31268127	31268581	HAR 0366	-0.44	0.00012	0.00182775
HAR 1089A	17	5264078	5264527	HAR 1089	-0.174	0.000121	0.00183739
HAR 1869C	3	82107142	82107591	HAR 1869	-0.262	0.000121	0.00183739
HAR 266C	10	69216239	69216688	HAR 0266	-0.425	0.000121	0.00183739
HAR 2987A	9	26210372	26210831	HAR 2987	0.277	0.000122	0.00184697
HAR 986A	16	18025171	18025620	HAR 0986	-0.237	0.000122	0.00184697
HAR 1864C	3	81211064	81211548	HAR 1864	-0.337	0.000122	0.00184697
HAR 339E	10	134471955	134472304	HAR 0339	0.333	0.000123	0.00185277
HAR 3137E	X	123770084	123770433	HAR 3137	0.26	0.000123	0.00185277
HAR 1174D	18	23259781	23260330	HAR 1174	-0.288	0.000123	0.00185277
HAR 684D	13	100395500	100395949	HAR 0684	-0.321	0.000123	0.00185277
HAR 3015B	9	81090694	81091143	HAR 3015	0.159	0.000124	0.00185666
HAR 114B	1	103345142	103345591	HAR 0114	-0.27	0.000124	0.00185666
HAR 2511A	6	100591685	100592134	HAR 2511	-0.475	0.000124	0.00185666
HAR 1167A	18	22622447	22622951	HAR 1167	-0.256	0.000125	0.0018642
HAR 3058B	9	122990657	122991106	HAR 3058	-0.317	0.000125	0.0018642
HAR 1099A	17	20624134	20624668	HAR 1099	-0.343	0.000125	0.0018642
HAR 866A	15	36414165	36414619	HAR 0866	-0.351	0.000125	0.0018642
HAR 2486B	6	87141867	87142366	HAR 2486	-0.133	0.000126	0.00187353
HAR 1752G	3	2141834	2142283	HAR 1752	-0.335	0.000126	0.00187353
HAR 2152B	4	153118276	153118725	HAR 2152	-0.159	0.000127	0.00188095
HAR 2485A	6	86817624	86818078	HAR 2485	-0.277	0.000127	0.00188095
HAR 2296A	5	102633856	102634380	HAR 2296	-0.345	0.000127	0.00188095
HAR 336D	10	131754371	131754865	HAR 0336	-0.344	0.000128	0.00188646
HAR 166C	1	195872955	195873404	HAR 0166	-0.348	0.000128	0.00188646
HAR 239B	10	11077537	11078006	HAR 0239	-0.495	0.000128	0.00188646
HAR 1237B	18	49405963	49406442	HAR 1237	-0.209	0.000129	0.00189377
HAR 1019A	16	62943151	62943695	HAR 1019	-0.272	0.000129	0.00189377
HAR 2159B	4	160991958	160992407	HAR 2159	-0.3	0.000129	0.00189377
HAR 1001F	16	51136547	51136896	HAR 1001	0.627	0.00013	0.00189916
HAR 915D	15	70546917	70547396	HAR 0915	0.543	0.00013	0.00189916
HAR 2231D	5	28215502	28215956	HAR 2231	-0.3	0.00013	0.00189916
HAR 1592A	2	215484318	215484767	HAR 1592	-0.087	0.000131	0.00190635
HAR 60H	1	71185162	71185511	HAR 0060	-0.321	0.000131	0.00190635
HAR 1678B	20	51759089	51759538	HAR 1678	-0.374	0.000131	0.00190635
HAR 583A	12	130765368	130765817	HAR 0583	0.086	0.000132	0.00190797
HAR 2249B	5	44613523	44614052	HAR 2249	-0.237	0.000132	0.00190797
HAR 2031A	4	31263210	31263744	HAR 2031	-0.239	0.000132	0.00190797
HAR 428D	11	112781971	112782455	HAR 0428	-0.242	0.000132	0.00190797
HAR 422B	11	103924731	103925185	HAR 0422	-0.257	0.000132	0.00190797
HAR 2968A	9	18447999	18448348	HAR 2968	-0.259	0.000132	0.00190797
HAR 14A	1	23760797	23761246	HAR 0014	0.654	0.000133	0.00191873
HAR 2C	1	2928712	2929176	HAR 0002	0.367	0.000133	0.00191873
HAR 567B	12	108876249	108876753	HAR 0567	-0.3	0.000134	0.00192575
HAR 206D	1	243216542	243216991	HAR 0206	-0.329	0.000134	0.00192575
HAR 2546A	6	139969705	139970154	HAR 2546	0.174	0.000135	0.00193457
HAR 1539A	2	181325316	181325765	HAR 1539	-0.172	0.000136	0.00194519
HAR 1099D	17	20624599	20625073	HAR 1099	-0.069	0.000137	0.0019502
HAR 277D	10	77781469	77781918	HAR 0277	-0.3	0.000137	0.0019502
HAR 921B	15	76764313	76764862	HAR 0921	-0.35	0.000137	0.0019502
HAR 53B	1	63464436	63464985	HAR 0053	-0.369	0.000137	0.0019502
HAR 1123B	17	52481298	52481747	HAR 1123	-0.389	0.000137	0.0019502
HAR 2464D	6	55285885	55286434	HAR 2464	-0.388	0.000138	0.00196072
HAR 1591C	2	215453322	215453841	HAR 1591	-0.182	0.000139	0.00196194
HAR 747D	14	34161506	34161965	HAR 0747	-0.217	0.000139	0.00196194
HAR 2386A	5	166935166	166935615	HAR 2386	-0.245	0.000139	0.00196194
HAR 116A	1	105536869	105537318	HAR 0116	-0.256	0.000139	0.00196194
HAR 2610G	7	19617092	19617551	HAR 2610	-0.259	0.000139	0.00196194
HAR 411B	11	89231734	89232198	HAR 0411	-0.287	0.000139	0.00196194
HAR 2874J	8	116791811	116792260	HAR 2874	-0.127	0.00014	0.00196681
HAR 2963A	9	16729065	16729524	HAR 2963	-0.202	0.00014	0.00196681
HAR 2634A	7	28489569	28490018	HAR 2634	-0.341	0.00014	0.00196681
HAR 912B	15	70110995	70111444	HAR 0912	-0.351	0.00014	0.00196681
HAR 1039G	16	73087484	73087893	HAR 1039	0.873	0.000141	0.00196797
HAR 2795B	8	40068046	40068530	HAR 2795	0.296	0.000141	0.00196797
HAR 3060C	9	125044026	125044505	HAR 3060	-0.237	0.000141	0.00196797
HAR 310A	10	117775028	117775477	HAR 0310	-0.345	0.000141	0.00196797
HAR 194O	1	218030794	218031278	HAR 0194	-0.357	0.000141	0.00196797
HAR 1520A	2	172430171	172430710	HAR 1520	-0.609	0.000141	0.00196797
HAR 1330G	2	22552443	22552907	HAR 1330	-0.307	0.000142	0.00197825
HAR 2852C	8	94320056	94320510	HAR 2852	-0.362	0.000142	0.00197825
HAR 519B	12	67451417	67451866	HAR 0519	0.141	0.000143	0.00197933
HAR 2381A	5	166392032	166392481	HAR 2381	-0.214	0.000143	0.00197933
HAR 1416A	2	105031104	105031573	HAR 1416	-0.222	0.000143	0.00197933
HAR 432K	11	114015070	114015544	HAR 0432	-0.273	0.000143	0.00197933
HAR 813A	14	82128441	82128890	HAR 0813	-0.335	0.000143	0.00197933
HAR 911C	15	69436374	69436823	HAR 0911	-0.365	0.000143	0.00197933
HAR 1412B	2	100765427	100765876	HAR 1412	-0.16	0.000144	0.0019804
HAR 952F	15	98146380	98146859	HAR 0952	-0.266	0.000144	0.0019804
HAR 2202A	4	188386286	188386735	HAR 2202	-0.464	0.000144	0.0019804
HAR 918B	15	73103652	73104166	HAR 0918	-0.482	0.000144	0.0019804
HAR 745E	14	34130836	34131330	HAR 0745	-0.616	0.000144	0.0019804
HAR 2795D	8	40068336	40068875	HAR 2795	0.338	0.000145	0.00198687
HAR 471B	11	133142781	133143230	HAR 0471	-0.349	0.000145	0.00198687
HAR 1489E	2	151478396	151478860	HAR 1489	-0.487	0.000145	0.00198687
HAR 2397A	6	761604	762058	HAR 2397	0.382	0.000147	0.00199426
HAR 410C	11	88909062	88909536	HAR 0410	0.331	0.000146	0.00199426
HAR 1825A	3	65869055	65869529	HAR 1825	-0.121	0.000147	0.00199426
HAR 1195D	18	36339368	36339817	HAR 1195	-0.239	0.000146	0.00199426
HAR 943D	15	96284041	96284410	HAR 0943	-0.262	0.000147	0.00199426
HAR 2243A	5	37906402	37906861	HAR 2243	-0.285	0.000147	0.00199426
HAR 363A	11	30718312	30718761	HAR 0363	-0.406	0.000146	0.00199426
HAR 1063A	16	79202141	79202590	HAR 1063	-0.41	0.000147	0.00199426
HAR 697A	13	106357560	106358009	HAR 0697	-0.446	0.000147	0.00199426
HAR 328C	10	128956263	128956757	HAR 0328	-0.306	0.000148	0.0020024
HAR 2357B	5	154878208	154878657	HAR 2357	-0.342	0.000148	0.0020024
HAR 2480A	6	73208490	73208939	HAR 2480	-0.31	0.00015	0.00202399
HAR 2958D	9	16627071	16627605	HAR 2958	-0.508	0.00015	0.00202399
HAR 1652B	20	30425103	30425552	HAR 1652	0.49	0.000151	0.00202475
HAR 837C	14	99084634	99085083	HAR 0837	0.316	0.000151	0.00202475
HAR 1232D	18	45735156	45735615	HAR 1232	-0.27	0.000151	0.00202475
HAR 1929A	3	137610313	137610777	HAR 1929	-0.295	0.000151	0.00202475
HAR 2701D	7	114927081	114927610	HAR 2701	-0.31	0.000151	0.00202475
HAR 2253A	5	52656004	52656473	HAR 2253	-0.333	0.000151	0.00202475
HAR 1166A	18	21251901	21252355	HAR 1166	-0.411	0.000151	0.00202475
HAR 2247I	5	44035954	44036403	HAR 2247	-0.292	0.000152	0.00203452
HAR 875D	15	36967937	36968481	HAR 0875	-0.698	0.000152	0.00203452
HAR 52B	1	61989658	61990182	HAR 0052	-0.354	0.000153	0.00204609
HAR 1957B	3	167677181	167677695	HAR 1957	-0.164	0.000154	0.00205215
HAR 2971A	9	20804448	20804897	HAR 2971	-0.207	0.000154	0.00205215
HAR 3088E	X	25401496	25401950	HAR 3088	-0.374	0.000154	0.00205215
HAR 103D	1	95807049	95807548	HAR 0103	-0.521	0.000154	0.00205215
HAR 1016B	16	61602628	61603077	HAR 1016	-0.194	0.000155	0.00205817
HAR 2992B	9	28516886	28517335	HAR 2992	-0.223	0.000156	0.00206415
HAR 3094G	X	30389622	30390101	HAR 3094	-0.35	0.000156	0.00206415
HAR 2028A	4	30641928	30642387	HAR 2028	-0.393	0.000156	0.00206415
HAR 1716A	21	34559782	34560231	HAR 1716	-0.487	0.000156	0.00206415
HAR 12A	1	19687901	19688350	HAR 0012	0.493	0.000157	0.00206827
HAR 813E	14	82129094	82129623	HAR 0813	-0.242	0.000157	0.00206827
HAR 1827F	3	67637759	67638213	HAR 1827	-0.248	0.000157	0.00206827
HAR 1215B	18	38918797	38919331	HAR 1215	-0.262	0.000157	0.00206827
HAR 2522A	6	106218080	106218469	HAR 2522	-0.318	0.000157	0.00206827
HAR 481C	12	12735913	12736407	HAR 0481	-0.367	0.000158	0.00207962
HAR 1960A	3	169153454	169153938	HAR 1960	0.601	0.000159	0.00208183
HAR 2805A	8	56805708	56806172	HAR 2805	-0.215	0.000159	0.00208183
HAR 2951A	9	15035647	15036096	HAR 2951	-0.232	0.000159	0.00208183
HAR 696D	13	105670152	105670701	HAR 0696	-0.235	0.000159	0.00208183
HAR 1461N	2	143026195	143026669	HAR 1461	-0.285	0.000159	0.00208183
HAR 2366B	5	158634873	158635322	HAR 2366	0.399	0.00016	0.00208222
HAR 3006A	9	74295978	74296457	HAR 3006	-0.142	0.00016	0.00208222
HAR 289A	10	95102620	95103069	HAR 0289	-0.258	0.00016	0.00208222
HAR 1693C	21	16093279	16093728	HAR 1693	-0.278	0.00016	0.00208222
HAR 2288D	5	92413896	92414370	HAR 2288	-0.294	0.00016	0.00208222
HAR 1360B	2	44252145	44252634	HAR 1360	-0.335	0.00016	0.00208222
HAR 1512D	2	164972906	164973450	HAR 1512	-0.483	0.00016	0.00208222
HAR 465C	11	131667696	131668175	HAR 0465	-0.25	0.000161	0.00208619
HAR 1415D	2	104824249	104824793	HAR 1415	-0.294	0.000161	0.00208619
HAR 3137A	X	123769380	123769829	HAR 3137	-0.318	0.000161	0.00208619
HAR 3164C	X	144603872	144604321	HAR 3164	-0.391	0.000161	0.00208619
HAR 2955D	9	16196016	16196505	HAR 2955	-0.821	0.000161	0.00208619
HAR 1340B	2	25303675	25304184	HAR 1340	-0.191	0.000162	0.00209373
HAR 2950B	9	14789158	14789607	HAR 2950	-0.299	0.000162	0.00209373
HAR 2966A	9	16963781	16964230	HAR 2966	-0.457	0.000162	0.00209373
HAR 2367C	5	159978072	159978526	HAR 2367	-0.112	0.000164	0.00210329
HAR 491B	12	17939078	17939542	HAR 0491	-0.115	0.000164	0.00210329
HAR 2214C	5	5374205	5374654	HAR 2214	-0.144	0.000163	0.00210329
HAR 1230B	18	44901656	44902130	HAR 1230	-0.191	0.000164	0.00210329
HAR 1862B	3	79896552	79897001	HAR 1862	-0.196	0.000164	0.00210329
HAR 489F	12	17290464	17290943	HAR 0489	-0.268	0.000164	0.00210329
HAR 1838E	3	70047133	70047637	HAR 1838	-0.273	0.000164	0.00210329
HAR 488D	12	16859832	16860296	HAR 0488	-0.357	0.000164	0.00210329
HAR 3098B	X	31432423	31432952	HAR 3098	-0.389	0.000164	0.00210329
HAR 1231A	18	44929704	44930153	HAR 1231	-0.245	0.000165	0.00210891
HAR 1237C	18	49406146	49406645	HAR 1237	-0.338	0.000165	0.00210891
HAR 2398P	6	1287527	1287891	HAR 2398	-0.343	0.000165	0.00210891
HAR 267B	10	70010775	70011284	HAR 0267	0.546	0.000166	0.00211809
HAR 1914A	3	115905172	115905621	HAR 1914	-0.29	0.000166	0.00211809
HAR 794C	14	69172745	69173099	HAR 0794	0.435	0.000167	0.00212183
HAR 2118A	4	113434643	113435092	HAR 2118	-0.126	0.000167	0.00212183
HAR 3010B	9	78750634	78751083	HAR 3010	-0.277	0.000167	0.00212183
HAR 2582A	7	7811819	7812358	HAR 2582	-0.324	0.000167	0.00212183
HAR 2401N	6	2073369	2073818	HAR 2401	-0.385	0.000167	0.00212183
HAR 1174B	18	23259399	23259873	HAR 1174	-0.122	0.000168	0.00212913
HAR 2682C	7	96538621	96539130	HAR 2682	-0.152	0.000168	0.00212913
HAR 412A	11	91579546	91579995	HAR 0412	-0.15	0.000169	0.0021346
HAR 847A	15	20886116	20886565	HAR 0847	-0.288	0.000169	0.0021346
HAR 2703B	7	115341046	115341495	HAR 2703	-0.352	0.000169	0.0021346
HAR 1674C	20	44853771	44854255	HAR 1674	-0.173	0.00017	0.00213824
HAR 2424A	6	19720978	19721427	HAR 2424	-0.24	0.00017	0.00213824
HAR 1953C	3	161592056	161592560	HAR 1953	-0.27	0.00017	0.00213824
HAR 2631A	7	27674452	27674901	HAR 2631	-0.282	0.00017	0.00213824
HAR 1570A	2	206291469	206291918	HAR 1570	0.656	0.000171	0.00214543
HAR 1036B	16	72201210	72201659	HAR 1036	-0.195	0.000171	0.00214543
HAR 2543C	6	133461373	133461857	HAR 2543	-0.399	0.000171	0.00214543
HAR 762A	14	40147771	40148220	HAR 0762	0.253	0.000172	0.00215258
HAR 871A	15	36738359	36738808	HAR 0871	-0.343	0.000172	0.00215258
HAR 302C	10	109431729	109432228	HAR 0302	-0.376	0.000172	0.00215258
HAR 549D	12	92788618	92789117	HAR 0549	-0.254	0.000173	0.00216149
HAR 3119D	X	67353430	67353899	HAR 3119	0.923	0.000174	0.00216319
HAR 3060E	9	125044331	125044875	HAR 3060	-0.164	0.000174	0.00216319
HAR 2969A	9	18496564	18497013	HAR 2969	-0.185	0.000174	0.00216319
HAR 2467B	6	57562941	57563450	HAR 2467	-0.21	0.000174	0.00216319
HAR 1380C	2	60281036	60281570	HAR 1380	-0.313	0.000174	0.00216319
HAR 2190A	4	182609563	182610012	HAR 2190	-0.358	0.000174	0.00216319
HAR 2603B	7	15391787	15392301	HAR 2603	-0.279	0.000175	0.00217023
HAR 1268A	18	72480217	72480666	HAR 1268	-0.281	0.000175	0.00217023
HAR 1361I	2	44707141	44707590	HAR 1361	-0.53	0.000175	0.00217023
HAR 1408B	2	87865210	87865739	HAR 1408	-0.292	0.000176	0.00217903
HAR 3132A	X	111910536	111911000	HAR 3132	-0.376	0.000176	0.00217903
HAR 2928F	9	8182521	8182970	HAR 2928	-0.484	0.000177	0.00218781
HAR 2582B	7	7811875	7812349	HAR 2582	-0.159	0.000179	0.00220166
HAR 183C	1	214102659	214103108	HAR 0183	-0.332	0.000179	0.00220166
HAR 3035A	9	104629484	104629998	HAR 3035	-0.474	0.000179	0.00220166
HAR 405A	11	81018084	81018533	HAR 0405	-0.365	0.00018	0.00221214
HAR 2723B	7	134501088	134501637	HAR 2723	-0.224	0.000181	0.00222261
HAR 1786M	3	34354346	34354810	HAR 1786	-0.35	0.000182	0.00223307
HAR 1174C	18	23259753	23260292	HAR 1174	-0.224	0.000184	0.00225392
HAR 855A	15	32862352	32862801	HAR 0855	-0.233	0.000184	0.00225392
HAR 1717A	21	35466892	35467341	HAR 1717	-0.243	0.000186	0.00227101
HAR 3005D	9	73861535	73861984	HAR 3005	-0.35	0.000186	0.00227101
HAR 879A	15	37241948	37242397	HAR 0879	0.321	0.000187	0.00228137
HAR 2448A	6	48086664	48087113	HAR 2448	-0.104	0.000188	0.00228614
HAR 2715A	7	127175882	127176331	HAR 2715	-0.368	0.000188	0.00228614
HAR 1104H	17	33395864	33396408	HAR 1104	-0.569	0.000188	0.00228614
HAR 1179B	18	25609930	25610379	HAR 1179	-0.246	0.000189	0.00229273
HAR 865D	15	36391774	36392268	HAR 0865	-0.469	0.000189	0.00229273
HAR 2533C	6	116470311	116470760	HAR 2533	-0.201	0.00019	0.00229744
HAR 747A	14	34161323	34161772	HAR 0747	-0.256	0.00019	0.00229744
HAR 107A	1	97463279	97463728	HAR 0107	-0.673	0.00019	0.00229744
HAR 800D	14	76289249	76289698	HAR 0800	-0.109	0.000191	0.00230212
HAR 1694A	21	16247090	16247539	HAR 1694	-0.198	0.000191	0.00230212
HAR 2954F	9	16139226	16139680	HAR 2954	-0.236	0.000191	0.00230212
HAR 756E	14	37504262	37504736	HAR 0756	-0.326	0.000191	0.00230212
HAR 2370E	5	163447190	163447659	HAR 2370	0.212	0.000192	0.00230861
HAR 3068B	9	129126245	129126694	HAR 3068	-0.244	0.000192	0.00230861
HAR 216B	10	234640	235179	HAR 0216	-0.341	0.000193	0.00231323
HAR 2241B	5	33615969	33616418	HAR 2241	-0.347	0.000193	0.00231323
HAR 2534D	6	117966058	117966422	HAR 2534	0.196	0.000194	0.00231781
HAR 1287D	19	23310825	23311309	HAR 1287	-0.222	0.000194	0.00231781
HAR 3088D	X	25401226	25401720	HAR 3088	-0.337	0.000194	0.00231781
HAR 2411F	6	8785565	8786114	HAR 2411	-0.381	0.000194	0.00231781
HAR 1922B	3	125661555	125662004	HAR 1922	0.28	0.000195	0.00232606
HAR 3113B	X	41510207	41510656	HAR 3113	-0.394	0.000195	0.00232606
HAR 448A	11	119547224	119547673	HAR 0448	0.316	0.000196	0.00233243
HAR 27N	1	44902345	44902819	HAR 0027	-0.151	0.000196	0.00233243
HAR 3160D	X	141131723	141132172	HAR 3160	-0.37	0.000196	0.00233243
HAR 1298F	19	32726368	32726832	HAR 1298	-0.198	0.000197	0.00233877
HAR 2539D	6	124378052	124378531	HAR 2539	-0.218	0.000197	0.00233877
HAR 3128B	X	104985221	104985670	HAR 3128	-0.273	0.000197	0.00233877
HAR 794E	14	69172872	69173371	HAR 0794	0.801	0.000198	0.00234693
HAR 175C	1	208608362	208608831	HAR 0175	-0.175	0.000198	0.00234693
HAR 1759B	3	4774694	4775143	HAR 1759	0.356	0.000199	0.00235507
HAR 737D	14	33710898	33711347	HAR 0737	-0.311	0.000199	0.00235507
HAR 3088C	X	25401119	25401613	HAR 3088	-0.136	0.0002	0.00236132
HAR 1218D	18	39711364	39711813	HAR 1218	-0.156	0.000201	0.00236754
HAR 2953D	9	16064989	16065338	HAR 2953	-0.217	0.000201	0.00236754
HAR 2505B	6	98990492	98990941	HAR 2505	-0.275	0.000201	0.00236754
HAR 3099O	X	31441330	31441789	HAR 3099	0.928	0.000202	0.00237374
HAR 2551D	6	140888018	140888552	HAR 2551	-0.364	0.000202	0.00237374
HAR 1945C	3	157212703	157213162	HAR 1945	-0.228	0.000203	0.0023799
HAR 946B	15	96728306	96728755	HAR 0946	-0.365	0.000203	0.0023799
HAR 790C	14	66797563	66797912	HAR 0790	-0.415	0.000203	0.0023799
HAR 246B	10	17560471	17560820	HAR 0246	-0.119	0.000204	0.0023879
HAR 2149A	4	149669330	149669814	HAR 2149	-0.238	0.000204	0.0023879
HAR 1016A	16	61602617	61603101	HAR 1016	-0.312	0.000206	0.00240381
HAR 194K	1	218030729	218031213	HAR 0194	-0.408	0.000206	0.00240381
HAR 3038B	9	109193338	109193787	HAR 3038	-0.114	0.000207	0.00240427
HAR 354D	11	16424064	16424543	HAR 0354	-0.345	0.000207	0.00240427
HAR 316I	10	120175362	120175811	HAR 0316	-0.362	0.000207	0.00240427
HAR 3053A	9	119196865	119197314	HAR 3053	-0.498	0.000207	0.00240427
HAR 2843A	8	90629216	90629665	HAR 2843	0.342	0.000208	0.00240844
HAR 1447A	2	124996270	124996719	HAR 1447	-0.229	0.000208	0.00240844
HAR 425C	11	109403904	109404373	HAR 0425	-0.322	0.000208	0.00240844
HAR 2064A	4	58603693	58604142	HAR 2064	-0.293	0.000209	0.00241629
HAR 2271D	5	81518704	81519228	HAR 2271	-0.22	0.000211	0.00243192
HAR 1770M	3	15183010	15183374	HAR 1770	-0.278	0.000211	0.00243192
HAR 2356D	5	154513093	154513617	HAR 2356	-0.426	0.000211	0.00243192
HAR 1328A	2	21980860	21981344	HAR 1328	-0.404	0.000212	0.00243971
HAR 2924A	9	7659690	7660139	HAR 2924	-0.533	0.000212	0.00243971
HAR 2088E	4	83050283	83050752	HAR 2088	-0.137	0.000213	0.00244746
HAR 2972A	9	23139810	23140259	HAR 2972	-0.345	0.000213	0.00244746
HAR 2609B	7	19034859	19035308	HAR 2609	-0.164	0.000214	0.00245332
HAR 2389B	5	169347157	169347606	HAR 2389	-0.371	0.000214	0.00245332
HAR 1901B	3	107724798	107725297	HAR 1901	-0.673	0.000214	0.00245332
HAR 3117A	X	48952520	48952969	HAR 3117	0.151	0.000215	0.00245915
HAR 2673C	7	89445198	89445707	HAR 2673	0.122	0.000215	0.00245915
HAR 2498B	6	94960643	94961147	HAR 2498	-0.318	0.000216	0.00246496
HAR 60G	1	71185150	71185669	HAR 0060	-0.445	0.000216	0.00246496
HAR 2342A	5	141098520	141099004	HAR 2342	-0.224	0.000217	0.00247074
HAR 1086A	17	2141497	2141956	HAR 1086	-0.156	0.000218	0.00248025
HAR 2661A	7	67801443	67801892	HAR 2661	0.296	0.000219	0.00248974
HAR 2252E	5	51762022	51762571	HAR 2252	0.498	0.000221	0.00250678
HAR 2274B	5	84408580	84409029	HAR 2274	-0.412	0.000222	0.00251433
HAR 877D	15	37191031	37191575	HAR 0877	-0.548	0.000222	0.00251433
HAR 2874M	8	116791856	116792305	HAR 2874	0.255	0.000223	0.00251616
HAR 2508G	6	99425990	99426439	HAR 2508	-0.339	0.000223	0.00251616
HAR 823B	14	85124077	85124526	HAR 0823	-0.366	0.000223	0.00251616
HAR 2508C	6	99425184	99425723	HAR 2508	-0.284	0.000224	0.00251799
HAR 2867B	8	113749956	113750405	HAR 2867	-0.426	0.000224	0.00251799
HAR 207A	1	243364480	243364929	HAR 0207	-0.515	0.000224	0.00251799
HAR 2782A	8	33662060	33662509	HAR 2782	-0.187	0.000225	0.0025198
HAR 471D	11	133142810	133143259	HAR 0471	-0.217	0.000225	0.0025198
HAR 1786L	3	34354338	34354797	HAR 1786	-0.251	0.000225	0.0025198
HAR 1614H	2	226361722	226362171	HAR 1614	-0.325	0.000225	0.0025198
HAR 1439A	2	118809404	118809853	HAR 1439	-0.34	0.000226	0.00252723
HAR 2641B	7	35909565	35910014	HAR 2641	-0.238	0.000227	0.00253652
HAR 1026B	16	64598818	64599267	HAR 1026	0.265	0.000228	0.00254202
HAR 1084J	17	6042	6491	HAR 1084	0.618	0.000231	0.00256784
HAR 596B	13	40661315	40661764	HAR 0596	-0.303	0.000231	0.00256784
HAR 577C	12	115299906	115300355	HAR 0577	-0.354	0.000231	0.00256784
HAR 2034B	4	34486471	34486920	HAR 2034	-0.783	0.000231	0.00256784
HAR 1143A	17	71770912	71771431	HAR 1143	0.619	0.000232	0.00257515
HAR 2051D	4	54810050	54810544	HAR 2051	-0.397	0.000232	0.00257515
HAR 1095A	17	9756072	9756556	HAR 1095	0.23	0.000233	0.00257673
HAR 2855B	8	100792300	100792749	HAR 2855	-0.206	0.000233	0.00257673
HAR 404B	11	80532168	80532617	HAR 0404	-0.251	0.000233	0.00257673
HAR 1489D	2	151478341	151478880	HAR 1489	-0.946	0.000233	0.00257673
HAR 1853C	3	76414606	76415150	HAR 1853	-0.17	0.000234	0.00258019
HAR 1291B	19	31153922	31154371	HAR 1291	-0.222	0.000234	0.00258019
HAR 508A	12	45188480	45188934	HAR 0508	-0.263	0.000234	0.00258019
HAR 586D	13	21522311	21522800	HAR 0586	-0.385	0.000234	0.00258019
HAR 1786E	3	34354179	34354628	HAR 1786	-0.288	0.000235	0.00258931
HAR 992C	16	25847867	25848316	HAR 0992	-0.129	0.000237	0.00259422
HAR 1072C	16	82295103	82295462	HAR 1072	-0.131	0.000236	0.00259422
HAR 815B	14	82158133	82158667	HAR 0815	-0.179	0.000237	0.00259422
HAR 1058B	16	78838501	78838950	HAR 1058	-0.254	0.000236	0.00259422
HAR 1522M	2	173251620	173252069	HAR 1522	-0.373	0.000236	0.00259422
HAR 1167D	18	22622829	22623348	HAR 1167	-0.418	0.000237	0.00259422
HAR 3148B	X	133094828	133095332	HAR 3148	-0.433	0.000237	0.00259422
HAR 2125B	4	124317527	124318046	HAR 2125	0.464	0.00024	0.0025949
HAR 180B	1	210435936	210436385	HAR 0180	0.34	0.000239	0.0025949
HAR 3171C	X	154998103	154998572	HAR 3171	-0.166	0.000238	0.0025949
HAR 1188D	18	34049991	34050455	HAR 1188	-0.183	0.000238	0.0025949
HAR 1380B	2	60280734	60281088	HAR 1380	-0.204	0.000239	0.0025949
HAR 1536A	2	179668863	179669312	HAR 1536	-0.238	0.00024	0.0025949
HAR 267C	10	70011040	70011589	HAR 0267	-0.261	0.000239	0.0025949
HAR 793A	14	69089622	69090071	HAR 0793	-0.362	0.000239	0.0025949
HAR 940J	15	95171565	95172014	HAR 0940	-0.418	0.000238	0.0025949
HAR 1939A	3	146671560	146672064	HAR 1939	-0.497	0.00024	0.0025949
HAR 1580C	2	212015008	212015457	HAR 1580	-0.372	0.000241	0.0026001
HAR 2614A	7	22047266	22047715	HAR 2614	-0.381	0.000241	0.0026001
HAR 592C	13	34644555	34645004	HAR 0592	-0.512	0.000241	0.0026001
HAR 3131B	X	109820387	109820876	HAR 3131	-0.2	0.000242	0.00260341
HAR 294B	10	103726576	103727025	HAR 0294	-0.255	0.000242	0.00260341
HAR 171C	1	203336216	203336670	HAR 0171	-0.308	0.000242	0.00260341
HAR 47B	1	58464457	58464906	HAR 0047	-0.505	0.000242	0.00260341
HAR 450A	11	120640585	120641044	HAR 0450	-0.242	0.000243	0.00261229
HAR 962E	16	5561880	5562329	HAR 0962	-0.179	0.000245	0.00261693
HAR 1155G	18	2161696	2162155	HAR 1155	-0.221	0.000245	0.00261693
HAR 1125B	17	52538427	52538876	HAR 1125	-0.285	0.000244	0.00261693
HAR 183A	1	214102510	214102959	HAR 0183	-0.358	0.000244	0.00261693
HAR 1834A	3	68971435	68971884	HAR 1834	-0.657	0.000244	0.00261693
HAR 242C	10	14765226	14765690	HAR 0242	-0.255	0.000246	0.00262202
HAR 1511C	2	164616336	164616845	HAR 1511	-0.232	0.000247	0.00262709
HAR 807D	14	79918714	79919168	HAR 0807	-0.358	0.000247	0.00262709
HAR 44B	1	58066409	58066858	HAR 0044	-0.218	0.000248	0.00262841
HAR 2632C	7	27980473	27980942	HAR 2632	-0.292	0.000248	0.00262841
HAR 2700C	7	114412699	114413178	HAR 2700	-0.323	0.000248	0.00262841
HAR 2051A	4	54809641	54810180	HAR 2051	-0.392	0.000248	0.00262841
HAR 2122B	4	116528561	116529010	HAR 2122	-0.216	0.00025	0.00264588
HAR 2937D	9	10576090	10576554	HAR 2937	-0.221	0.000251	0.00265086
HAR 377B	11	35445985	35446434	HAR 0377	-0.417	0.000251	0.00265086
HAR 2440C	6	38592989	38593528	HAR 2440	-0.479	0.000251	0.00265086
HAR 1901D	3	107725242	107725746	HAR 1901	-0.243	0.000252	0.00265768
HAR 2905A	9	602991	603445	HAR 2905	-0.41	0.000252	0.00265768
HAR 323A	10	123914076	123914425	HAR 0323	0.369	0.000253	0.00266635
HAR 1646O	20	16421758	16422242	HAR 1646	0.658	0.000254	0.00267314
HAR 308B	10	116675034	116675568	HAR 0308	0.786	0.000257	0.00269715
HAR 153A	1	177087284	177087733	HAR 0153	-0.177	0.000257	0.00269715
HAR 797F	14	73430380	73430829	HAR 0797	-0.146	0.000258	0.00270576
HAR 2979B	9	24451412	24451861	HAR 2979	-0.519	0.000259	0.00271246
HAR 1456B	2	137748099	137748548	HAR 1456	-0.543	0.000259	0.00271246
HAR 964A	16	6496880	6497329	HAR 0964	-0.287	0.00026	0.00271914
HAR 2141A	4	139646130	139646594	HAR 2141	-0.405	0.00026	0.00271914
HAR 1693D	21	16093362	16093846	HAR 1693	-0.301	0.000261	0.0027258
HAR 489J	12	17290568	17291052	HAR 0489	-0.308	0.000261	0.0027258
HAR 2672A	7	70017493	70017942	HAR 2672	0.28	0.000262	0.00272865
HAR 2135C	4	137239433	137239957	HAR 2135	-0.197	0.000262	0.00272865
HAR 1178A	18	25201218	25201677	HAR 1178	-0.407	0.000262	0.00272865
HAR 827C	14	90216361	90216845	HAR 0827	0.446	0.000263	0.00273527
HAR 3171A	X	154997978	154998437	HAR 3171	-0.214	0.000264	0.00273809
HAR 169D	1	202251831	202252245	HAR 0169	-0.249	0.000264	0.00273809
HAR 950D	15	97092530	97093004	HAR 0950	-0.394	0.000264	0.00273809
HAR 2431D	6	33692136	33692590	HAR 2431	-0.145	0.000265	0.00274278
HAR 1767D	3	11642310	11642759	HAR 1767	-0.223	0.000265	0.00274278
HAR 2977B	9	24260116	24260565	HAR 2977	-0.264	0.000266	0.00274934
HAR 1602B	2	221345351	221345800	HAR 1602	-0.313	0.000266	0.00274934
HAR 2225A	5	22590827	22591276	HAR 2225	-0.34	0.000267	0.00275588
HAR 3132C	X	111910633	111911082	HAR 3132	-0.383	0.000267	0.00275588
HAR 1516A	2	171002532	171002981	HAR 1516	0.298	0.000268	0.00275673
HAR 2110C	4	105345911	105346420	HAR 2110	-0.155	0.000268	0.00275673
HAR 421B	11	103151105	103151554	HAR 0421	-0.32	0.000268	0.00275673
HAR 2194U	4	183114075	183114549	HAR 2194	-0.458	0.000268	0.00275673
HAR 349B	11	14128490	14129034	HAR 0349	-0.322	0.000269	0.00276512
HAR 747C	14	34161448	34161922	HAR 0747	-0.191	0.00027	0.0027735
HAR 262C	10	51117884	51118333	HAR 0262	-0.145	0.000271	0.00277997
HAR 2045A	4	43763811	43764260	HAR 2045	-0.217	0.000272	0.00278832
HAR 1883D	3	87606887	87607356	HAR 1883	-0.232	0.000273	0.00279476
HAR 2288B	5	92413443	92413957	HAR 2288	-0.462	0.000273	0.00279476
HAR 1366C	2	49465238	49465687	HAR 1366	-0.264	0.000274	0.00280118
HAR 2306A	5	110456564	110457013	HAR 2306	-0.369	0.000275	0.00280567
HAR 1446B	2	124653079	124653548	HAR 1446	-0.23	0.000277	0.00282033
HAR 598B	13	43809289	43809738	HAR 0598	0.887	0.000278	0.00282859
HAR 2570B	6	162247567	162248016	HAR 2570	-0.164	0.000279	0.00282918
HAR 589D	13	24928546	24929000	HAR 0589	-0.305	0.000279	0.00282918
HAR 1671D	20	41741977	41742496	HAR 1671	-0.368	0.000279	0.00282918
HAR 827D	14	90216399	90216868	HAR 0827	0.267	0.00028	0.00283416
HAR 1294C	19	31912455	31912944	HAR 1294	-0.223	0.000281	0.00283416
HAR 570D	12	110977586	110978060	HAR 0570	-0.232	0.000281	0.00283416
HAR 1786C	3	34354141	34354605	HAR 1786	-0.237	0.000281	0.00283416
HAR 281A	10	78874166	78874615	HAR 0281	-0.287	0.000281	0.00283416
HAR 2282D	5	89637990	89638534	HAR 2282	-0.33	0.000281	0.00283416
HAR 2088C	4	83049932	83050466	HAR 2088	-0.365	0.00028	0.00283416
HAR 2166B	4	171205242	171205731	HAR 2166	-0.276	0.000283	0.0028505
HAR 1243B	18	53359268	53359747	HAR 1243	-0.284	0.000283	0.0028505
HAR 1252C	18	57368549	57369053	HAR 1252	-0.133	0.000284	0.00285101
HAR 336A	10	131753992	131754506	HAR 0336	-0.169	0.000284	0.00285101
HAR 2135D	4	137239541	137240025	HAR 2135	-0.234	0.000284	0.00285101
HAR 2701E	7	114927225	114927694	HAR 2701	-0.287	0.000284	0.00285101
HAR 47A	1	58464417	58464866	HAR 0047	-0.387	0.000284	0.00285101
HAR 3023B	9	82691135	82691684	HAR 3023	0.174	0.000285	0.00285914
HAR 265B	10	68947855	68948304	HAR 0265	-0.37	0.000287	0.00287536
HAR 361B	11	28597379	28597873	HAR 0361	-0.314	0.000288	0.00288153
HAR 496B	12	24034303	24034817	HAR 0496	-0.537	0.00029	0.00289768
HAR 1836A	3	69628527	69628976	HAR 1836	-0.148	0.000291	0.00289996
HAR 2565B	6	154897311	154897850	HAR 2565	-0.178	0.000291	0.00289996
HAR 2487C	6	90861755	90862204	HAR 2487	-0.214	0.000291	0.00289996
HAR 409C	11	87462453	87462912	HAR 0409	-0.228	0.000291	0.00289996
HAR 900D	15	61816971	61817435	HAR 0900	0.241	0.000293	0.00291795
HAR 740B	14	33819015	33819479	HAR 0740	-0.204	0.000294	0.00292403
HAR 2710A	7	124666861	124667310	HAR 2710	-0.473	0.000294	0.00292403
HAR 1041B	16	73516570	73517019	HAR 1041	0.303	0.000297	0.00294801
HAR 2015B	4	22989834	22990308	HAR 2015	-0.244	0.000297	0.00294801
HAR 66C	1	75160262	75160711	HAR 0066	-0.443	0.000298	0.00295404
HAR 2053H	4	57804480	57804929	HAR 2053	0.239	0.000299	0.00295809
HAR 242B	10	14765213	14765742	HAR 0242	-0.363	0.000299	0.00295809
HAR 1485C	2	147349575	147350029	HAR 1485	-0.565	0.000299	0.00295809
HAR 1172A	18	22873659	22874118	HAR 1172	-0.308	0.0003	0.00296603
HAR 1610D	2	222926828	222927312	HAR 1610	-0.129	0.000302	0.00297992
HAR 125C	1	116854612	116855156	HAR 0125	-0.233	0.000302	0.00297992
HAR 1720A	21	39235574	39236023	HAR 1720	-0.272	0.000302	0.00297992
HAR 1646N	20	16421741	16422190	HAR 1646	0.711	0.000303	0.00298586
HAR 802A	14	78183850	78184299	HAR 0802	-0.143	0.000303	0.00298586
HAR 1032B	16	67447945	67448394	HAR 1032	-0.2	0.000305	0.00299967
HAR 368B	11	31686333	31686797	HAR 0368	-0.291	0.000306	0.00300753
HAR 2549A	6	140718136	140718595	HAR 2549	-0.234	0.000307	0.00301342
HAR 2201B	4	188278866	188279315	HAR 2201	-0.392	0.000307	0.00301342
HAR 176A	1	208941064	208941578	HAR 0176	-0.337	0.000308	0.00302126
HAR 1451A	2	132680718	132681167	HAR 1451	-0.198	0.00031	0.00302892
HAR 1359B	2	41311458	41311907	HAR 1359	-0.207	0.00031	0.00302892
HAR 998B	16	48879544	48879993	HAR 0998	-0.227	0.000311	0.00302892
HAR 2210B	5	4490069	4490518	HAR 2210	-0.228	0.000311	0.00302892
HAR 3143A	X	128252219	128252763	HAR 3143	-0.278	0.00031	0.00302892
HAR 389B	11	42618219	42618758	HAR 0389	-0.327	0.000311	0.00302892
HAR 813B	14	82128463	82128912	HAR 0813	-0.164	0.000312	0.00303473
HAR 913A	15	70140612	70141061	HAR 0913	-0.453	0.000312	0.00303473
HAR 795E	14	70103081	70103430	HAR 0795	0.145	0.000313	0.00304051
HAR 2811C	8	62006262	62006711	HAR 2811	-0.314	0.000315	0.00305402
HAR 314D	10	119803509	119803983	HAR 0314	-0.372	0.000315	0.00305402
HAR 493D	12	19461444	19461893	HAR 0493	0.638	0.000316	0.00305779
HAR 1396B	2	80318327	80318776	HAR 1396	-0.316	0.000316	0.00305779
HAR 1055B	16	78359006	78359540	HAR 1055	-0.338	0.000317	0.00306352
HAR 1590A	2	215442479	215442983	HAR 1590	-0.716	0.000319	0.00307888
HAR 2077C	4	67815844	67816378	HAR 2077	-0.238	0.00032	0.00308457
HAR 274C	10	77483859	77484353	HAR 0274	-0.359	0.000321	0.00309024
HAR 2824B	8	72361220	72361669	HAR 2824	-0.352	0.000322	0.0030959
HAR 1360C	2	44252218	44252672	HAR 1360	-0.493	0.000322	0.0030959
HAR 2974S	9	24059995	24060464	HAR 2974	0.716	0.000323	0.00309758
HAR 2585C	7	8418871	8419360	HAR 2585	0.271	0.000323	0.00309758
HAR 2867A	8	113749921	113750370	HAR 2867	-0.278	0.000323	0.00309758
HAR 3006C	9	74296287	74296836	HAR 3006	-0.294	0.000323	0.00309758
HAR 431F	11	113986531	113987080	HAR 0431	-0.233	0.000324	0.00310321
HAR 1310B	2	8011924	8012373	HAR 1310	-0.305	0.000324	0.00310321
HAR 290F	10	97949339	97949833	HAR 0290	-0.205	0.000325	0.00310882
HAR 1001E	16	51136513	51136862	HAR 1001	-0.312	0.000327	0.00312199
HAR 2456B	6	51066775	51067274	HAR 2456	-0.323	0.000327	0.00312199
HAR 1928B	3	137583020	137583559	HAR 1928	0.34	0.000328	0.00312955
HAR 2391B	5	171094679	171095128	HAR 2391	0.871	0.000329	0.00313709
HAR 2367Q	5	159978330	159978784	HAR 2367	-0.305	0.00033	0.00314463
HAR 2351A	5	148251868	148252317	HAR 2351	-0.209	0.000331	0.00314817
HAR 1625B	20	5140502	5140951	HAR 1625	-0.267	0.000331	0.00314817
HAR 2155A	4	155748724	155749173	HAR 2155	0.344	0.000332	0.00315169
HAR 2925A	9	7689668	7690117	HAR 2925	-0.218	0.000332	0.00315169
HAR 2213B	5	4773729	4774223	HAR 2213	-0.378	0.000332	0.00315169
HAR 2701A	7	114926579	114927078	HAR 2701	-0.154	0.000333	0.00315919
HAR 3127B	X	100001067	100001591	HAR 3127	-0.186	0.000334	0.00316468
HAR 1115B	17	46295892	46296341	HAR 1115	-0.401	0.000335	0.00317215
HAR 330B	10	130844059	130844508	HAR 0330	-0.112	0.000336	0.00317761
HAR 489L	12	17290630	17291084	HAR 0489	-0.312	0.000336	0.00317761
HAR 1046A	16	73851753	73852202	HAR 1046	0.174	0.000337	0.00317906
HAR 2363D	5	157833217	157833751	HAR 2363	-0.272	0.000337	0.00317906
HAR 2737B	7	146117310	146117759	HAR 2737	-0.478	0.000337	0.00317906
HAR 2514A	6	101744066	101744525	HAR 2514	-0.305	0.000338	0.00318649
HAR 3099P	X	31441342	31441791	HAR 3099	0.531	0.00034	0.00319332
HAR 246A	10	17560418	17560767	HAR 0246	-0.115	0.00034	0.00319332
HAR 948B	15	96921804	96922253	HAR 0948	-0.251	0.00034	0.00319332
HAR 897B	15	60636406	60636880	HAR 0897	-0.318	0.00034	0.00319332
HAR 2612A	7	20492709	20493158	HAR 2612	-0.351	0.000339	0.00319332
HAR 941A	15	95448325	95448774	HAR 0941	-0.393	0.00034	0.00319332
HAR 1189D	18	35249073	35249547	HAR 1189	0.304	0.000342	0.00320809
HAR 1126A	17	55675422	55675886	HAR 1126	0.324	0.000343	0.00321146
HAR 2465C	6	55433664	55434138	HAR 2465	-0.32	0.000343	0.00321146
HAR 292A	10	98380850	98381299	HAR 0292	-0.291	0.000345	0.00322616
HAR 616B	13	65031012	65031466	HAR 0616	0.399	0.000346	0.0032335
HAR 1873A	3	85382252	85382701	HAR 1873	-0.467	0.000348	0.00325016
HAR 2386B	5	166935210	166935659	HAR 2386	-0.2	0.000349	0.00325748
HAR 2339C	5	134570436	134570960	HAR 2339	-0.152	0.00035	0.00326276
HAR 2033B	4	33991604	33992108	HAR 2033	-0.407	0.00035	0.00326276
HAR 2382A	5	166554060	166554569	HAR 2382	-0.293	0.000351	0.00326802
HAR 2396D	5	180409947	180410416	HAR 2396	-0.518	0.000351	0.00326802
HAR 19B	1	37392725	37393174	HAR 0019	-0.222	0.000353	0.00327649
HAR 2096A	4	93871232	93871681	HAR 2096	-0.202	0.000354	0.00327969
HAR 74A	1	81283536	81283985	HAR 0074	-0.269	0.000354	0.00327969
HAR 2931A	9	8783861	8784310	HAR 2931	-0.308	0.000354	0.00327969
HAR 2494A	6	93471921	93472400	HAR 2494	-0.232	0.000355	0.0032849
HAR 3035C	9	104629594	104630043	HAR 3035	-0.252	0.000355	0.0032849
HAR 2437B	6	38337819	38338368	HAR 2437	-0.148	0.000356	0.00328807
HAR 86A	1	83969238	83969692	HAR 0086	-0.168	0.000356	0.00328807
HAR 147C	1	175173570	175173919	HAR 0147	-0.284	0.000356	0.00328807
HAR 1335A	2	23215843	23216292	HAR 1335	0.379	0.000357	0.00329326
HAR 2636B	7	31512834	31513283	HAR 2636	-0.183	0.000357	0.00329326
HAR 3035B	9	104629529	104629978	HAR 3035	0.065	0.000361	0.00332403
HAR 169A	1	202251564	202251913	HAR 0169	-0.668	0.000362	0.0033312
HAR 2462A	6	51910216	51910665	HAR 2462	-0.401	0.000363	0.00333836
HAR 1789C	3	35807942	35808431	HAR 1789	-0.218	0.000365	0.00334038
HAR 1777B	3	21801440	21801984	HAR 1777	-0.296	0.000365	0.00334038
HAR 2995J	9	32296678	32297157	HAR 2995	-0.3	0.000364	0.00334038
HAR 2809B	8	59768560	59769009	HAR 2809	-0.364	0.000364	0.00334038
HAR 2707A	7	119916701	119917150	HAR 2707	-0.377	0.000365	0.00334038
HAR 690B	13	103900741	103901090	HAR 0690	0.573	0.000366	0.00334546
HAR 1628A	20	6956039	6956488	HAR 1628	-0.309	0.000366	0.00334546
HAR 2432A	6	33775488	33775937	HAR 2432	0.364	0.000367	0.00335256
HAR 62C	1	72253912	72254386	HAR 0062	-0.154	0.000369	0.00336061
HAR 316H	10	120175345	120175794	HAR 0316	-0.515	0.000369	0.00336061
HAR 2919D	9	3887280	3887814	HAR 2919	-0.632	0.000369	0.00336061
HAR 3169A	X	149314235	149314684	HAR 3169	-0.269	0.00037	0.00336767
HAR 2717B	7	127339582	127340031	HAR 2717	-0.327	0.000371	0.00337269
HAR 2274A	5	84408558	84409007	HAR 2274	-0.349	0.000371	0.00337269
HAR 1910D	3	114273203	114273672	HAR 1910	-0.386	0.000373	0.00338472
HAR 2261M	5	66379833	66380312	HAR 2261	-0.412	0.000373	0.00338472
HAR 275D	10	77499728	77500222	HAR 0275	-0.098	0.000374	0.0033897
HAR 3131C	X	109820668	109821177	HAR 3131	-0.343	0.000375	0.00339671
HAR 81B	1	83220795	83221249	HAR 0081	-0.615	0.000376	0.00340372
HAR 813C	14	82128757	82129206	HAR 0813	-0.199	0.000377	0.00340866
HAR 240B	10	14144721	14145170	HAR 0240	-0.294	0.000377	0.00340866
HAR 2949B	9	14531445	14531894	HAR 2949	-0.159	0.000379	0.00342057
HAR 943B	15	96283733	96284127	HAR 0943	-0.241	0.000379	0.00342057
HAR 635D	13	72212531	72213015	HAR 0635	-0.213	0.00038	0.00342342
HAR 2233B	5	29105320	29105669	HAR 2233	-0.093	0.000381	0.00342832
HAR 1844B	3	70655206	70655655	HAR 1844	-0.19	0.000381	0.00342832
HAR 642F	13	73115434	73115983	HAR 0642	-0.155	0.000383	0.00343397
HAR 2606E	7	16044681	16045205	HAR 2606	-0.204	0.000383	0.00343397
HAR 3165B	X	144613371	144613840	HAR 3165	-0.259	0.000383	0.00343397
HAR 2345D	5	142005291	142005795	HAR 2345	-0.282	0.000383	0.00343397
HAR 2261I	5	66379733	66380212	HAR 2261	-0.701	0.000383	0.00343397
HAR 2339D	5	134570580	134571039	HAR 2339	-0.123	0.000384	0.00343473
HAR 312B	10	119354238	119354692	HAR 0312	-0.288	0.000384	0.00343473
HAR 1052B	16	77637866	77638315	HAR 1052	-0.492	0.000384	0.00343473
HAR 3099V	X	31441437	31441896	HAR 3099	0.345	0.000385	0.00343753
HAR 1510D	2	164410380	164410869	HAR 1510	-0.265	0.000385	0.00343753
HAR 2810D	8	60426381	60426880	HAR 2810	-0.269	0.000385	0.00343753
HAR 2189B	4	182582749	182583198	HAR 2189	-0.231	0.000386	0.00344033
HAR 1673A	20	43459874	43460323	HAR 1673	-0.269	0.000386	0.00344033
HAR 2955C	9	16195941	16196425	HAR 2955	-0.258	0.000387	0.00344311
HAR 1701A	21	19721931	19722420	HAR 1701	-0.342	0.000387	0.00344311
HAR 473B	11	133533686	133534135	HAR 0473	-0.098	0.00039	0.00346364
HAR 1627A	20	6631570	6631964	HAR 1627	-0.121	0.00039	0.00346364
HAR 1407B	2	87373479	87373928	HAR 1407	-0.312	0.000391	0.00347047
HAR 3139B	X	123981673	123982122	HAR 3139	-0.347	0.000392	0.00347524
HAR 670K	13	95600218	95600567	HAR 0670	0.235	0.000393	0.00347795
HAR 3052A	9	119139404	119139853	HAR 3052	-0.279	0.000393	0.00347795
HAR 279B	10	77813971	77814520	HAR 0279	-0.413	0.000393	0.00347795
HAR 2789Q	8	35524068	35524532	HAR 2789	-0.426	0.000394	0.00348474
HAR 913B	15	70140641	70141090	HAR 0913	-0.304	0.000397	0.00350508
HAR 1565B	2	205785275	205785724	HAR 1565	-0.204	0.000398	0.00350979
HAR 2517C	6	102696998	102697452	HAR 2517	-0.271	0.000398	0.00350979
HAR 933B	15	90944228	90944677	HAR 0933	0.716	0.0004	0.00351916
HAR 1402B	2	81424451	81424800	HAR 1402	0.381	0.000404	0.00354811
HAR 2806C	8	57125130	57125579	HAR 2806	-0.128	0.000404	0.00354811
HAR 1392B	2	76782792	76783296	HAR 1392	-0.107	0.000405	0.00355274
HAR 2890B	8	130525847	130526311	HAR 2890	-0.552	0.000405	0.00355274
HAR 957B	15	102010770	102011239	HAR 0957	-0.163	0.000406	0.00355736
HAR 501C	12	33947476	33947945	HAR 0501	-0.155	0.000407	0.00356404
HAR 3122D	X	78290359	78290863	HAR 3122	-0.262	0.000408	0.00356863
HAR 492B	12	18694075	18694524	HAR 0492	0.512	0.000409	0.00357322
HAR 1887B	3	89536448	89536897	HAR 1887	-0.51	0.000409	0.00357322
HAR 1650B	20	21922460	21922969	HAR 1650	-0.245	0.00041	0.00357364
HAR 194B	1	218030506	218030960	HAR 0194	-0.285	0.00041	0.00357364
HAR 873D	15	36913560	36914009	HAR 0873	-0.336	0.00041	0.00357364
HAR 1690B	21	15706146	15706610	HAR 1690	-0.216	0.000412	0.00358691
HAR 2778D	8	27752733	27753082	HAR 2778	-0.144	0.000415	0.00360675
HAR 1830B	3	67948039	67948568	HAR 1830	-0.499	0.000415	0.00360675
HAR 30A	1	48964947	48965306	HAR 0030	-0.158	0.000416	0.00360918
HAR 1585A	2	212973787	212974236	HAR 1585	-0.311	0.000416	0.00360918
HAR 1601B	2	220728025	220728474	HAR 1601	0.232	0.000419	0.00362892
HAR 56D	1	64590928	64591387	HAR 0056	-0.181	0.00042	0.00363339
HAR 1276A	18	73767775	73768224	HAR 1276	-0.195	0.00042	0.00363339
HAR 1463B	2	143612033	143612502	HAR 1463	-0.186	0.000421	0.00363785
HAR 596A	13	40661304	40661753	HAR 0596	-0.244	0.000421	0.00363785
HAR 2984A	9	25781791	25782240	HAR 2984	-0.197	0.000422	0.00364439
HAR 839A	14	99692750	99693199	HAR 0839	0.395	0.000423	0.00364674
HAR 1467A	2	144332753	144333282	HAR 1467	-0.187	0.000423	0.00364674
HAR 350D	11	15523149	15523698	HAR 0350	-0.328	0.000423	0.00364674
HAR 158P	1	181778047	181778496	HAR 0158	-0.305	0.000424	0.00365326
HAR 20D	1	38445529	38445988	HAR 0020	0.847	0.000425	0.00365978
HAR 564B	12	108066037	108066486	HAR 0564	-0.322	0.000426	0.00366419
HAR 197A	1	223059580	223060109	HAR 0197	-0.367	0.000426	0.00366419
HAR 2612B	7	20492923	20493372	HAR 2612	-0.328	0.000427	0.00366439
HAR 1916E	3	116606686	116607160	HAR 1916	-0.4	0.000427	0.00366439
HAR 989D	16	20248013	20248512	HAR 0989	-0.631	0.000427	0.00366439
HAR 2689B	7	109344422	109344871	HAR 2689	-0.169	0.000429	0.00367525
HAR 2781C	8	32065316	32065765	HAR 2781	-0.187	0.000431	0.00368608
HAR 2138H	4	138683880	138684329	HAR 2138	-0.276	0.000431	0.00368608
HAR 1786R	3	34354428	34354892	HAR 1786	-0.284	0.000436	0.00372672
HAR 2755A	8	9061758	9062257	HAR 2755	0.752	0.000437	0.00373102
HAR 3004C	9	71819872	71820221	HAR 3004	0.36	0.000437	0.00373102
HAR 1511A	2	164616152	164616601	HAR 1511	-0.322	0.000438	0.00373743
HAR 1559D	2	201038149	201038633	HAR 1559	0.461	0.00044	0.00375237
HAR 2352A	5	149709348	149709797	HAR 2352	0.522	0.000441	0.0037545
HAR 1462A	2	143475752	143476201	HAR 1462	0.352	0.000441	0.0037545
HAR 2055Q	4	58145367	58145836	HAR 2055	-0.18	0.000442	0.00375875
HAR 427B	11	111309691	111310140	HAR 0427	-0.303	0.000443	0.00376087
HAR 2622A	7	25802120	25802569	HAR 2622	-0.768	0.000443	0.00376087
HAR 766C	14	44695033	44695522	HAR 0766	-0.384	0.000445	0.0037672
HAR 1339A	2	23831118	23831587	HAR 1339	-0.385	0.000445	0.0037672
HAR 140C	1	163207635	163208129	HAR 0140	-0.392	0.000447	0.003782
HAR 1951C	3	159898639	159899168	HAR 1951	0.316	0.000449	0.00378825
HAR 1048D	16	76962393	76962772	HAR 1048	-0.127	0.000449	0.00378825
HAR 1747B	3	1237672	1238021	HAR 1747	-0.182	0.000449	0.00378825
HAR 2440B	6	38592838	38593382	HAR 2440	-0.346	0.00045	0.00379455
HAR 1413B	2	103467166	103467615	HAR 1413	-0.312	0.000451	0.00379872
HAR 2109C	4	105342141	105342595	HAR 2109	-0.29	0.000452	0.00380075
HAR 109B	1	101490338	101490852	HAR 0109	-0.298	0.000452	0.00380075
HAR 110B	1	101490338	101490852	HAR 0110	-0.298	0.000452	0.00380075
HAR 315C	10	120137794	120138323	HAR 0315	-0.228	0.000453	0.00380703
HAR 440B	11	115648039	115648493	HAR 0440	-0.138	0.000455	0.00381956
HAR 2456D	6	51067135	51067669	HAR 2456	-0.287	0.000456	0.00382581
HAR 1568B	2	206027825	206028274	HAR 1568	-0.518	0.000458	0.00383831
HAR 682A	13	97925549	97925998	HAR 0682	-0.128	0.00046	0.00385077
HAR 1476B	2	145272182	145272631	HAR 1476	-0.231	0.000461	0.0038527
HAR 1549A	2	192723685	192724134	HAR 1549	-0.337	0.000461	0.0038527
HAR 2919C	9	3887209	3887663	HAR 2919	-0.383	0.000461	0.0038527
HAR 1400A	2	80905176	80905625	HAR 1400	-0.148	0.000463	0.00386726
HAR 295B	10	106333974	106334323	HAR 0295	-0.137	0.000464	0.00387346
HAR 1858C	3	79137009	79137483	HAR 1858	-0.158	0.000465	0.00387534
HAR 476D	12	1157672	1158141	HAR 0476	-0.159	0.000466	0.00387937
HAR 899B	15	61591251	61591700	HAR 0899	-0.168	0.000466	0.00387937
HAR 771D	14	47309708	47310212	HAR 0771	0.201	0.00047	0.00389755
HAR 1856B	3	77036201	77036735	HAR 1856	-0.209	0.00047	0.00389755
HAR 1609C	2	222909384	222909853	HAR 1609	-0.226	0.00047	0.00389755
HAR 978A	16	8407726	8408175	HAR 0978	-0.363	0.00047	0.00389755
HAR 2514L	6	101744333	101744812	HAR 2514	-0.411	0.000469	0.00389755
HAR 1253A	18	59068826	59069275	HAR 1253	-0.096	0.000471	0.00390369
HAR 2219A	5	9693853	9694302	HAR 2219	-0.481	0.000474	0.00392638
HAR 2999B	9	36759744	36760193	HAR 2999	-0.197	0.000476	0.00394078
HAR 321C	10	123072805	123073254	HAR 0321	0.123	0.000477	0.00394253
HAR 2230B	5	27770204	27770653	HAR 2230	-0.045	0.000477	0.00394253
HAR 1089B	17	5264178	5264527	HAR 1089	-0.229	0.000477	0.00394253
HAR 2253C	5	52656138	52656617	HAR 2253	-0.1	0.000479	0.00395471
HAR 1977B	3	178785061	178785510	HAR 1977	-0.271	0.000479	0.00395471
HAR 1528A	2	176765066	176765515	HAR 1528	0.135	0.00048	0.00396079
HAR 827B	14	90216077	90216626	HAR 0827	-0.108	0.000481	0.00396251
HAR 2856A	8	100886192	100886641	HAR 2856	-0.345	0.000481	0.00396251
HAR 489G	12	17290473	17290947	HAR 0489	-0.453	0.000481	0.00396251
HAR 1170B	18	22727884	22728373	HAR 1170	-0.544	0.000482	0.00396857
HAR 2795C	8	40068309	40068798	HAR 2795	0.342	0.000483	0.00397463
HAR 1627C	20	6631845	6632364	HAR 1627	-0.405	0.000484	0.0039785
HAR 2043D	4	41844571	41845025	HAR 2043	-0.326	0.000485	0.00398236
HAR 1876C	3	85758816	85759310	HAR 1876	-0.357	0.000485	0.00398236
HAR 320B	10	123064576	123065025	HAR 0320	0.111	0.000486	0.00398839
HAR 2547A	6	140398798	140399347	HAR 2547	-0.175	0.000487	0.00399005
HAR 2792T	8	37156068	37156517	HAR 2792	-0.375	0.000487	0.00399005
HAR 335C	10	131561150	131561699	HAR 0335	-0.451	0.000488	0.00399607
HAR 985A	16	17944415	17944904	HAR 0985	0.263	0.00049	0.00400534
HAR 420B	11	100447256	100447735	HAR 0420	0.144	0.000491	0.00400534
HAR 631B	13	71723647	71724111	HAR 0631	0.139	0.000491	0.00400534
HAR 39A	1	56204061	56204520	HAR 0039	-0.205	0.000491	0.00400534
HAR 1006C	16	54260501	54260965	HAR 1006	-0.241	0.00049	0.00400534
HAR 820A	14	83595348	83595797	HAR 0820	-0.377	0.00049	0.00400534
HAR 2231A	5	28215039	28215558	HAR 2231	-0.506	0.000491	0.00400534
HAR 3162A	X	143706993	143707357	HAR 3162	-0.185	0.000492	0.00400915
HAR 900A	15	61816595	61817099	HAR 0900	-0.277	0.000492	0.00400915
HAR 81A	1	83220742	83221196	HAR 0081	-0.273	0.000493	0.00401294
HAR 2442A	6	43651059	43651508	HAR 2442	-0.323	0.000494	0.0040189
HAR 2187G	4	182272280	182272779	HAR 2187	-0.332	0.000495	0.00402268
HAR 778B	14	49525456	49525905	HAR 0778	-0.21	0.000496	0.00402863
HAR 601B	13	48224373	48224822	HAR 0601	-0.191	0.000498	0.00404268
HAR 1092A	17	6050203	6050652	HAR 1092	-0.078	0.0005	0.00404953
HAR 163B	1	193932274	193932723	HAR 0163	-0.174	0.0005	0.00404953
HAR 3075B	X	11008945	11009409	HAR 3075	-0.192	0.0005	0.00404953
HAR 1686B	20	61717076	61717525	HAR 1686	-0.373	0.000501	0.00404953
HAR 569B	12	110552053	110552502	HAR 0569	0.396	0.000502	0.00405325
HAR 2259A	5	55971856	55972360	HAR 2259	-0.169	0.000502	0.00405325
HAR 2587A	7	8946065	8946514	HAR 2587	-0.119	0.000503	0.00405478
HAR 1777C	3	21801760	21802259	HAR 1777	-0.214	0.000503	0.00405478
HAR 1366D	2	49465292	49465816	HAR 1366	-0.382	0.000503	0.00405478
HAR 1378A	2	59886966	59887440	HAR 1378	-0.263	0.000504	0.00406066
HAR 2021C	4	23979738	23980187	HAR 2021	-0.19	0.000505	0.00406218
HAR 792B	14	68622733	68623182	HAR 0792	-0.294	0.000505	0.00406218
HAR 2527A	6	110685988	110686437	HAR 2527	-0.527	0.000505	0.00406218
HAR 1908B	3	114182869	114183318	HAR 1908	-0.521	0.00051	0.00409144
HAR 2998A	9	36740768	36741217	HAR 2998	-0.084	0.000512	0.00409436
HAR 100C	1	91286391	91286890	HAR 0100	-0.192	0.000511	0.00409436
HAR 2442E	6	43651112	43651561	HAR 2442	-0.215	0.000511	0.00409436
HAR 385A	11	42070877	42071326	HAR 0385	-0.228	0.000512	0.00409436
HAR 1970B	3	174676399	174676883	HAR 1970	-0.321	0.000512	0.00409436
HAR 1078B	16	82974206	82974655	HAR 1078	-0.131	0.000513	0.00409582
HAR 1097B	17	10882698	10883047	HAR 1097	-0.258	0.000513	0.00409582
HAR 265A	10	68947835	68948284	HAR 0265	-0.685	0.000513	0.00409582
HAR 3162R	X	143707753	143708287	HAR 3162	-0.146	0.000514	0.00409944
HAR 2494E	6	93472509	93472963	HAR 2494	-0.177	0.000514	0.00409944
HAR 1466A	2	144289528	144290077	HAR 1466	-0.337	0.000515	0.00410524
HAR 3168B	X	148836382	148836831	HAR 3168	-0.332	0.000517	0.00411681
HAR 2643B	7	37026016	37026465	HAR 2643	-0.282	0.000518	0.00412259
HAR 1257C	18	62505016	62505465	HAR 1257	-0.217	0.000519	0.00412617
HAR 1002C	16	52557901	52558400	HAR 1002	-0.388	0.000519	0.00412617
HAR 42A	1	57646951	57647400	HAR 0042	-0.235	0.00052	0.00413194
HAR 3109D	X	33327109	33327578	HAR 3109	-0.124	0.000521	0.00413769
HAR 1362N	2	44721361	44721835	HAR 1362	-0.273	0.000522	0.00414126
HAR 1227A	18	43014765	43015214	HAR 1227	-0.394	0.000522	0.00414126
HAR 1983C	3	184069352	184069711	HAR 1983	0.15	0.000523	0.004147
HAR 1412A	2	100765384	100765833	HAR 1412	-0.257	0.000524	0.00415273
HAR 1507A	2	164166695	164167144	HAR 1507	-0.117	0.000527	0.00417342
HAR 266A	10	69215899	69216348	HAR 0266	-0.309	0.000528	0.00417342
HAR 815C	14	82158485	82159029	HAR 0815	-0.335	0.000528	0.00417342
HAR 1825C	3	65869483	65869997	HAR 1825	-0.375	0.000528	0.00417342
HAR 3023A	9	82691079	82691563	HAR 3023	0.686	0.000529	0.00417913
HAR 2879C	8	117528070	117528544	HAR 2879	-0.188	0.00053	0.00418483
HAR 2332F	5	126398897	126399346	HAR 2332	0.655	0.000531	0.00418612
HAR 1029D	16	65179113	65179652	HAR 1029	-0.271	0.000531	0.00418612
HAR 2440A	6	38592806	38593290	HAR 2440	-0.386	0.000531	0.00418612
HAR 2442F	6	43651121	43651570	HAR 2442	-0.311	0.000532	0.0041918
HAR 2345A	5	142005021	142005520	HAR 2345	-0.27	0.000533	0.00419528
HAR 1363B	2	44944480	44944959	HAR 1363	-0.41	0.000533	0.00419528
HAR 2272D	5	83959543	83959992	HAR 2272	-0.33	0.000535	0.00420661
HAR 874B	15	36964803	36965307	HAR 0874	-0.259	0.00054	0.00424149
HAR 3090D	X	28185064	28185543	HAR 3090	-0.463	0.00054	0.00424149
HAR 3062A	9	126448110	126448559	HAR 3062	-0.336	0.000543	0.00425615
HAR 1288B	19	28891954	28892403	HAR 1288	-0.472	0.000543	0.00425615
HAR 160B	1	183819893	183820442	HAR 0160	-0.351	0.000544	0.00425954
HAR 1912A	3	114378171	114378720	HAR 1912	-0.18	0.000545	0.00426514
HAR 2113C	4	108474112	108474606	HAR 2113	-0.177	0.000549	0.00428751
HAR 1568A	2	206027638	206028087	HAR 1568	-0.299	0.000549	0.00428751
HAR 1566A	2	205977101	205977550	HAR 1566	0.253	0.00055	0.00428863
HAR 2162A	4	166604746	166605195	HAR 2162	0.159	0.00055	0.00428863
HAR 2911E	9	2160026	2160475	HAR 2911	-0.296	0.00055	0.00428863
HAR 2409C	6	6761521	6761970	HAR 2409	-0.358	0.000553	0.00430532
HAR 1106B	17	34027595	34028044	HAR 1106	-0.172	0.000554	0.00430863
HAR 332B	10	130981966	130982415	HAR 0332	-0.209	0.000559	0.00433853
HAR 1473C	2	145144733	145145262	HAR 1473	-0.476	0.000559	0.00433853
HAR 1083A	16	89647298	89647747	HAR 1083	0.368	0.00056	0.00433957
HAR 2277B	5	87776461	87777010	HAR 2277	-0.24	0.00056	0.00433957
HAR 1070B	16	80319889	80320338	HAR 1070	0.09	0.000563	0.00435832
HAR 981B	16	13576989	13577438	HAR 0981	-0.223	0.000563	0.00435832
HAR 1670C	20	41525618	41526102	HAR 1670	0.295	0.000564	0.00436381
HAR 1097A	17	10882598	10883047	HAR 1097	-0.305	0.000566	0.00437252
HAR 795D	14	70103064	70103413	HAR 0795	-0.095	0.000567	0.0043735
HAR 57A	1	65015691	65016145	HAR 0057	-0.282	0.000567	0.0043735
HAR 3124A	X	85465418	85465947	HAR 3124	-0.292	0.000567	0.0043735
HAR 1395B	2	80187497	80187946	HAR 1395	-0.307	0.000568	0.00437447
HAR 1003C	16	52602890	52603399	HAR 1003	-0.299	0.000569	0.00437769
HAR 1261F	18	64448198	64448742	HAR 1261	-0.242	0.000574	0.00440712
HAR 1262F	18	64448198	64448742	HAR 1262	-0.242	0.000574	0.00440712
HAR 1349B	2	34792226	34792675	HAR 1349	-0.299	0.000576	0.0044112
HAR 2355A	5	154471354	154471803	HAR 2355	-0.315	0.000576	0.0044112
HAR 352A	11	16133693	16134217	HAR 0352	-0.326	0.000576	0.0044112
HAR 2072A	4	63713005	63713454	HAR 2072	-0.332	0.000576	0.0044112
HAR 1111E	17	42215560	42216059	HAR 1111	0.533	0.000577	0.00441661
HAR 3006B	9	74295987	74296536	HAR 3006	-0.257	0.000583	0.00444893
HAR 2779B	8	28165688	28166037	HAR 2779	-0.266	0.000583	0.00444893
HAR 1825D	3	65869530	65870079	HAR 1825	-0.481	0.000583	0.00444893
HAR 1872B	3	84650183	84650632	HAR 1872	0.148	0.000586	0.00446502
HAR 1827D	3	67637701	67638175	HAR 1827	-0.2	0.000586	0.00446502
HAR 642B	13	73114690	73115174	HAR 0642	-0.156	0.000587	0.0044681
HAR 2110A	4	105345484	105346008	HAR 2110	-0.213	0.000589	0.00447652
HAR 399D	11	74630816	74631265	HAR 0399	-0.259	0.000589	0.00447652
HAR 112A	1	102132897	102133346	HAR 0112	-0.627	0.000589	0.00447652
HAR 1524E	2	174973545	174974024	HAR 1524	0.139	0.00059	0.00447959
HAR 938A	15	94433142	94433591	HAR 0938	-0.218	0.00059	0.00447959
HAR 307B	10	116466561	116467010	HAR 0307	-0.283	0.000591	0.00448491
HAR 420D	11	100447546	100448010	HAR 0420	0.623	0.000592	0.00448796
HAR 1479D	2	145978334	145978838	HAR 1479	-0.256	0.000592	0.00448796
HAR 980A	16	9516532	9516981	HAR 0980	-0.119	0.000593	0.00449101
HAR 2847A	8	92824969	92825518	HAR 2847	-0.305	0.000593	0.00449101
HAR 1352A	2	36566828	36567332	HAR 1352	-0.265	0.000596	0.00450691
HAR 2470B	6	63964767	63965216	HAR 2470	-0.458	0.000596	0.00450691
HAR 407C	11	86299558	86300017	HAR 0407	-0.091	0.000597	0.00450993
HAR 740D	14	33819203	33819677	HAR 0740	-0.109	0.000598	0.00451295
HAR 2055L	4	58145290	58145754	HAR 2055	-0.296	0.000598	0.00451295
HAR 2555B	6	144281851	144282300	HAR 2555	0.175	0.000599	0.00451369
HAR 1472E	2	144755371	144755850	HAR 1472	-0.333	0.000599	0.00451369
HAR 192C	1	217944554	217944933	HAR 0192	0.529	0.0006	0.00451896
HAR 638C	13	72518814	72519283	HAR 0638	-0.247	0.000601	0.00452195
HAR 2018B	4	23807738	23808247	HAR 2018	-0.546	0.000601	0.00452195
HAR 355D	11	17787050	17787509	HAR 0355	0.539	0.000602	0.00452721
HAR 1969D	3	174629851	174630220	HAR 1969	-0.224	0.000603	0.00453019
HAR 1614Q	2	226361923	226362387	HAR 1614	-0.674	0.000604	0.00453544
HAR 1001I	16	51136586	51136935	HAR 1001	-0.182	0.000605	0.00454067
HAR 1165B	18	19402359	19402808	HAR 1165	-0.135	0.000606	0.00454591
HAR 2368C	5	161676273	161676727	HAR 2368	0.47	0.000607	0.00454887
HAR 60B	1	71184534	71185083	HAR 0060	-0.211	0.000607	0.00454887
HAR 726D	14	33180563	33181057	HAR 0726	-0.282	0.000608	0.00455182
HAR 944A	15	96388672	96389121	HAR 0944	-0.31	0.000608	0.00455182
HAR 2877C	8	117356701	117357240	HAR 2877	-0.232	0.000609	0.00455476
HAR 2105A	4	101068757	101069206	HAR 2105	0.48	0.000611	0.00456517
HAR 2585A	7	8418762	8419256	HAR 2585	0.312	0.000611	0.00456517
HAR 269A	10	73113405	73113754	HAR 0269	0.163	0.000612	0.0045681
HAR 1207A	18	37702169	37702623	HAR 1207	-0.158	0.000613	0.00457102
HAR 2272A	5	83959175	83959689	HAR 2272	-0.22	0.000613	0.00457102
HAR 2666A	7	69187703	69188152	HAR 2666	0.348	0.000617	0.00459173
HAR 1287C	19	23310814	23311263	HAR 1287	-0.187	0.000617	0.00459173
HAR 1746C	3	1008218	1008767	HAR 1746	-0.26	0.000619	0.00460433
HAR 2954B	9	16138484	16138933	HAR 2954	-0.409	0.00062	0.0046072
HAR 3147A	X	132496486	132496940	HAR 3147	-0.155	0.000622	0.00461978
HAR 1306B	2	2593224	2593673	HAR 1306	-0.231	0.000625	0.00463748
HAR 1907A	3	114137742	114138196	HAR 1907	-0.244	0.000626	0.0046426
HAR 797H	14	73430410	73430859	HAR 0797	-0.287	0.000628	0.00465284
HAR 2257A	5	53492896	53493395	HAR 2257	-0.56	0.000628	0.00465284
HAR 243D	10	16500423	16500907	HAR 0243	-0.136	0.00063	0.00466076
HAR 1255F	18	59296755	59297104	HAR 1255	-0.535	0.00063	0.00466076
HAR 2967H	9	18332089	18332538	HAR 2967	-0.304	0.000631	0.00466586
HAR 2200A	4	183882036	183882485	HAR 2200	-0.179	0.000632	0.00466866
HAR 2834A	8	78931908	78932357	HAR 2834	-0.215	0.000632	0.00466866
HAR 2055S	4	58145395	58145864	HAR 2055	-0.48	0.000634	0.00468113
HAR 1409B	2	88189715	88190214	HAR 1409	-0.253	0.000637	0.00469635
HAR 757V	14	37540057	37540506	HAR 0757	-0.31	0.000637	0.00469635
HAR 1979C	3	182020165	182020614	HAR 1979	-0.21	0.000638	0.00469911
HAR 408A	11	87015337	87015791	HAR 0408	-0.374	0.000638	0.00469911
HAR 299B	10	108527635	108528139	HAR 0299	-0.477	0.000639	0.00470417
HAR 2627D	7	26829483	26829932	HAR 2627	-0.452	0.000641	0.00471427
HAR 1853D	3	76414657	76415201	HAR 1853	-0.156	0.000642	0.00471931
HAR 138B	1	157694117	157694566	HAR 0138	-0.471	0.000644	0.0047317
HAR 2469D	6	62088008	62088542	HAR 2469	-0.449	0.000645	0.00473673
HAR 2081A	4	77296549	77296998	HAR 2081	0.216	0.000647	0.00474909
HAR 2018C	4	23808121	23808610	HAR 2018	-0.21	0.000648	0.00475179
HAR 2810C	8	60426237	60426721	HAR 2810	0.22	0.000651	0.00476913
HAR 243B	10	16500167	16500681	HAR 0243	-0.333	0.000652	0.00477413
HAR 2548M	6	140640398	140640877	HAR 2548	0.296	0.000653	0.00477447
HAR 2259B	5	55971881	55972335	HAR 2259	-0.297	0.000653	0.00477447
HAR 2308B	5	115784607	115784956	HAR 2308	0.154	0.000655	0.00478211
HAR 1397A	2	80802528	80803017	HAR 1397	-0.342	0.000656	0.00478708
HAR 1899B	3	107317705	107318219	HAR 1899	0.86	0.000657	0.0047874
HAR 648A	13	77063209	77063673	HAR 0648	0.216	0.000657	0.0047874
HAR 2294A	5	97029419	97029868	HAR 2294	-0.201	0.000657	0.0047874
HAR 1737A	22	49497188	49497662	HAR 1737	-0.29	0.000658	0.00478772
HAR 2150A	4	152907734	152908188	HAR 2150	-0.536	0.000658	0.00478772
HAR 2151A	4	152907734	152908188	HAR 2151	-0.536	0.000658	0.00478772
HAR 678C	13	97422087	97422586	HAR 0678	-0.651	0.000658	0.00478772
HAR 1306A	2	2593210	2593659	HAR 1306	-0.229	0.00066	0.0047953
HAR 1989C	3	190263073	190263582	HAR 1989	-0.366	0.00066	0.0047953
HAR 3105A	X	32692973	32693427	HAR 3105	-0.186	0.000662	0.0048075
HAR 106A	1	97391313	97391762	HAR 0106	-0.277	0.000665	0.00482696
HAR 517A	12	65297517	65297991	HAR 0517	-0.325	0.000667	0.00483913
HAR 1845C	3	70669294	70669768	HAR 1845	-0.314	0.000668	0.00483937
HAR 203A	1	234162024	234162473	HAR 0203	-0.258	0.000669	0.00484195
HAR 3118F	X	51664475	51664949	HAR 3118	-0.436	0.000669	0.00484195
HAR 2484C	6	85072107	85072586	HAR 2484	0.399	0.00067	0.00484685
HAR 1376C	2	59179220	59179704	HAR 1376	0.305	0.000672	0.00484964
HAR 816C	14	82447407	82447756	HAR 0816	-0.199	0.000671	0.00484964
HAR 1079B	16	83360538	83360987	HAR 1079	-0.211	0.000672	0.00484964
HAR 859A	15	35503988	35504442	HAR 0859	-0.124	0.000673	0.00485452
HAR 1681B	20	53493287	53493786	HAR 1681	-0.125	0.000674	0.0048594
HAR 399C	11	74630745	74631224	HAR 0399	-0.179	0.000675	0.00486194
HAR 1376A	2	59178881	59179355	HAR 1376	0.248	0.000677	0.00486934
HAR 1833C	3	68683135	68683624	HAR 1833	-0.092	0.000679	0.00487905
HAR 992D	16	25847910	25848449	HAR 0992	-0.354	0.00068	0.0048839
HAR 787D	14	64705553	64706047	HAR 0787	-0.214	0.000681	0.00488641
HAR 3064B	9	127743349	127743833	HAR 3064	-0.234	0.000681	0.00488641
HAR 2261A	5	66379559	66380013	HAR 2261	-0.436	0.000682	0.00488891
HAR 985C	16	17944525	17944984	HAR 0985	0.652	0.000683	0.00489141
HAR 1225F	18	42872433	42872977	HAR 1225	-0.217	0.000684	0.00489391
HAR 1496D	2	157013038	157013587	HAR 1496	-0.501	0.000684	0.00489391
HAR 835C	14	98575263	98575777	HAR 0835	0.351	0.000689	0.00492265
HAR 2047B	4	46508754	46509203	HAR 2047	-0.116	0.000689	0.00492265
HAR 3097A	X	31351584	31352043	HAR 3097	-0.371	0.00069	0.00492745
HAR 2912D	9	2242030	2242504	HAR 2912	0.26	0.000692	0.00493703
HAR 2044C	4	42150437	42150886	HAR 2044	0.225	0.000692	0.00493703
HAR 727F	14	33197188	33197537	HAR 0727	-0.248	0.000693	0.00493948
HAR 2356B	5	154512680	154513199	HAR 2356	-0.425	0.000693	0.00493948
HAR 2961D	9	16708758	16709212	HAR 2961	-0.198	0.000695	0.00494903
HAR 2800D	8	50969387	50969736	HAR 2800	0.337	0.000701	0.00498467
HAR 1903A	3	109452768	109453222	HAR 1903	-0.068	0.000702	0.00498942
HAR 1520C	2	172430570	172431059	HAR 1520	0.541	0.000704	0.00499654
HAR 836G	14	99071642	99072106	HAR 0836	-0.347	0.000704	0.00499654
HAR 1693A	21	16092882	16093351	HAR 1693	-0.142	0.000706	0.00500364
HAR 1969B	3	174629498	174629892	HAR 1969	-0.273	0.000706	0.00500364
HAR 2398H	6	1287395	1287744	HAR 2398	-0.354	0.000707	0.00500836
HAR 2826A	8	72639181	72639630	HAR 2826	0.098	0.000708	0.00501308
HAR 3110A	X	39147419	39147768	HAR 3110	-0.226	0.000709	0.0050178
HAR 1367A	2	49583273	49583647	HAR 1367	-0.237	0.000712	0.00503424
HAR 2354A	5	153640079	153640528	HAR 2354	-0.289	0.000712	0.00503424
HAR 1812A	3	60368492	60368941	HAR 1812	-0.439	0.000713	0.00503424
HAR 423A	11	107364732	107365186	HAR 0423	-0.519	0.000713	0.00503424
HAR 2138I	4	138683888	138684337	HAR 2138	-0.348	0.000715	0.00504599
HAR 2206A	5	3427906	3428415	HAR 2206	-0.17	0.000717	0.00505061
HAR 330C	10	130844129	130844578	HAR 0330	0.336	0.000718	0.00505292
HAR 1892A	3	98775430	98775879	HAR 1892	-0.1	0.00072	0.00505744
HAR 315A	10	120137561	120138015	HAR 0315	-0.16	0.00072	0.00505744
HAR 698A	13	106836003	106836452	HAR 0698	-0.268	0.000721	0.00505744
HAR 2194Q	4	183114000	183114474	HAR 2194	-0.273	0.000722	0.00506209
HAR 3134B	X	121796234	121796683	HAR 3134	-0.323	0.000723	0.00506437
HAR 2733A	7	144873800	144874249	HAR 2733	-0.185	0.000724	0.00506665
HAR 1669P	20	40910642	40911121	HAR 1669	-0.186	0.000724	0.00506665
HAR 1175C	18	23458576	23459095	HAR 1175	-0.155	0.000727	0.00508291
HAR 2651C	7	42251320	42251769	HAR 2651	-0.138	0.000729	0.00508978
HAR 1583B	2	212772965	212773424	HAR 1583	-0.28	0.000729	0.00508978
HAR 2614B	7	22047291	22047740	HAR 2614	-0.36	0.000731	0.00509901
HAR 743B	14	34065796	34066245	HAR 0743	-0.166	0.000732	0.00510124
HAR 719B	14	28556985	28557434	HAR 0719	-0.279	0.000732	0.00510124
HAR 726C	14	33180556	33181015	HAR 0726	-0.123	0.000734	0.0051057
HAR 1529A	2	176942949	176943483	HAR 1529	-0.422	0.000734	0.0051057
HAR 2056B	4	58221474	58221923	HAR 2056	1.013	0.000735	0.00510793
HAR 576A	12	114844937	114845386	HAR 0576	0.432	0.000735	0.00510793
HAR 730B	14	33416891	33417340	HAR 0730	-0.336	0.000736	0.00511251
HAR 2258B	5	54751803	54752252	HAR 2258	-0.457	0.000738	0.00512403
HAR 190A	1	217227760	217228209	HAR 0190	-0.301	0.000739	0.00512624
HAR 2399A	6	1384930	1385379	HAR 2399	0.434	0.00074	0.00512844
HAR 288A	10	94549760	94550109	HAR 0288	-0.5	0.000741	0.00513063
HAR 2184B	4	181587887	181588336	HAR 2184	-0.152	0.000745	0.00515357
HAR 836N	14	99071771	99072235	HAR 0836	-0.26	0.000745	0.00515357
HAR 2192B	4	182720506	182720955	HAR 2192	-0.231	0.000746	0.00515812
HAR 1386C	2	67153651	67154180	HAR 1386	0.156	0.000749	0.00517409
HAR 2557N	6	148270122	148270581	HAR 2557	0.183	0.000752	0.00519243
HAR 2673B	7	89444865	89445354	HAR 2673	0.505	0.000754	0.00519668
HAR 367C	11	31623366	31623855	HAR 0367	-0.304	0.000753	0.00519668
HAR 3035D	9	104629749	104630098	HAR 3035	-0.313	0.000754	0.00519668
HAR 987B	16	18361178	18361662	HAR 0987	-0.331	0.000754	0.00519668
HAR 475D	12	974410	974924	HAR 0475	-0.353	0.000756	0.00520569
HAR 777A	14	49439572	49440021	HAR 0777	-0.374	0.000756	0.00520569
HAR 2033A	4	33991559	33992063	HAR 2033	-0.395	0.00076	0.00522365
HAR 392C	11	47043120	47043569	HAR 0392	-0.121	0.000763	0.00524187
HAR 2340B	5	138441923	138442372	HAR 2340	-0.307	0.000767	0.00526213
HAR 1395A	2	80187329	80187778	HAR 1395	-0.366	0.000767	0.00526213
HAR 1129A	17	59444315	59444849	HAR 1129	-0.193	0.000769	0.00527308
HAR 1477B	2	145785720	145786259	HAR 1477	-0.221	0.00077	0.00527308
HAR 2961N	9	16708951	16709405	HAR 2961	-0.291	0.00077	0.00527308
HAR 2350A	5	146312522	146312971	HAR 2350	-0.307	0.00077	0.00527308
HAR 739D	14	33811722	33812176	HAR 0739	-0.173	0.000771	0.00527752
HAR 337B	10	132615300	132615749	HAR 0337	0.259	0.000772	0.00528196
HAR 2073A	4	63721945	63722394	HAR 2073	-0.118	0.000773	0.00528639
HAR 1834B	3	68971530	68971879	HAR 1834	-0.235	0.000774	0.00529082
HAR 1233B	18	46466387	46466836	HAR 1233	-0.318	0.000775	0.00529525
HAR 399A	11	74630461	74630970	HAR 0399	-0.402	0.000776	0.00529967
HAR 120B	1	107292475	107292964	HAR 0120	0.218	0.000777	0.00530167
HAR 2493D	6	92171212	92171711	HAR 2493	-0.374	0.000777	0.00530167
HAR 2055E	4	58145162	58145631	HAR 2055	-0.475	0.000779	0.00531291
HAR 27F	1	44902163	44902642	HAR 0027	-0.129	0.00078	0.0053149
HAR 1112B	17	45196678	45197182	HAR 1112	-0.256	0.00078	0.0053149
HAR 1436B	2	116606336	116606805	HAR 1436	-0.314	0.000783	0.00532327
HAR 3147B	X	132496510	132496969	HAR 3147	-0.203	0.000785	0.00533445
HAR 1408D	2	87865644	87866128	HAR 1408	-0.125	0.000787	0.00534079
HAR 1916T	3	116606979	116607458	HAR 1916	-0.244	0.00079	0.00535631
HAR 2289B	5	93740813	93741362	HAR 2289	-0.262	0.000794	0.00537615
HAR 761A	14	40132986	40133435	HAR 0761	0.398	0.000796	0.00537999
HAR 372B	11	32128617	32129106	HAR 0372	-0.374	0.000797	0.0053819
HAR 2054C	4	58067121	58067580	HAR 2054	-0.118	0.000799	0.00539298
HAR 1843B	3	70644528	70645077	HAR 1843	1.313	0.000803	0.00541754
HAR 1314A	2	12060985	12061494	HAR 1314	0.29	0.000804	0.00542186
HAR 1529B	2	176942968	176943517	HAR 1529	-0.431	0.000807	0.00543964
HAR 2750C	8	3555828	3556317	HAR 2750	-0.245	0.000811	0.0054617
HAR 2445C	6	46012895	46013374	HAR 2445	0.175	0.000812	0.00546599
HAR 687B	13	102373182	102373631	HAR 0687	-0.177	0.000815	0.00547881
HAR 242A	10	14764896	14765345	HAR 0242	-0.465	0.000815	0.00547881
HAR 1932B	3	140102967	140103416	HAR 1932	0.489	0.000817	0.00548361
HAR 226D	10	7262186	7262660	HAR 0226	0.224	0.000819	0.00548361
HAR 2541A	6	128508799	128509248	HAR 2541	-0.204	0.000819	0.00548361
HAR 2805Q	8	56805978	56806437	HAR 2805	-0.246	0.000818	0.00548361
HAR 424B	11	109297693	109298142	HAR 0424	-0.27	0.000819	0.00548361
HAR 1787B	3	34553532	34553981	HAR 1787	-0.326	0.000818	0.00548361
HAR 720F	14	28600146	28600690	HAR 0720	-0.36	0.000819	0.00548361
HAR 2667B	7	69326390	69326839	HAR 2667	-0.311	0.00082	0.00548786
HAR 694A	13	105464913	105465362	HAR 0694	-0.231	0.000821	0.00549211
HAR 1752F	3	2141822	2142301	HAR 1752	-0.288	0.000823	0.00549993
HAR 1460B	2	142764610	142765059	HAR 1460	-0.381	0.000824	0.00549993
HAR 2956A	9	16285687	16286136	HAR 2956	-0.299	0.000825	0.00550171
HAR 789B	14	66574442	66574971	HAR 0789	-0.336	0.000826	0.00550593
HAR 2363C	5	157833160	157833709	HAR 2363	-0.195	0.000828	0.00551682
HAR 2063A	4	58555677	58556226	HAR 2063	-0.389	0.000832	0.0055361
HAR 122B	1	109260400	109260859	HAR 0122	0.177	0.000833	0.00553785
HAR 789A	14	66574392	66574871	HAR 0789	-0.144	0.000833	0.00553785
HAR 420C	11	100447405	100447894	HAR 0420	-0.351	0.000834	0.00554204
HAR 1215C	18	38919163	38919637	HAR 1215	-0.191	0.000835	0.00554378
HAR 2833A	8	77946293	77946792	HAR 2833	-0.315	0.000835	0.00554378
HAR 725B	14	32346199	32346648	HAR 0725	-0.197	0.000841	0.0055713
HAR 2792A	8	37155717	37156166	HAR 2792	-0.215	0.000841	0.0055713
HAR 1715B	21	33220045	33220499	HAR 1715	-0.171	0.000842	0.00557301
HAR 2041A	4	38948076	38948525	HAR 2041	-0.266	0.000845	0.00558794
HAR 1843C	3	70644764	70645228	HAR 1843	0.224	0.000847	0.00559378
HAR 330A	10	130843733	130844182	HAR 0330	0.133	0.00085	0.00560373
HAR 1453A	2	133877950	133878399	HAR 1453	-0.434	0.000849	0.00560373
HAR 1980A	3	182236297	182236746	HAR 1980	0.168	0.000855	0.00562928
HAR 1479F	2	145978708	145979172	HAR 1479	-0.284	0.000855	0.00562928
HAR 1450B	2	129715060	129715509	HAR 1450	-0.118	0.000856	0.0056334
HAR 1940A	3	147239418	147239872	HAR 1940	0.427	0.000859	0.00564572
HAR 1351B	2	36137507	36137956	HAR 1351	-0.268	0.000859	0.00564572
HAR 1838C	3	70046870	70047419	HAR 1838	-0.336	0.000859	0.00564572
HAR 490D	12	17583503	17583997	HAR 0490	-0.403	0.00086	0.00564982
HAR 1170D	18	22728186	22728685	HAR 1170	-0.435	0.000865	0.00568018
HAR 493B	12	19461218	19461677	HAR 0493	-0.282	0.000866	0.00568426
HAR 2292B	5	94057089	94057538	HAR 2292	-0.27	0.000869	0.00569648
HAR 1104G	17	33395835	33396289	HAR 1104	-0.393	0.000869	0.00569648
HAR 1965C	3	173820053	173820507	HAR 1965	-0.304	0.00087	0.00569806
HAR 2053J	4	57804509	57804958	HAR 2053	0.322	0.000871	0.00570213
HAR 2443D	6	44886519	44887033	HAR 2443	-0.133	0.000873	0.00571024
HAR 1502A	2	161452846	161453295	HAR 1502	-0.254	0.000873	0.00571024
HAR 1453B	2	133878041	133878490	HAR 1453	-0.517	0.000874	0.00571429
HAR 2923A	9	4214012	4214461	HAR 2923	-0.198	0.000882	0.00575407
HAR 757F	14	37539822	37540271	HAR 0757	-0.253	0.000882	0.00575407
HAR 856A	15	33233956	33234405	HAR 0856	-0.399	0.000884	0.00575961
HAR 2657P	7	66019726	66020185	HAR 2657	-0.46	0.000884	0.00575961
HAR 1487C	2	147956252	147956786	HAR 1487	-0.112	0.000885	0.00576363
HAR 3123B	X	81697590	81698074	HAR 3123	-0.255	0.000886	0.00576514
HAR 1371B	2	53341781	53342230	HAR 1371	-0.289	0.000887	0.00576915
HAR 1950A	3	159359108	159359557	HAR 1950	-0.16	0.000891	0.00579015
HAR 2211A	5	4510878	4511327	HAR 2211	-0.115	0.000893	0.00579562
HAR 2874D	8	116791727	116792176	HAR 2874	-0.223	0.000893	0.00579562
HAR 1919A	3	118540202	118540726	HAR 1919	-0.289	0.000893	0.00579562
HAR 2284B	5	91131337	91131786	HAR 2284	-0.192	0.000899	0.0058245
HAR 2550A	6	140783203	140783652	HAR 2550	-0.272	0.000901	0.00583494
HAR 3099A	X	31441073	31441522	HAR 3099	-0.15	0.000902	0.00583889
HAR 1315B	2	12538179	12538628	HAR 1315	-0.269	0.000904	0.0058468
HAR 1974D	3	175569685	175570229	HAR 1974	-0.196	0.000906	0.00585469
HAR 2766B	8	17474929	17475378	HAR 2766	-0.353	0.000907	0.00585612
HAR 1683A	20	58815841	58816290	HAR 1683	0.416	0.00091	0.0058654
HAR 2062A	4	58501858	58502307	HAR 2062	-0.323	0.00091	0.0058654
HAR 215B	1	247348097	247348546	HAR 0215	-0.16	0.000911	0.00586681
HAR 298A	10	107100213	107100697	HAR 0298	-0.166	0.000913	0.00587465
HAR 2243D	5	37906790	37907239	HAR 2243	-0.227	0.000913	0.00587465
HAR 1186D	18	31165319	31165708	HAR 1186	-0.168	0.000914	0.00587605
HAR 1964B	3	173680401	173680905	HAR 1964	-0.252	0.000914	0.00587605
HAR 1703B	21	21946599	21947048	HAR 1703	0.641	0.000916	0.00588023
HAR 2726D	7	137807257	137807606	HAR 2726	0.188	0.000917	0.00588023
HAR 76B	1	81493964	81494433	HAR 0076	-0.274	0.000919	0.00588803
HAR 2109D	4	105342163	105342712	HAR 2109	-0.307	0.000919	0.00588803
HAR 1347B	2	33929881	33930375	HAR 1347	-0.168	0.00092	0.00589192
HAR 1077D	16	82843108	82843457	HAR 1077	-0.251	0.000922	0.00589217
HAR 2126B	4	128260749	128261283	HAR 2126	-0.288	0.000921	0.00589217
HAR 2031D	4	31263545	31264039	HAR 2031	-0.389	0.000922	0.00589217
HAR 2978A	9	24353876	24354425	HAR 2978	-0.191	0.000924	0.00589742
HAR 2821C	8	68097614	68098128	HAR 2821	-0.526	0.000924	0.00589742
HAR 1189F	18	35249128	35249602	HAR 1189	0.279	0.000929	0.00590924
HAR 1353A	2	36616315	36616764	HAR 1353	0.19	0.000929	0.00590924
HAR 1016D	16	61603008	61603502	HAR 1016	-0.137	0.000929	0.00590924
HAR 2233A	5	29105104	29105553	HAR 2233	-0.255	0.000929	0.00590924
HAR 1102D	17	31643856	31644305	HAR 1102	-0.27	0.000928	0.00590924
HAR 2261B	5	66379578	66380057	HAR 2261	-0.282	0.000931	0.00591445
HAR 1994B	3	194182764	194183213	HAR 1994	-0.412	0.000931	0.00591445
HAR 1532B	2	177716068	177716517	HAR 1532	0.305	0.000936	0.00593617
HAR 979C	16	8483468	8483867	HAR 0979	-0.178	0.000936	0.00593617
HAR 2691A	7	109612244	109612693	HAR 2691	-0.282	0.000935	0.00593617
HAR 1010A	16	59587640	59588089	HAR 1010	-0.382	0.000936	0.00593617
HAR 768H	14	45837269	45837743	HAR 0768	-0.171	0.000937	0.00594
HAR 2196D	4	183229063	183229587	HAR 2196	-0.243	0.000939	0.00595017
HAR 3083A	X	21816834	21817313	HAR 3083	-0.511	0.000942	0.00596666
HAR 2107A	4	102082446	102082900	HAR 2107	-0.223	0.000944	0.00597681
HAR 1695B	21	17443251	17443795	HAR 1695	0.316	0.000945	0.00598062
HAR 1229L	18	44068977	44069426	HAR 1229	-0.224	0.000946	0.00598191
HAR 1314B	2	12060997	12061461	HAR 1314	-0.371	0.000946	0.00598191
HAR 1273C	18	72872942	72873466	HAR 1273	-0.283	0.000949	0.00599835
HAR 3141B	X	124654419	124654868	HAR 3141	-0.236	0.000952	0.00600973
HAR 283A	10	80423472	80423921	HAR 0283	0.092	0.000954	0.00601729
HAR 1512A	2	164972475	164972954	HAR 1512	-0.146	0.000954	0.00601729
HAR 350A	11	15522700	15523189	HAR 0350	-0.172	0.000959	0.00604122
HAR 856B	15	33233968	33234417	HAR 0856	-0.27	0.000963	0.00606387
HAR 3022O	9	82551290	82551639	HAR 3022	0.062	0.000966	0.00607767
HAR 2954A	9	16138454	16138913	HAR 2954	-0.254	0.000966	0.00607767
HAR 3094H	X	30389636	30390115	HAR 3094	-0.343	0.000969	0.00609144
HAR 3134A	X	121796196	121796645	HAR 3134	-0.134	0.000971	0.00610146
HAR 3075A	X	11008903	11009392	HAR 3075	-0.56	0.000972	0.00610518
HAR 967A	16	6923280	6923729	HAR 0967	-0.184	0.000975	0.00611635
HAR 1401B	2	81088558	81089007	HAR 1401	-0.506	0.000975	0.00611635
HAR 1101B	17	28004623	28005072	HAR 1101	-0.278	0.000976	0.00612007
HAR 360B	11	28139037	28139586	HAR 0360	-0.299	0.000981	0.00614629
HAR 1897D	3	104351831	104352330	HAR 1897	-0.302	0.000983	0.00615369
HAR 3099U	X	31441423	31441882	HAR 3099	0.871	0.000986	0.00616219
HAR 1296C	19	32380402	32380906	HAR 1296	-0.242	0.000986	0.00616219
HAR 2946A	9	13895738	13896212	HAR 2946	-0.211	0.000991	0.00618572
HAR 1906B	3	114135472	114135821	HAR 1906	-0.276	0.000992	0.00618939
HAR 874D	15	36965164	36965613	HAR 0874	-0.378	0.000993	0.00619305
HAR 1707B	21	28048485	28048934	HAR 1707	-0.306	0.000994	0.00619672
HAR 432E	11	114014949	114015423	HAR 0432	-0.129	0.000998	0.00620835
HAR 2746A	7	154411852	154412301	HAR 2746	-0.131	0.001	0.00620835
HAR 2940J	9	11709045	11709514	HAR 2940	-0.173	0.001	0.00620835
HAR 649D	13	79121489	79122028	HAR 0649	-0.219	0.001	0.00620835
HAR 1463D	2	143612259	143612753	HAR 1463	-0.289	0.001	0.00620835
HAR 2535B	6	119775737	119776186	HAR 2535	-0.347	0.001	0.00620835
HAR 85B	1	83871236	83871775	HAR 0085	-0.355	0.000999	0.00620835
HAR 2287A	5	92216079	92216528	HAR 2287	-0.182	0.00101	0.0062575
HAR 3118E	X	51664385	51664834	HAR 3118	-0.246	0.00101	0.0062575
HAR 1819A	3	61445310	61445759	HAR 1819	-0.248	0.00101	0.0062575
HAR 1925B	3	136855419	136855868	HAR 1925	-0.126	0.00102	0.00629608
HAR 2533A	6	116469961	116470410	HAR 2533	-0.206	0.00102	0.00629608
HAR 2369A	5	162634555	162635004	HAR 2369	-0.23	0.00102	0.00629608
HAR 2495B	6	94074921	94075445	HAR 2495	-0.273	0.00102	0.00629608
HAR 736A	14	33687748	33688227	HAR 0736	-0.354	0.00102	0.00629608
HAR 2223G	5	21336656	21337120	HAR 2223	-0.619	0.00102	0.00629608
HAR 995A	16	34338294	34338743	HAR 0995	-0.074	0.00103	0.00633437
HAR 469C	11	131948561	131949055	HAR 0469	-0.126	0.00103	0.00633437
HAR 2940G	9	11708989	11709448	HAR 2940	-0.202	0.00103	0.00633437
HAR 63B	1	72879417	72879926	HAR 0063	-0.215	0.00103	0.00633437
HAR 950C	15	97092461	97092940	HAR 0950	-0.261	0.00103	0.00633437
HAR 2422A	6	18697603	18698057	HAR 2422	-0.261	0.00103	0.00633437
HAR 311B	10	117873708	117874157	HAR 0311	-0.267	0.00103	0.00633437
HAR 99A	1	88952590	88953039	HAR 0099	-0.38	0.00103	0.00633437
HAR 2708B	7	120276332	120276786	HAR 2708	-0.402	0.00103	0.00633437
HAR 3046B	9	116559705	116560154	HAR 3046	0.232	0.00104	0.0063646
HAR 2624A	7	26459931	26460380	HAR 2624	-0.175	0.00104	0.0063646
HAR 482A	12	14046929	14047418	HAR 0482	-0.194	0.00104	0.0063646
HAR 976B	16	8029910	8030439	HAR 0976	-0.257	0.00104	0.0063646
HAR 2496B	6	94554288	94554737	HAR 2496	-0.323	0.00104	0.0063646
HAR 1841A	3	70351701	70352150	HAR 1841	-0.38	0.00104	0.0063646
HAR 2740C	7	147556334	147556833	HAR 2740	-0.564	0.00104	0.0063646
HAR 603D	13	53500001	53500450	HAR 0603	0.49	0.00105	0.00639712
HAR 1068C	16	80155662	80156176	HAR 1068	-0.128	0.00105	0.00639712
HAR 696A	13	105669612	105670081	HAR 0696	-0.256	0.00105	0.00639712
HAR 1713A	21	31028996	31029445	HAR 1713	-0.285	0.00105	0.00639712
HAR 3088B	X	25400652	25401201	HAR 3088	-0.296	0.00105	0.00639712
HAR 2243B	5	37906440	37906974	HAR 2243	-0.308	0.00105	0.00639712
HAR 1363D	2	44944591	44945105	HAR 1363	-0.516	0.00105	0.00639712
HAR 1620C	2	238224427	238224876	HAR 1620	0.38	0.00106	0.00643455
HAR 1609D	2	222909430	222909884	HAR 1609	-0.155	0.00106	0.00643455
HAR 425A	11	109403702	109404161	HAR 0425	-0.199	0.00106	0.00643455
HAR 2157A	4	157691962	157692411	HAR 2157	-0.241	0.00106	0.00643455
HAR 1187A	18	33570257	33570706	HAR 1187	-0.516	0.00106	0.00643455
HAR 2845C	8	92021053	92021512	HAR 2845	0.225	0.00107	0.00647954
HAR 1237D	18	49406373	49406837	HAR 1237	-0.256	0.00107	0.00647954
HAR 908B	15	67677981	67678465	HAR 0908	-0.307	0.00107	0.00647954
HAR 2729A	7	138563884	138564233	HAR 2729	-0.064	0.00108	0.00651122
HAR 2583C	7	8128210	8128754	HAR 2583	-0.106	0.00108	0.00651122
HAR 1925C	3	136855699	136856148	HAR 1925	-0.16	0.00108	0.00651122
HAR 2015D	4	22990065	22990529	HAR 2015	-0.177	0.00108	0.00651122
HAR 808A	14	79959302	79959751	HAR 0808	-0.181	0.00108	0.00651122
HAR 182B	1	213759659	213760173	HAR 0182	-0.185	0.00108	0.00651122
HAR 305A	10	115059015	115059464	HAR 0305	-0.217	0.00108	0.00651122
HAR 888B	15	49148666	49149115	HAR 0888	-0.285	0.00108	0.00651122
HAR 1961C	3	169183436	169183985	HAR 1961	-0.292	0.00108	0.00651122
HAR 2487A	6	90861465	90861919	HAR 2487	-0.299	0.00108	0.00651122
HAR 2053M	4	57804591	57805040	HAR 2053	0.826	0.00109	0.00655309
HAR 2467E	6	57563398	57563787	HAR 2467	-0.202	0.00109	0.00655309
HAR 3070D	9	134840927	134841376	HAR 3070	-0.247	0.00109	0.00655309
HAR 2508F	6	99425642	99426171	HAR 2508	-0.256	0.00109	0.00655309
HAR 159B	1	183746243	183746692	HAR 0159	0.561	0.0011	0.0066
HAR 2880E	8	118214467	118214916	HAR 2880	-0.113	0.0011	0.0066
HAR 2234A	5	29276957	29277406	HAR 2234	-0.335	0.0011	0.0066
HAR 1054A	16	78218325	78218784	HAR 1054	0.196	0.00111	0.00663614
HAR 1307C	2	6485464	6485978	HAR 1307	-0.172	0.00111	0.00663614
HAR 393B	11	47091745	47092194	HAR 0393	-0.18	0.00111	0.00663614
HAR 1589C	2	213934172	213934641	HAR 1589	-0.19	0.00111	0.00663614
HAR 2288A	5	92413424	92413908	HAR 2288	-0.223	0.00111	0.00663614
HAR 1673B	20	43459916	43460365	HAR 1673	-0.254	0.00111	0.00663614
HAR 2382C	5	166554441	166554970	HAR 2382	-0.395	0.00111	0.00663614
HAR 305B	10	115059031	115059480	HAR 0305	-0.096	0.00112	0.00667202
HAR 2561A	6	149187581	149188030	HAR 2561	-0.171	0.00112	0.00667202
HAR 2988C	9	26219910	26220409	HAR 2988	-0.201	0.00112	0.00667202
HAR 1600B	2	220288902	220289351	HAR 1600	-0.224	0.00112	0.00667202
HAR 1226C	18	42878968	42879427	HAR 1226	-0.233	0.00112	0.00667202
HAR 2349A	5	146079184	146079673	HAR 2349	-0.269	0.00112	0.00667202
HAR 2655C	7	56806203	56806652	HAR 2655	-0.136	0.00113	0.00670764
HAR 941B	15	95448381	95448830	HAR 0941	-0.171	0.00113	0.00670764
HAR 2243C	5	37906680	37907179	HAR 2243	-0.382	0.00113	0.00670764
HAR 1676A	20	51093929	51094473	HAR 1676	-0.383	0.00113	0.00670764
HAR 515B	12	61426362	61426811	HAR 0515	-0.393	0.00113	0.00670764
HAR 2806B	8	57124912	57125366	HAR 2806	0.604	0.00114	0.00675366
HAR 432A	11	114014858	114015332	HAR 0432	-0.428	0.00114	0.00675366
HAR 949A	15	96952282	96952796	HAR 0949	0.418	0.00115	0.00680217
HAR 2A	1	2928482	2928966	HAR 0002	0.651	0.00116	0.00682369
HAR 2914C	9	2623381	2623735	HAR 2914	0.342	0.00116	0.00682369
HAR 2743A	7	151825911	151826360	HAR 2743	0.305	0.00116	0.00682369
HAR 2657C	7	66019507	66019956	HAR 2657	-0.154	0.00116	0.00682369
HAR 1947A	3	157637473	157637922	HAR 1947	-0.176	0.00116	0.00682369
HAR 1085B	17	597255	597704	HAR 1085	-0.191	0.00116	0.00682369
HAR 2851B	8	94299822	94300351	HAR 2851	-0.195	0.00116	0.00682369
HAR 284A	10	83951636	83952085	HAR 0284	-0.199	0.00116	0.00682369
HAR 436A	11	115155382	115155831	HAR 0436	-0.269	0.00116	0.00682369
HAR 3067A	9	128906678	128907127	HAR 3067	-0.153	0.00117	0.00686102
HAR 85D	1	83871647	83872101	HAR 0085	-0.194	0.00117	0.00686102
HAR 1876B	3	85758448	85758962	HAR 1876	-0.267	0.00117	0.00686102
HAR 2019A	4	23875514	23876063	HAR 2019	-0.277	0.00117	0.00686102
HAR 886A	15	42393364	42393813	HAR 0886	-0.331	0.00117	0.00686102
HAR 2367P	5	159978319	159978773	HAR 2367	-0.421	0.00117	0.00686102
HAR 27K	1	44902281	44902755	HAR 0027	-0.483	0.00117	0.00686102
HAR 1095D	17	9756570	9757064	HAR 1095	-0.211	0.00118	0.00690348
HAR 1323D	2	21721275	21721724	HAR 1323	-0.221	0.00118	0.00690348
HAR 3050D	9	118985730	118986189	HAR 3050	-0.235	0.00118	0.00690348
HAR 1129C	17	59444442	59444891	HAR 1129	-0.244	0.00118	0.00690348
HAR 2562C	6	149557928	149558477	HAR 2562	0.566	0.00119	0.00694305
HAR 242D	10	14765608	14766072	HAR 0242	-0.243	0.00119	0.00694305
HAR 186B	1	215846311	215846760	HAR 0186	-0.328	0.00119	0.00694305
HAR 1790B	3	39136329	39136873	HAR 1790	-0.397	0.00119	0.00694305
HAR 556D	12	98126426	98126890	HAR 0556	-0.438	0.00119	0.00694305
HAR 2228C	5	24623239	24623703	HAR 2228	0.133	0.0012	0.00698782
HAR 1549B	2	192723698	192724147	HAR 1549	-0.123	0.0012	0.00698782
HAR 1124B	17	52505253	52505702	HAR 1124	-0.28	0.0012	0.00698782
HAR 1723A	21	46095942	46096391	HAR 1723	-0.514	0.0012	0.00698782
HAR 370A	11	31893257	31893716	HAR 0370	-0.1	0.00121	0.00702427
HAR 2219B	5	9693904	9694353	HAR 2219	-0.251	0.00121	0.00702427
HAR 1043A	16	73559495	73559944	HAR 1043	-0.366	0.00121	0.00702427
HAR 2646C	7	39073153	39073672	HAR 2646	-0.395	0.00121	0.00702427
HAR 598D	13	43809349	43809798	HAR 0598	0.555	0.00122	0.00705505
HAR 1522I	2	173251564	173252013	HAR 1522	0.076	0.00122	0.00705505
HAR 2387A	5	168313110	168313559	HAR 2387	-0.204	0.00122	0.00705505
HAR 1918C	3	117477340	117477884	HAR 1918	-0.243	0.00122	0.00705505
HAR 1827N	3	67637885	67638359	HAR 1827	-0.255	0.00122	0.00705505
HAR 1883B	3	87606489	87607018	HAR 1883	-0.314	0.00122	0.00705505
HAR 790B	14	66797373	66797822	HAR 0790	-0.32	0.00122	0.00705505
HAR 315B	10	120137599	120138073	HAR 0315	-0.385	0.00122	0.00705505
HAR 1057B	16	78517432	78517881	HAR 1057	0.173	0.00123	0.00709648
HAR 75A	1	81373492	81373941	HAR 0075	-0.095	0.00123	0.00709648
HAR 500A	12	31030138	31030587	HAR 0500	-0.324	0.00123	0.00709648
HAR 2514G	6	101744257	101744706	HAR 2514	-0.352	0.00123	0.00709648
HAR 2449B	6	50201798	50202252	HAR 2449	-0.455	0.00123	0.00709648
HAR 253B	10	28552297	28552646	HAR 0253	0.216	0.00124	0.00714594
HAR 3137B	X	123769409	123769923	HAR 3137	-0.787	0.00124	0.00714594
HAR 2076A	4	66477205	66477654	HAR 2076	0.251	0.00125	0.00717603
HAR 742B	14	34048571	34049020	HAR 0742	-0.102	0.00125	0.00717603
HAR 2963B	9	16729070	16729564	HAR 2963	-0.13	0.00125	0.00717603
HAR 1672B	20	41953795	41954244	HAR 1672	-0.268	0.00125	0.00717603
HAR 735B	14	33648970	33649419	HAR 0735	-0.425	0.00125	0.00717603
HAR 2666B	7	69187741	69188260	HAR 2666	0.238	0.00126	0.00721139
HAR 197E	1	223060190	223060664	HAR 0197	0.167	0.00126	0.00721139
HAR 976C	16	8030066	8030525	HAR 0976	-0.155	0.00126	0.00721139
HAR 1583D	2	212773303	212773812	HAR 1583	-0.241	0.00126	0.00721139
HAR 945B	15	96590805	96591254	HAR 0945	-0.297	0.00126	0.00721139
HAR 2035B	4	34720468	34720957	HAR 2035	0.391	0.00127	0.00723828
HAR 709B	14	22989256	22989705	HAR 0709	0.296	0.00127	0.00723828
HAR 332A	10	130981911	130982360	HAR 0332	-0.156	0.00127	0.00723828
HAR 964B	16	6496905	6497359	HAR 0964	-0.187	0.00127	0.00723828
HAR 39C	1	56204125	56204614	HAR 0039	-0.309	0.00127	0.00723828
HAR 240A	10	14144681	14145130	HAR 0240	-0.515	0.00127	0.00723828
HAR 902B	15	61979509	61980043	HAR 0902	-0.534	0.00127	0.00723828
HAR 3119A	X	67352958	67353507	HAR 3119	0.204	0.00128	0.00728421
HAR 2700D	7	114412721	114413240	HAR 2700	-0.469	0.00128	0.00728421
HAR 2394B	5	177903921	177904270	HAR 2394	-0.095	0.00129	0.00731893
[truncated: 5,570 more rows]

## Sheet: HAR - D3
probe	chr	start	end	element	median_log2_TPM_ratio	p	p.adj
HAR 1275A	18	73333603	73334052	HAR 1275	0.542	8.34e-10	1.2525e-05
HAR 3044B	9	110726002	110726451	HAR 3044	-0.266	4.17e-08	0.00020875
HAR 2204A	5	418728	419177	HAR 2204	0.662	8.7e-08	0.000217761
HAR 280G	10	78010851	78011395	HAR 0280	4.278	2.74e-07	0.000303773
HAR 853A	15	31126363	31126812	HAR 0853	3.109	2.13e-07	0.000303773
HAR 1384D	2	66914012	66914506	HAR 1384	1.881	4.2e-07	0.000303773
HAR 1551A	2	192782929	192783378	HAR 1551	1.815	4.28e-07	0.000303773
HAR 2135A	4	137239165	137239624	HAR 2135	-0.487	3.78e-07	0.000303773
HAR 2672B	7	70017527	70017976	HAR 2672	1.182	5.11e-07	0.000324389
HAR 2201A	4	188278827	188279276	HAR 2201	-0.756	6.96e-07	0.000387131
HAR 920B	15	75746120	75746634	HAR 0920	3.123	1.03e-06	0.000402044
HAR 588B	13	23510784	23511248	HAR 0588	1.714	8.74e-07	0.000402044
HAR 2903C	9	272861	273350	HAR 2903	1.159	1.58e-06	0.000402044
HAR 3023A	9	82691079	82691563	HAR 3023	1.159	2.49e-06	0.000402044
HAR 2795B	8	40068046	40068530	HAR 2795	0.848	2.39e-06	0.000402044
HAR 1083A	16	89647298	89647747	HAR 1083	0.794	2.14e-06	0.000402044
HAR 2548E	6	140640233	140640682	HAR 2548	0.623	1.56e-06	0.000402044
HAR 1732A	22	38549167	38549616	HAR 1732	0.546	1.03e-06	0.000402044
HAR 715B	14	26594074	26594563	HAR 0715	-0.226	9.59e-07	0.000402044
HAR 624B	13	68080344	68080793	HAR 0624	-0.238	2.45e-06	0.000402044
HAR 604A	13	53837310	53837669	HAR 0604	-0.335	1.9e-06	0.000402044
HAR 1064B	16	79336420	79336869	HAR 1064	-0.362	2.41e-06	0.000402044
HAR 2281D	5	88753956	88754455	HAR 2281	-0.403	2.34e-06	0.000402044
HAR 952K	15	98146495	98146949	HAR 0952	-0.532	9.49e-07	0.000402044
HAR 2088A	4	83049583	83050042	HAR 2088	0.841	2.9e-06	0.000405749
HAR 924A	15	78963952	78964406	HAR 0924	1.212	3.12e-06	0.000407445
HAR 1111C	17	42215550	42215899	HAR 1111	1.288	3.54e-06	0.000421934
HAR 2795D	8	40068336	40068875	HAR 2795	0.623	3.71e-06	0.000428591
HAR 760B	14	39207267	39207616	HAR 0760	0.291	3.69e-06	0.000428591
HAR 2571B	6	163148927	163149376	HAR 2571	2.773	4.05e-06	0.000436887
HAR 794A	14	69172481	69172845	HAR 0794	1.066	3.9e-06	0.000436887
HAR 333A	10	131129171	131129620	HAR 0333	-0.477	4.19e-06	0.000436982
HAR 1759B	3	4774694	4775143	HAR 1759	0.392	4.24e-06	0.000437168
HAR 577C	12	115299906	115300355	HAR 0577	-0.441	4.65e-06	0.00045054
HAR 1060B	16	78991924	78992448	HAR 1060	-0.367	4.98e-06	0.000470375
HAR 1855C	3	76596911	76597425	HAR 1855	0.823	5.24e-06	0.000475872
HAR 410C	11	88909062	88909536	HAR 0410	0.594	6.14e-06	0.000515143
HAR 1547B	2	190306120	190306569	HAR 1547	1.087	6.32e-06	0.000517918
HAR 1161A	18	7442469	7442918	HAR 1161	-0.261	6.29e-06	0.000517918
HAR 280H	10	78010887	78011416	HAR 0280	3.501	6.88e-06	0.000529866
HAR 992D	16	25847910	25848449	HAR 0992	-0.321	7e-06	0.000535159
HAR 2489B	6	91353915	91354369	HAR 2489	-0.432	7.17e-06	0.000538395
HAR 2749D	8	1649362	1649856	HAR 2749	1.62	7.32e-06	0.000543015
HAR 2371D	5	163512148	163512617	HAR 2371	-0.489	7.34e-06	0.000543015
HAR 1547A	2	190306102	190306551	HAR 1547	0.734	7.78e-06	0.000563533
HAR 3074B	X	9373320	9373769	HAR 3074	-0.395	7.85e-06	0.000563533
HAR 618C	13	66190939	66191438	HAR 0618	2.854	8.65e-06	0.000579936
HAR 1470E	2	144618257	144618606	HAR 1470	1.157	9.36e-06	0.000602645
HAR 1522G	2	173251541	173251990	HAR 1522	-0.194	9.65e-06	0.000611358
HAR 1243D	18	53359555	53360029	HAR 1243	-0.224	1.03e-05	0.000631369
HAR 2371C	5	163512020	163512474	HAR 2371	-0.29	1.06e-05	0.000636056
HAR 608B	13	59219958	59220407	HAR 0608	0.955	1.11e-05	0.000645995
HAR 448A	11	119547224	119547673	HAR 0448	0.817	1.12e-05	0.000645995
HAR 1001C	16	51136486	51136835	HAR 1001	0.247	1.17e-05	0.000645995
HAR 268B	10	70013214	70013673	HAR 0268	-0.513	1.13e-05	0.000645995
HAR 395A	11	49597850	49598299	HAR 0395	0.575	1.2e-05	0.000657723
HAR 1843B	3	70644528	70645077	HAR 1843	2.88	1.21e-05	0.000658398
HAR 2795C	8	40068309	40068798	HAR 2795	0.427	1.31e-05	0.000666901
HAR 798B	14	73488701	73489150	HAR 0798	-0.426	1.37e-05	0.000679032
HAR 1189E	18	35249106	35249565	HAR 1189	0.716	1.38e-05	0.000679503
HAR 2944B	9	13755760	13756209	HAR 2944	0.719	1.43e-05	0.000699536
HAR 3111A	X	39625052	39625501	HAR 3111	0.709	1.5e-05	0.000701776
HAR 2940F	9	11708978	11709442	HAR 2940	0.231	1.51e-05	0.00070208
HAR 1384C	2	66913976	66914470	HAR 1384	1.81	1.53e-05	0.000704833
HAR 1786I	3	34354266	34354730	HAR 1786	-0.365	1.63e-05	0.000728552
HAR 2548A	6	140640144	140640613	HAR 2548	0.455	1.65e-05	0.000733127
HAR 109G	1	101491005	101491509	HAR 0109	2.191	1.73e-05	0.0007509
HAR 110G	1	101491005	101491509	HAR 0110	2.191	1.73e-05	0.0007509
HAR 1686A	20	61717008	61717457	HAR 1686	1.118	1.75e-05	0.000753027
HAR 56A	1	64590536	64590995	HAR 0056	-0.34	1.74e-05	0.000753027
HAR 884C	15	38105743	38106222	HAR 0884	-0.183	1.8e-05	0.000761417
HAR 2713C	7	126697742	126698211	HAR 2713	0.903	1.84e-05	0.00076546
HAR 2411B	6	8784925	8785414	HAR 2411	0.741	1.89e-05	0.000779781
HAR 2987A	9	26210372	26210831	HAR 2987	0.701	1.88e-05	0.000779781
HAR 1668A	20	40811062	40811511	HAR 1668	-0.39	1.89e-05	0.000779781
HAR 2012E	4	20195773	20196227	HAR 2012	0.728	1.91e-05	0.000783726
HAR 2755A	8	9061758	9062257	HAR 2755	1.484	1.92e-05	0.000785683
HAR 601G	13	48224444	48224893	HAR 0601	-0.216	1.93e-05	0.000787629
HAR 1570A	2	206291469	206291918	HAR 1570	0.606	1.97e-05	0.000795308
HAR 1236D	18	49139293	49139842	HAR 1236	2.847	2.05e-05	0.000806593
HAR 2405B	6	2415436	2415885	HAR 2405	0.949	2.06e-05	0.000806593
HAR 1072C	16	82295103	82295462	HAR 1072	-0.229	2.06e-05	0.000806593
HAR 3074A	X	9373237	9373686	HAR 3074	-0.339	2.05e-05	0.000806593
HAR 1360D	2	44252246	44252720	HAR 1360	-0.441	2.1e-05	0.000806593
HAR 2841A	8	85298183	85298632	HAR 2841	-0.371	2.13e-05	0.000813953
HAR 1356B	2	38260892	38261341	HAR 1356	-0.48	2.17e-05	0.000816768
HAR 1601B	2	220728025	220728474	HAR 1601	0.611	2.31e-05	0.000854472
HAR 2401A	6	2072782	2073231	HAR 2401	0.637	2.34e-05	0.000855039
HAR 178C	1	209734761	209735280	HAR 0178	0.267	2.36e-05	0.000859726
HAR 2055P	4	58145355	58145819	HAR 2055	-0.527	2.4e-05	0.000862278
HAR 1770E	3	15182911	15183275	HAR 1770	-0.352	2.47e-05	0.000870762
HAR 1377D	2	59518121	59518655	HAR 1377	-0.555	2.46e-05	0.000870762
HAR 3070A	9	134840511	134841000	HAR 3070	-0.585	2.47e-05	0.000870762
HAR 1676D	20	51094433	51094977	HAR 1676	-0.422	2.54e-05	0.00088711
HAR 2963A	9	16729065	16729524	HAR 2963	-0.245	2.59e-05	0.000890083
HAR 2298C	5	105540102	105540551	HAR 2298	2.357	2.61e-05	0.00089287
HAR 1798D	3	55577410	55577929	HAR 1798	0.317	2.63e-05	0.000895631
HAR 1627B	20	6631578	6631932	HAR 1627	1.704	2.66e-05	0.000897743
HAR 157C	1	178363690	178364139	HAR 0157	-0.41	2.68e-05	0.000897743
HAR 1113C	17	45762322	45762831	HAR 1113	-0.594	2.69e-05	0.000897743
HAR 1328A	2	21980860	21981344	HAR 1328	-0.391	2.7e-05	0.000897779
HAR 1020B	16	62983789	62984278	HAR 1020	-0.463	2.73e-05	0.000899104
HAR 177B	1	209630759	209631208	HAR 0177	-0.297	2.75e-05	0.000901736
HAR 2507B	6	99164001	99164350	HAR 2507	0.537	2.77e-05	0.000904345
HAR 631E	13	71724250	71724624	HAR 0631	0.882	2.88e-05	0.000922716
HAR 2619B	7	25279969	25280418	HAR 2619	0.691	2.92e-05	0.000927115
HAR 756E	14	37504262	37504736	HAR 0756	-0.507	2.96e-05	0.000931935
HAR 2754A	8	6366238	6366702	HAR 2754	-0.406	3.14e-05	0.00094803
HAR 266C	10	69216239	69216688	HAR 0266	-0.447	3.13e-05	0.00094803
HAR 420B	11	100447256	100447735	HAR 0420	0.528	3.17e-05	0.000950241
HAR 300A	10	108787072	108787521	HAR 0300	-0.407	3.25e-05	0.000959974
HAR 1111E	17	42215560	42216059	HAR 1111	1.192	3.27e-05	0.000961034
HAR 2843A	8	90629216	90629665	HAR 2843	0.78	3.33e-05	0.000969185
HAR 2391B	5	171094679	171095128	HAR 2391	0.726	3.44e-05	0.000991592
HAR 1579B	2	208972767	208973116	HAR 1579	-0.345	3.61e-05	0.00102292
HAR 343A	11	7435609	7436058	HAR 0343	0.928	3.63e-05	0.00102665
HAR 1059A	16	78925243	78925692	HAR 1059	-0.417	3.69e-05	0.00103196
HAR 2716A	7	127294992	127295441	HAR 2716	-0.597	3.81e-05	0.00105375
HAR 2352B	5	149709397	149709846	HAR 2352	2.685	3.89e-05	0.00105722
HAR 794B	14	69172639	69173003	HAR 0794	0.93	3.86e-05	0.00105722
HAR 510A	12	54196925	54197374	HAR 0510	0.4	3.87e-05	0.00105722
HAR 2912B	9	2241727	2242266	HAR 2912	0.241	3.89e-05	0.00105722
HAR 516A	12	64790393	64790842	HAR 0516	1.786	3.95e-05	0.00105947
HAR 1160A	18	6362772	6363221	HAR 1160	0.96	3.98e-05	0.00105947
HAR 2106C	4	101509314	101509663	HAR 2106	0.835	3.97e-05	0.00105947
HAR 1576B	2	208001402	208001751	HAR 1576	0.391	3.97e-05	0.00105947
HAR 3090A	X	28184763	28185312	HAR 3090	-0.372	3.93e-05	0.00105947
HAR 2056A	4	58221444	58221893	HAR 2056	3.136	4.07e-05	0.00106538
HAR 2394C	5	177904074	177904423	HAR 2394	2.155	4.14e-05	0.00106538
HAR 2098B	4	94596869	94597318	HAR 2098	-0.397	4.18e-05	0.00106547
HAR 1484B	2	147186887	147187336	HAR 1484	-0.516	4.2e-05	0.00106547
HAR 2684C	7	96617915	96618404	HAR 2684	-0.482	4.35e-05	0.00108699
HAR 1833A	3	68683035	68683484	HAR 1833	0.692	4.52e-05	0.00110148
HAR 269A	10	73113405	73113754	HAR 0269	0.318	4.53e-05	0.00110148
HAR 1608A	2	222790952	222791401	HAR 1608	-0.316	4.56e-05	0.00110277
HAR 2043B	4	41844451	41844905	HAR 2043	1.117	4.63e-05	0.0011179
HAR 2565B	6	154897311	154897850	HAR 2565	-0.287	4.99e-05	0.00115827
HAR 1932A	3	140102932	140103381	HAR 1932	0.565	5.01e-05	0.0011609
HAR 2763C	8	15095482	15095941	HAR 2763	0.173	5.02e-05	0.0011609
HAR 2749C	8	1649353	1649842	HAR 2749	1.349	5.08e-05	0.00116298
HAR 313B	10	119507505	119507954	HAR 0313	0.411	5.2e-05	0.00117258
HAR 2432A	6	33775488	33775937	HAR 2432	0.612	5.27e-05	0.00118303
HAR 3098C	X	31432607	31433061	HAR 3098	-0.229	5.38e-05	0.00119522
HAR 2458B	6	51339261	51339715	HAR 2458	-0.414	5.46e-05	0.0012085
HAR 3117A	X	48952520	48952969	HAR 3117	0.355	5.63e-05	0.00122716
HAR 841C	14	103708073	103708532	HAR 0841	-0.38	5.68e-05	0.00123091
HAR 2356B	5	154512680	154513199	HAR 2356	-0.501	5.72e-05	0.00123779
HAR 1789C	3	35807942	35808431	HAR 1789	-0.24	5.91e-05	0.00125896
HAR 681D	13	97712937	97713416	HAR 0681	-0.259	6.11e-05	0.00127622
HAR 286B	10	87768946	87769395	HAR 0286	-0.389	6.12e-05	0.00127653
HAR 495D	12	23343431	23343980	HAR 0495	1.21	6.28e-05	0.00129908
HAR 2442F	6	43651121	43651570	HAR 2442	-0.426	6.42e-05	0.00132076
HAR 1367A	2	49583273	49583647	HAR 1367	-0.419	6.61e-05	0.0013365
HAR 1646G	20	16421564	16422028	HAR 1646	0.834	6.64e-05	0.00133672
HAR 2619A	7	25279880	25280329	HAR 2619	0.653	6.83e-05	0.00136764
HAR 2398R	6	1287561	1288040	HAR 2398	-0.425	6.86e-05	0.00136999
HAR 748A	14	34179089	34179568	HAR 0748	-0.384	7.1e-05	0.00140115
HAR 221D	10	4764297	4764766	HAR 0221	-0.217	7.2e-05	0.00141161
HAR 1984A	3	185956670	185957124	HAR 1984	-0.211	7.24e-05	0.00141208
HAR 1396B	2	80318327	80318776	HAR 1396	-0.349	7.33e-05	0.00141858
HAR 2567A	6	155988104	155988553	HAR 2567	-0.285	7.56e-05	0.00144632
HAR 631B	13	71723647	71724111	HAR 0631	0.207	7.62e-05	0.00145594
HAR 950B	15	97092272	97092781	HAR 0950	-0.586	7.65e-05	0.00145612
HAR 1921C	3	120363943	120364392	HAR 1921	1.078	7.76e-05	0.00146775
HAR 2749B	8	1649030	1649554	HAR 2749	0.569	7.81e-05	0.00146981
HAR 39B	1	56204077	56204551	HAR 0039	-0.488	7.99e-05	0.00149061
HAR 2648A	7	39224369	39224818	HAR 2648	-0.271	8.02e-05	0.00149065
HAR 425C	11	109403904	109404373	HAR 0425	-0.335	8.05e-05	0.00149437
HAR 2603D	7	15392192	15392646	HAR 2603	0.71	8.18e-05	0.00151104
HAR 982B	16	16537882	16538386	HAR 0982	-0.228	8.18e-05	0.00151104
HAR 1608B	2	222791013	222791462	HAR 1608	-0.367	8.23e-05	0.00151467
HAR 1654B	20	36479401	36479850	HAR 1654	-0.418	8.34e-05	0.00152367
HAR 757I	14	37539862	37540311	HAR 0757	-0.824	8.36e-05	0.00152367
HAR 2925B	9	7689678	7690127	HAR 2925	-0.365	8.47e-05	0.00153441
HAR 1551B	2	192783054	192783503	HAR 1551	1.144	8.59e-05	0.00154682
HAR 2449C	6	50202109	50202633	HAR 2449	0.199	8.73e-05	0.00155334
HAR 2824B	8	72361220	72361669	HAR 2824	-0.349	8.67e-05	0.00155334
HAR 501D	12	33947657	33948141	HAR 0501	-0.429	8.7e-05	0.00155334
HAR 506A	12	43390490	43390939	HAR 0506	1.953	8.94e-05	0.00156459
HAR 1926B	3	136988401	136988850	HAR 1926	0.617	8.96e-05	0.00156459
HAR 3004B	9	71819571	71820090	HAR 3004	0.411	8.89e-05	0.00156459
HAR 2592A	7	11704271	11704725	HAR 2592	-0.43	8.96e-05	0.00156459
HAR 1908A	3	114182842	114183291	HAR 1908	-0.517	8.97e-05	0.00156459
HAR 2398N	6	1287515	1287874	HAR 2398	-0.466	9.2e-05	0.00158994
HAR 395B	11	49597950	49598299	HAR 0395	0.927	9.28e-05	0.00159814
HAR 106B	1	97391413	97391762	HAR 0106	-0.36	9.27e-05	0.00159814
HAR 1770Q	3	15183246	15183730	HAR 1770	-0.64	9.6e-05	0.00163276
HAR 2257B	5	53492932	53493411	HAR 2257	-0.352	9.66e-05	0.00163526
HAR 1026B	16	64598818	64599267	HAR 1026	0.351	9.99e-05	0.00167425
HAR 1322A	2	21676156	21676695	HAR 1322	-0.468	0.0001	0.00167425
HAR 2088D	4	83049975	83050429	HAR 2088	-0.331	0.000101	0.00168162
HAR 1520D	2	172430615	172431109	HAR 1520	1.136	0.000102	0.0016889
HAR 225A	10	7114513	7114962	HAR 0225	0.132	0.000104	0.00170696
HAR 1701C	21	19722344	19722858	HAR 1701	0.638	0.000105	0.00171401
HAR 2917B	9	3650463	3650912	HAR 2917	-0.349	0.000105	0.00171401
HAR 313A	10	119507476	119507925	HAR 0313	0.329	0.000106	0.00172658
HAR 2634B	7	28489650	28490099	HAR 2634	0.748	0.000107	0.0017391
HAR 2903B	9	272699	273218	HAR 2903	0.96	0.000108	0.00174403
HAR 1448B	2	126292668	126293117	HAR 1448	0.283	0.000108	0.00174403
HAR 2968A	9	18447999	18448348	HAR 2968	-0.288	0.000109	0.00175264
HAR 3053A	9	119196865	119197314	HAR 3053	-0.558	0.000109	0.00175264
HAR 2672A	7	70017493	70017942	HAR 2672	0.297	0.000112	0.00177428
HAR 1102C	17	31643758	31644217	HAR 1102	-0.204	0.000112	0.00177428
HAR 1989B	3	190262880	190263399	HAR 1989	-0.366	0.000114	0.00178711
HAR 1864B	3	81210827	81211326	HAR 1864	-0.431	0.000115	0.00179157
HAR 428D	11	112781971	112782455	HAR 0428	-0.203	0.000116	0.00179412
HAR 2814D	8	64616902	64617381	HAR 2814	0.38	0.000117	0.00180031
HAR 488B	12	16859620	16860069	HAR 0488	-0.646	0.00012	0.00182775
HAR 788C	14	66386886	66387410	HAR 0788	-0.378	0.000123	0.00185277
HAR 2954F	9	16139226	16139680	HAR 2954	-0.273	0.000124	0.00185666
HAR 1814A	3	60787649	60788098	HAR 1814	-0.338	0.000124	0.00185666
HAR 81B	1	83220795	83221249	HAR 0081	-0.353	0.000124	0.00185666
HAR 3055C	9	121084186	121084645	HAR 3055	-0.351	0.000126	0.00187353
HAR 2742B	7	147870373	147870912	HAR 2742	-0.093	0.000127	0.00188095
HAR 372C	11	32128827	32129291	HAR 0372	-0.271	0.000128	0.00188646
HAR 230A	10	8401826	8402275	HAR 0230	-0.336	0.000128	0.00188646
HAR 3099O	X	31441330	31441789	HAR 3099	1.217	0.000129	0.00189377
HAR 159A	1	183746155	183746604	HAR 0159	0.445	0.00013	0.00189916
HAR 2398T	6	1287587	1288136	HAR 2398	-0.485	0.00013	0.00189916
HAR 1340B	2	25303675	25304184	HAR 1340	-0.267	0.000131	0.00190635
HAR 6B	1	7651188	7651667	HAR 0006	-0.417	0.000132	0.00190797
HAR 245C	10	16705450	16705899	HAR 0245	0.474	0.000134	0.00192575
HAR 1796C	3	54834413	54834882	HAR 1796	-0.306	0.000134	0.00192575
HAR 837C	14	99084634	99085083	HAR 0837	0.546	0.000135	0.00193457
HAR 2725A	7	135841265	135841714	HAR 2725	-0.477	0.000135	0.00193457
HAR 2953A	9	16064573	16065072	HAR 2953	-0.318	0.000136	0.00194519
HAR 246B	10	17560471	17560820	HAR 0246	-0.206	0.000138	0.00196072
HAR 1461M	2	143026182	143026656	HAR 1461	-0.5	0.000139	0.00196194
HAR 2126D	4	128261238	128261742	HAR 2126	-0.333	0.00014	0.00196681
HAR 361B	11	28597379	28597873	HAR 0361	-0.531	0.000141	0.00196797
HAR 1453B	2	133878041	133878490	HAR 1453	-0.913	0.000143	0.00197933
HAR 3023B	9	82691135	82691684	HAR 3023	0.403	0.000144	0.0019804
HAR 1614I	2	226361733	226362207	HAR 1614	-0.27	0.000144	0.0019804
HAR 2786A	8	35040510	35040959	HAR 2786	0.648	0.000145	0.00198687
HAR 2221B	5	11888373	11888822	HAR 2221	-0.374	0.000147	0.00199426
HAR 1990B	3	193016167	193016616	HAR 1990	-0.486	0.000147	0.00199426
HAR 808B	14	79959324	79959773	HAR 0808	1.25	0.000148	0.0020024
HAR 1140B	17	69677282	69677786	HAR 1140	-0.474	0.000149	0.00201412
HAR 732C	14	33488592	33489041	HAR 0732	-0.32	0.000155	0.00205817
HAR 306B	10	115312132	115312581	HAR 0306	-0.351	0.000155	0.00205817
HAR 3121B	X	74803955	74804494	HAR 3121	-0.44	0.000155	0.00205817
HAR 1095A	17	9756072	9756556	HAR 1095	0.332	0.000159	0.00208183
HAR 2398O	6	1287515	1288009	HAR 2398	-0.406	0.000165	0.00210891
HAR 1191B	18	35526316	35526765	HAR 1191	-0.645	0.000168	0.00212913
HAR 2136B	4	137813199	137813548	HAR 2136	-0.427	0.000169	0.0021346
HAR 384A	11	40715235	40715684	HAR 0384	-0.417	0.00017	0.00213824
HAR 1544A	2	184418770	184419219	HAR 1544	-0.379	0.000173	0.00216149
HAR 673C	13	97207936	97208435	HAR 0673	-0.658	0.000177	0.00218781
HAR 2701A	7	114926579	114927078	HAR 2701	-0.286	0.000178	0.00219475
HAR 481C	12	12735913	12736407	HAR 0481	-0.409	0.000178	0.00219475
HAR 2604C	7	15582818	15583267	HAR 2604	-0.757	0.000178	0.00219475
HAR 2411A	6	8784901	8785370	HAR 2411	0.46	0.000186	0.00227101
HAR 2234A	5	29276957	29277406	HAR 2234	-0.34	0.000186	0.00227101
HAR 2021C	4	23979738	23980187	HAR 2021	-0.211	0.000188	0.00228614
HAR 912B	15	70110995	70111444	HAR 0912	-0.194	0.000189	0.00229273
HAR 308B	10	116675034	116675568	HAR 0308	0.969	0.00019	0.00229744
HAR 174B	1	204900452	204900901	HAR 0174	-0.373	0.000192	0.00230861
HAR 2352A	5	149709348	149709797	HAR 2352	1.668	0.000193	0.00231323
HAR 1812A	3	60368492	60368941	HAR 1812	-0.428	0.000193	0.00231323
HAR 768I	14	45837286	45837760	HAR 0768	0.361	0.0002	0.00236132
HAR 2919A	9	3886816	3887325	HAR 2919	-0.387	0.0002	0.00236132
HAR 2431B	6	33691895	33692379	HAR 2431	-0.811	0.000202	0.00237374
HAR 1359B	2	41311458	41311907	HAR 1359	-0.333	0.000205	0.00239773
HAR 1083B	16	89647321	89647770	HAR 1083	0.502	0.000206	0.00240381
HAR 1619C	2	237776540	237776989	HAR 1619	0.273	0.000207	0.00240427
HAR 335C	10	131561150	131561699	HAR 0335	-0.681	0.000207	0.00240427
HAR 2402A	6	2111350	2111869	HAR 2402	0.221	0.000208	0.00240844
HAR 3167C	X	147783550	147783999	HAR 3167	-0.328	0.000209	0.00241629
HAR 3081L	X	18445667	18446121	HAR 3081	0.886	0.00021	0.00242598
HAR 2386A	5	166935166	166935615	HAR 2386	-0.282	0.000215	0.00245915
HAR 377A	11	35445971	35446420	HAR 0377	-0.33	0.000216	0.00246496
HAR 3147A	X	132496486	132496940	HAR 3147	-0.303	0.000217	0.00247074
HAR 1229M	18	44068991	44069440	HAR 1229	-0.333	0.000217	0.00247074
HAR 3127B	X	100001067	100001591	HAR 3127	-0.175	0.00022	0.00249921
HAR 355C	11	17786961	17787425	HAR 0355	0.532	0.000221	0.00250678
HAR 933A	15	90944110	90944559	HAR 0933	0.738	0.000223	0.00251616
HAR 59B	1	70080186	70080635	HAR 0059	-0.565	0.000223	0.00251616
HAR 1402A	2	81424375	81424724	HAR 1402	0.313	0.000224	0.00251799
HAR 2500C	6	97670523	97670992	HAR 2500	-0.335	0.000224	0.00251799
HAR 2208A	5	3876134	3876603	HAR 2208	-0.574	0.000225	0.0025198
HAR 1646J	20	16421616	16422100	HAR 1646	0.65	0.000226	0.00252723
HAR 2660A	7	67529069	67529518	HAR 2660	-0.344	0.000228	0.00254202
HAR 673B	13	97207763	97208252	HAR 0673	-0.408	0.000228	0.00254202
HAR 1426A	2	110622421	110622870	HAR 1426	-0.307	0.000233	0.00257673
HAR 2746A	7	154411852	154412301	HAR 2746	-0.306	0.000237	0.00259422
HAR 88B	1	87718083	87718557	HAR 0088	-0.354	0.000237	0.00259422
HAR 2125B	4	124317527	124318046	HAR 2125	0.829	0.00024	0.0025949
HAR 1413B	2	103467166	103467615	HAR 1413	-0.317	0.000238	0.0025949
HAR 2825B	8	72637477	72637926	HAR 2825	-0.35	0.000239	0.0025949
HAR 23B	1	42166739	42167088	HAR 0023	-0.354	0.00024	0.0025949
HAR 2353A	5	151462827	151463276	HAR 2353	-0.365	0.000238	0.0025949
HAR 2055H	4	58145220	58145689	HAR 2055	-0.395	0.00024	0.0025949
HAR 769B	14	46268709	46269158	HAR 0769	-0.416	0.000239	0.0025949
HAR 2162A	4	166604746	166605195	HAR 2162	0.34	0.000245	0.00261693
HAR 2150C	4	152908045	152908509	HAR 2150	-0.239	0.000245	0.00261693
HAR 2151C	4	152908045	152908509	HAR 2151	-0.239	0.000245	0.00261693
HAR 2457A	6	51293729	51294178	HAR 2457	-0.414	0.000245	0.00261693
HAR 763B	14	40375137	40375636	HAR 0763	-0.581	0.000245	0.00261693
HAR 1770O	3	15183033	15183392	HAR 1770	-0.144	0.000246	0.00262202
HAR 2570B	6	162247567	162248016	HAR 2570	-0.182	0.000246	0.00262202
HAR 2220A	5	9917671	9918120	HAR 2220	-0.393	0.000247	0.00262709
HAR 2255A	5	53289920	53290374	HAR 2255	0.533	0.000248	0.00262841
HAR 2737B	7	146117310	146117759	HAR 2737	-0.486	0.000249	0.00263715
HAR 1908C	3	114182936	114183385	HAR 1908	0.375	0.000254	0.00267314
HAR 2045A	4	43763811	43764260	HAR 2045	-0.249	0.000256	0.0026923
HAR 2491B	6	91797642	91798091	HAR 2491	-0.39	0.000257	0.00269715
HAR 1199C	18	36891622	36892081	HAR 1199	0.138	0.000262	0.00272865
HAR 399B	11	74630474	74630958	HAR 0399	-0.174	0.000263	0.00273527
HAR 655A	13	85121345	85121794	HAR 0655	-0.429	0.000264	0.00273809
HAR 2788B	8	35474754	35475203	HAR 2788	-0.177	0.000265	0.00274278
HAR 2480A	6	73208490	73208939	HAR 2480	-0.38	0.000268	0.00275673
HAR 484B	12	16170910	16171449	HAR 0484	-0.352	0.000271	0.00277997
HAR 2173A	4	174656584	174657033	HAR 2173	-0.146	0.000274	0.00280118
HAR 1045D	16	73657578	73658037	HAR 1045	-0.164	0.000275	0.00280567
HAR 1230A	18	44901608	44902062	HAR 1230	-0.228	0.000275	0.00280567
HAR 238G	10	10887083	10887432	HAR 0238	0.397	0.000276	0.00281205
HAR 3147B	X	132496510	132496969	HAR 3147	-0.327	0.000276	0.00281205
HAR 1921A	3	120363347	120363801	HAR 1921	-0.234	0.000279	0.00282918
HAR 2486D	6	87142318	87142842	HAR 2486	-0.271	0.000279	0.00282918
HAR 584F	12	133702339	133702773	HAR 0584	-0.413	0.000281	0.00283416
HAR 488A	12	16859565	16860024	HAR 0488	-0.416	0.000287	0.00287536
HAR 768J	14	45837300	45837774	HAR 0768	0.35	0.000288	0.00288153
HAR 2343A	5	141183664	141184113	HAR 2343	0.303	0.00029	0.00289768
HAR 188C	1	216886220	216886769	HAR 0188	-0.498	0.000296	0.00294198
HAR 432K	11	114015070	114015544	HAR 0432	-0.313	0.000298	0.00295404
HAR 2579B	7	3682080	3682529	HAR 2579	-0.281	0.000304	0.00299179
HAR 823B	14	85124077	85124526	HAR 0823	-0.415	0.000304	0.00299179
HAR 1848A	3	71441681	71442130	HAR 1848	-0.298	0.000309	0.00302514
HAR 2621A	7	25559950	25560399	HAR 2621	-0.317	0.000309	0.00302514
HAR 1257C	18	62505016	62505465	HAR 1257	-0.319	0.000309	0.00302514
HAR 318C	10	122945648	122946117	HAR 0318	-0.285	0.000311	0.00302892
HAR 305A	10	115059015	115059464	HAR 0305	-0.399	0.000311	0.00302892
HAR 1560B	2	202987887	202988336	HAR 1560	0.223	0.000313	0.00304051
HAR 493D	12	19461444	19461893	HAR 0493	1.393	0.000314	0.00304826
HAR 3099S	X	31441393	31441852	HAR 3099	0.746	0.000316	0.00305779
HAR 3077B	X	16550677	16551136	HAR 3077	-0.479	0.000317	0.00306352
HAR 2244A	5	38640793	38641252	HAR 2244	-0.411	0.000319	0.00307888
HAR 241A	10	14233428	14233877	HAR 0241	0.556	0.00032	0.00308457
HAR 2612A	7	20492709	20493158	HAR 2612	-0.426	0.000321	0.00309024
HAR 2467B	6	57562941	57563450	HAR 2467	-0.189	0.000325	0.00310882
HAR 355D	11	17787050	17787509	HAR 0355	0.634	0.000326	0.0031164
HAR 1463D	2	143612259	143612753	HAR 1463	-0.456	0.000331	0.00314817
HAR 1951C	3	159898639	159899168	HAR 1951	0.727	0.000334	0.00316468
HAR 2792A	8	37155717	37156166	HAR 2792	-0.427	0.000337	0.00317906
HAR 2608C	7	18534726	18535200	HAR 2608	0.287	0.000341	0.00320071
HAR 569B	12	110552053	110552502	HAR 0569	0.544	0.000343	0.00321146
HAR 1170B	18	22727884	22728373	HAR 1170	-0.456	0.000345	0.00322616
HAR 1823B	3	64575627	64576076	HAR 1823	0.718	0.000352	0.00326922
HAR 1346B	2	31298474	31298923	HAR 1346	-0.387	0.000352	0.00326922
HAR 816B	14	82447307	82447756	HAR 0816	-0.432	0.000352	0.00326922
HAR 1502D	2	161453127	161453676	HAR 1502	-0.457	0.000352	0.00326922
HAR 285B	10	87305957	87306406	HAR 0285	-0.28	0.000358	0.00330046
HAR 1663A	20	39488138	39488487	HAR 1663	0.441	0.000359	0.00330765
HAR 3053B	9	119196890	119197339	HAR 3053	-0.254	0.000365	0.00334038
HAR 1055C	16	78359348	78359897	HAR 1055	-0.464	0.000364	0.00334038
HAR 1786N	3	34354362	34354826	HAR 1786	-0.556	0.000365	0.00334038
HAR 27J	1	44902253	44902732	HAR 0027	0.954	0.000369	0.00336061
HAR 1160B	18	6362908	6363357	HAR 1160	0.745	0.000369	0.00336061
HAR 989D	16	20248013	20248512	HAR 0989	-0.966	0.000372	0.00337973
HAR 1597A	2	218770043	218770497	HAR 1597	0.43	0.000374	0.0033897
HAR 887B	15	46392186	46392635	HAR 0887	-0.367	0.000379	0.00342057
HAR 1645B	20	15910593	15911042	HAR 1645	-0.255	0.00038	0.00342342
HAR 1749D	3	1677270	1677759	HAR 1749	-0.462	0.00038	0.00342342
HAR 3111B	X	39625152	39625601	HAR 3111	0.429	0.000382	0.00343397
HAR 2141A	4	139646130	139646594	HAR 2141	-0.384	0.000384	0.00343473
HAR 2921A	9	3957059	3957508	HAR 2921	-0.186	0.000386	0.00344033
HAR 2170A	4	173337517	173337966	HAR 2170	0.203	0.000387	0.00344311
HAR 218A	10	2117397	2117846	HAR 0218	-0.193	0.000388	0.00344996
HAR 568A	12	109691902	109692356	HAR 0568	-0.42	0.000392	0.00347524
HAR 839A	14	99692750	99693199	HAR 0839	0.441	0.000395	0.00349153
HAR 1899B	3	107317705	107318219	HAR 1899	1.493	0.000397	0.00350508
HAR 2572A	6	163418072	163418521	HAR 2572	-0.259	0.000399	0.00351448
HAR 2104B	4	99642263	99642732	HAR 2104	-0.575	0.000399	0.00351448
HAR 2446B	6	46922227	46922696	HAR 2446	-0.21	0.0004	0.00351916
HAR 1046A	16	73851753	73852202	HAR 1046	0.182	0.000402	0.00353468
HAR 1404A	2	84257291	84257740	HAR 1404	-0.256	0.000406	0.00355736
HAR 1180A	18	26311471	26311920	HAR 1180	-0.486	0.000408	0.00356863
HAR 3083B	X	21816863	21817412	HAR 3083	-0.308	0.00041	0.00357364
HAR 2905A	9	602991	603445	HAR 2905	-0.462	0.000412	0.00358691
HAR 2856B	8	100886237	100886686	HAR 2856	-0.359	0.000413	0.00359353
HAR 2539C	6	124377986	124378435	HAR 2539	-0.175	0.000416	0.00360918
HAR 1474A	2	145157816	145158285	HAR 1474	0.845	0.000417	0.00361368
HAR 1723C	21	46096423	46096772	HAR 1723	-0.357	0.000417	0.00361368
HAR 425D	11	109404096	109404550	HAR 0425	-0.484	0.000427	0.00366439
HAR 1885A	3	87695733	87696182	HAR 1885	-0.263	0.000429	0.00367525
HAR 2310A	5	116149157	116149606	HAR 2310	-0.473	0.000429	0.00367525
HAR 987D	16	18361252	18361741	HAR 0987	-0.143	0.000431	0.00368608
HAR 2376D	5	164597988	164598357	HAR 2376	-0.362	0.000441	0.0037545
HAR 2961N	9	16708951	16709405	HAR 2961	-0.378	0.000442	0.00375875
HAR 1908B	3	114182869	114183318	HAR 1908	-0.462	0.000443	0.00376087
HAR 85C	1	83871630	83872164	HAR 0085	-0.232	0.000444	0.0037672
HAR 2789Q	8	35524068	35524532	HAR 2789	-0.498	0.000445	0.0037672
HAR 913A	15	70140612	70141061	HAR 0913	-0.683	0.000445	0.0037672
HAR 978B	16	8407924	8408373	HAR 0978	-0.214	0.000448	0.00378825
HAR 589B	13	24928427	24928966	HAR 0589	-0.457	0.000449	0.00378825
HAR 1086A	17	2141497	2141956	HAR 1086	-0.23	0.000451	0.00379872
HAR 1892A	3	98775430	98775879	HAR 1892	-0.129	0.000452	0.00380075
HAR 404B	11	80532168	80532617	HAR 0404	-0.34	0.000454	0.0038133
HAR 3146C	X	132012798	132013347	HAR 3146	-0.497	0.000457	0.00383206
HAR 624A	13	68080320	68080769	HAR 0624	-0.193	0.00046	0.00385077
HAR 1246C	18	54067397	54067746	HAR 1246	-0.233	0.000465	0.00387534
HAR 3134B	X	121796234	121796683	HAR 3134	-0.287	0.000465	0.00387534
HAR 1701A	21	19721931	19722420	HAR 1701	-0.386	0.000467	0.00388554
HAR 2255B	5	53289927	53290471	HAR 2255	0.768	0.00047	0.00389755
HAR 20B	1	38445144	38445638	HAR 0020	-0.149	0.000484	0.0039785
HAR 1515A	2	169630084	169630558	HAR 1515	0.396	0.000487	0.00399005
HAR 1392A	2	76782758	76783207	HAR 1392	-0.312	0.000493	0.00401294
HAR 1337A	2	23554888	23555382	HAR 1337	0.695	0.000495	0.00402268
HAR 2106D	4	101509360	101509709	HAR 2106	1.093	0.000499	0.00404861
HAR 1402B	2	81424451	81424800	HAR 1402	0.477	0.000501	0.00404953
HAR 3143A	X	128252219	128252763	HAR 3143	-0.288	0.000501	0.00404953
HAR 1939A	3	146671560	146672064	HAR 1939	-0.565	0.000501	0.00404953
HAR 936B	15	92302411	92302860	HAR 0936	0.391	0.000506	0.00406804
HAR 500B	12	31030221	31030670	HAR 0500	0.741	0.000508	0.00407976
HAR 1174D	18	23259781	23260330	HAR 1174	-0.351	0.000508	0.00407976
HAR 752B	14	36557394	36557918	HAR 0752	-0.315	0.00051	0.00409144
HAR 2465C	6	55433664	55434138	HAR 2465	-0.353	0.000512	0.00409436
HAR 85D	1	83871647	83872101	HAR 0085	-0.409	0.000516	0.00411103
HAR 43B	1	57719301	57719780	HAR 0043	-0.414	0.000528	0.00417342
HAR 2330B	5	126238043	126238522	HAR 2330	-0.24	0.000535	0.00420661
HAR 972B	16	7359649	7360098	HAR 0972	-0.43	0.000542	0.00425497
HAR 3083C	X	21817023	21817482	HAR 3083	-0.15	0.000543	0.00425615
HAR 1225D	18	42872087	42872541	HAR 1225	0.291	0.000544	0.00425954
HAR 2389B	5	169347157	169347606	HAR 2389	-0.275	0.000547	0.00427634
HAR 1339A	2	23831118	23831587	HAR 1339	-0.365	0.000547	0.00427634
HAR 1125B	17	52538427	52538876	HAR 1125	-0.233	0.000551	0.00429197
HAR 316I	10	120175362	120175811	HAR 0316	-0.426	0.000551	0.00429197
HAR 3132C	X	111910633	111911082	HAR 3132	-0.424	0.000554	0.00430863
HAR 859A	15	35503988	35504442	HAR 0859	-0.239	0.000558	0.0043375
HAR 2788A	8	35474597	35475046	HAR 2788	-0.224	0.000559	0.00433853
HAR 1129A	17	59444315	59444849	HAR 1129	-0.31	0.00056	0.00433957
HAR 1093B	17	6063524	6063973	HAR 1093	0.824	0.000565	0.00436929
HAR 2188C	4	182581642	182582131	HAR 2188	-1.173	0.000566	0.00437252
HAR 2782A	8	33662060	33662509	HAR 2782	-0.149	0.000568	0.00437447
HAR 56B	1	64590556	64591085	HAR 0056	-0.839	0.000568	0.00437447
HAR 2897A	8	138551163	138551612	HAR 2897	-0.377	0.000569	0.00437769
HAR 2397A	6	761604	762058	HAR 2397	0.609	0.00057	0.00438313
HAR 324C	10	125156147	125156651	HAR 0324	0.363	0.000572	0.00439626
HAR 1474B	2	145157899	145158348	HAR 1474	-0.428	0.000574	0.00440712
HAR 1669Q	20	40910660	40911129	HAR 1669	-0.469	0.000575	0.0044112
HAR 359C	11	22513518	22513977	HAR 0359	0.259	0.000578	0.00442201
HAR 1905A	3	110700010	110700459	HAR 1905	-0.41	0.000579	0.0044274
HAR 2231D	5	28215502	28215956	HAR 2231	-0.356	0.000581	0.00444044
HAR 412A	11	91579546	91579995	HAR 0412	-0.143	0.000584	0.0044543
HAR 1406B	2	86695256	86695705	HAR 1406	0.364	0.000587	0.0044681
HAR 2502B	6	97835986	97836485	HAR 2502	-0.157	0.000594	0.00449632
HAR 1838B	3	70046570	70047019	HAR 1838	-0.785	0.000597	0.00450993
HAR 37B	1	53992238	53992687	HAR 0037	0.846	0.000599	0.00451369
HAR 1470B	2	144617724	144618173	HAR 1470	-0.432	0.000603	0.00453019
HAR 1780A	3	25650755	25651204	HAR 1780	-0.132	0.000609	0.00455476
HAR 2194B	4	183113688	183114147	HAR 2194	-0.341	0.000612	0.0045681
HAR 1462A	2	143475752	143476201	HAR 1462	0.284	0.000614	0.0045762
HAR 1770C	3	15182881	15183245	HAR 1770	-0.228	0.000615	0.00458138
HAR 498A	12	24382765	24383244	HAR 0498	-0.349	0.00062	0.0046072
HAR 1174C	18	23259753	23260292	HAR 1174	-0.303	0.000624	0.00463234
HAR 838B	14	99502193	99502702	HAR 0838	0.624	0.00063	0.00466076
HAR 3040D	9	109378368	109378897	HAR 3040	-0.255	0.000635	0.00468621
HAR 2506C	6	99007475	99007824	HAR 2506	-0.505	0.000641	0.00471427
HAR 647A	13	76739408	76739857	HAR 0647	-0.286	0.000648	0.00475179
HAR 445A	11	116431233	116431682	HAR 0445	0.337	0.000651	0.00476913
HAR 158J	1	181777954	181778403	HAR 0158	0.557	0.000653	0.00477447
HAR 915D	15	70546917	70547396	HAR 0915	0.869	0.000655	0.00478211
HAR 2288D	5	92413896	92414370	HAR 2288	-0.398	0.000655	0.00478211
HAR 563B	12	103683964	103684423	HAR 0563	-0.236	0.000659	0.00479267
HAR 1627A	20	6631570	6631964	HAR 1627	0.457	0.000668	0.00483937
HAR 244B	10	16654447	16654896	HAR 0244	-0.105	0.000668	0.00483937
HAR 3099W	X	31441468	31441927	HAR 3099	0.5	0.000672	0.00484964
HAR 2728C	7	138088448	138088952	HAR 2728	0.297	0.000672	0.00484964
HAR 1765C	3	6969887	6970336	HAR 1765	0.334	0.000675	0.00486194
HAR 2464D	6	55285885	55286434	HAR 2464	-0.352	0.000676	0.00486448
HAR 1969D	3	174629851	174630220	HAR 1969	-0.364	0.000676	0.00486448
HAR 232A	10	8576023	8576472	HAR 0232	1.546	0.000679	0.00487905
HAR 387B	11	42377208	42377657	HAR 0387	-0.427	0.000682	0.00488891
HAR 985A	16	17944415	17944904	HAR 0985	0.446	0.000683	0.00489141
HAR 4B	1	3285297	3285746	HAR 0004	-0.39	0.000685	0.00489873
HAR 2225A	5	22590827	22591276	HAR 2225	-0.405	0.000694	0.00494426
HAR 316Q	10	120175491	120175940	HAR 0316	-0.248	0.000696	0.0049538
HAR 2878A	8	117487491	117487940	HAR 2878	0.365	0.000698	0.00496569
HAR 2473C	6	67181369	67181818	HAR 2473	-0.179	0.000703	0.00499416
HAR 2857A	8	103572923	103573372	HAR 2857	-0.39	0.000705	0.00500127
HAR 617A	13	66047271	66047720	HAR 0617	0.233	0.000713	0.00503424
HAR 267B	10	70010775	70011284	HAR 0267	0.611	0.000716	0.00505061
HAR 794D	14	69172850	69173324	HAR 0794	-0.272	0.000717	0.00505061
HAR 508D	12	45188812	45189276	HAR 0508	-0.403	0.000717	0.00505061
HAR 794C	14	69172745	69173099	HAR 0794	0.764	0.000718	0.00505292
HAR 241B	10	14233462	14233911	HAR 0241	1.15	0.00072	0.00505744
HAR 2370E	5	163447190	163447659	HAR 2370	0.223	0.00072	0.00505744
HAR 310A	10	117775028	117775477	HAR 0310	-0.343	0.000721	0.00505744
HAR 1814B	3	60787728	60788177	HAR 1814	-0.36	0.000721	0.00505744
HAR 2124C	4	119414647	119415121	HAR 2124	-0.513	0.000723	0.00506437
HAR 232B	10	8576042	8576571	HAR 0232	1.613	0.000726	0.00507828
HAR 979B	16	8483194	8483543	HAR 0979	-0.304	0.000729	0.00508978
HAR 411B	11	89231734	89232198	HAR 0411	-0.435	0.00073	0.0050944
HAR 1266A	18	69662852	69663301	HAR 1266	1.006	0.000733	0.00510347
HAR 1215D	18	38919286	38919805	HAR 1215	-0.377	0.000733	0.00510347
HAR 2508F	6	99425642	99426171	HAR 2508	-0.342	0.000739	0.00512624
HAR 2450B	6	50301467	50301916	HAR 2450	-0.347	0.00074	0.00512844
HAR 1349A	2	34792154	34792603	HAR 1349	-0.222	0.000741	0.00513063
HAR 2469C	6	62087959	62088478	HAR 2469	-0.331	0.000749	0.00517409
HAR 1526B	2	176435716	176436250	HAR 1526	0.29	0.000759	0.00522156
HAR 699B	13	106946820	106947269	HAR 0699	-0.221	0.000759	0.00522156
HAR 2374D	5	164517174	164517623	HAR 2374	-0.312	0.00076	0.00522365
HAR 725A	14	32346149	32346598	HAR 0725	0.738	0.000764	0.00524634
HAR 1591C	2	215453322	215453841	HAR 1591	-0.169	0.000783	0.00532327
HAR 3071A	9	134891696	134892145	HAR 3071	-0.302	0.000782	0.00532327
HAR 164C	1	194307690	194308179	HAR 0164	-0.309	0.000782	0.00532327
HAR 18A	1	35087309	35087758	HAR 0018	-0.378	0.000783	0.00532327
HAR 174A	1	204900412	204900861	HAR 0174	-0.262	0.000786	0.00533883
HAR 395C	11	49598348	49598802	HAR 0395	0.961	0.000787	0.00534079
HAR 323A	10	123914076	123914425	HAR 0323	0.557	0.000788	0.00534516
HAR 2030D	4	30832153	30832682	HAR 2030	-0.309	0.000791	0.00536067
HAR 2979A	9	24451387	24451836	HAR 2979	-0.413	0.000793	0.0053718
HAR 849B	15	22777597	22778046	HAR 0849	0.282	0.000795	0.00537807
HAR 2962C	9	16718031	16718485	HAR 2962	-0.523	0.000795	0.00537807
HAR 2020B	4	23951631	23952080	HAR 2020	-0.548	0.000796	0.00537999
HAR 2861C	8	106234617	106235066	HAR 2861	0.973	0.000797	0.0053819
HAR 2514E	6	101744155	101744629	HAR 2514	-0.298	0.000809	0.00545068
HAR 479C	12	9961804	9962253	HAR 0479	-0.256	0.000813	0.00547027
HAR 1746B	3	1007782	1008271	HAR 1746	0.761	0.000818	0.00548361
HAR 2804B	8	56441571	56442020	HAR 2804	-0.326	0.000818	0.00548361
HAR 1841A	3	70351701	70352150	HAR 1841	-0.701	0.000822	0.00549635
HAR 1387A	2	67448153	67448602	HAR 1387	-0.131	0.000824	0.00549993
HAR 2145D	4	145793927	145794456	HAR 2145	-0.447	0.000824	0.00549993
HAR 570D	12	110977586	110978060	HAR 0570	-0.21	0.000825	0.00550171
HAR 173C	1	204591524	204591973	HAR 0173	-0.407	0.00083	0.00552769
HAR 1306A	2	2593210	2593659	HAR 1306	-0.159	0.000831	0.0055319
HAR 944E	15	96389250	96389789	HAR 0944	0.234	0.000836	0.00554797
HAR 803A	14	78365233	78365682	HAR 0803	-0.283	0.000838	0.00555878
HAR 385B	11	42070942	42071391	HAR 0385	-0.263	0.000839	0.00556296
HAR 412B	11	91579782	91580131	HAR 0412	-0.295	0.000842	0.00557301
HAR 584A	12	133701943	133702297	HAR 0584	-0.39	0.000844	0.00558379
HAR 183R	1	214102895	214103344	HAR 0183	-0.586	0.000846	0.00559209
HAR 2935B	9	10455940	10456389	HAR 2935	-0.424	0.000847	0.00559378
HAR 3046A	9	116559659	116560108	HAR 3046	0.939	0.00085	0.00560373
HAR 589A	13	24928378	24928827	HAR 0589	-0.255	0.00085	0.00560373
HAR 1641B	20	12877559	12878008	HAR 1641	-0.306	0.000855	0.00562928
HAR 1558J	2	200488623	200488977	HAR 1558	-0.274	0.000868	0.0056949
HAR 897B	15	60636406	60636880	HAR 0897	-0.35	0.00087	0.00569806
HAR 1961D	3	169183581	169184100	HAR 1961	-0.554	0.000878	0.00573795
HAR 2357A	5	154878188	154878732	HAR 2357	-0.376	0.000879	0.00574198
HAR 1646L	20	16421679	16422163	HAR 1646	0.352	0.00088	0.00574602
HAR 648A	13	77063209	77063673	HAR 0648	0.266	0.000883	0.0057581
HAR 2210B	5	4490069	4490518	HAR 2210	-0.262	0.000886	0.00576514
HAR 2919C	9	3887209	3887663	HAR 2919	-0.269	0.000889	0.00577965
HAR 1386D	2	67153907	67154406	HAR 1386	-0.276	0.000894	0.00579961
HAR 2668A	7	69546954	69547403	HAR 2668	-0.37	0.000896	0.00581007
HAR 1893C	3	99375501	99375980	HAR 1893	-0.288	0.000899	0.0058245
HAR 1827K	3	67637827	67638301	HAR 1827	-0.211	0.000903	0.00584285
HAR 1927B	3	137020150	137020599	HAR 1927	-0.495	0.000906	0.00585469
HAR 244A	10	16654431	16654880	HAR 0244	-0.35	0.000907	0.00585612
HAR 414B	11	92340650	92341099	HAR 0414	-0.231	0.000908	0.00586005
HAR 567B	12	108876249	108876753	HAR 0567	-0.447	0.00091	0.0058654
HAR 355B	11	17786796	17787245	HAR 0355	0.333	0.000911	0.00586681
HAR 2740B	7	147556073	147556557	HAR 2740	0.162	0.000917	0.00588023
HAR 2213F	5	4774188	4774647	HAR 2213	-0.256	0.000916	0.00588023
HAR 2301A	5	106712334	106712833	HAR 2301	-0.269	0.000917	0.00588023
HAR 836V	14	99071920	99072384	HAR 0836	-0.419	0.000917	0.00588023
HAR 1085B	17	597255	597704	HAR 1085	-0.199	0.000922	0.00589217
HAR 549A	12	92788361	92788890	HAR 0549	-0.394	0.000921	0.00589217
HAR 2194Q	4	183114000	183114474	HAR 2194	-0.291	0.000923	0.00589605
HAR 1620C	2	238224427	238224876	HAR 1620	0.714	0.000925	0.0059013
HAR 2649A	7	39447166	39447615	HAR 2649	0.444	0.000929	0.00590924
HAR 2972A	9	23139810	23140259	HAR 2972	-0.413	0.000927	0.00590924
HAR 1172A	18	22873659	22874118	HAR 1172	-0.367	0.00093	0.0059131
HAR 1983D	3	184069409	184069758	HAR 1983	0.506	0.00095	0.00600215
HAR 1977B	3	178785061	178785510	HAR 1977	-0.254	0.000952	0.00600973
HAR 1601A	2	220727953	220728402	HAR 1601	0.251	0.000955	0.00602107
HAR 2412C	6	9425948	9426412	HAR 2412	0.21	0.000956	0.00602485
HAR 411C	11	89232019	89232483	HAR 0411	-0.224	0.000967	0.00608141
HAR 1025B	16	64347008	64347457	HAR 1025	-0.3	0.000974	0.00611519
HAR 1133C	17	63435089	63435438	HAR 1133	1.088	0.000979	0.00613632
HAR 2609B	7	19034859	19035308	HAR 2609	-0.215	0.000983	0.00615369
HAR 3141B	X	124654419	124654868	HAR 3141	-0.473	0.000984	0.00615738
HAR 2988C	9	26219910	26220409	HAR 2988	-0.168	0.000986	0.00616219
HAR 1707B	21	28048485	28048934	HAR 1707	-0.405	0.00099	0.00618462
HAR 1244C	18	53726593	53727052	HAR 1244	-0.337	0.000991	0.00618572
HAR 1683A	20	58815841	58816290	HAR 1683	0.548	0.000996	0.00620403
HAR 1363B	2	44944480	44944959	HAR 1363	-0.472	0.000996	0.00620403
HAR 2145C	4	145793816	145794280	HAR 2145	-0.257	0.001	0.00620835
HAR 1897C	3	104351793	104352277	HAR 1897	-0.457	0.00101	0.0062575
HAR 112A	1	102132897	102133346	HAR 0112	-0.682	0.00101	0.0062575
HAR 263A	10	63097700	63098149	HAR 0263	0.427	0.00102	0.00629608
HAR 1652B	20	30425103	30425552	HAR 1652	0.365	0.00102	0.00629608
HAR 2974H	9	24059792	24060271	HAR 2974	-0.751	0.00102	0.00629608
HAR 2368C	5	161676273	161676727	HAR 2368	1.071	0.00104	0.0063646
HAR 100C	1	91286391	91286890	HAR 0100	-0.224	0.00104	0.0063646
HAR 2777A	8	26775951	26776400	HAR 2777	-0.287	0.00104	0.0063646
HAR 2638B	7	33633444	33633793	HAR 2638	-0.353	0.00104	0.0063646
HAR 62A	1	72253828	72254307	HAR 0062	-0.473	0.00104	0.0063646
HAR 291A	10	98273612	98274061	HAR 0291	0.689	0.00105	0.00639712
HAR 2958B	9	16626664	16627133	HAR 2958	-0.336	0.00105	0.00639712
HAR 1828A	3	67750056	67750505	HAR 1828	-0.386	0.00105	0.00639712
HAR 1684A	20	60204397	60204846	HAR 1684	-0.408	0.00105	0.00639712
HAR 2860B	8	105825239	105825738	HAR 2860	0.149	0.00106	0.00643455
HAR 1810A	3	60332811	60333260	HAR 1810	-0.189	0.00106	0.00643455
HAR 1291B	19	31153922	31154371	HAR 1291	-0.363	0.00106	0.00643455
HAR 2890B	8	130525847	130526311	HAR 2890	-0.56	0.00106	0.00643455
HAR 740C	14	33819179	33819633	HAR 0740	-0.328	0.00107	0.00647954
HAR 979D	16	8483478	8483832	HAR 0979	-0.341	0.00107	0.00647954
HAR 1287D	19	23310825	23311309	HAR 1287	-0.344	0.00107	0.00647954
HAR 3099P	X	31441342	31441791	HAR 3099	0.635	0.00108	0.00651122
HAR 399D	11	74630816	74631265	HAR 0399	-0.271	0.00109	0.00655309
HAR 2438C	6	38359482	38359971	HAR 2438	-0.348	0.00109	0.00655309
HAR 1479A	2	145977896	145978415	HAR 1479	-0.861	0.00109	0.00655309
HAR 2508D	6	99425221	99425755	HAR 2508	0.512	0.0011	0.0066
HAR 3088E	X	25401496	25401950	HAR 3088	-0.41	0.0011	0.0066
HAR 1827S	3	67637972	67638446	HAR 1827	-0.31	0.00111	0.00663614
HAR 832B	14	97791585	97792034	HAR 0832	-0.326	0.00111	0.00663614
HAR 2155B	4	155749011	155749460	HAR 2155	0.16	0.00112	0.00667202
HAR 1340A	2	25303650	25304119	HAR 1340	-0.069	0.00112	0.00667202
HAR 2770E	8	19706638	19706987	HAR 2770	-0.182	0.00112	0.00667202
HAR 2874J	8	116791811	116792260	HAR 2874	-0.232	0.00113	0.00670764
HAR 868B	15	36594363	36594877	HAR 0868	-0.319	0.00113	0.00670764
HAR 286A	10	87768923	87769372	HAR 0286	-0.363	0.00113	0.00670764
HAR 2609A	7	19034845	19035294	HAR 2609	-0.384	0.00113	0.00670764
HAR 163B	1	193932274	193932723	HAR 0163	-0.182	0.00114	0.00675366
HAR 1650A	20	21922406	21922880	HAR 1650	-0.239	0.00114	0.00675366
HAR 1907A	3	114137742	114138196	HAR 1907	-0.308	0.00114	0.00675366
HAR 642F	13	73115434	73115983	HAR 0642	-0.154	0.00115	0.00680217
HAR 2015B	4	22989834	22990308	HAR 2015	-0.268	0.00115	0.00680217
HAR 2835D	8	79045094	79045588	HAR 2835	-0.421	0.00115	0.00680217
HAR 991A	16	25530353	25530802	HAR 0991	-0.306	0.00116	0.00682369
HAR 300B	10	108787197	108787646	HAR 0300	-0.314	0.00116	0.00682369
HAR 3019C	9	82283167	82283626	HAR 3019	-0.374	0.00116	0.00682369
HAR 2194J	4	183113854	183114328	HAR 2194	-0.449	0.00116	0.00682369
HAR 1183A	18	29829760	29830209	HAR 1183	-0.524	0.00116	0.00682369
HAR 642B	13	73114690	73115174	HAR 0642	-0.129	0.00117	0.00686102
HAR 409C	11	87462453	87462912	HAR 0409	-0.267	0.00118	0.00690348
HAR 1274D	18	73257143	73257597	HAR 1274	-0.488	0.00118	0.00690348
HAR 2345D	5	142005291	142005795	HAR 2345	-0.268	0.00119	0.00694305
HAR 2004B	4	13785600	13786049	HAR 2004	-0.346	0.00119	0.00694305
HAR 1602B	2	221345351	221345800	HAR 1602	-0.392	0.0012	0.00698782
HAR 1762C	3	5468107	5468556	HAR 1762	0.672	0.00121	0.00702427
HAR 3088C	X	25401119	25401613	HAR 3088	-0.081	0.00121	0.00702427
HAR 1623B	20	1045439	1045888	HAR 1623	-0.356	0.00121	0.00702427
HAR 1752G	3	2141834	2142283	HAR 1752	-0.408	0.00121	0.00702427
HAR 2650A	7	41460208	41460657	HAR 2650	-0.28	0.00122	0.00705505
HAR 3038B	9	109193338	109193787	HAR 3038	-0.304	0.00122	0.00705505
HAR 3139B	X	123981673	123982122	HAR 3139	-0.469	0.00123	0.00709648
HAR 762A	14	40147771	40148220	HAR 0762	0.202	0.00124	0.00714594
HAR 1039G	16	73087484	73087893	HAR 1039	1.186	0.00125	0.00717603
HAR 1964C	3	173680561	173681030	HAR 1964	0.23	0.00125	0.00717603
HAR 789C	14	66574565	66575054	HAR 0789	-0.281	0.00125	0.00717603
HAR 74A	1	81283536	81283985	HAR 0074	-0.324	0.00125	0.00717603
HAR 2072B	4	63713109	63713558	HAR 2072	-0.49	0.00125	0.00717603
HAR 2610G	7	19617092	19617551	HAR 2610	-0.277	0.00126	0.00721139
HAR 1224B	18	42178979	42179428	HAR 1224	-0.391	0.00126	0.00721139
HAR 1334A	2	23124875	23125334	HAR 1334	-0.402	0.00126	0.00721139
HAR 2773A	8	20834641	20835090	HAR 2773	0.315	0.00127	0.00723828
HAR 863A	15	36049270	36049804	HAR 0863	-0.275	0.00127	0.00723828
HAR 2827C	8	73276552	73276901	HAR 2827	-0.373	0.00127	0.00723828
HAR 2858B	8	103970943	103971392	HAR 2858	-0.551	0.00127	0.00723828
HAR 656A	13	87805562	87806011	HAR 0656	-0.308	0.00128	0.00728421
HAR 2663B	7	69060649	69061098	HAR 2663	-0.506	0.00128	0.00728421
HAR 82C	1	83230964	83231448	HAR 0082	-0.123	0.00129	0.00731893
HAR 83C	1	83230964	83231448	HAR 0083	-0.123	0.00129	0.00731893
HAR 1466A	2	144289528	144290077	HAR 1466	-0.47	0.00129	0.00731893
HAR 1226A	18	42878843	42879322	HAR 1226	0.58	0.0013	0.00735622
HAR 2423C	6	19101112	19101586	HAR 2423	0.141	0.00131	0.00738775
HAR 1472E	2	144755371	144755850	HAR 1472	-0.187	0.00131	0.00738775
HAR 1989C	3	190263073	190263582	HAR 1989	-0.338	0.00131	0.00738775
HAR 2944C	9	13756112	13756651	HAR 2944	-0.388	0.00131	0.00738775
HAR 2508G	6	99425990	99426439	HAR 2508	-0.446	0.00131	0.00738775
HAR 1593A	2	215764661	215765205	HAR 1593	-1.168	0.00131	0.00738775
HAR 3060C	9	125044026	125044505	HAR 3060	-0.308	0.00132	0.00741075
HAR 2636B	7	31512834	31513283	HAR 2636	-0.155	0.00133	0.00744186
HAR 1458D	2	138670104	138670583	HAR 1458	-0.209	0.00133	0.00744186
HAR 2017B	4	23040681	23041130	HAR 2017	-0.476	0.00133	0.00744186
HAR 1166A	18	21251901	21252355	HAR 1166	-0.297	0.00134	0.00748944
HAR 2582B	7	7811875	7812349	HAR 2582	-0.235	0.00135	0.00753132
HAR 1276B	18	73767802	73768251	HAR 1276	-0.315	0.00135	0.00753132
HAR 1786J	3	34354301	34354765	HAR 1786	-0.758	0.00135	0.00753132
HAR 534A	12	78240637	78241086	HAR 0534	0.851	0.00136	0.00756462
HAR 1093A	17	6063455	6063904	HAR 1093	0.264	0.00136	0.00756462
HAR 194G	1	218030622	218031106	HAR 0194	-0.384	0.00137	0.00760054
HAR 1314C	2	12061356	12061860	HAR 1314	-0.24	0.00138	0.00763627
HAR 1006C	16	54260501	54260965	HAR 1006	-0.265	0.00138	0.00763627
HAR 1748B	3	1273482	1273931	HAR 1748	-0.316	0.00138	0.00763627
HAR 47B	1	58464457	58464906	HAR 0047	-0.951	0.00138	0.00763627
HAR 2214B	5	5374028	5374512	HAR 2214	0.454	0.00139	0.00767746
HAR 1321D	2	21475521	21476005	HAR 1321	-0.558	0.00139	0.00767746
HAR 2189B	4	182582749	182583198	HAR 2189	-0.174	0.0014	0.0076959
HAR 2452D	6	50431861	50432380	HAR 2452	-0.261	0.0014	0.0076959
HAR 1140D	17	69677671	69678145	HAR 1140	-0.322	0.0014	0.0076959
HAR 2442B	6	43651067	43651516	HAR 2442	-0.487	0.00141	0.00773954
HAR 2295A	5	102276620	102277159	HAR 2295	0.368	0.00142	0.00776887
HAR 2956B	9	16285888	16286237	HAR 2956	0.26	0.00142	0.00776887
HAR 2796C	8	40685644	40686103	HAR 2796	0.146	0.00142	0.00776887
HAR 1380C	2	60281036	60281570	HAR 1380	-0.23	0.00142	0.00776887
HAR 2445C	6	46012895	46013374	HAR 2445	0.5	0.00143	0.00780085
HAR 740D	14	33819203	33819677	HAR 0740	-0.146	0.00143	0.00780085
HAR 1016A	16	61602617	61603101	HAR 1016	-0.167	0.00143	0.00780085
HAR 2716B	7	127295028	127295477	HAR 2716	-0.316	0.00143	0.00780085
HAR 3138C	X	123899641	123900095	HAR 3138	-0.383	0.00144	0.00783548
HAR 1453A	2	133877950	133878399	HAR 1453	-0.635	0.00144	0.00783548
HAR 3091D	X	29275941	29276450	HAR 3091	0.353	0.00145	0.00786993
HAR 461D	11	130965711	130966180	HAR 0461	-0.184	0.00145	0.00786993
HAR 2026B	4	26208153	26208632	HAR 2026	-0.252	0.00145	0.00786993
HAR 431F	11	113986531	113987080	HAR 0431	-0.405	0.00145	0.00786993
HAR 789B	14	66574442	66574971	HAR 0789	-0.42	0.00145	0.00786993
HAR 13A	1	20713082	20713531	HAR 0013	0.757	0.00146	0.00790706
HAR 866D	15	36414511	36414965	HAR 0866	0.472	0.00146	0.00790706
HAR 1101A	17	28004577	28005026	HAR 1101	-0.321	0.00146	0.00790706
HAR 1481A	2	146487291	146487765	HAR 1481	-0.465	0.00146	0.00790706
HAR 1918C	3	117477340	117477884	HAR 1918	-0.51	0.00147	0.00794689
HAR 113B	1	102540110	102540459	HAR 0113	0.121	0.00148	0.00798371
HAR 3010B	9	78750634	78751083	HAR 3010	-0.322	0.00148	0.00798371
HAR 1722C	21	45502584	45503088	HAR 1722	-0.866	0.00148	0.00798371
HAR 813F	14	82129138	82129672	HAR 0813	-0.206	0.00149	0.00801462
HAR 642A	13	73114654	73115188	HAR 0642	-0.499	0.00149	0.00801462
HAR 1298F	19	32726368	32726832	HAR 1298	-0.145	0.0015	0.00805687
HAR 2625B	7	26764543	26764992	HAR 2625	-0.261	0.0015	0.00805687
HAR 363A	11	30718312	30718761	HAR 0363	-0.488	0.00151	0.00810189
HAR 1566B	2	205977148	205977597	HAR 1566	-0.094	0.00152	0.00812651
HAR 1354B	2	36654805	36655289	HAR 1354	-0.113	0.00152	0.00812651
HAR 438D	11	115350456	115350935	HAR 0438	-0.31	0.00152	0.00812651
HAR 374B	11	33928390	33928939	HAR 0374	-0.512	0.00152	0.00812651
HAR 831A	14	97553558	97554007	HAR 0831	-0.272	0.00153	0.00816254
HAR 2360C	5	155677856	155678330	HAR 2360	-0.416	0.00153	0.00816254
HAR 2733A	7	144873800	144874249	HAR 2733	-0.396	0.00154	0.00820714
HAR 1252D	18	57368610	57369094	HAR 1252	-0.114	0.00155	0.008208
HAR 2169A	4	172035198	172035647	HAR 2169	-0.166	0.00155	0.008208
HAR 2362C	5	157753202	157753676	HAR 2362	-0.179	0.00155	0.008208
HAR 1523A	2	174524032	174524491	HAR 1523	-0.231	0.00155	0.008208
HAR 2753C	8	5217641	5218090	HAR 2753	-0.237	0.00155	0.008208
HAR 2212A	5	4570649	4571103	HAR 2212	-0.285	0.00155	0.008208
HAR 499C	12	24392390	24392899	HAR 0499	-0.304	0.00155	0.008208
HAR 419C	11	98524477	98524981	HAR 0419	-0.343	0.00155	0.008208
HAR 1978A	3	180952203	180952652	HAR 1978	-0.482	0.00155	0.008208
HAR 51C	1	61762830	61763314	HAR 0051	-0.499	0.00155	0.008208
HAR 2113C	4	108474112	108474606	HAR 2113	-0.185	0.00156	0.00824642
HAR 1292D	19	31398604	31399053	HAR 1292	-0.237	0.00156	0.00824642
HAR 1013A	16	61499335	61499814	HAR 1013	-0.164	0.00157	0.0082847
HAR 2526A	6	107989815	107990264	HAR 2526	0.739	0.00158	0.00831993
HAR 827C	14	90216361	90216845	HAR 0827	0.408	0.00158	0.00831993
HAR 1070A	16	80319652	80320101	HAR 1070	-0.321	0.00158	0.00831993
HAR 1440B	2	119036352	119036701	HAR 1440	-0.385	0.00158	0.00831993
HAR 489F	12	17290464	17290943	HAR 0489	-0.347	0.00159	0.00835209
HAR 40B	1	56789648	56790097	HAR 0040	-0.473	0.00159	0.00835209
HAR 1512D	2	164972906	164973450	HAR 1512	-0.634	0.00159	0.00835209
HAR 985C	16	17944525	17944984	HAR 0985	0.568	0.0016	0.00838994
HAR 495B	12	23343046	23343560	HAR 0495	-0.261	0.0016	0.00838994
HAR 2345B	5	142005062	142005536	HAR 2345	-0.458	0.0016	0.00838994
HAR 136A	1	147692217	147692586	HAR 0136	0.583	0.00161	0.00842473
HAR 1004A	16	52631665	52632114	HAR 1004	0.409	0.00161	0.00842473
HAR 1681B	20	53493287	53493786	HAR 1681	-0.16	0.00161	0.00842473
HAR 953B	15	98195940	98196289	HAR 0953	-0.191	0.00162	0.00845937
HAR 807D	14	79918714	79919168	HAR 0807	-0.294	0.00162	0.00845937
HAR 1921D	3	120363976	120364510	HAR 1921	-0.321	0.00163	0.00849682
HAR 1072A	16	82294965	82295349	HAR 1072	-0.472	0.00163	0.00849682
HAR 839B	14	99692779	99693228	HAR 0839	0.291	0.00165	0.00855653
HAR 1167A	18	22622447	22622951	HAR 1167	-0.21	0.00165	0.00855653
HAR 1882A	3	87278522	87278971	HAR 1882	-0.372	0.00165	0.00855653
HAR 2127A	4	129474686	129475135	HAR 2127	-0.577	0.00165	0.00855653
HAR 282D	10	80334483	80334967	HAR 0282	0.572	0.00166	0.00857876
HAR 2580A	7	4057735	4058184	HAR 2580	-0.212	0.00166	0.00857876
HAR 297B	10	106881798	106882247	HAR 0297	0.318	0.00167	0.00861858
HAR 1939C	3	146671673	146672137	HAR 1939	-0.415	0.00167	0.00861858
HAR 2233B	5	29105320	29105669	HAR 2233	-0.14	0.00168	0.00864938
HAR 1056B	16	78471133	78471612	HAR 1056	0.478	0.00169	0.00867707
HAR 2721D	7	133463907	133464421	HAR 2721	0.464	0.00169	0.00867707
HAR 1577D	2	208003597	208004096	HAR 1577	0.304	0.00169	0.00867707
HAR 519B	12	67451417	67451866	HAR 0519	0.228	0.00169	0.00867707
HAR 1330G	2	22552443	22552907	HAR 1330	-0.392	0.0017	0.00870164
HAR 1969B	3	174629498	174629892	HAR 1969	-0.453	0.0017	0.00870164
HAR 220B	10	4320266	4320755	HAR 0220	-0.754	0.0017	0.00870164
HAR 616B	13	65031012	65031466	HAR 0616	0.268	0.00171	0.00872013
HAR 2617A	7	23146358	23146872	HAR 2617	0.164	0.00171	0.00872013
HAR 1596B	2	217728744	217729093	HAR 1596	-0.324	0.00171	0.00872013
HAR 386D	11	42104078	42104612	HAR 0386	-0.45	0.00171	0.00872013
HAR 383B	11	39575724	39576173	HAR 0383	-0.155	0.00172	0.00875626
HAR 911C	15	69436374	69436823	HAR 0911	-0.409	0.00172	0.00875626
HAR 2105A	4	101068757	101069206	HAR 2105	0.976	0.00174	0.00884009
HAR 3060D	9	125044070	125044614	HAR 3060	-0.363	0.00175	0.0088699
HAR 1770I	3	15182980	15183344	HAR 1770	-0.395	0.00175	0.0088699
HAR 1596C	2	217728982	217729431	HAR 1596	-0.39	0.00176	0.00890255
HAR 1104G	17	33395835	33396289	HAR 1104	-0.501	0.00176	0.00890255
HAR 2698A	7	114128912	114129361	HAR 2698	0.911	0.00177	0.00893808
HAR 1609D	2	222909430	222909884	HAR 1609	-0.176	0.00177	0.00893808
HAR 122D	1	109260785	109261234	HAR 0122	-0.387	0.00177	0.00893808
HAR 1770N	3	15183021	15183385	HAR 1770	-0.232	0.00178	0.00897651
HAR 1084L	17	6065	6514	HAR 1084	0.364	0.00179	0.00901483
HAR 399C	11	74630745	74631224	HAR 0399	-0.191	0.0018	0.00904396
HAR 416A	11	96028132	96028581	HAR 0416	-0.226	0.0018	0.00904396
HAR 1001I	16	51136586	51136935	HAR 1001	-0.169	0.00182	0.00913528
HAR 147A	1	175173228	175173677	HAR 0147	-0.827	0.00182	0.00913528
HAR 57A	1	65015691	65016145	HAR 0057	-0.294	0.00183	0.00916403
HAR 1336A	2	23264124	23264573	HAR 1336	-0.321	0.00183	0.00916403
HAR 783B	14	55113415	55113864	HAR 0783	-0.345	0.00183	0.00916403
HAR 710A	14	23840707	23841156	HAR 0710	-0.601	0.00183	0.00916403
HAR 516B	12	64790425	64790874	HAR 0516	1.458	0.00184	0.00920184
HAR 2849A	8	93551746	93552195	HAR 2849	-0.157	0.00184	0.00920184
HAR 1473C	2	145144733	145145262	HAR 1473	-0.334	0.00184	0.00920184
HAR 42B	1	57646976	57647425	HAR 0042	-0.091	0.00185	0.00923033
HAR 294A	10	103726483	103726932	HAR 0294	-0.362	0.00185	0.00923033
HAR 1626B	20	6542317	6542766	HAR 1626	-0.167	0.00186	0.00924032
HAR 421A	11	103151076	103151525	HAR 0421	-0.286	0.00186	0.00924032
HAR 344C	11	8337613	8338082	HAR 0344	-0.369	0.00186	0.00924032
HAR 262D	10	51117911	51118450	HAR 0262	0.184	0.00187	0.00927466
HAR 2617B	7	23146369	23146818	HAR 2617	-0.327	0.00187	0.00927466
HAR 1628B	20	6956163	6956612	HAR 1628	-0.133	0.00188	0.0093181
HAR 1853A	3	76414366	76414825	HAR 1853	0.306	0.00189	0.00935223
HAR 698B	13	106836021	106836470	HAR 0698	0.229	0.00189	0.00935223
HAR 2710B	7	124667104	124667553	HAR 2710	-0.14	0.00191	0.00942945
HAR 642E	13	73115367	73115841	HAR 0642	-0.401	0.00191	0.00942945
HAR 1123B	17	52481298	52481747	HAR 1123	-0.432	0.00191	0.00942945
HAR 1195D	18	36339368	36339817	HAR 1195	-0.284	0.00192	0.00946637
HAR 586D	13	21522311	21522800	HAR 0586	-0.325	0.00192	0.00946637
HAR 2330C	5	126238107	126238561	HAR 2330	-0.465	0.00193	0.00950631
HAR 1205B	18	37489633	37490082	HAR 1205	0.179	0.00194	0.0095368
HAR 3099A	X	31441073	31441522	HAR 3099	-0.146	0.00194	0.0095368
HAR 2115B	4	109770396	109770845	HAR 2115	-0.233	0.00194	0.0095368
HAR 2634A	7	28489569	28490018	HAR 2634	-0.332	0.00196	0.00959742
HAR 2442A	6	43651059	43651508	HAR 2442	-0.359	0.00196	0.00959742
HAR 429B	11	112944154	112944603	HAR 0429	-0.44	0.00196	0.00959742
HAR 257A	10	34217439	34217888	HAR 0257	-0.199	0.00198	0.0096607
HAR 1485A	2	147349312	147349846	HAR 1485	-0.455	0.00198	0.0096607
HAR 912A	15	70110966	70111415	HAR 0912	-0.465	0.00198	0.0096607
HAR 3068A	9	129126109	129126558	HAR 3068	-0.07	0.00199	0.00970004
HAR 1268A	18	72480217	72480666	HAR 1268	-0.283	0.00199	0.00970004
HAR 939A	15	94988688	94989137	HAR 0939	-0.206	0.00201	0.00975952
HAR 2639K	7	33740224	33740703	HAR 2639	-0.346	0.00201	0.00975952
HAR 2418B	6	11861479	11862003	HAR 2418	-0.38	0.00201	0.00975952
HAR 24A	1	43278868	43279317	HAR 0024	-0.381	0.00201	0.00975952
HAR 307B	10	116466561	116467010	HAR 0307	-0.4	0.00201	0.00975952
HAR 2828S	8	76636798	76637277	HAR 2828	0.411	0.00202	0.00979224
HAR 2315A	5	119077334	119077783	HAR 2315	-0.276	0.00202	0.00979224
HAR 2641B	7	35909565	35910014	HAR 2641	-0.259	0.00203	0.00980905
HAR 1299D	19	33928319	33928803	HAR 1299	-0.605	0.00203	0.00980905
HAR 2349C	5	146079415	146079934	HAR 2349	-0.391	0.00205	0.00988026
HAR 489J	12	17290568	17291052	HAR 0489	-0.281	0.00206	0.00990938
HAR 684D	13	100395500	100395949	HAR 0684	-0.546	0.00206	0.00990938
HAR 424A	11	109297686	109298185	HAR 0424	-0.181	0.00207	0.00994792
HAR 964B	16	6496905	6497359	HAR 0964	-0.3	0.00207	0.00994792
HAR 858C	15	34030500	34030949	HAR 0858	-0.395	0.00208	0.00998639
HAR 1762B	3	5468101	5468450	HAR 1762	0.416	0.00209	0.0100216
HAR 2181C	4	180670269	180670753	HAR 2181	-0.17	0.00209	0.0100216
HAR 888B	15	49148666	49149115	HAR 0888	-0.353	0.0021	0.0100535
HAR 2462A	6	51910216	51910665	HAR 2462	-0.444	0.0021	0.0100535
HAR 283A	10	80423472	80423921	HAR 0283	0.236	0.00211	0.0100885
HAR 768M	14	45837384	45837833	HAR 0768	0.24	0.00212	0.010117
HAR 2288A	5	92413424	92413908	HAR 2288	-0.247	0.00212	0.010117
HAR 822B	14	83719415	83719864	HAR 0822	-0.341	0.00212	0.010117
HAR 1055B	16	78359006	78359540	HAR 1055	-0.341	0.00212	0.010117
HAR 1379A	2	60175309	60175758	HAR 1379	-0.297	0.00213	0.0101421
HAR 1561A	2	204946830	204947279	HAR 1561	-0.264	0.00214	0.0101704
HAR 2287A	5	92216079	92216528	HAR 2287	-0.357	0.00214	0.0101704
HAR 3015C	9	81090939	81091388	HAR 3015	-0.16	0.00215	0.0102083
HAR 986B	16	18025269	18025718	HAR 0986	-0.292	0.00215	0.0102083
HAR 2126A	4	128260703	128261187	HAR 2126	0.694	0.00216	0.0102395
HAR 1029C	16	65179107	65179591	HAR 1029	-0.552	0.00217	0.0102772
HAR 3049B	9	118420668	118421117	HAR 3049	-0.63	0.00217	0.0102772
HAR 904B	15	62047188	62047637	HAR 0904	-0.184	0.00218	0.0103051
HAR 2846B	8	92543409	92543858	HAR 2846	-0.215	0.00219	0.0103328
HAR 609C	13	60085038	60085527	HAR 0609	-0.398	0.00219	0.0103328
HAR 675A	13	97262718	97263242	HAR 0675	-0.46	0.00219	0.0103328
HAR 886A	15	42393364	42393813	HAR 0886	-0.293	0.0022	0.0103605
HAR 2192A	4	182720391	182720840	HAR 2192	-0.138	0.00221	0.0103848
HAR 986A	16	18025171	18025620	HAR 0986	-0.231	0.00221	0.0103848
HAR 2687A	7	105601283	105601732	HAR 2687	-0.538	0.00221	0.0103848
HAR 2759A	8	13007798	13008252	HAR 2759	0.726	0.00222	0.010422
HAR 2441C	6	40489113	40489562	HAR 2441	0.099	0.00223	0.0104559
HAR 2428A	6	22117880	22118339	HAR 2428	-0.232	0.00224	0.0104799
HAR 1102D	17	31643856	31644305	HAR 1102	-0.255	0.00224	0.0104799
HAR 2792K	8	37155903	37156362	HAR 2792	-0.122	0.00225	0.010507
HAR 1265B	18	69333092	69333541	HAR 1265	-0.273	0.00226	0.0105504
HAR 1906B	3	114135472	114135821	HAR 1906	-0.303	0.00227	0.0105807
HAR 2055O	4	58145339	58145803	HAR 2055	-0.493	0.00227	0.0105807
HAR 865D	15	36391774	36392268	HAR 0865	-0.499	0.0023	0.0106807
HAR 2367C	5	159978072	159978526	HAR 2367	-0.095	0.00231	0.0107106
HAR 216D	10	235115	235644	HAR 0216	-0.138	0.00232	0.0107371
HAR 1834B	3	68971530	68971879	HAR 1834	-0.243	0.00232	0.0107371
HAR 1087E	17	2203308	2203757	HAR 1087	-0.399	0.00232	0.0107371
HAR 1620B	2	238224427	238224776	HAR 1620	0.784	0.00233	0.0107734
HAR 2384A	5	166694257	166694726	HAR 2384	0.466	0.00236	0.0108753
HAR 1219B	18	39929266	39929645	HAR 1219	-0.325	0.00237	0.0108946
HAR 2468D	6	57914878	57915337	HAR 2468	0.413	0.00238	0.0109205
HAR 242B	10	14765213	14765742	HAR 0242	-0.268	0.00238	0.0109205
HAR 1124B	17	52505253	52505702	HAR 1124	-0.437	0.00238	0.0109205
HAR 1637D	20	11109080	11109584	HAR 1637	-0.499	0.00239	0.010953
HAR 1638D	20	11109080	11109584	HAR 1638	-0.499	0.00239	0.010953
HAR 2035B	4	34720468	34720957	HAR 2035	0.614	0.0024	0.0109721
HAR 380B	11	36101773	36102222	HAR 0380	-0.185	0.0024	0.0109721
HAR 1003C	16	52602890	52603399	HAR 1003	-0.24	0.00241	0.011001
HAR 1044A	16	73573451	73573900	HAR 1044	-0.202	0.00244	0.0110975
HAR 1203A	18	37293479	37293928	HAR 1203	-0.516	0.00244	0.0110975
HAR 1719B	21	36340991	36341535	HAR 1719	-0.414	0.00245	0.0111295
HAR 1512A	2	164972475	164972954	HAR 1512	-0.182	0.00246	0.0111614
HAR 198B	1	224898689	224899138	HAR 0198	0.483	0.00247	0.0111798
HAR 290F	10	97949339	97949833	HAR 0290	-0.182	0.00247	0.0111798
HAR 1935D	3	143201712	143202161	HAR 1935	-0.409	0.00247	0.0111798
HAR 126A	1	119279189	119279638	HAR 0126	-0.41	0.00247	0.0111798
HAR 755C	14	37384106	37384595	HAR 0755	-0.225	0.00248	0.0112048
HAR 736A	14	33687748	33688227	HAR 0736	-0.423	0.00248	0.0112048
HAR 2257C	5	53493019	53493478	HAR 2257	-0.132	0.0025	0.011268
HAR 493B	12	19461218	19461677	HAR 0493	-0.524	0.0025	0.011268
HAR 2748B	8	861181	861630	HAR 2748	-0.153	0.00251	0.0112927
HAR 1400A	2	80905176	80905625	HAR 1400	-0.21	0.00251	0.0112927
HAR 402A	11	79721697	79722146	HAR 0402	-0.089	0.00253	0.0113555
HAR 1852B	3	76253103	76253552	HAR 1852	-0.396	0.00253	0.0113555
HAR 2304D	5	107099977	107100496	HAR 2304	-0.284	0.00254	0.0113834
HAR 3122C	X	78290256	78290780	HAR 3122	-0.321	0.00254	0.0113834
HAR 2121A	4	115866809	115867258	HAR 2121	-0.477	0.00254	0.0113834
HAR 1502A	2	161452846	161453295	HAR 1502	-0.38	0.00255	0.011418
HAR 281A	10	78874166	78874615	HAR 0281	-0.398	0.00255	0.011418
HAR 2404B	6	2396243	2396762	HAR 2404	0.153	0.00257	0.0114801
HAR 2063A	4	58555677	58556226	HAR 2063	-0.46	0.00257	0.0114801
HAR 992C	16	25847867	25848316	HAR 0992	-0.112	0.00258	0.0115214
HAR 1175C	18	23458576	23459095	HAR 1175	-0.206	0.00259	0.0115557
HAR 1075D	16	82816583	82817037	HAR 1075	-0.443	0.00259	0.0115557
HAR 221B	10	4764025	4764484	HAR 0221	-0.195	0.0026	0.0115866
HAR 1674C	20	44853771	44854255	HAR 1674	-0.261	0.0026	0.0115866
HAR 1783A	3	28307169	28307618	HAR 1783	-0.383	0.0026	0.0115866
HAR 598D	13	43809349	43809798	HAR 0598	0.683	0.00261	0.0116105
HAR 1809B	3	60318552	60319001	HAR 1809	0.175	0.00261	0.0116105
HAR 2723D	7	134501564	134502018	HAR 2723	-0.415	0.00261	0.0116105
HAR 2791B	8	37072942	37073391	HAR 2791	0.225	0.00262	0.0116343
HAR 2669B	7	69647863	69648312	HAR 2669	-0.344	0.00262	0.0116343
HAR 3011C	9	78873620	78873969	HAR 3011	-0.535	0.00263	0.0116615
HAR 64B	1	74361630	74362079	HAR 0064	0.36	0.00264	0.0116989
HAR 2639G	7	33740142	33740591	HAR 2639	-0.148	0.00265	0.0117363
HAR 3101B	X	31987041	31987490	HAR 3101	0.875	0.00266	0.0117598
HAR 1940N	3	147239657	147240126	HAR 1940	-0.193	0.00266	0.0117598
HAR 726C	14	33180556	33181015	HAR 0726	-0.252	0.00268	0.0118169
HAR 2954A	9	16138454	16138913	HAR 2954	-0.398	0.00268	0.0118169
HAR 3091A	X	29275529	29276008	HAR 3091	-0.278	0.00271	0.0119107
HAR 194O	1	218030794	218031278	HAR 0194	-0.287	0.00271	0.0119107
HAR 295B	10	106333974	106334323	HAR 0295	-0.276	0.00275	0.0120547
HAR 1632B	20	8252257	8252706	HAR 1632	-0.188	0.00276	0.0120809
HAR 2051A	4	54809641	54810180	HAR 2051	-0.469	0.00276	0.0120809
HAR 1118E	17	49716409	49716888	HAR 1118	-0.292	0.00277	0.0121141
HAR 1287B	19	23310438	23310912	HAR 1287	0.252	0.00278	0.0121437
HAR 2050B	4	54076458	54076907	HAR 2050	0.208	0.00278	0.0121437
HAR 2288B	5	92413443	92413957	HAR 2288	-0.432	0.00279	0.0121803
HAR 2451A	6	50404181	50404630	HAR 2451	1.162	0.0028	0.0121991
HAR 981B	16	13576989	13577438	HAR 0981	-0.183	0.0028	0.0121991
HAR 3060E	9	125044331	125044875	HAR 3060	-0.202	0.0028	0.0121991
HAR 2793C	8	37211289	37211758	HAR 2793	-0.371	0.00281	0.0122214
HAR 450A	11	120640585	120641044	HAR 0450	-0.216	0.00282	0.0122472
HAR 863C	15	36049754	36050283	HAR 0863	-0.689	0.00283	0.0122729
HAR 2272D	5	83959543	83959992	HAR 2272	-0.298	0.00284	0.0123056
HAR 2247A	5	44035805	44036254	HAR 2247	-0.36	0.00284	0.0123056
HAR 2993A	9	28858940	28859389	HAR 2993	-0.316	0.00285	0.0123418
HAR 1915B	3	116128368	116128817	HAR 1915	0.188	0.00286	0.0123601
HAR 1931C	3	139493498	139493947	HAR 1931	0.182	0.00286	0.0123601
HAR 1007C	16	54748170	54748619	HAR 1007	-0.22	0.00287	0.0123855
HAR 490B	12	17583138	17583667	HAR 0490	0.726	0.00288	0.0124109
HAR 1531A	2	177683013	177683462	HAR 1531	-0.132	0.00289	0.0124397
HAR 417D	11	96831756	96832300	HAR 0417	-0.199	0.00289	0.0124397
HAR 1786Q	3	34354413	34354872	HAR 1786	-0.332	0.00289	0.0124397
HAR 304D	10	114345960	114346464	HAR 0304	-0.484	0.00289	0.0124397
HAR 86C	1	83969419	83969953	HAR 0086	-0.125	0.00291	0.0125043
HAR 2331A	5	126260190	126260639	HAR 2331	-0.289	0.00291	0.0125043
HAR 2213B	5	4773729	4774223	HAR 2213	-0.345	0.00291	0.0125043
HAR 413A	11	91820676	91821125	HAR 0413	0.246	0.00292	0.0125221
HAR 1879B	3	86683441	86683975	HAR 1879	-0.296	0.00292	0.0125221
HAR 1311B	2	8549567	8550016	HAR 1311	0.276	0.00293	0.0125471
HAR 1491A	2	152208446	152208900	HAR 1491	-0.292	0.00293	0.0125471
HAR 290D	10	97949020	97949559	HAR 0290	-0.34	0.00293	0.0125471
HAR 871A	15	36738359	36738808	HAR 0871	-0.164	0.00296	0.0126252
HAR 3160B	X	141131584	141132068	HAR 3160	-0.296	0.00297	0.0126463
HAR 2342B	5	141098534	141099048	HAR 2342	-0.388	0.00297	0.0126463
HAR 85B	1	83871236	83871775	HAR 0085	-0.289	0.00298	0.0126781
HAR 1524E	2	174973545	174974024	HAR 1524	0.206	0.00299	0.0126955
HAR 1189D	18	35249073	35249547	HAR 1189	0.577	0.003	0.0127128
HAR 1176C	18	23915691	23916145	HAR 1176	-0.307	0.003	0.0127128
HAR 374C	11	33928482	33928951	HAR 0374	-0.496	0.003	0.0127128
HAR 2231A	5	28215039	28215558	HAR 2231	-0.568	0.00301	0.0127479
HAR 1129B	17	59444325	59444819	HAR 1129	-0.244	0.00303	0.0128218
HAR 432D	11	114014936	114015410	HAR 0432	-0.265	0.00304	0.0128424
HAR 996A	16	48368185	48368634	HAR 0996	0.179	0.00305	0.0128702
HAR 56D	1	64590928	64591387	HAR 0056	-0.338	0.00305	0.0128702
HAR 725C	14	32346608	32347097	HAR 0725	-0.196	0.00306	0.0129087
HAR 461C	11	130965435	130965949	HAR 0461	-0.299	0.00307	0.01294
HAR 1847C	3	70778800	70779299	HAR 1847	-0.328	0.00308	0.0129749
HAR 1445A	2	124312857	124313331	HAR 1445	-0.171	0.00309	0.0130061
HAR 687B	13	102373182	102373631	HAR 0687	-0.241	0.00309	0.0130061
HAR 289A	10	95102620	95103069	HAR 0289	-0.234	0.0031	0.0130262
HAR 2194U	4	183114075	183114549	HAR 2194	-0.792	0.0031	0.0130262
HAR 473B	11	133533686	133534135	HAR 0473	-0.125	0.00311	0.0130573
HAR 142B	1	164350176	164350525	HAR 0142	0.168	0.00313	0.0131156
HAR 271B	10	75208561	75209010	HAR 0271	0.186	0.00314	0.0131502
HAR 1703B	21	21946599	21947048	HAR 1703	0.655	0.00315	0.0131774
HAR 1864C	3	81211064	81211548	HAR 1864	-0.303	0.00316	0.0132045
HAR 1440A	2	119036252	119036701	HAR 1440	-0.523	0.00316	0.0132045
HAR 2951A	9	15035647	15036096	HAR 2951	-0.163	0.00317	0.0132352
HAR 3137A	X	123769380	123769829	HAR 3137	-0.263	0.00317	0.0132352
HAR 2879C	8	117528070	117528544	HAR 2879	-0.316	0.00318	0.0132622
HAR 709B	14	22989256	22989705	HAR 0709	0.524	0.00319	0.0132744
HAR 2420A	6	16108104	16108563	HAR 2420	-0.227	0.00319	0.0132744
HAR 557C	12	99515669	99516118	HAR 0557	-0.608	0.00319	0.0132744
HAR 461A	11	130965202	130965661	HAR 0461	-0.284	0.00321	0.0133355
HAR 2704B	7	115369233	115369682	HAR 2704	-0.519	0.00321	0.0133355
HAR 1779B	3	25495361	25495810	HAR 1779	0.224	0.00323	0.0133926
HAR 491D	12	17939463	17939937	HAR 0491	-0.108	0.00323	0.0133926
HAR 1546A	2	187398951	187399400	HAR 1546	-0.408	0.00325	0.0134496
HAR 158U	1	181778121	181778570	HAR 0158	0.422	0.00326	0.0134724
HAR 2534A	6	117965731	117966110	HAR 2534	0.315	0.00326	0.0134724
HAR 2396D	5	180409947	180410416	HAR 2396	-0.488	0.00327	0.0135026
HAR 2003B	4	12935274	12935783	HAR 2003	-0.155	0.00329	0.0135553
HAR 475D	12	974410	974924	HAR 0475	-0.32	0.00332	0.0136527
HAR 820A	14	83595348	83595797	HAR 0820	-0.475	0.00332	0.0136527
HAR 3058B	9	122990657	122991106	HAR 3058	-0.169	0.00335	0.013746
HAR 3137B	X	123769409	123769923	HAR 3137	-0.949	0.00335	0.013746
HAR 1076A	16	82826172	82826621	HAR 1076	-0.214	0.00336	0.013772
HAR 1334B	2	23124910	23125359	HAR 1334	-0.264	0.00336	0.013772
HAR 1996C	4	1613721	1614235	HAR 1996	0.276	0.00337	0.0137979
HAR 168A	1	200438270	200438744	HAR 0168	0.254	0.00337	0.0137979
HAR 1901D	3	107725242	107725746	HAR 1901	-0.325	0.00338	0.0138162
HAR 1785C	3	29482117	29482571	HAR 1785	-0.406	0.00338	0.0138162
HAR 2995C	9	32296500	32296979	HAR 2995	-0.49	0.00338	0.0138162
HAR 2028A	4	30641928	30642387	HAR 2028	-0.502	0.00338	0.0138162
HAR 2974S	9	24059995	24060464	HAR 2974	1.301	0.00339	0.013842
HAR 2445A	6	46012464	46012928	HAR 2445	0.158	0.00341	0.0138897
HAR 524A	12	72477051	72477500	HAR 0524	-0.332	0.00341	0.0138897
HAR 1723A	21	46095942	46096391	HAR 1723	-0.495	0.00341	0.0138897
HAR 1473A	2	145144493	145144987	HAR 1473	-0.443	0.00342	0.0139229
HAR 619A	13	67009174	67009628	HAR 0619	-0.145	0.00343	0.0139447
HAR 1251A	18	57020265	57020714	HAR 1251	-0.249	0.00343	0.0139447
HAR 2701B	7	114926618	114927157	HAR 2701	-0.408	0.00343	0.0139447
HAR 2175A	4	175343396	175343845	HAR 2175	0.367	0.00344	0.0139665
HAR 1542A	2	182699659	182700108	HAR 1542	-0.144	0.00344	0.0139665
HAR 47A	1	58464417	58464866	HAR 0047	-0.474	0.00344	0.0139665
HAR 182B	1	213759659	213760173	HAR 0182	-0.138	0.00345	0.0139881
HAR 2398Q	6	1287530	1288079	HAR 2398	-0.615	0.00345	0.0139881
HAR 407C	11	86299558	86300017	HAR 0407	-0.133	0.00346	0.0140022
HAR 2339B	5	134570186	134570735	HAR 2339	-0.192	0.00346	0.0140022
HAR 1757B	3	2783132	2783681	HAR 1757	-0.3	0.00346	0.0140022
HAR 3096A	X	31206030	31206479	HAR 3096	-0.581	0.00346	0.0140022
HAR 2214C	5	5374205	5374654	HAR 2214	-0.094	0.00348	0.0140642
HAR 2561A	6	149187581	149188030	HAR 2561	-0.313	0.00348	0.0140642
HAR 950D	15	97092530	97093004	HAR 0950	-0.593	0.00348	0.0140642
HAR 2369A	5	162634555	162635004	HAR 2369	-0.298	0.00349	0.0140895
HAR 2784D	8	34084144	34084648	HAR 2784	-0.397	0.00349	0.0140895
HAR 1079B	16	83360538	83360987	HAR 1079	-0.426	0.00352	0.0141839
HAR 1580A	2	212014820	212015269	HAR 1580	-0.517	0.00352	0.0141839
HAR 2500E	6	97670827	97671351	HAR 2500	-0.464	0.00354	0.0142454
HAR 1978B	3	180952225	180952679	HAR 1978	-0.341	0.00355	0.0142741
HAR 427B	11	111309691	111310140	HAR 0427	-0.501	0.00355	0.0142741
HAR 377B	11	35445985	35446434	HAR 0377	-0.451	0.00356	0.0142952
HAR 2766B	8	17474929	17475378	HAR 2766	-0.52	0.00356	0.0142952
HAR 209B	1	243639470	243639919	HAR 0209	0.218	0.00357	0.0143277
HAR 2575B	6	164984862	164985341	HAR 2575	-1.056	0.00359	0.0144003
HAR 1901B	3	107724798	107725297	HAR 1901	-0.778	0.00362	0.0144896
HAR 2308B	5	115784607	115784956	HAR 2308	-0.252	0.00365	0.0145981
HAR 3131B	X	109820387	109820876	HAR 3131	-0.264	0.00365	0.0145981
HAR 3094O	X	30389800	30390264	HAR 3094	-0.523	0.00366	0.0146186
HAR 1111F	17	42215659	42216108	HAR 1111	0.535	0.00367	0.0146274
HAR 1625B	20	5140502	5140951	HAR 1625	-0.228	0.00367	0.0146274
HAR 33K	1	49482047	49482496	HAR 0033	-0.255	0.00368	0.0146556
HAR 3012B	9	80454863	80455212	HAR 3012	-0.583	0.00368	0.0146556
HAR 3125A	X	86317817	86318311	HAR 3125	-0.669	0.00368	0.0146556
HAR 1189F	18	35249128	35249602	HAR 1189	0.531	0.00369	0.014676
HAR 2636A	7	31512770	31513219	HAR 2636	0.113	0.00369	0.014676
HAR 1650C	20	21922583	21923052	HAR 1650	0.31	0.0037	0.0147079
HAR 1938A	3	144407054	144407508	HAR 1938	0.223	0.0037	0.0147079
HAR 1567A	2	206000507	206000956	HAR 1567	-0.525	0.00373	0.0148115
HAR 1614H	2	226361722	226362171	HAR 1614	-0.329	0.00374	0.0148395
HAR 3076C	X	11058163	11058677	HAR 3076	-0.489	0.00375	0.0148752
HAR 3030A	9	101759198	101759647	HAR 3030	-0.159	0.00376	0.0148952
HAR 2250B	5	50402829	50403278	HAR 2250	-0.388	0.00376	0.0148952
HAR 2606E	7	16044681	16045205	HAR 2606	-0.26	0.00377	0.0149191
HAR 1408A	2	87865171	87865710	HAR 1408	-0.304	0.00377	0.0149191
HAR 6H	1	7651307	7651776	HAR 0006	-0.22	0.00378	0.0149468
HAR 368B	11	31686333	31686797	HAR 0368	-0.234	0.00378	0.0149468
HAR 1959F	3	169082616	169083145	HAR 1959	-0.225	0.00379	0.0149785
HAR 349B	11	14128490	14129034	HAR 0349	-0.286	0.0038	0.0150101
HAR 1001F	16	51136547	51136896	HAR 1001	0.652	0.00381	0.0150219
HAR 698A	13	106836003	106836452	HAR 0698	-0.16	0.00381	0.0150219
HAR 308C	10	116675209	116675683	HAR 0308	-0.233	0.00381	0.0150219
HAR 1627C	20	6631845	6632364	HAR 1627	-0.272	0.00381	0.0150219
HAR 2928F	9	8182521	8182970	HAR 2928	-0.23	0.00382	0.0150456
HAR 2811B	8	62006176	62006640	HAR 2811	-1.107	0.00382	0.0150456
HAR 2860D	8	105825647	105826141	HAR 2860	-0.183	0.00384	0.0151045
HAR 1543A	2	184009227	184009686	HAR 1543	0.253	0.00385	0.0151241
HAR 205B	1	238497369	238497818	HAR 0205	0.212	0.00385	0.0151241
HAR 3069A	9	129200069	129200518	HAR 3069	0.207	0.00385	0.0151241
HAR 1329A	2	22181676	22182125	HAR 1329	-0.858	0.00385	0.0151241
HAR 2440B	6	38592838	38593382	HAR 2440	-0.282	0.00386	0.0151594
HAR 2048B	4	48082042	48082396	HAR 2048	1.047	0.00387	0.0151788
HAR 2758D	8	10981750	10982199	HAR 2758	0.356	0.00387	0.0151788
HAR 1872B	3	84650183	84650632	HAR 1872	0.141	0.00387	0.0151788
HAR 2412B	6	9425759	9426233	HAR 2412	-0.146	0.00387	0.0151788
HAR 599D	13	43889846	43890340	HAR 0599	-0.19	0.00388	0.0151982
HAR 985B	16	17944434	17944933	HAR 0985	0.717	0.0039	0.0152606
HAR 1532B	2	177716068	177716517	HAR 1532	0.28	0.0039	0.0152606
HAR 614B	13	63665659	63666203	HAR 0614	-0.298	0.0039	0.0152606
HAR 2238C	5	31061321	31061835	HAR 2238	-0.667	0.0039	0.0152606
HAR 2055E	4	58145162	58145631	HAR 2055	-0.485	0.00391	0.0152878
HAR 93C	1	88393026	88393485	HAR 0093	-0.37	0.00392	0.0153149
HAR 1637A	20	11108603	11109067	HAR 1637	-0.49	0.00392	0.0153149
HAR 1638A	20	11108603	11109067	HAR 1638	-0.49	0.00392	0.0153149
HAR 1340C	2	25303954	25304418	HAR 1340	-0.71	0.00393	0.015346
HAR 1980A	3	182236297	182236746	HAR 1980	0.425	0.00395	0.0154161
HAR 1694A	21	16247090	16247539	HAR 1694	-0.116	0.00396	0.0154391
HAR 2645C	7	39018351	39018850	HAR 2645	0.198	0.00398	0.0154969
HAR 2966C	9	16964112	16964461	HAR 2966	-0.308	0.00399	0.0155238
HAR 3119D	X	67353430	67353899	HAR 3119	0.826	0.004	0.0155466
HAR 60G	1	71185150	71185669	HAR 0060	-0.648	0.00401	0.0155693
HAR 2644C	7	38912610	38913099	HAR 2644	0.164	0.00402	0.0155961
HAR 2157A	4	157691962	157692411	HAR 2157	-0.265	0.00402	0.0155961
HAR 1928B	3	137583020	137583559	HAR 1928	1.082	0.00403	0.0156268
HAR 2056B	4	58221474	58221923	HAR 2056	3.269	0.00404	0.0156454
HAR 1630A	20	7885886	7886335	HAR 1630	-0.235	0.00404	0.0156454
HAR 2962D	9	16718162	16718631	HAR 2962	-0.355	0.00404	0.0156454
HAR 2400D	6	1626475	1626964	HAR 2400	-0.45	0.00405	0.0156679
HAR 1363D	2	44944591	44945105	HAR 1363	-0.541	0.00405	0.0156679
HAR 582B	12	130548721	130549170	HAR 0582	0.114	0.00406	0.0156904
HAR 644C	13	75254150	75254609	HAR 0644	-0.385	0.00408	0.0157434
HAR 598B	13	43809289	43809738	HAR 0598	1.021	0.00409	0.0157739
HAR 900D	15	61816971	61817435	HAR 0900	0.126	0.0041	0.0158003
HAR 19B	1	37392725	37393174	HAR 0019	-0.354	0.0041	0.0158003
HAR 2486C	6	87142148	87142612	HAR 2486	-0.37	0.00411	0.0158226
HAR 2203B	4	189371810	189372259	HAR 2203	-0.444	0.00411	0.0158226
HAR 360A	11	28139005	28139514	HAR 0360	-0.477	0.00411	0.0158226
HAR 679A	13	97461259	97461708	HAR 0679	-0.22	0.00412	0.0158367
HAR 2433A	6	35027405	35027854	HAR 2433	-0.526	0.00412	0.0158367
HAR 2745A	7	152998949	152999423	HAR 2745	-0.254	0.00413	0.0158671
HAR 2656A	7	63409866	63410315	HAR 2656	0.922	0.00414	0.0158973
HAR 601A	13	48224365	48224814	HAR 0601	-0.187	0.00415	0.0159235
HAR 1221A	18	41605118	41605467	HAR 1221	-0.201	0.00417	0.0159758
HAR 1241B	18	51028584	51029073	HAR 1241	-0.318	0.00418	0.0160059
HAR 2570A	6	162247555	162248004	HAR 2570	-0.418	0.00419	0.0160279
HAR 1520C	2	172430570	172431059	HAR 1520	1.172	0.00422	0.0161139
HAR 1020D	16	62984200	62984709	HAR 1020	-0.277	0.00423	0.0161357
HAR 2712C	7	126631405	126631909	HAR 2712	0.28	0.00425	0.0162037
HAR 549C	12	92788585	92789034	HAR 0549	-0.307	0.00426	0.0162213
HAR 3094E	X	30389581	30390045	HAR 3094	0.265	0.00427	0.0162511
HAR 2067C	4	59154672	59155196	HAR 2067	-0.179	0.00427	0.0162511
HAR 2503B	6	98298456	98298805	HAR 2503	0.269	0.00428	0.0162685
HAR 2833A	8	77946293	77946792	HAR 2833	-0.247	0.00428	0.0162685
HAR 3164C	X	144603872	144604321	HAR 3164	-0.416	0.00428	0.0162685
HAR 2155A	4	155748724	155749173	HAR 2155	0.428	0.00429	0.0162942
HAR 350A	11	15522700	15523189	HAR 0350	-0.137	0.00429	0.0162942
HAR 3171A	X	154997978	154998437	HAR 3171	-0.149	0.00431	0.016333
HAR 1927A	3	137020123	137020572	HAR 1927	-0.34	0.00432	0.0163626
HAR 51B	1	61762581	61763070	HAR 0051	-0.249	0.00433	0.0163881
HAR 1211A	18	38012123	38012572	HAR 1211	-0.264	0.00436	0.0164519
HAR 2397B	6	761620	762149	HAR 2397	-0.406	0.00436	0.0164519
HAR 2863C	8	108216635	108217089	HAR 2863	0.245	0.00437	0.0164772
HAR 1001B	16	51136475	51136824	HAR 1001	-0.237	0.00437	0.0164772
HAR 2024A	4	25823085	25823549	HAR 2024	0.271	0.00439	0.0165111
HAR 2141C	4	139646441	139646915	HAR 2141	-0.733	0.0044	0.0165322
HAR 2243A	5	37906402	37906861	HAR 2243	-0.329	0.00441	0.0165491
HAR 2671D	7	69944461	69944980	HAR 2671	-0.216	0.00442	0.0165742
HAR 1668B	20	40811082	40811531	HAR 1668	-0.28	0.00443	0.0165992
HAR 1498A	2	157463444	157463968	HAR 1498	-0.693	0.00443	0.0165992
HAR 250A	10	24642126	24642575	HAR 0250	0.831	0.00444	0.0166201
HAR 747A	14	34161323	34161772	HAR 0747	-0.188	0.00444	0.0166201
HAR 2442M	6	43651297	43651746	HAR 2442	-0.562	0.00444	0.0166201
HAR 2513B	6	100904062	100904561	HAR 2513	0.252	0.00445	0.0166451
HAR 2354A	5	153640079	153640528	HAR 2354	-0.348	0.00446	0.0166742
HAR 902C	15	61979793	61980252	HAR 0902	-0.439	0.00448	0.0167365
HAR 817A	14	82575595	82576044	HAR 0817	-0.136	0.0045	0.0168028
HAR 339E	10	134471955	134472304	HAR 0339	0.172	0.00451	0.0168276
HAR 2404C	6	2396501	2396965	HAR 2404	-0.104	0.00451	0.0168276
HAR 2816D	8	65859117	65859596	HAR 2816	-0.47	0.00452	0.0168524
HAR 2607A	7	18332074	18332523	HAR 2607	-0.672	0.00455	0.016939
HAR 262C	10	51117884	51118333	HAR 0262	-0.137	0.00456	0.016951
HAR 275C	10	77499620	77500154	HAR 0275	-0.258	0.00456	0.016951
HAR 152B	1	177009144	177009593	HAR 0152	-0.303	0.00456	0.016951
HAR 2510D	6	100050472	100051016	HAR 2510	-0.333	0.00456	0.016951
HAR 2441F	6	40489159	40489608	HAR 2441	-0.608	0.00456	0.016951
HAR 714A	14	26464815	26465264	HAR 0714	-0.249	0.00458	0.0170001
HAR 1845B	3	70668901	70669445	HAR 1845	-0.433	0.00458	0.0170001
HAR 1084F	17	5987	6436	HAR 1084	1.075	0.0046	0.0170533
HAR 1897A	3	104351443	104351912	HAR 1897	-0.357	0.00461	0.0170819
HAR 2357D	5	154878571	154879090	HAR 2357	0.283	0.00462	0.0170979
HAR 2259A	5	55971856	55972360	HAR 2259	-0.21	0.00462	0.0170979
HAR 1650B	20	21922460	21922969	HAR 1650	-0.412	0.00462	0.0170979
HAR 1408B	2	87865210	87865739	HAR 1408	-0.444	0.00462	0.0170979
HAR 2294A	5	97029419	97029868	HAR 2294	-0.212	0.00463	0.0171138
HAR 1838E	3	70047133	70047637	HAR 1838	-0.251	0.00463	0.0171138
HAR 1747B	3	1237672	1238021	HAR 1747	-0.165	0.00464	0.0171339
HAR 2033A	4	33991559	33992063	HAR 2033	-0.396	0.00464	0.0171339
HAR 2462B	6	51910244	51910693	HAR 2462	-0.416	0.00464	0.0171339
HAR 3128B	X	104985221	104985670	HAR 3128	-0.281	0.00467	0.017215
HAR 1240A	18	50547349	50547798	HAR 1240	-0.167	0.00469	0.017276
HAR 3143D	X	128252709	128253178	HAR 3143	-0.291	0.00469	0.017276
HAR 2351A	5	148251868	148252317	HAR 2351	-0.311	0.0047	0.0172959
HAR 1636C	20	9455672	9456156	HAR 1636	0.159	0.00472	0.0173483
HAR 2867B	8	113749956	113750405	HAR 2867	-0.339	0.00473	0.0173765
HAR 1965C	3	173820053	173820507	HAR 1965	-0.279	0.00474	0.0173962
HAR 761D	14	40133431	40133880	HAR 0761	0.489	0.00476	0.0174185
HAR 542D	12	89743772	89744286	HAR 0542	0.154	0.00476	0.0174185
HAR 1253B	18	59068865	59069314	HAR 1253	-0.75	0.00476	0.0174185
HAR 2502D	6	97836161	97836510	HAR 2502	-0.39	0.00478	0.0174832
HAR 1835B	3	69280745	69281194	HAR 1835	0.19	0.00479	0.0174985
HAR 1048D	16	76962393	76962772	HAR 1048	-0.169	0.0048	0.0175052
HAR 1036A	16	72201184	72201633	HAR 1036	-0.357	0.0048	0.0175052
HAR 1588B	2	213187183	213187667	HAR 1588	-0.656	0.0048	0.0175052
HAR 2219B	5	9693904	9694353	HAR 2219	-0.394	0.00481	0.0175289
HAR 2187G	4	182272280	182272779	HAR 2187	-0.424	0.00481	0.0175289
HAR 2548M	6	140640398	140640877	HAR 2548	0.207	0.00483	0.0175762
HAR 969C	16	7174927	7175276	HAR 0969	-0.418	0.00483	0.0175762
HAR 757V	14	37540057	37540506	HAR 0757	-0.484	0.00483	0.0175762
HAR 945B	15	96590805	96591254	HAR 0945	-0.393	0.00484	0.0175955
HAR 2020A	4	23951607	23952056	HAR 2020	-0.38	0.00485	0.0176233
HAR 2825A	8	72637426	72637875	HAR 2825	-0.468	0.00485	0.0176233
HAR 589C	13	24928524	24929058	HAR 0589	-0.517	0.00486	0.0176554
HAR 1185B	18	30626983	30627432	HAR 1185	-0.302	0.00487	0.0176789
HAR 1374E	2	58282673	58283222	HAR 1374	-0.367	0.00487	0.0176789
HAR 678A	13	97421939	97422423	HAR 0678	-0.228	0.00488	0.0177024
HAR 2243D	5	37906790	37907239	HAR 2243	-0.268	0.00488	0.0177024
HAR 1521A	2	172977844	172978293	HAR 1521	-0.155	0.00489	0.0177344
HAR 2387A	5	168313110	168313559	HAR 2387	-0.194	0.0049	0.0177578
HAR 1283E	19	13005451	13005995	HAR 1283	-0.269	0.0049	0.0177578
HAR 2325A	5	124385512	124385961	HAR 2325	-0.69	0.0049	0.0177578
HAR 194B	1	218030506	218030960	HAR 0194	-0.305	0.00492	0.0178216
HAR 1225F	18	42872433	42872977	HAR 1225	-0.331	0.00495	0.0179087
HAR 838A	14	99502148	99502612	HAR 0838	0.391	0.00496	0.0179319
HAR 2554A	6	143279306	143279755	HAR 2554	-0.371	0.00496	0.0179319
HAR 1336B	2	23264173	23264622	HAR 1336	0.101	0.00497	0.0179422
HAR 2458C	6	51339363	51339882	HAR 2458	-0.228	0.00498	0.017974
HAR 2261A	5	66379559	66380013	HAR 2261	-0.441	0.00499	0.0180014
HAR 1378C	2	59887205	59887749	HAR 1378	0.224	0.00501	0.0180605
HAR 1068D	16	80155730	80156194	HAR 1068	-0.455	0.00501	0.0180605
HAR 626D	13	69303917	69304411	HAR 0626	-0.17	0.00503	0.0180892
HAR 1409D	2	88189908	88190387	HAR 1409	-0.256	0.00503	0.0180892
HAR 2088C	4	83049932	83050466	HAR 2088	-0.289	0.00503	0.0180892
HAR 265B	10	68947855	68948304	HAR 0265	-0.354	0.00504	0.0181078
HAR 1836B	3	69628561	69629010	HAR 1836	-0.44	0.00504	0.0181078
HAR 2852C	8	94320056	94320510	HAR 2852	-0.451	0.00506	0.0181666
HAR 277A	10	77780943	77781437	HAR 0277	-0.344	0.00508	0.0182254
HAR 1646A	20	16421403	16421862	HAR 1646	-0.147	0.00509	0.0182525
HAR 1825C	3	65869483	65869997	HAR 1825	-0.703	0.00509	0.0182525
HAR 1710A	21	30429008	30429457	HAR 1710	-0.268	0.00512	0.0183382
HAR 92B	1	88286050	88286499	HAR 0092	-0.497	0.00512	0.0183382
HAR 2124D	4	119414669	119415188	HAR 2124	-0.299	0.00513	0.0183653
HAR 1953C	3	161592056	161592560	HAR 1953	-0.22	0.00514	0.0183792
HAR 2467E	6	57563398	57563787	HAR 2467	-0.19	0.00515	0.0184062
HAR 3015B	9	81090694	81091143	HAR 3015	0.292	0.00518	0.0184782
HAR 597B	13	42280963	42281412	HAR 0597	-0.391	0.00519	0.0185095
HAR 117A	1	106895167	106895641	HAR 0117	-0.407	0.00521	0.0185632
HAR 1879C	3	86683693	86684207	HAR 1879	-0.835	0.00523	0.0186168
HAR 1476B	2	145272182	145272631	HAR 1476	-0.275	0.00524	0.0186435
HAR 260D	10	45586433	45586882	HAR 0260	0.496	0.00526	0.0186881
HAR 1869C	3	82107142	82107591	HAR 1869	-0.126	0.00526	0.0186881
HAR 1047A	16	73864822	73865271	HAR 1047	-0.143	0.00526	0.0186881
HAR 1017B	16	62083616	62084065	HAR 1017	-0.196	0.00527	0.0187104
HAR 711B	14	24476234	24476583	HAR 0711	0.4	0.00529	0.0187548
HAR 1858D	3	79137128	79137577	HAR 1858	-0.319	0.00529	0.0187548
HAR 1910A	3	114272775	114273274	HAR 1910	0.219	0.00531	0.0188212
HAR 1015B	16	61598416	61598865	HAR 1015	-0.151	0.00532	0.0188522
HAR 3079A	X	17065270	17065719	HAR 3079	0.176	0.00533	0.0188654
HAR 3072C	9	135745713	135746247	HAR 3072	-0.19	0.00533	0.0188654
HAR 2974K	9	24059833	24060282	HAR 2974	-0.521	0.00535	0.0189184
HAR 1522M	2	173251620	173252069	HAR 1522	-0.405	0.00538	0.0189931
HAR 2742A	7	147870324	147870808	HAR 2742	-0.2	0.00539	0.019015
HAR 1830D	3	67948494	67948978	HAR 1830	-0.511	0.00541	0.0190677
HAR 1084J	17	6042	6491	HAR 1084	0.588	0.00542	0.0190895
HAR 2184B	4	181587887	181588336	HAR 2184	-0.199	0.00542	0.0190895
HAR 2675C	7	90755633	90755982	HAR 2675	-0.208	0.00544	0.019142
HAR 178A	1	209734620	209735079	HAR 0178	-0.313	0.00545	0.0191592
HAR 2557E	6	148269977	148270431	HAR 2557	-0.158	0.00547	0.019207
HAR 1155D	18	2160819	2161268	HAR 1155	-0.243	0.00547	0.019207
HAR 1798A	3	55577026	55577570	HAR 1798	0.621	0.00548	0.0192197
HAR 893A	15	58775685	58776134	HAR 0893	-0.098	0.00548	0.0192197
HAR 590B	13	28540121	28540570	HAR 0590	0.536	0.00549	0.0192413
HAR 2285C	5	91951904	91952378	HAR 2285	-0.169	0.0055	0.0192449
HAR 1979C	3	182020165	182020614	HAR 1979	-0.342	0.0055	0.0192449
HAR 354D	11	16424064	16424543	HAR 0354	-0.374	0.00551	0.0192709
HAR 1628A	20	6956039	6956488	HAR 1628	-0.417	0.00551	0.0192709
HAR 2088F	4	83050315	83050784	HAR 2088	-0.158	0.00554	0.0193488
HAR 1188D	18	34049991	34050455	HAR 1188	-0.225	0.00556	0.0193826
HAR 1940B	3	147239431	147239880	HAR 1940	-0.276	0.00558	0.0194207
HAR 2206A	5	3427906	3428415	HAR 2206	-0.245	0.00559	0.0194465
HAR 888A	15	49148646	49149095	HAR 0888	-0.291	0.00559	0.0194465
HAR 2494E	6	93472509	93472963	HAR 2494	-0.164	0.0056	0.0194678
HAR 2670C	7	69901881	69902340	HAR 2670	-0.286	0.00561	0.01948
HAR 2805N	8	56805934	56806393	HAR 2805	-0.301	0.00561	0.01948
HAR 145A	1	170717338	170717802	HAR 0145	-0.306	0.00561	0.01948
HAR 1974C	3	175569669	175570138	HAR 1974	-0.314	0.00561	0.01948
HAR 752C	14	36557691	36558215	HAR 0752	0.428	0.00562	0.0195057
HAR 1207A	18	37702169	37702623	HAR 1207	-0.23	0.00564	0.0195525
HAR 2776D	8	26087857	26088306	HAR 2776	-0.484	0.00566	0.0195992
HAR 2168B	4	172031872	172032321	HAR 2168	0.103	0.00567	0.0196248
HAR 120B	1	107292475	107292964	HAR 0120	0.121	0.00568	0.0196458
HAR 682B	13	97925565	97926014	HAR 0682	-0.094	0.00568	0.0196458
HAR 1587B	2	213080440	213080889	HAR 1587	-0.381	0.00569	0.0196623
HAR 39A	1	56204061	56204520	HAR 0039	-0.334	0.0057	0.0196878
HAR 2821B	8	68097367	68097851	HAR 2821	-0.669	0.00571	0.0197178
HAR 1283B	19	13004803	13005287	HAR 1283	0.553	0.00573	0.0197778
HAR 2384D	5	166694630	166695174	HAR 2384	-0.289	0.00575	0.019824
HAR 2261L	5	66379805	66380284	HAR 2261	-0.42	0.00577	0.0198747
HAR 2632C	7	27980473	27980942	HAR 2632	-0.221	0.00581	0.019985
HAR 2977B	9	24260116	24260565	HAR 2977	-0.226	0.00583	0.0200355
HAR 2579A	7	3682054	3682503	HAR 2579	-0.753	0.00583	0.0200355
HAR 33G	1	49481972	49482421	HAR 0033	0.156	0.00584	0.0200561
HAR 720B	14	28599552	28600021	HAR 0720	-0.172	0.00586	0.0201109
HAR 2721C	7	133463795	133464299	HAR 2721	-0.26	0.00588	0.0201612
HAR 2562C	6	149557928	149558477	HAR 2562	0.551	0.0059	0.0202067
HAR 1084B	17	5926	6375	HAR 1084	0.729	0.00591	0.0202317
HAR 2125C	4	124317908	124318402	HAR 2125	-0.362	0.00592	0.0202613
HAR 3048B	9	118361160	118361609	HAR 3048	-0.199	0.00593	0.0202724
HAR 1671C	20	41741752	41742221	HAR 1671	-0.253	0.00593	0.0202724
HAR 1326D	2	21873163	21873632	HAR 1326	-0.295	0.00593	0.0202724
HAR 3022K	9	82551237	82551601	HAR 3022	-0.531	0.00593	0.0202724
HAR 1903B	3	109452799	109453338	HAR 1903	0.373	0.00595	0.020313
HAR 453A	11	125062936	125063385	HAR 0453	-0.238	0.00595	0.020313
HAR 97B	1	88645334	88645783	HAR 0097	0.429	0.00596	0.0203333
HAR 1131A	17	60318679	60319128	HAR 1131	-0.282	0.00596	0.0203333
HAR 59A	1	70080092	70080541	HAR 0059	-0.51	0.00597	0.0203582
HAR 39C	1	56204125	56204614	HAR 0039	-0.292	0.00598	0.0203784
HAR 42A	1	57646951	57647400	HAR 0042	-0.422	0.00598	0.0203784
HAR 1347A	2	33929860	33930309	HAR 1347	-0.3	0.00599	0.020394
HAR 1325C	2	21742532	21742981	HAR 1325	-0.114	0.006	0.0204188
HAR 1340D	2	25303975	25304429	HAR 1340	-0.327	0.006	0.0204188
HAR 3122D	X	78290359	78290863	HAR 3122	-0.315	0.00601	0.0204389
HAR 224B	10	6930551	6931000	HAR 0224	-0.25	0.00604	0.0204991
HAR 1559D	2	201038149	201038633	HAR 1559	0.805	0.00605	0.0205145
HAR 2583C	7	8128210	8128754	HAR 2583	-0.055	0.00605	0.0205145
HAR 2885C	8	126888731	126889180	HAR 2885	-0.482	0.00606	0.020516
HAR 823A	14	85124058	85124517	HAR 0823	-0.263	0.00607	0.020536
HAR 71B	1	79757988	79758437	HAR 0071	-0.28	0.00612	0.0206586
HAR 3118D	X	51664128	51664632	HAR 3118	-0.324	0.00613	0.0206877
HAR 2905B	9	603032	603496	HAR 2905	-0.236	0.00614	0.0207168
HAR 2058A	4	58303751	58304200	HAR 2058	-0.231	0.00617	0.0207947
HAR 1013D	16	61499851	61500360	HAR 1013	-0.381	0.00617	0.0207947
HAR 494C	12	23139194	23139673	HAR 0494	-0.441	0.00618	0.020819
HAR 2508C	6	99425184	99425723	HAR 2508	-0.562	0.0062	0.0208677
HAR 391A	11	46941894	46942343	HAR 0391	1.008	0.00622	0.0209069
HAR 909B	15	67687074	67687533	HAR 0909	-0.407	0.00624	0.0209553
HAR 636A	13	72341481	72342020	HAR 0636	0.403	0.00626	0.0209943
HAR 3047A	9	117803243	117803692	HAR 3047	0.465	0.00628	0.0210473
HAR 1597B	2	218770059	218770508	HAR 1597	0.378	0.00629	0.021062
HAR 226C	10	7262183	7262647	HAR 0226	0.331	0.00629	0.021062
HAR 489L	12	17290630	17291084	HAR 0489	-0.502	0.00629	0.021062
HAR 983B	16	17812324	17812773	HAR 0983	0.22	0.00631	0.0211102
HAR 2443B	6	44886159	44886668	HAR 2443	-0.521	0.00632	0.0211201
HAR 724A	14	31879791	31880240	HAR 0724	-0.276	0.00633	0.0211441
HAR 106A	1	97391313	97391762	HAR 0106	-0.536	0.00634	0.0211634
HAR 3087D	X	25000456	25000950	HAR 3087	0.213	0.00635	0.0211732
HAR 2223L	5	21337503	21337997	HAR 2223	-0.797	0.00635	0.0211732
HAR 18B	1	35087321	35087770	HAR 0018	-0.169	0.00636	0.0211925
HAR 693B	13	105442710	105443159	HAR 0693	-0.221	0.00636	0.0211925
HAR 2885B	8	126888695	126889144	HAR 2885	-0.323	0.00636	0.0211925
HAR 2484B	6	85071714	85072263	HAR 2484	0.303	0.00637	0.0212164
HAR 824A	14	88360698	88361172	HAR 0824	-0.766	0.00637	0.0212164
HAR 848A	15	22570479	22570928	HAR 0848	0.07	0.00638	0.0212356
HAR 2778D	8	27752733	27753082	HAR 2778	-0.209	0.0064	0.0212833
HAR 1763A	3	6061784	6062233	HAR 1763	-0.39	0.0064	0.0212833
HAR 216C	10	234886	235430	HAR 0216	-0.303	0.00642	0.0213403
HAR 1246A	18	54067093	54067442	HAR 1246	-0.711	0.00644	0.0213879
HAR 2131C	4	131560482	131560941	HAR 2131	-0.231	0.00646	0.0214448
HAR 2498C	6	94960794	94961243	HAR 2498	-0.435	0.00646	0.0214448
HAR 2575A	6	164984834	164985298	HAR 2575	-0.424	0.00648	0.0214827
HAR 155C	1	177580794	177581253	HAR 0155	-0.334	0.00649	0.0215064
HAR 3126B	X	95009426	95009875	HAR 3126	-0.283	0.0065	0.0215252
HAR 496B	12	24034303	24034817	HAR 0496	-0.545	0.0065	0.0215252
HAR 2390D	5	169879940	169880469	HAR 2390	-0.408	0.00655	0.0216574
HAR 68A	1	76605581	76606030	HAR 0068	-0.397	0.00656	0.0216761
HAR 2018A	4	23807707	23808191	HAR 2018	-0.599	0.00656	0.0216761
HAR 2194C	4	183113705	183114179	HAR 2194	-0.208	0.00657	0.0216806
HAR 2722C	7	134380208	134380657	HAR 2722	0.291	0.00658	0.0216897
HAR 2750C	8	3555828	3556317	HAR 2750	-0.252	0.00659	0.0217036
HAR 1889A	3	94037099	94037548	HAR 1889	-0.406	0.00659	0.0217036
HAR 1822A	3	64525231	64525680	HAR 1822	0.412	0.00661	0.0217457
HAR 1960A	3	169153454	169153938	HAR 1960	0.669	0.00662	0.021769
HAR 2546A	6	139969705	139970154	HAR 2546	0.199	0.00662	0.021769
HAR 302D	10	109431764	109432213	HAR 0302	-0.154	0.00663	0.0217924
HAR 1371A	2	53341756	53342205	HAR 1371	-0.677	0.00663	0.0217924
HAR 2676B	7	91033539	91033988	HAR 2676	-0.305	0.00665	0.0218342
HAR 2959C	9	16654940	16655389	HAR 2959	-0.54	0.00665	0.0218342
HAR 1439A	2	118809404	118809853	HAR 1439	-0.43	0.00667	0.021876
HAR 2123B	4	119160851	119161300	HAR 2123	-0.308	0.00668	0.0218992
HAR 432L	11	114015093	114015562	HAR 0432	-0.59	0.00669	0.0219224
HAR 186A	1	215846230	215846679	HAR 0186	-0.542	0.0067	0.0219408
HAR 1424B	2	108677832	108678281	HAR 1424	-0.277	0.00672	0.0219871
HAR 242D	10	14765608	14766072	HAR 0242	-0.286	0.00678	0.0221449
HAR 2365A	5	158228845	158229294	HAR 2365	-0.142	0.00679	0.0221679
HAR 1489E	2	151478396	151478860	HAR 1489	-0.241	0.00679	0.0221679
HAR 2253C	5	52656138	52656617	HAR 2253	-0.207	0.0068	0.0221861
HAR 432F	11	114014992	114015441	HAR 0432	-0.433	0.00683	0.0222646
HAR 465D	11	131667756	131668235	HAR 0465	0.275	0.00685	0.0223249
HAR 64A	1	74361562	74362011	HAR 0064	-0.27	0.00687	0.022361
HAR 1719A	21	36340941	36341390	HAR 1719	-0.507	0.00687	0.022361
HAR 1950A	3	159359108	159359557	HAR 1950	-0.233	0.00688	0.0223887
HAR 1614Q	2	226361923	226362387	HAR 1614	-0.487	0.0069	0.0224392
HAR 423A	11	107364732	107365186	HAR 0423	-0.466	0.00692	0.0224799
HAR 1893A	3	99375030	99375569	HAR 1893	-0.633	0.00692	0.0224799
HAR 183C	1	214102659	214103108	HAR 0183	-0.238	0.00694	0.0225254
HAR 3036B	9	104920231	104920680	HAR 3036	-0.359	0.00695	0.0225481
HAR 909D	15	67687452	67687941	HAR 0909	-0.201	0.00697	0.022574
HAR 1914A	3	115905172	115905621	HAR 1914	-0.331	0.00697	0.022574
HAR 685B	13	100578183	100578652	HAR 0685	-0.237	0.00698	0.0226015
HAR 2342C	5	141098865	141099344	HAR 2342	-0.131	0.00701	0.0226888
HAR 858A	15	34030082	34030556	HAR 0858	1.05	0.00702	0.0227065
HAR 2487C	6	90861755	90862204	HAR 2487	-0.195	0.00702	0.0227065
HAR 2053H	4	57804480	57804929	HAR 2053	0.294	0.00703	0.0227291
HAR 2827D	8	73276617	73276966	HAR 2827	-0.191	0.00704	0.0227467
HAR 2463A	6	52892158	52892607	HAR 2463	-1.627	0.00704	0.0227467
HAR 467D	11	131684090	131684594	HAR 0467	-0.156	0.00709	0.022864
HAR 2249B	5	44613523	44614052	HAR 2249	-0.225	0.00709	0.022864
HAR 988A	16	19621798	19622247	HAR 0988	-0.515	0.00709	0.022864
HAR 2828J	8	76636618	76637087	HAR 2828	0.392	0.0071	0.0228815
HAR 2593A	7	11765657	11766121	HAR 2593	-0.217	0.0071	0.0228815
HAR 2303A	5	106995331	106995780	HAR 2303	0.283	0.00711	0.0228941
HAR 2059B	4	58363619	58364073	HAR 2059	-0.326	0.00711	0.0228941
HAR 2469D	6	62088008	62088542	HAR 2469	-0.436	0.00711	0.0228941
HAR 1019A	16	62943151	62943695	HAR 1019	-0.19	0.00712	0.0229165
HAR 543A	12	90301398	90301847	HAR 0543	-0.335	0.00712	0.0229165
HAR 953D	15	98196128	98196577	HAR 0953	-0.142	0.00713	0.0229388
HAR 302C	10	109431729	109432228	HAR 0302	-0.736	0.00713	0.0229388
HAR 720A	14	28599539	28600068	HAR 0720	-0.368	0.00719	0.0230824
HAR 2398P	6	1287527	1287891	HAR 2398	-0.368	0.00719	0.0230824
HAR 2598C	7	15255557	15256026	HAR 2598	-0.785	0.00719	0.0230824
HAR 2599C	7	15255557	15256026	HAR 2599	-0.785	0.00719	0.0230824
HAR 2847A	8	92824969	92825518	HAR 2847	-0.654	0.0072	0.0231096
HAR 2792H	8	37155857	37156321	HAR 2792	-0.265	0.00723	0.0231811
HAR 1614N	2	226361847	226362316	HAR 1614	-0.443	0.00723	0.0231811
HAR 1048B	16	76962084	76962448	HAR 1048	0.134	0.00725	0.0232303
HAR 1349B	2	34792226	34792675	HAR 1349	-0.203	0.00725	0.0232303
HAR 1029D	16	65179113	65179652	HAR 1029	-0.298	0.00725	0.0232303
HAR 1830C	3	67948381	67948925	HAR 1830	0.545	0.00728	0.0232817
HAR 3021B	9	82517519	82517973	HAR 3021	-0.084	0.00729	0.0232889
HAR 138B	1	157694117	157694566	HAR 0138	-0.656	0.00729	0.0232889
HAR 192C	1	217944554	217944933	HAR 0192	0.585	0.00731	0.023333
HAR 652A	13	83961768	83962217	HAR 0652	0.34	0.00731	0.023333
HAR 1296C	19	32380402	32380906	HAR 1296	-0.295	0.00731	0.023333
HAR 1591B	2	215453054	215453598	HAR 1591	0.515	0.00732	0.023355
HAR 1477A	2	145785666	145786185	HAR 1477	-0.365	0.00732	0.023355
HAR 2437D	6	38338266	38338785	HAR 2437	-0.307	0.00733	0.023372
HAR 2932B	9	8896029	8896478	HAR 2932	-0.323	0.00734	0.0233939
HAR 3005D	9	73861535	73861984	HAR 3005	-0.344	0.00734	0.0233939
HAR 2454B	6	50923887	50924431	HAR 2454	-0.279	0.00737	0.0234646
HAR 1834A	3	68971435	68971884	HAR 1834	-0.694	0.00739	0.0235183
HAR 1315B	2	12538179	12538628	HAR 1315	-0.249	0.00741	0.023552
HAR 2409C	6	6761521	6761970	HAR 2409	-0.317	0.00741	0.023552
HAR 2723B	7	134501088	134501637	HAR 2723	-0.39	0.00741	0.023552
HAR 60H	1	71185162	71185511	HAR 0060	-0.403	0.00741	0.023552
HAR 2645D	7	39018433	39018962	HAR 2645	-0.105	0.00744	0.0236074
HAR 1099C	17	20624553	20625017	HAR 1099	-0.143	0.00744	0.0236074
HAR 2241B	5	33615969	33616418	HAR 2241	-0.509	0.00745	0.0236342
HAR 808A	14	79959302	79959751	HAR 0808	-0.193	0.00747	0.0236826
HAR 104C	1	96399535	96399999	HAR 0104	-0.13	0.0075	0.0237476
HAR 813C	14	82128757	82129206	HAR 0813	-0.202	0.0075	0.0237476
HAR 3035C	9	104629594	104630043	HAR 3035	-0.233	0.00751	0.0237693
HAR 2550A	6	140783203	140783652	HAR 2550	-0.297	0.00751	0.0237693
HAR 1360B	2	44252145	44252634	HAR 1360	-0.473	0.00752	0.0237959
HAR 1940A	3	147239418	147239872	HAR 1940	0.72	0.00755	0.0238808
HAR 836A	14	99071535	99071994	HAR 0836	-0.192	0.00755	0.0238808
HAR 643B	13	74879733	74880182	HAR 0643	-0.296	0.00757	0.0239289
HAR 2914C	9	2623381	2623735	HAR 2914	0.924	0.0076	0.0240136
HAR 792A	14	68622656	68623105	HAR 0792	-0.642	0.0076	0.0240136
HAR 246A	10	17560418	17560767	HAR 0246	-0.189	0.00761	0.0240351
HAR 549D	12	92788618	92789117	HAR 0549	-0.244	0.00764	0.0241147
HAR 1789B	3	35807847	35808351	HAR 1789	-0.454	0.00764	0.0241147
HAR 2247N	5	44036045	44036494	HAR 2247	0.326	0.00765	0.024131
HAR 2534C	6	117966053	117966502	HAR 2534	-0.221	0.00765	0.024131
HAR 1345B	2	30704719	30705198	HAR 1345	0.908	0.00766	0.0241575
HAR 492A	12	18694051	18694500	HAR 0492	-0.599	0.00768	0.0242053
HAR 2277D	5	87776903	87777452	HAR 2277	-0.963	0.00768	0.0242053
HAR 1361I	2	44707141	44707590	HAR 1361	-0.617	0.00769	0.0242165
HAR 2376C	5	164597925	164598304	HAR 2376	-0.49	0.0077	0.0242429
HAR 918B	15	73103652	73104166	HAR 0918	-0.346	0.00772	0.0242855
HAR 962S	16	5562096	5562545	HAR 0962	-0.369	0.00772	0.0242855
HAR 317A	10	122169607	122170056	HAR 0317	-0.835	0.00772	0.0242855
HAR 2051D	4	54810050	54810544	HAR 2051	-0.391	0.00773	0.0243119
HAR 2398U	6	1287684	1288233	HAR 2398	-0.668	0.00774	0.024328
HAR 2679C	7	94051031	94051530	HAR 2679	-0.294	0.00777	0.0244019
HAR 1201A	18	37254757	37255271	HAR 1201	-0.125	0.00778	0.0244231
HAR 431A	11	113985806	113986285	HAR 0431	-0.251	0.00782	0.0245179
HAR 686D	13	101126330	101126804	HAR 0686	-0.465	0.00786	0.0246125
HAR 1103A	17	33235267	33235641	HAR 1103	-0.472	0.00788	0.02467
HAR 1397A	2	80802528	80803017	HAR 1397	-0.164	0.00789	0.0246858
HAR 2494A	6	93471921	93472400	HAR 2494	-0.34	0.00789	0.0246858
HAR 1827Q	3	67637943	67638412	HAR 1827	0.435	0.0079	0.0246965
HAR 2498B	6	94960643	94961147	HAR 2498	-0.431	0.00792	0.0247539
HAR 2442E	6	43651112	43651561	HAR 2442	-0.381	0.00794	0.0248061
HAR 2053J	4	57804509	57804958	HAR 2053	0.326	0.00798	0.0249103
HAR 1589C	2	213934172	213934641	HAR 1589	-0.346	0.00798	0.0249103
HAR 280A	10	78010227	78010776	HAR 0280	-0.481	0.00799	0.0249364
HAR 472A	11	133260556	133261005	HAR 0472	-0.146	0.00803	0.0249989
HAR 2735C	7	145912031	145912480	HAR 2735	-0.191	0.00803	0.0249989
HAR 2252E	5	51762022	51762571	HAR 2252	0.656	0.00806	0.0250715
HAR 1408D	2	87865644	87866128	HAR 1408	-0.145	0.00809	0.025144
HAR 2376A	5	164597618	164598037	HAR 2376	-0.224	0.00814	0.0252575
HAR 1589D	2	213934196	213934745	HAR 1589	-0.254	0.00815	0.0252781
HAR 726D	14	33180563	33181057	HAR 0726	-0.339	0.00815	0.0252781
HAR 1677A	20	51620075	51620524	HAR 1677	-0.245	0.00816	0.0252987
HAR 3040B	9	109378136	109378615	HAR 3040	-0.3	0.00817	0.025314
HAR 147C	1	175173570	175173919	HAR 0147	-0.365	0.00818	0.0253398
HAR 1793D	3	50825139	50825653	HAR 1793	-0.575	0.00819	0.0253655
HAR 2026A	4	26208143	26208617	HAR 2026	-0.495	0.0082	0.0253913
HAR 465A	11	131667370	131667844	HAR 0465	-0.239	0.00821	0.025417
HAR 1799A	3	55613278	55613752	HAR 1799	-0.103	0.00822	0.0254375
HAR 1443B	2	121730449	121730898	HAR 1443	-0.381	0.00822	0.0254375
HAR 2481B	6	77595210	77595559	HAR 2481	-0.171	0.00825	0.0255145
HAR 2588B	7	9303985	9304434	HAR 2588	-0.436	0.00826	0.0255402
HAR 190A	1	217227760	217228209	HAR 0190	-0.225	0.00827	0.0255658
HAR 1786E	3	34354179	34354628	HAR 1786	-0.202	0.00828	0.0255862
HAR 167A	1	200283862	200284341	HAR 0167	0.327	0.00829	0.0256066
HAR 86B	1	83969259	83969713	HAR 0086	-0.595	0.00832	0.0256887
HAR 2911D	9	2159800	2160289	HAR 2911	-0.304	0.00834	0.0257451
HAR 2280D	5	88445515	88445994	HAR 2280	0.416	0.00835	0.0257601
HAR 231C	10	8546695	8547174	HAR 0231	-0.427	0.00835	0.0257601
HAR 2808B	8	59232029	59232478	HAR 2808	-0.2	0.00841	0.0258974
HAR 1524F	2	174973666	174974150	HAR 1524	-0.22	0.00841	0.0258974
HAR 937C	15	92721421	92721920	HAR 0937	-0.216	0.00843	0.025943
HAR 1777B	3	21801440	21801984	HAR 1777	-0.378	0.00843	0.025943
HAR 2915C	9	3268192	3268696	HAR 2915	-0.373	0.00845	0.0259992
HAR 444A	11	116240288	116240737	HAR 0444	0.348	0.00846	0.0260193
HAR 816C	14	82447407	82447756	HAR 0816	-0.258	0.00846	0.0260193
HAR 1887B	3	89536448	89536897	HAR 1887	-0.496	0.00849	0.0260849
HAR 87B	1	84211355	84211904	HAR 0087	0.405	0.00851	0.0261303
HAR 1934B	3	141883209	141883658	HAR 1934	-0.308	0.00851	0.0261303
HAR 196A	1	218428151	218428640	HAR 0196	-0.313	0.00852	0.0261556
HAR 218F	10	2117478	2117927	HAR 0218	-0.422	0.00854	0.0262063
HAR 2038B	4	35825922	35826271	HAR 2038	-0.463	0.00857	0.0262823
HAR 2451B	6	50404452	50404901	HAR 2451	0.82	0.00858	0.0263076
HAR 1532A	2	177716024	177716473	HAR 1532	0.369	0.0086	0.0263527
HAR 1647B	20	21026089	21026573	HAR 1647	-0.43	0.0086	0.0263527
HAR 140D	1	163207725	163208229	HAR 0140	-0.226	0.00861	0.0263726
HAR 2569B	6	156502632	156503081	HAR 2569	-0.445	0.00861	0.0263726
HAR 790C	14	66797563	66797912	HAR 0790	-0.312	0.00862	0.0263871
HAR 2762B	8	14386760	14387209	HAR 2762	-0.582	0.00862	0.0263871
HAR 941B	15	95448381	95448830	HAR 0941	-0.136	0.00863	0.026407
HAR 2157B	4	157691996	157692445	HAR 2157	-0.227	0.00864	0.0264322
HAR 1392B	2	76782792	76783296	HAR 1392	-0.109	0.00866	0.0264772
HAR 1550B	2	192742502	192742951	HAR 1550	-0.38	0.00867	0.0265024
HAR 1099B	17	20624176	20624630	HAR 1099	0.695	0.00868	0.0265059
HAR 1912B	3	114378216	114378760	HAR 1912	-0.252	0.00868	0.0265059
HAR 2130B	4	130342271	130342720	HAR 2130	-0.125	0.00869	0.0265311
HAR 1300D	19	34857637	34858161	HAR 1300	0.267	0.0087	0.0265454
HAR 2393A	5	175177496	175177945	HAR 2393	0.794	0.00872	0.0265956
HAR 139A	1	158145000	158145449	HAR 0139	0.153	0.00873	0.0266207
HAR 2853B	8	96356844	96357293	HAR 2853	-0.113	0.00874	0.026635
HAR 1533A	2	177744274	177744723	HAR 1533	-0.612	0.00874	0.026635
HAR 493A	12	19461195	19461644	HAR 0493	-0.735	0.00876	0.0266905
HAR 757H	14	37539852	37540301	HAR 0757	-0.604	0.00877	0.0267048
HAR 2467A	6	57562918	57563377	HAR 2467	-0.268	0.00882	0.0267918
HAR 2271B	5	81518339	81518788	HAR 2271	-0.392	0.00882	0.0267918
HAR 2058C	4	58304078	58304427	HAR 2058	-0.209	0.00883	0.0268059
HAR 1045A	16	73657065	73657534	HAR 1045	0.213	0.00886	0.0268861
HAR 1318A	2	16224690	16225139	HAR 1318	-0.263	0.00887	0.0269056
HAR 421B	11	103151105	103151554	HAR 0421	-0.294	0.00887	0.0269056
HAR 2543C	6	133461373	133461857	HAR 2543	-0.309	0.00888	0.0269251
HAR 882A	15	38030731	38031180	HAR 0882	-0.475	0.00889	0.0269445
HAR 69B	1	79486017	79486366	HAR 0069	-0.497	0.00889	0.0269445
HAR 2055L	4	58145290	58145754	HAR 2055	-0.47	0.0089	0.0269639
HAR 121A	1	108225547	108226041	HAR 0121	-0.27	0.00893	0.0270221
HAR 2016A	4	23015615	23016064	HAR 2016	-0.346	0.00893	0.0270221
HAR 1515B	2	169630121	169630585	HAR 1515	0.408	0.00896	0.0270747
HAR 1789D	3	35808109	35808613	HAR 1789	-0.173	0.00896	0.0270747
HAR 258B	10	36238274	36238738	HAR 0258	-0.206	0.00896	0.0270747
HAR 1613C	2	226043465	226043914	HAR 1613	-0.148	0.00897	0.0270995
HAR 747D	14	34161506	34161965	HAR 0747	-0.379	0.00898	0.0271188
HAR 438C	11	115350202	115350656	HAR 0438	0.167	0.00899	0.0271326
HAR 1452A	2	133346783	133347232	HAR 1452	0.262	0.00902	0.0272122
HAR 568B	12	109691925	109692384	HAR 0568	-0.403	0.00903	0.0272314
HAR 2797A	8	40758377	40758826	HAR 2797	-0.301	0.00904	0.0272452
HAR 2104D	4	99642612	99643071	HAR 2104	-0.427	0.00904	0.0272452
HAR 2405A	6	2415325	2415774	HAR 2405	0.317	0.00907	0.0273137
HAR 566B	12	108357326	108357775	HAR 0566	-0.27	0.00907	0.0273137
HAR 1970D	3	174676833	174677282	HAR 1970	-0.796	0.00907	0.0273137
HAR 941A	15	95448325	95448774	HAR 0941	-0.377	0.00909	0.0273574
HAR 2866A	8	113638591	113639040	HAR 2866	-0.446	0.00913	0.0274448
HAR 353B	11	16191385	16191884	HAR 0353	-0.623	0.00913	0.0274448
HAR 1130A	17	60315934	60316383	HAR 1130	-0.143	0.00916	0.027524
HAR 517C	12	65297548	65298022	HAR 0517	-0.216	0.00916	0.027524
HAR 564B	12	108066037	108066486	HAR 0564	-0.588	0.00919	0.0275755
HAR 635D	13	72212531	72213015	HAR 0635	-0.188	0.0092	0.0276
HAR 53B	1	63464436	63464985	HAR 0053	-0.454	0.00921	0.0276245
HAR 78A	1	81668920	81669369	HAR 0078	-0.138	0.00922	0.0276379
HAR 1998A	4	10269378	10269827	HAR 1998	-0.741	0.00923	0.0276624
HAR 1840B	3	70299554	70300073	HAR 1840	0.322	0.00924	0.0276868
HAR 2990D	9	26760176	26760665	HAR 2990	-0.403	0.00925	0.0277113
HAR 2367Q	5	159978330	159978784	HAR 2367	-0.292	0.00926	0.0277246
HAR 2725C	7	135841601	135842050	HAR 2725	-0.344	0.00926	0.0277246
HAR 1436A	2	116606317	116606821	HAR 1436	-0.399	0.00926	0.0277246
HAR 2822E	8	71022610	71023069	HAR 2822	-1.22	0.00928	0.0277568
HAR 2988B	9	26219800	26220259	HAR 2988	-0.221	0.00929	0.0277701
HAR 2992B	9	28516886	28517335	HAR 2992	-0.379	0.00929	0.0277701
HAR 603B	13	53499882	53500331	HAR 0603	-0.244	0.00931	0.0278133
HAR 745B	14	34130208	34130697	HAR 0745	0.428	0.00932	0.0278266
HAR 167B	1	200283879	200284418	HAR 0167	-0.751	0.00932	0.0278266
HAR 1110A	17	40620117	40620566	HAR 1110	-0.184	0.00935	0.0278829
HAR 860C	15	35666239	35666703	HAR 0860	-0.291	0.00935	0.0278829
HAR 149A	1	175704543	175704992	HAR 0149	-0.351	0.00935	0.0278829
HAR 2196C	4	183228906	183229375	HAR 2196	0.277	0.00939	0.0279855
HAR 2995J	9	32296678	32297157	HAR 2995	-0.245	0.00939	0.0279855
HAR 1543C	2	184009447	184009971	HAR 1543	-0.339	0.00941	0.0280284
HAR 2274A	5	84408558	84409007	HAR 2274	-0.388	0.00943	0.0280713
HAR 113F	1	102540207	102540556	HAR 0113	-0.402	0.00948	0.0281866
HAR 2353B	5	151462882	151463331	HAR 2353	-0.169	0.0095	0.0282349
HAR 2138I	4	138683888	138684337	HAR 2138	-0.413	0.0095	0.0282349
HAR 2546B	6	139969755	139970204	HAR 2546	0.139	0.00951	0.0282423
HAR 900B	15	61816645	61817124	HAR 0900	-0.41	0.00953	0.0282905
HAR 2443C	6	44886413	44886932	HAR 2443	-0.156	0.00957	0.0283868
HAR 1693C	21	16093279	16093728	HAR 1693	-0.279	0.00957	0.0283868
HAR 1640B	20	12175368	12175817	HAR 1640	-0.4	0.00957	0.0283868
HAR 1325B	2	21742211	21742660	HAR 1325	0.374	0.00958	0.028394
HAR 1461Q	2	143026243	143026717	HAR 1461	-0.519	0.00958	0.028394
HAR 1156B	18	2240295	2240744	HAR 1156	-0.23	0.0096	0.0284364
HAR 1377A	2	59517461	59517925	HAR 1377	-0.858	0.00961	0.0284605
HAR 3020B	9	82394701	82395205	HAR 3020	0.264	0.00964	0.0285324
HAR 1662A	20	39462335	39462784	HAR 1662	-0.101	0.00964	0.0285324
HAR 183P	1	214102859	214103308	HAR 0183	-0.426	0.0097	0.0286874
HAR 917A	15	72513209	72513558	HAR 0917	0.197	0.00979	0.028908
HAR 2355A	5	154471354	154471803	HAR 2355	-0.197	0.00979	0.028908
HAR 592C	13	34644555	34645004	HAR 0592	-0.444	0.00981	0.02895
HAR 393B	11	47091745	47092194	HAR 0393	-0.153	0.00983	0.0289919
HAR 1155G	18	2161696	2162155	HAR 1155	-0.152	0.00985	0.0290338
HAR 2805A	8	56805708	56806172	HAR 2805	-0.197	0.00985	0.0290338
HAR 1590A	2	215442479	215442983	HAR 1590	-0.584	0.00986	0.0290576
HAR 874B	15	36964803	36965307	HAR 0874	-0.189	0.00988	0.029088
HAR 854B	15	31127045	31127494	HAR 0854	0.253	0.0099	0.0291069
HAR 1330D	2	22552079	22552538	HAR 1330	0.166	0.0099	0.0291069
HAR 1786O	3	34354386	34354845	HAR 1786	-0.185	0.0099	0.0291069
HAR 1029B	16	65178701	65179165	HAR 1029	-0.597	0.00991	0.0291249
HAR 1374D	2	58282401	58282870	HAR 1374	-0.65	0.00994	0.0291845
HAR 3060B	9	125043704	125044153	HAR 3060	-0.308	0.00995	0.0291911
HAR 265A	10	68947835	68948284	HAR 0265	-0.558	0.00995	0.0291911
HAR 567C	12	108876452	108876951	HAR 0567	0.848	0.00998	0.0292677
HAR 908D	15	67678226	67678695	HAR 0908	0.143	0.01	0.029292
HAR 2454D	6	50924331	50924850	HAR 2454	-0.245	0.01	0.029292
HAR 2659A	7	67355512	67355961	HAR 2659	-0.145	0.0101	0.0295388
HAR 530B	12	73486200	73486649	HAR 0530	-0.163	0.0101	0.0295388
HAR 3102A	X	32011110	32011559	HAR 3102	-0.24	0.0101	0.0295388
HAR 945A	15	96590786	96591235	HAR 0945	-0.396	0.0101	0.0295388
HAR 2582A	7	7811819	7812358	HAR 2582	-0.496	0.0101	0.0295388
HAR 2728D	7	138088680	138089174	HAR 2728	0.261	0.0102	0.0297502
HAR 2749F	8	1649764	1650263	HAR 2749	-0.208	0.0102	0.0297502
HAR 197C	1	223059961	223060460	HAR 0197	-0.298	0.0102	0.0297502
HAR 1522C	2	173251454	173251903	HAR 1522	-0.422	0.0102	0.0297502
HAR 315B	10	120137599	120138073	HAR 0315	-0.749	0.0102	0.0297502
HAR 1760B	3	4790253	4790702	HAR 1760	-0.177	0.0103	0.0299894
HAR 1344A	2	30087670	30088019	HAR 1344	-0.4	0.0103	0.0299894
HAR 1298B	19	32725519	32725988	HAR 1298	-0.594	0.0103	0.0299894
HAR 2844B	8	90644316	90644830	HAR 2844	-0.177	0.0104	0.0301928
HAR 1211C	18	38012358	38012807	HAR 1211	-0.218	0.0104	0.0301928
HAR 778A	14	49525411	49525860	HAR 0778	-0.307	0.0104	0.0301928
HAR 2223J	5	21337136	21337630	HAR 2223	-0.309	0.0104	0.0301928
HAR 2410B	6	8633653	8634102	HAR 2410	-0.359	0.0104	0.0301928
HAR 2019B	4	23875555	23876054	HAR 2019	-0.403	0.0104	0.0301928
HAR 1853B	3	76414374	76414913	HAR 1853	0.261	0.0105	0.0303949
HAR 2401M	6	2073359	2073808	HAR 2401	-0.167	0.0105	0.0303949
HAR 305B	10	115059031	115059480	HAR 0305	-0.255	0.0105	0.0303949
HAR 184A	1	214202195	214202654	HAR 0184	-0.39	0.0105	0.0303949
HAR 1724B	21	46097007	46097356	HAR 1724	-0.133	0.0106	0.0306077
HAR 967A	16	6923280	6923729	HAR 0967	-0.141	0.0106	0.0306077
HAR 3143E	X	128252958	128253472	HAR 3143	-0.288	0.0106	0.0306077
HAR 1701B	21	19721981	19722470	HAR 1701	-0.381	0.0106	0.0306077
HAR 1689B	21	14607622	14608071	HAR 1689	-0.769	0.0106	0.0306077
HAR 1693D	21	16093362	16093846	HAR 1693	-0.174	0.0107	0.0308313
HAR 489B	12	17290390	17290864	HAR 0489	-0.198	0.0107	0.0308313
HAR 731D	14	33417910	33418454	HAR 0731	-0.255	0.0107	0.0308313
HAR 873D	15	36913560	36914009	HAR 0873	-0.294	0.0107	0.0308313
HAR 2919B	9	3886834	3887378	HAR 2919	-0.296	0.0107	0.0308313
HAR 274C	10	77483859	77484353	HAR 0274	-0.405	0.0107	0.0308313
HAR 1932B	3	140102967	140103416	HAR 1932	0.49	0.0108	0.0309945
HAR 1189J	18	35249212	35249686	HAR 1189	0.106	0.0108	0.0309945
HAR 219C	10	3324216	3324710	HAR 0219	0.102	0.0108	0.0309945
HAR 3022O	9	82551290	82551639	HAR 3022	-0.127	0.0108	0.0309945
HAR 1370B	2	52797696	52798145	HAR 1370	-0.182	0.0108	0.0309945
HAR 2596A	7	13874322	13874771	HAR 2596	0.337	0.0109	0.0311921
HAR 299B	10	108527635	108528139	HAR 0299	-0.499	0.0109	0.0311921
HAR 2372C	5	164259697	164260176	HAR 2372	-0.578	0.0109	0.0311921
HAR 242A	10	14764896	14765345	HAR 0242	-0.746	0.0109	0.0311921
HAR 2198A	4	183673341	183673790	HAR 2198	-0.89	0.0109	0.0311921
HAR 1537D	2	181186786	181187310	HAR 1537	0.4	0.011	0.0313766
HAR 797A	14	73430279	73430728	HAR 0797	0.144	0.011	0.0313766
HAR 1746A	3	1007768	1008317	HAR 1746	-0.091	0.011	0.0313766
HAR 2122B	4	116528561	116529010	HAR 2122	-0.215	0.011	0.0313766
HAR 2904A	9	469606	469955	HAR 2904	-0.288	0.011	0.0313766
HAR 596B	13	40661315	40661764	HAR 0596	-0.318	0.011	0.0313766
HAR 2701D	7	114927081	114927610	HAR 2701	-0.376	0.011	0.0313766
HAR 1081D	16	87099105	87099649	HAR 1081	0.159	0.0111	0.0315719
HAR 2877B	8	117356477	117356926	HAR 2877	-0.101	0.0111	0.0315719
HAR 1584A	2	212936186	212936635	HAR 1584	-0.129	0.0111	0.0315719
HAR 2650B	7	41460225	41460684	HAR 2650	-0.17	0.0111	0.0315719
HAR 2784C	8	34084110	34084569	HAR 2784	-0.174	0.0111	0.0315719
HAR 1511A	2	164616152	164616601	HAR 1511	-0.214	0.0111	0.0315719
HAR 847C	15	20886395	20886844	HAR 0847	-0.53	0.0111	0.0315719
HAR 1297C	19	32561048	32561527	HAR 1297	0.468	0.0112	0.0318022
HAR 2770B	8	19706463	19706812	HAR 2770	0.238	0.0112	0.0318022
HAR 1339I	2	23831702	23832251	HAR 1339	-0.085	0.0112	0.0318022
HAR 1457E	2	137917380	137917829	HAR 1457	-0.13	0.0112	0.0318022
HAR 871B	15	36738412	36738861	HAR 0871	0.183	0.0113	0.0319893
HAR 2437B	6	38337819	38338368	HAR 2437	-0.127	0.0113	0.0319893
HAR 2018C	4	23808121	23808610	HAR 2018	-0.292	0.0113	0.0319893
HAR 1104H	17	33395864	33396408	HAR 1104	-0.402	0.0113	0.0319893
HAR 2327F	5	125235103	125235567	HAR 2327	-0.536	0.0113	0.0319893
HAR 3080B	X	18050170	18050619	HAR 3080	0.187	0.0114	0.0321996
HAR 852A	15	30857679	30858128	HAR 0852	-0.109	0.0114	0.0321996
HAR 979C	16	8483468	8483867	HAR 0979	-0.214	0.0114	0.0321996
HAR 1097B	17	10882698	10883047	HAR 1097	-0.277	0.0114	0.0321996
HAR 2582D	7	7812268	7812762	HAR 2582	-0.431	0.0114	0.0321996
HAR 1162B	18	8333135	8333584	HAR 1162	-0.542	0.0114	0.0321996
HAR 2109C	4	105342141	105342595	HAR 2109	-0.582	0.0114	0.0321996
HAR 2784B	8	34083684	34084178	HAR 2784	-0.698	0.0114	0.0321996
HAR 157B	1	178363490	178363959	HAR 0157	0.552	0.0115	0.032415
HAR 1269A	18	72510914	72511363	HAR 1269	0.419	0.0115	0.032415
HAR 1487B	2	147955654	147956108	HAR 1487	-0.094	0.0115	0.032415
HAR 1753A	3	2310697	2311146	HAR 1753	-0.206	0.0115	0.032415
HAR 206D	1	243216542	243216991	HAR 0206	-0.236	0.0115	0.032415
HAR 2187J	4	182272721	182273225	HAR 2187	-0.326	0.0115	0.032415
HAR 2206B	5	3427963	3428512	HAR 2206	-1.073	0.0115	0.032415
HAR 3025B	9	86440302	86440751	HAR 3025	-0.263	0.0116	0.0326234
HAR 2966A	9	16963781	16964230	HAR 2966	-0.326	0.0116	0.0326234
HAR 1737A	22	49497188	49497662	HAR 1737	-0.329	0.0116	0.0326234
HAR 2282D	5	89637990	89638534	HAR 2282	-0.455	0.0116	0.0326234
HAR 6I	1	7651338	7651787	HAR 0006	-0.635	0.0116	0.0326234
HAR 140C	1	163207635	163208129	HAR 0140	-0.259	0.0117	0.0328554
HAR 1860A	3	79490847	79491296	HAR 1860	-0.465	0.0117	0.0328554
HAR 3045A	9	113372410	113372864	HAR 3045	-0.683	0.0117	0.0328554
HAR 2515A	6	101966099	101966548	HAR 2515	-0.535	0.0118	0.0330867
HAR 2871B	8	116638240	116638689	HAR 2871	-0.576	0.0118	0.0330867
HAR 2883B	8	122796694	122797088	HAR 2883	0.283	0.0119	0.0332615
HAR 1163A	18	10299357	10299806	HAR 1163	0.155	0.0119	0.0332615
HAR 558I	12	99728124	99728603	HAR 0558	-0.115	0.0119	0.0332615
HAR 385A	11	42070877	42071326	HAR 0385	-0.277	0.0119	0.0332615
HAR 2627D	7	26829483	26829932	HAR 2627	-0.319	0.0119	0.0332615
HAR 2812B	8	63734555	63735004	HAR 2812	-0.481	0.0119	0.0332615
HAR 836G	14	99071642	99072106	HAR 0836	-0.547	0.0119	0.0332615
HAR 1496D	2	157013038	157013587	HAR 1496	-0.714	0.0119	0.0332615
HAR 2499A	6	95306243	95306692	HAR 2499	0.069	0.012	0.0334663
HAR 175D	1	208608407	208608896	HAR 0175	-0.069	0.012	0.0334663
HAR 1729B	22	34360387	34360836	HAR 1729	-0.132	0.012	0.0334663
HAR 1862B	3	79896552	79897001	HAR 1862	-0.254	0.012	0.0334663
HAR 1558C	2	200488532	200488886	HAR 1558	-0.292	0.012	0.0334663
HAR 1288B	19	28891954	28892403	HAR 1288	-0.343	0.012	0.0334663
HAR 2666C	7	69187893	69188367	HAR 2666	-0.974	0.012	0.0334663
HAR 2585A	7	8418762	8419256	HAR 2585	0.188	0.0121	0.0336639
HAR 1821B	3	64190611	64191060	HAR 1821	-0.276	0.0121	0.0336639
HAR 2423D	6	19101178	19101652	HAR 2423	-0.278	0.0121	0.0336639
HAR 1510A	2	164409734	164410243	HAR 1510	-0.291	0.0121	0.0336639
HAR 2805Q	8	56805978	56806437	HAR 2805	-0.348	0.0121	0.0336639
HAR 1367C	2	49583452	49583876	HAR 1367	-0.455	0.0121	0.0336639
HAR 1787A	3	34553458	34553907	HAR 1787	-0.543	0.0121	0.0336639
HAR 9D	1	10773220	10773684	HAR 0009	0.413	0.0122	0.0338106
HAR 1363C	2	44944547	44945006	HAR 1363	-0.091	0.0122	0.0338106
HAR 1959A	3	169081825	169082309	HAR 1959	-0.169	0.0122	0.0338106
HAR 2145A	4	145793389	145793853	HAR 2145	-0.179	0.0122	0.0338106
HAR 1853C	3	76414606	76415150	HAR 1853	-0.272	0.0122	0.0338106
HAR 2880L	8	118214580	118215029	HAR 2880	-0.301	0.0122	0.0338106
HAR 2833B	8	77946318	77946777	HAR 2833	-0.328	0.0122	0.0338106
HAR 637A	13	72373343	72373792	HAR 0637	-0.463	0.0122	0.0338106
HAR 400C	11	79171604	79172053	HAR 0400	0.33	0.0123	0.0339936
HAR 2615B	7	22055704	22056153	HAR 2615	-0.191	0.0123	0.0339936
HAR 2228B	5	24623026	24623510	HAR 2228	-0.215	0.0123	0.0339936
HAR 778B	14	49525456	49525905	HAR 0778	-0.271	0.0123	0.0339936
HAR 2029A	4	30652773	30653272	HAR 2029	-0.329	0.0123	0.0339936
HAR 1739A	3	562943	563397	HAR 1739	-0.725	0.0123	0.0339936
HAR 52D	1	61990085	61990539	HAR 0052	-0.792	0.0123	0.0339936
HAR 2078D	4	67913507	67914006	HAR 2078	-0.232	0.0124	0.0342008
HAR 2326D	5	124726016	124726495	HAR 2326	-0.255	0.0124	0.0342008
HAR 678B	13	97421982	97422476	HAR 0678	-0.392	0.0124	0.0342008
HAR 2059A	4	58363616	58364165	HAR 2059	-0.393	0.0124	0.0342008
HAR 3035A	9	104629484	104629998	HAR 3035	-0.408	0.0124	0.0342008
HAR 880C	15	37338058	37338572	HAR 0880	0.204	0.0125	0.0344197
HAR 378D	11	35644796	35645275	HAR 0378	-0.362	0.0125	0.0344197
HAR 989B	16	20247775	20248269	HAR 0989	-0.393	0.0125	0.0344197
HAR 2401N	6	2073369	2073818	HAR 2401	-0.467	0.0125	0.0344197
HAR 1158B	18	3499199	3499673	HAR 1158	-0.843	0.0125	0.0344197
HAR 2370A	5	163446573	163447022	HAR 2370	-0.265	0.0126	0.0346379
HAR 1876B	3	85758448	85758962	HAR 1876	-0.297	0.0126	0.0346379
HAR 1520A	2	172430171	172430710	HAR 1520	-0.485	0.0126	0.0346379
HAR 1010A	16	59587640	59588089	HAR 1010	-0.661	0.0126	0.0346379
HAR 728A	14	33203197	33203646	HAR 0728	-1.45	0.0126	0.0346379
HAR 1337B	2	23554944	23555423	HAR 1337	0.449	0.0127	0.0348172
HAR 1874D	3	85515428	85515942	HAR 1874	0.288	0.0127	0.0348172
HAR 2164B	4	167095588	167096037	HAR 2164	0.273	0.0127	0.0348172
HAR 2129A	4	130283929	130284448	HAR 2129	0.253	0.0127	0.0348172
HAR 864B	15	36263030	36263544	HAR 0864	0.104	0.0127	0.0348172
HAR 3026A	9	86751028	86751477	HAR 3026	-0.119	0.0127	0.0348172
HAR 182C	1	213759730	213760219	HAR 0182	-0.212	0.0127	0.0348172
HAR 1452B	2	133346803	133347252	HAR 1452	-0.523	0.0127	0.0348172
HAR 2892B	8	132658697	132659146	HAR 2892	0.307	0.0128	0.034951
HAR 2816C	8	65858987	65859526	HAR 2816	0.197	0.0128	0.034951
HAR 1148A	17	74908773	74909222	HAR 1148	0.196	0.0128	0.034951
HAR 2357B	5	154878208	154878657	HAR 2357	-0.209	0.0128	0.034951
HAR 1226C	18	42878968	42879427	HAR 1226	-0.259	0.0128	0.034951
HAR 87C	1	84211754	84212263	HAR 0087	-0.261	0.0128	0.034951
HAR 2398H	6	1287395	1287744	HAR 2398	-0.343	0.0128	0.034951
HAR 314D	10	119803509	119803983	HAR 0314	-0.495	0.0128	0.034951
HAR 3004C	9	71819872	71820221	HAR 3004	0.487	0.0129	0.0351346
HAR 440B	11	115648039	115648493	HAR 0440	0.038	0.0129	0.0351346
HAR 332A	10	130981911	130982360	HAR 0332	-0.127	0.0129	0.0351346
HAR 614A	13	63665630	63666079	HAR 0614	-0.333	0.0129	0.0351346
HAR 1925C	3	136855699	136856148	HAR 1925	-0.349	0.0129	0.0351346
HAR 973A	16	7445540	7445989	HAR 0973	-0.376	0.0129	0.0351346
HAR 2400C	6	1626337	1626826	HAR 2400	-0.52	0.0129	0.0351346
HAR 2306A	5	110456564	110457013	HAR 2306	-0.547	0.0129	0.0351346
HAR 2614B	7	22047291	22047740	HAR 2614	-0.629	0.0129	0.0351346
HAR 2639J	7	33740203	33740672	HAR 2639	-0.863	0.0129	0.0351346
HAR 924B	15	78964016	78964465	HAR 0924	0.839	0.013	0.0353365
HAR 1624B	20	4237501	4237950	HAR 1624	0.182	0.013	0.0353365
HAR 966C	16	6920747	6921196	HAR 0966	-0.111	0.013	0.0353365
HAR 1770D	3	15182889	15183253	HAR 1770	-0.17	0.013	0.0353365
HAR 3100D	X	31850469	31850953	HAR 3100	-0.208	0.013	0.0353365
HAR 2880N	8	118214630	118215079	HAR 2880	-0.218	0.013	0.0353365
HAR 1568A	2	206027638	206028087	HAR 1568	-0.242	0.013	0.0353365
HAR 1911B	3	114304481	114304955	HAR 1911	-0.337	0.013	0.0353365
HAR 1023A	16	63850207	63850656	HAR 1023	-0.591	0.013	0.0353365
HAR 2092A	4	85395211	85395660	HAR 2092	0.332	0.0131	0.0355247
HAR 1062A	16	79199245	79199694	HAR 1062	0.153	0.0131	0.0355247
HAR 1230B	18	44901656	44902130	HAR 1230	-0.166	0.0131	0.0355247
HAR 2142A	4	141856349	141856798	HAR 2142	-0.199	0.0131	0.0355247
HAR 1492A	2	153981667	153982116	HAR 1492	-0.23	0.0131	0.0355247
HAR 780B	14	49988678	49989127	HAR 0780	-0.281	0.0131	0.0355247
HAR 2041A	4	38948076	38948525	HAR 2041	-0.281	0.0131	0.0355247
HAR 3144A	X	128396608	128397057	HAR 3144	-0.332	0.0131	0.0355247
HAR 1561B	2	204946888	204947337	HAR 1561	-0.42	0.0131	0.0355247
HAR 1922B	3	125661555	125662004	HAR 1922	0.253	0.0132	0.0357121
HAR 1036B	16	72201210	72201659	HAR 1036	-0.225	0.0132	0.0357121
HAR 2601A	7	15276513	15276962	HAR 2601	-0.258	0.0132	0.0357121
HAR 243B	10	16500167	16500681	HAR 0243	-0.323	0.0132	0.0357121
HAR 940J	15	95171565	95172014	HAR 0940	-0.395	0.0132	0.0357121
HAR 183N	1	214102835	214103284	HAR 0183	-0.938	0.0132	0.0357121
HAR 1423B	2	108602634	108603158	HAR 1423	0.476	0.0133	0.0358921
HAR 254B	10	30649937	30650386	HAR 0254	0.266	0.0133	0.0358921
HAR 2673C	7	89445198	89445707	HAR 2673	0.172	0.0133	0.0358921
HAR 786B	14	61690028	61690477	HAR 0786	-0.185	0.0133	0.0358921
HAR 1223D	18	41854100	41854579	HAR 1223	-0.215	0.0133	0.0358921
HAR 2533A	6	116469961	116470410	HAR 2533	-0.215	0.0133	0.0358921
HAR 2508B	6	99424801	99425300	HAR 2508	-0.298	0.0133	0.0358921
HAR 422A	11	103924713	103925167	HAR 0422	-0.309	0.0133	0.0358921
HAR 787D	14	64705553	64706047	HAR 0787	-0.347	0.0133	0.0358921
HAR 3124C	X	85465863	85466372	HAR 3124	-1.244	0.0133	0.0358921
HAR 2124B	4	119414386	119414865	HAR 2124	-0.073	0.0134	0.03611
HAR 2954B	9	16138484	16138933	HAR 2954	-0.199	0.0134	0.03611
HAR 1867B	3	81893674	81894033	HAR 1867	-0.377	0.0134	0.03611
HAR 2033B	4	33991604	33992108	HAR 2033	-0.393	0.0134	0.03611
HAR 517P	12	65297798	65298272	HAR 0517	-0.586	0.0134	0.03611
HAR 2110C	4	105345911	105346420	HAR 2110	-0.342	0.0135	0.0363143
HAR 3104A	X	32551774	32552223	HAR 3104	-0.346	0.0135	0.0363143
HAR 2666B	7	69187741	69188260	HAR 2666	0.181	0.0136	0.0364853
HAR 2893A	8	133811139	133811588	HAR 2893	0.181	0.0136	0.0364853
HAR 1487A	2	147955637	147956176	HAR 1487	-0.097	0.0136	0.0364853
HAR 469C	11	131948561	131949055	HAR 0469	-0.173	0.0136	0.0364853
HAR 3098B	X	31432423	31432952	HAR 3098	-0.215	0.0136	0.0364853
HAR 2718A	7	127434189	127434638	HAR 2718	-0.22	0.0136	0.0364853
HAR 940A	15	95171393	95171842	HAR 0940	-0.305	0.0136	0.0364853
HAR 1390A	2	72077031	72077380	HAR 1390	-0.75	0.0136	0.0364853
HAR 1537A	2	181186304	181186758	HAR 1537	-0.731	0.0137	0.0366946
HAR 14A	1	23760797	23761246	HAR 0014	0.46	0.0138	0.0369164
HAR 603A	13	53499788	53500237	HAR 0603	-0.271	0.0138	0.0369164
HAR 109E	1	101490741	101491230	HAR 0109	-0.381	0.0138	0.0369164
HAR 110E	1	101490741	101491230	HAR 0110	-0.381	0.0138	0.0369164
HAR 2640B	7	34891071	34891520	HAR 2640	-0.552	0.0138	0.0369164
HAR 1723E	21	46096432	46096781	HAR 1723	0.376	0.0139	0.0371046
HAR 1144A	17	71800042	71800531	HAR 1144	0.3	0.0139	0.0371046
HAR 180A	1	210435908	210436357	HAR 0180	0.237	0.0139	0.0371046
HAR 586A	13	21521918	21522407	HAR 0586	-0.184	0.0139	0.0371046
HAR 2246B	5	44000482	44000976	HAR 2246	-0.212	0.0139	0.0371046
HAR 1104D	17	33395800	33396249	HAR 1104	-0.08	0.014	0.0373383
HAR 2411F	6	8785565	8786114	HAR 2411	-0.108	0.014	0.0373383
HAR 2659B	7	67355559	67356008	HAR 2659	-0.435	0.014	0.0373383
HAR 379D	11	35896437	35896886	HAR 0379	0.074	0.0141	0.0375383
HAR 524B	12	72477096	72477545	HAR 0524	-0.208	0.0141	0.0375383
HAR 436B	11	115155698	115156147	HAR 0436	-0.387	0.0141	0.0375383
HAR 2284B	5	91131337	91131786	HAR 2284	-0.185	0.0142	0.0377444
HAR 644B	13	75253884	75254423	HAR 0644	-0.294	0.0142	0.0377444
HAR 1582B	2	212399082	212399576	HAR 1582	-0.439	0.0142	0.0377444
HAR 1678A	20	51759046	51759495	HAR 1678	0.388	0.0143	0.0379363
HAR 2969A	9	18496564	18497013	HAR 2969	-0.24	0.0143	0.0379363
HAR 2127B	4	129474696	129475145	HAR 2127	-0.335	0.0143	0.0379363
HAR 1754B	3	2417243	2417692	HAR 1754	-0.584	0.0143	0.0379363
HAR 2361B	5	156058109	156058558	HAR 2361	-0.636	0.0143	0.0379363
HAR 1499A	2	157839836	157840285	HAR 1499	0.223	0.0144	0.0381141
HAR 1566A	2	205977101	205977550	HAR 1566	0.158	0.0144	0.0381141
HAR 1416A	2	105031104	105031573	HAR 1416	-0.135	0.0144	0.0381141
HAR 229A	10	8164723	8165232	HAR 0229	-0.172	0.0144	0.0381141
HAR 2051B	4	54809684	54810143	HAR 2051	-0.235	0.0144	0.0381141
HAR 1786H	3	34354258	34354722	HAR 1786	-0.256	0.0144	0.0381141
HAR 2835B	8	79044665	79045179	HAR 2835	0.223	0.0145	0.038291
HAR 620D	13	67463138	67463637	HAR 0620	-0.134	0.0145	0.038291
HAR 151A	1	176663157	176663506	HAR 0151	-0.503	0.0145	0.038291
HAR 3012A	9	80454482	80454931	HAR 3012	-0.843	0.0145	0.038291
HAR 2049B	4	53463618	53464067	HAR 2049	0.227	0.0146	0.0384537
HAR 76C	1	81494063	81494517	HAR 0076	-0.207	0.0146	0.0384537
HAR 1417C	2	105158385	105158914	HAR 1417	-0.211	0.0146	0.0384537
HAR 1767D	3	11642310	11642759	HAR 1767	-0.257	0.0146	0.0384537
HAR 2945A	9	13829187	13829636	HAR 2945	-0.278	0.0146	0.0384537
HAR 915A	15	70546545	70546999	HAR 0915	-0.303	0.0146	0.0384537
HAR 389A	11	42618203	42618732	HAR 0389	-0.397	0.0146	0.0384537
HAR 763C	14	40375513	40376007	HAR 0763	-0.474	0.0146	0.0384537
HAR 1617C	2	236773853	236774327	HAR 1617	0.42	0.0147	0.0386628
HAR 242C	10	14765226	14765690	HAR 0242	-0.187	0.0147	0.0386628
HAR 2439M	6	38516093	38516547	HAR 2439	-0.286	0.0147	0.0386628
HAR 1316B	2	14837316	14837765	HAR 1316	-0.361	0.0147	0.0386628
HAR 441B	11	115915881	115916330	HAR 0441	0.074	0.0148	0.0388714
HAR 789A	14	66574392	66574871	HAR 0789	-0.131	0.0148	0.0388714
HAR 349C	11	14128726	14129270	HAR 0349	-0.191	0.0148	0.0388714
HAR 489G	12	17290473	17290947	HAR 0489	-0.221	0.0148	0.0388714
HAR 2673B	7	89444865	89445354	HAR 2673	0.637	0.0149	0.0390316
HAR 1259B	18	63331682	63332191	HAR 1259	0.397	0.0149	0.0390316
HAR 180B	1	210435936	210436385	HAR 0180	0.344	0.0149	0.0390316
HAR 1928C	3	137583236	137583685	HAR 1928	0.333	0.0149	0.0390316
HAR 1634A	20	8882258	8882707	HAR 1634	-0.075	0.0149	0.0390316
HAR 2680C	7	95531639	95532088	HAR 2680	-0.078	0.0149	0.0390316
HAR 1719D	21	36341398	36341902	HAR 1719	-0.299	0.0149	0.0390316
HAR 299A	10	108527588	108528052	HAR 0299	-0.3	0.0149	0.0390316
HAR 2381A	5	166392032	166392481	HAR 2381	-0.36	0.0149	0.0390316
HAR 2856A	8	100886192	100886641	HAR 2856	-0.39	0.0149	0.0390316
HAR 2726A	7	137807027	137807476	HAR 2726	-0.29	0.015	0.0392456
HAR 758E	14	37608215	37608719	HAR 0758	-0.298	0.015	0.0392456
HAR 1319B	2	19661576	19662025	HAR 1319	-0.328	0.015	0.0392456
HAR 2174B	4	175091517	175091966	HAR 2174	-0.433	0.015	0.0392456
HAR 2967B	9	18331607	18332056	HAR 2967	-0.475	0.015	0.0392456
HAR 772E	14	48143679	48144143	HAR 0772	-1.139	0.015	0.0392456
HAR 1694B	21	16247142	16247591	HAR 1694	0.301	0.0151	0.0394454
HAR 2968C	9	18448166	18448530	HAR 2968	-0.133	0.0151	0.0394454
HAR 2567B	6	155988175	155988624	HAR 2567	-0.235	0.0151	0.0394454
HAR 89A	1	87835302	87835796	HAR 0089	-0.254	0.0151	0.0394454
HAR 2485A	6	86817624	86818078	HAR 2485	-0.321	0.0151	0.0394454
HAR 1460B	2	142764610	142765059	HAR 1460	-0.468	0.0151	0.0394454
HAR 2233D	5	29105559	29106008	HAR 2233	-0.325	0.0152	0.0396446
HAR 2257A	5	53492896	53493395	HAR 2257	-0.395	0.0152	0.0396446
HAR 2931A	9	8783861	8784310	HAR 2931	-0.424	0.0152	0.0396446
HAR 690B	13	103900741	103901090	HAR 0690	0.628	0.0153	0.0398639
HAR 1132A	17	62538336	62538785	HAR 1132	-0.159	0.0153	0.0398639
HAR 599B	13	43889628	43890127	HAR 0599	-0.86	0.0153	0.0398639
HAR 2398W	6	1287715	1288194	HAR 2398	-1.312	0.0153	0.0398639
HAR 1646O	20	16421758	16422242	HAR 1646	0.625	0.0154	0.0400341
HAR 2269E	5	76990095	76990579	HAR 2269	0.424	0.0154	0.0400341
HAR 1051B	16	77613076	77613590	HAR 1051	0.088	0.0154	0.0400341
HAR 194L	1	218030743	218031197	HAR 0194	-0.185	0.0154	0.0400341
HAR 1001E	16	51136513	51136862	HAR 1001	-0.304	0.0154	0.0400341
HAR 2487B	6	90861485	90861999	HAR 2487	-0.397	0.0154	0.0400341
HAR 1314A	2	12060985	12061494	HAR 1314	0.419	0.0155	0.0402314
HAR 2102A	4	98174536	98174985	HAR 2102	-0.207	0.0155	0.0402314
HAR 1967A	3	174393641	174394090	HAR 1967	-0.263	0.0155	0.0402314
HAR 2187B	4	182271602	182271961	HAR 2187	0.366	0.0156	0.0403932
HAR 2158A	4	159085939	159086388	HAR 2158	0.138	0.0156	0.0403932
HAR 2327D	5	125234837	125235291	HAR 2327	-0.107	0.0156	0.0403932
HAR 761B	14	40133001	40133525	HAR 0761	-0.209	0.0156	0.0403932
HAR 1536A	2	179668863	179669312	HAR 1536	-0.149	0.0157	0.0405892
HAR 1926D	3	136988813	136989347	HAR 1926	-0.149	0.0157	0.0405892
HAR 1190B	18	35294637	35295086	HAR 1190	-0.191	0.0157	0.0405892
HAR 712A	14	26098889	26099338	HAR 0712	-0.505	0.0157	0.0405892
HAR 2958D	9	16627071	16627605	HAR 2958	-1.148	0.0157	0.0405892
HAR 1508D	2	164178777	164179251	HAR 1508	0.277	0.0158	0.0407355
HAR 38D	1	54725631	54726125	HAR 0038	-0.155	0.0158	0.0407355
HAR 425A	11	109403702	109404161	HAR 0425	-0.185	0.0158	0.0407355
HAR 318B	10	122945552	122946021	HAR 0318	-0.193	0.0158	0.0407355
HAR 944A	15	96388672	96389121	HAR 0944	-0.235	0.0158	0.0407355
HAR 2811C	8	62006262	62006711	HAR 2811	-0.312	0.0158	0.0407355
HAR 1479D	2	145978334	145978838	HAR 1479	-0.375	0.0158	0.0407355
HAR 1854A	3	76530189	76530638	HAR 1854	-0.435	0.0158	0.0407355
HAR 103C	1	95806947	95807431	HAR 0103	-0.484	0.0158	0.0407355
HAR 2926B	9	7775127	7775576	HAR 2926	-0.658	0.0158	0.0407355
HAR 1274C	18	73257109	73257578	HAR 1274	-0.343	0.0159	0.0409371
HAR 2877C	8	117356701	117357240	HAR 2877	-0.399	0.0159	0.0409371
HAR 2995A	9	32296461	32296940	HAR 2995	-0.682	0.0159	0.0409371
HAR 2138M	4	138683948	138684397	HAR 2138	-0.945	0.0159	0.0409371
HAR 2234C	5	29277417	29277911	HAR 2234	-0.047	0.016	0.0411311
HAR 281B	10	78874214	78874663	HAR 0281	-0.147	0.016	0.0411311
HAR 1732M	22	38549430	38549879	HAR 1732	-0.272	0.016	0.0411311
HAR 2358B	5	155006134	155006583	HAR 2358	-0.327	0.016	0.0411311
HAR 419A	11	98524189	98524638	HAR 0419	-0.338	0.016	0.0411311
HAR 240A	10	14144681	14145130	HAR 0240	-0.347	0.016	0.0411311
HAR 688C	13	103597955	103598474	HAR 0688	-0.511	0.016	0.0411311
HAR 3092C	X	29318858	29319312	HAR 3092	0.332	0.0161	0.0413175
HAR 2826A	8	72639181	72639630	HAR 2826	0.074	0.0161	0.0413175
HAR 153A	1	177087284	177087733	HAR 0153	-0.141	0.0161	0.0413175
HAR 1884B	3	87650010	87650459	HAR 1884	-0.165	0.0161	0.0413175
HAR 1750A	3	1711065	1711579	HAR 1750	0.45	0.0162	0.0414819
HAR 1390B	2	72077031	72077480	HAR 1390	-0.088	0.0162	0.0414819
HAR 887A	15	46392165	46392614	HAR 0887	-0.368	0.0162	0.0414819
HAR 2198B	4	183673380	183673829	HAR 2198	-0.381	0.0162	0.0414819
HAR 2543D	6	133461561	133462075	HAR 2543	-0.665	0.0162	0.0414819
HAR 1673A	20	43459874	43460323	HAR 1673	-0.137	0.0163	0.0416315
HAR 3141A	X	124654381	124654830	HAR 3141	-0.15	0.0163	0.0416315
HAR 720C	14	28599937	28600466	HAR 0720	-0.2	0.0163	0.0416315
HAR 1603C	2	221382117	221382566	HAR 1603	-0.204	0.0163	0.0416315
HAR 2950B	9	14789158	14789607	HAR 2950	-0.221	0.0163	0.0416315
HAR 2495A	6	94074915	94075399	HAR 2495	-0.228	0.0163	0.0416315
HAR 852C	15	30858039	30858488	HAR 0852	-0.268	0.0163	0.0416315
HAR 203A	1	234162024	234162473	HAR 0203	-0.365	0.0163	0.0416315
HAR 2974F	9	24059743	24060222	HAR 2974	-0.382	0.0163	0.0416315
HAR 2268A	5	76948711	76949160	HAR 2268	-0.46	0.0163	0.0416315
HAR 1441C	2	119067529	119068068	HAR 1441	0.518	0.0164	0.0418016
HAR 2073D	4	63722413	63722862	HAR 2073	0.174	0.0164	0.0418016
HAR 1068A	16	80155309	80155768	HAR 1068	-0.066	0.0164	0.0418016
HAR 555C	12	97931396	97931935	HAR 0555	-0.184	0.0164	0.0418016
HAR 902D	15	61979816	61980295	HAR 0902	-0.211	0.0164	0.0418016
HAR 2515B	6	101966149	101966598	HAR 2515	-0.23	0.0164	0.0418016
HAR 660D	13	91848149	91848618	HAR 0660	-0.369	0.0164	0.0418016
HAR 836U	14	99071906	99072370	HAR 0836	-0.771	0.0164	0.0418016
HAR 1833C	3	68683135	68683624	HAR 1833	-0.128	0.0165	0.0419924
HAR 2400A	6	1626144	1626593	HAR 2400	-0.445	0.0165	0.0419924
HAR 2750D	8	3556003	3556502	HAR 2750	0.277	0.0166	0.0421897
HAR 1375C	2	58591117	58591571	HAR 1375	-0.166	0.0166	0.0421897
HAR 1387B	2	67448319	67448768	HAR 1387	-0.243	0.0166	0.0421897
HAR 2139B	4	138778791	138779240	HAR 2139	-0.482	0.0166	0.0421897
HAR 1755A	3	2681487	2681936	HAR 1755	0.361	0.0167	0.0424079
HAR 3070D	9	134840927	134841376	HAR 3070	-0.335	0.0167	0.0424079
HAR 3075D	X	11009326	11009820	HAR 3075	-0.557	0.0167	0.0424079
HAR 649D	13	79121489	79122028	HAR 0649	-0.265	0.0168	0.0426115
HAR 1002C	16	52557901	52558400	HAR 1002	-0.336	0.0168	0.0426115
HAR 57D	1	65016084	65016538	HAR 0057	0.318	0.0169	0.0428
HAR 540B	12	86726700	86727149	HAR 0540	0.153	0.0169	0.0428
HAR 576B	12	114844980	114845524	HAR 0576	-0.222	0.0169	0.0428
HAR 2978A	9	24353876	24354425	HAR 2978	-0.253	0.0169	0.0428
HAR 602A	13	49000525	49001034	HAR 0602	-0.254	0.0169	0.0428
HAR 2345A	5	142005021	142005520	HAR 2345	-0.299	0.0169	0.0428
[truncated: 5,511 more rows]

## Sheet: VE - D1
probe	chr	start	end	element	median_log2_TPM_ratio	p	p.adj
VE 838C	6	98074928	98075377	VE 838	0.817	1.3e-20	1.18517e-17
VE 1432B	11	65255050	65255534	VE 1432	2.865	2.98e-19	1.93881e-16
VE 1433A	11	65255050	65255534	VE 1433	2.865	2.98e-19	1.93881e-16
VE 1761D	16	54576790	54577249	VE 1761	0.405	4.98e-19	2.47642e-16
VE 66D	1	61918872	61919411	VE 66	0.526	2.9e-17	7.63195e-15
VE 67A	1	61918872	61919411	VE 67	0.526	2.9e-17	7.63195e-15
VE 68A	1	61918872	61919411	VE 68	0.526	2.9e-17	7.63195e-15
VE 934B	7	21003636	21004150	VE 934	1.539	3.82e-17	9.08496e-15
VE 114B	1	156631979	156632428	VE 114	0.504	8.68e-17	1.94732e-14
VE 115A	1	156631979	156632428	VE 115	0.504	8.68e-17	1.94732e-14
VE 921C	7	13506846	13507380	VE 921	-0.419	2.04e-16	4.29185e-14
VE 1367A	11	8227773	8228282	VE 1367	1.031	2.61e-16	5.09882e-14
VE 283C	2	105033176	105033625	VE 283	0.693	1.08e-15	1.84613e-13
VE 801A	6	52253663	52254207	VE 801	0.622	1.58e-15	2.54194e-13
VE 802A	6	52253663	52254207	VE 802	0.622	1.58e-15	2.54194e-13
VE 803A	6	52253663	52254207	VE 803	0.622	1.58e-15	2.54194e-13
VE 804A	6	52253663	52254207	VE 804	0.622	1.58e-15	2.54194e-13
VE 154B	1	213498603	213499067	VE 154	1.012	1.73e-15	2.70374e-13
VE 155A	1	213498603	213499067	VE 155	1.012	1.73e-15	2.70374e-13
VE 154C	1	213498709	213499173	VE 154	0.663	2e-15	3.03889e-13
VE 155B	1	213498709	213499173	VE 155	0.663	2e-15	3.03889e-13
VE 156A	1	213498709	213499173	VE 156	0.663	2e-15	3.03889e-13
VE 157A	1	213498709	213499173	VE 157	0.663	2e-15	3.03889e-13
VE 904A	6	170747333	170747797	VE 904	0.453	3.76e-15	5.01639e-13
VE 491B	3	193490067	193490516	VE 491	0.406	4.28e-15	5.57419e-13
VE 948A	7	25536379	25536838	VE 948	0.362	6.04e-15	7.68344e-13
VE 949A	7	25536379	25536838	VE 949	0.362	6.04e-15	7.68344e-13
VE 597D	5	2206858	2207312	VE 597	0.379	1.81e-14	2.10653e-12
VE 252B	2	103909840	103910314	VE 252	0.281	7.01e-14	6.90588e-12
VE 1172B	9	23005063	23005557	VE 1172	0.289	1.1e-13	1.01983e-11
VE 641B	5	87240209	87240678	VE 641	0.46	1.31e-13	1.19428e-11
VE 1954B	21	17681441	17681990	VE 1954	-0.182	1.91e-13	1.68511e-11
VE 1955B	21	17681441	17681990	VE 1955	-0.182	1.91e-13	1.68511e-11
VE 1956A	21	17681441	17681990	VE 1956	-0.182	1.91e-13	1.68511e-11
VE 1856C	18	42323369	42323838	VE 1856	0.302	3.88e-13	2.95532e-11
VE 1857A	18	42323369	42323838	VE 1857	0.302	3.88e-13	2.95532e-11
VE 452A	3	147125057	147125551	VE 452	0.243	3.89e-13	2.95532e-11
VE 453A	3	147125057	147125551	VE 453	0.243	3.89e-13	2.95532e-11
VE 1793B	17	32078051	32078590	VE 1793	0.486	5.57e-13	3.95687e-11
VE 1794A	17	32078051	32078590	VE 1794	0.486	5.57e-13	3.95687e-11
VE 917A	7	5675977	5676486	VE 917	-0.265	5.83e-13	4.08847e-11
VE 1785A	16	78510465	78510914	VE 1785	0.752	8.69e-13	5.79687e-11
VE 1786A	16	78510465	78510914	VE 1786	0.752	8.69e-13	5.79687e-11
VE 200B	2	45030880	45031359	VE 200	0.166	1.22e-12	7.94452e-11
VE 632B	5	77143592	77144106	VE 632	0.419	1.42e-12	9.13812e-11
VE 1237B	9	100637016	100637500	VE 1237	0.236	1.47e-12	9.34988e-11
VE 1238A	9	100637016	100637500	VE 1238	0.236	1.47e-12	9.34988e-11
VE 2012B	22	32022825	32023274	VE 2012	0.64	1.64e-12	1.01941e-10
VE 2013A	22	32022825	32023274	VE 2013	0.64	1.64e-12	1.01941e-10
VE 1158B	9	2241599	2242128	VE 1158	0.643	1.72e-12	1.05712e-10
VE 1159A	9	2241599	2242128	VE 1159	0.643	1.72e-12	1.05712e-10
VE 1172C	9	23005450	23005999	VE 1172	0.36	1.77e-12	1.06395e-10
VE 597A	5	2205878	2206337	VE 597	0.303	2.34e-12	1.39128e-10
VE 1265C	9	128646501	128647030	VE 1265	0.405	3.46e-12	1.91174e-10
VE 1266A	9	128646501	128647030	VE 1266	0.405	3.46e-12	1.91174e-10
VE 731C	5	158486813	158487307	VE 731	0.637	4.86e-12	2.58099e-10
VE 732A	5	158486813	158487307	VE 732	0.637	4.86e-12	2.58099e-10
VE 418D	3	71278573	71279037	VE 418	0.309	7.94e-12	4.05905e-10
VE 90A	1	88025878	88026377	VE 90	0.176	8.47e-12	4.22682e-10
VE 1719D	15	97129556	97130035	VE 1719	-0.269	1.45e-11	6.66513e-10
VE 1720A	15	97129556	97130035	VE 1720	-0.269	1.45e-11	6.66513e-10
VE 1098B	8	53167038	53167487	VE 1098	0.495	1.51e-11	6.88308e-10
VE 1255E	9	126539118	126539597	VE 1255	0.251	1.63e-11	7.30828e-10
VE 194B	2	8781731	8782245	VE 194	0.331	1.95e-11	8.5332e-10
VE 1910A	19	31586982	31587456	VE 1910	0.475	2.19e-11	9.50738e-10
VE 147B	1	212704866	212705315	VE 147	0.409	2.46e-11	1.05584e-09
VE 2010A	22	32022516	32022980	VE 2010	0.619	2.66e-11	1.10229e-09
VE 2011A	22	32022516	32022980	VE 2011	0.619	2.66e-11	1.10229e-09
VE 2012A	22	32022516	32022980	VE 2012	0.619	2.66e-11	1.10229e-09
VE 1440C	11	110001513	110001967	VE 1440	0.139	3.51e-11	1.36556e-09
VE 422B	3	71573895	71574424	VE 422	-0.217	3.52e-11	1.36556e-09
VE 2048C	X	136317452	136317941	VE 2048	-0.234	4.18e-11	1.57687e-09
VE 193A	2	7774309	7774778	VE 193	0.803	4.29e-11	1.60728e-09
VE 501B	3	193678341	193678860	VE 501	0.441	5.38e-11	1.96191e-09
VE 502A	3	193678341	193678860	VE 502	0.441	5.38e-11	1.96191e-09
VE 724A	5	125344606	125345055	VE 724	0.306	6.14e-11	2.22423e-09
VE 269A	2	104356929	104357378	VE 269	-0.155	7.86e-11	2.75604e-09
VE 134A	1	167297139	167297593	VE 134	-0.28	8.07e-11	2.81165e-09
VE 135A	1	167297139	167297593	VE 135	-0.28	8.07e-11	2.81165e-09
VE 1567A	13	43168953	43169502	VE 1567	0.206	9.12e-11	3.13751e-09
VE 1568A	13	43168953	43169502	VE 1568	0.206	9.12e-11	3.13751e-09
VE 1569A	13	43168953	43169502	VE 1569	0.206	9.12e-11	3.13751e-09
VE 818C	6	97545391	97545910	VE 818	0.324	9.94e-11	3.35628e-09
VE 632A	5	77143212	77143731	VE 632	-0.298	1.11e-10	3.67982e-09
VE 164C	1	218208275	218208794	VE 164	-0.233	1.2e-10	3.86118e-09
VE 165A	1	218208275	218208794	VE 165	-0.233	1.2e-10	3.86118e-09
VE 153A	1	212706887	212707336	VE 153	-0.299	1.2e-10	3.86118e-09
VE 902A	6	163278039	163278493	VE 902	0.361	1.59e-10	5.02734e-09
VE 1346C	10	119590394	119590913	VE 1346	0.243	1.66e-10	5.21851e-09
VE 283B	2	105032761	105033250	VE 283	0.286	1.77e-10	5.50108e-09
VE 1724B	16	48913353	48913862	VE 1724	0.221	1.95e-10	5.99242e-09
VE 338B	2	157861389	157861908	VE 338	-0.264	2.08e-10	6.3562e-09
VE 838B	6	98074561	98075065	VE 838	0.258	2.17e-10	6.52192e-09
VE 1744B	16	51671536	51671985	VE 1744	0.405	2.34e-10	6.91881e-09
VE 874B	6	112823034	112823488	VE 874	0.501	2.87e-10	8.205e-09
VE 875A	6	112823034	112823488	VE 875	0.501	2.87e-10	8.205e-09
VE 347C	2	170870411	170870940	VE 347	0.331	2.88e-10	8.205e-09
VE 348A	2	170870411	170870940	VE 348	0.331	2.88e-10	8.205e-09
VE 386A	3	28033954	28034483	VE 386	0.589	2.92e-10	8.27585e-09
VE 387A	3	28033954	28034483	VE 387	0.589	2.92e-10	8.27585e-09
VE 1856B	18	42323032	42323481	VE 1856	0.301	3.64e-10	1.00329e-08
VE 944B	7	25534421	25534960	VE 944	-0.155	3.65e-10	1.00329e-08
VE 945A	7	25534421	25534960	VE 945	-0.155	3.65e-10	1.00329e-08
VE 337A	2	157720540	157721009	VE 337	-0.213	4.04e-10	1.10494e-08
VE 693B	5	107300494	107301013	VE 693	-0.234	4.7e-10	1.26645e-08
VE 1667B	14	57475904	57476363	VE 1667	0.258	4.79e-10	1.28438e-08
VE 583A	4	145276727	145277191	VE 583	-0.159	5.5e-10	1.43947e-08
VE 566C	4	112422504	112423038	VE 566	-0.217	5.93e-10	1.53005e-08
VE 2019A	X	24894191	24894660	VE 2019	0.128	6.19e-10	1.58732e-08
VE 1736C	16	51231941	51232440	VE 1736	-0.11	6.52e-10	1.64604e-08
VE 1255F	9	126539528	126540072	VE 1255	-0.162	6.98e-10	1.73548e-08
VE 936D	7	21081824	21082323	VE 936	-0.197	7.3e-10	1.79869e-08
VE 937A	7	21081824	21082323	VE 937	-0.197	7.3e-10	1.79869e-08
VE 90B	1	88026250	88026739	VE 90	-0.29	7.87e-10	1.90482e-08
VE 738B	5	170628385	170628889	VE 738	-0.2	8.3e-10	1.98258e-08
VE 1698D	15	37513591	37514130	VE 1698	0.215	9.75e-10	2.29881e-08
VE 893B	6	140209651	140210170	VE 893	-0.217	9.83e-10	2.30773e-08
VE 1673A	14	77384611	77385115	VE 1673	0.285	1.03e-09	2.39749e-08
VE 745A	5	174160175	174160624	VE 745	0.31	1.04e-09	2.40034e-08
VE 1661B	14	57431717	57432241	VE 1661	-0.242	1.04e-09	2.40034e-08
VE 1141D	8	106605149	106605598	VE 1141	-0.211	1.08e-09	2.48218e-08
VE 1568B	13	43169228	43169677	VE 1568	0.186	1.26e-09	2.85983e-08
VE 1569B	13	43169228	43169677	VE 1569	0.186	1.26e-09	2.85983e-08
VE 391B	3	37807081	37807570	VE 391	-0.172	1.38e-09	3.06854e-08
VE 392A	3	37807081	37807570	VE 392	-0.172	1.38e-09	3.06854e-08
VE 393A	3	37807081	37807570	VE 393	-0.172	1.38e-09	3.06854e-08
VE 394A	3	37807081	37807570	VE 394	-0.172	1.38e-09	3.06854e-08
VE 395A	3	37807081	37807570	VE 395	-0.172	1.38e-09	3.06854e-08
VE 1265D	9	128646686	128647175	VE 1265	1.14	1.48e-09	3.26435e-08
VE 1266B	9	128646686	128647175	VE 1266	1.14	1.48e-09	3.26435e-08
VE 1909E	19	30842056	30842550	VE 1909	0.265	1.54e-09	3.38305e-08
VE 757B	6	9095940	9096404	VE 757	0.183	1.62e-09	3.50253e-08
VE 1822D	18	22745895	22746374	VE 1822	-0.288	1.67e-09	3.59642e-08
VE 1823B	18	22745895	22746374	VE 1823	-0.288	1.67e-09	3.59642e-08
VE 433A	3	112815267	112815721	VE 433	0.384	1.92e-09	4.0707e-08
VE 434A	3	112815267	112815721	VE 434	0.384	1.92e-09	4.0707e-08
VE 435A	3	112815267	112815721	VE 435	0.384	1.92e-09	4.0707e-08
VE 436A	3	112815267	112815721	VE 436	0.384	1.92e-09	4.0707e-08
VE 361A	2	176939990	176940474	VE 361	0.506	1.96e-09	4.12354e-08
VE 362A	2	176939990	176940474	VE 362	0.506	1.96e-09	4.12354e-08
VE 363A	2	176939990	176940474	VE 363	0.506	1.96e-09	4.12354e-08
VE 1692D	15	36820180	36820634	VE 1692	-0.201	1.97e-09	4.1287e-08
VE 1693A	15	36820180	36820634	VE 1693	-0.201	1.97e-09	4.1287e-08
VE 121B	1	163442258	163442797	VE 121	0.182	1.98e-09	4.13382e-08
VE 2039A	X	81464150	81464669	VE 2039	-0.176	1.99e-09	4.1389e-08
VE 1199C	9	82224936	82225465	VE 1199	0.282	2.03e-09	4.2061e-08
VE 818B	6	97544978	97545442	VE 818	0.314	2.51e-09	5.10398e-08
VE 61B	1	51035062	51035586	VE 61	-0.165	2.52e-09	5.10533e-08
VE 602D	5	3512947	3513416	VE 602	-0.214	2.74e-09	5.53055e-08
VE 1217B	9	84264599	84265068	VE 1217	-0.157	2.97e-09	5.9076e-08
VE 1218A	9	84264599	84265068	VE 1218	-0.157	2.97e-09	5.9076e-08
VE 1555E	13	36074326	36074830	VE 1555	-0.207	3.19e-09	6.32221e-08
VE 1724A	16	48912978	48913457	VE 1724	0.15	3.42e-09	6.70516e-08
VE 1110D	8	77598959	77599508	VE 1110	0.307	3.48e-09	6.79843e-08
VE 1010C	7	90767333	90767852	VE 1010	-0.182	3.91e-09	7.45216e-08
VE 2019E	X	24895746	24896255	VE 2019	-0.163	4.2e-09	7.89485e-08
VE 2020B	X	24895746	24896255	VE 2020	-0.163	4.2e-09	7.89485e-08
VE 1555B	13	36073338	36073842	VE 1555	-0.188	4.24e-09	7.94274e-08
VE 1101B	8	59169319	59169803	VE 1101	0.657	4.59e-09	8.42527e-08
VE 1102A	8	59169319	59169803	VE 1102	0.657	4.59e-09	8.42527e-08
VE 1761F	16	54577456	54577965	VE 1761	-0.195	4.58e-09	8.42527e-08
VE 1762A	16	54577456	54577965	VE 1762	-0.195	4.58e-09	8.42527e-08
VE 788A	6	23180576	23181035	VE 788	-0.207	5.26e-09	9.43351e-08
VE 91A	1	88064961	88065480	VE 91	-0.234	5.26e-09	9.43351e-08
VE 92A	1	88064961	88065480	VE 92	-0.234	5.26e-09	9.43351e-08
VE 659A	5	91929523	91930002	VE 659	-0.159	5.34e-09	9.51459e-08
VE 1487B	12	17848426	17848925	VE 1487	-0.212	5.58e-09	9.90994e-08
VE 1589C	13	95314606	95315080	VE 1589	0.195	5.8e-09	1.02013e-07
VE 819C	6	97754900	97755364	VE 819	0.336	6.05e-09	1.04396e-07
VE 1629D	14	29861165	29861684	VE 1629	-0.145	6.68e-09	1.14186e-07
VE 239C	2	66764170	66764629	VE 239	-0.147	6.87e-09	1.17068e-07
VE 1454B	11	121800065	121800614	VE 1454	-0.115	7.32e-09	1.23581e-07
VE 390A	3	37806687	37807206	VE 390	-0.185	7.68e-09	1.28864e-07
VE 391A	3	37806687	37807206	VE 391	-0.185	7.68e-09	1.28864e-07
VE 1144A	8	129987702	129988161	VE 1144	0.308	9.02e-09	1.49062e-07
VE 621B	5	55897301	55897750	VE 621	-0.204	9.33e-09	1.53259e-07
VE 622B	5	55897301	55897750	VE 622	-0.204	9.33e-09	1.53259e-07
VE 1229A	9	98257755	98258239	VE 1229	-0.2	9.65e-09	1.5804e-07
VE 1230A	9	98257755	98258239	VE 1230	-0.2	9.65e-09	1.5804e-07
VE 1231A	9	98257755	98258239	VE 1231	-0.2	9.65e-09	1.5804e-07
VE 729A	5	158143441	158143955	VE 729	-0.105	1.05e-08	1.69926e-07
VE 1562A	13	43168326	43168775	VE 1562	1.139	1.17e-08	1.87132e-07
VE 1563A	13	43168326	43168775	VE 1563	1.139	1.17e-08	1.87132e-07
VE 1564A	13	43168326	43168775	VE 1564	1.139	1.17e-08	1.87132e-07
VE 1565A	13	43168326	43168775	VE 1565	1.139	1.17e-08	1.87132e-07
VE 687A	5	102002020	102002474	VE 687	0.24	1.17e-08	1.87132e-07
VE 202B	2	45107323	45107792	VE 202	-0.274	1.25e-08	1.98765e-07
VE 1300A	10	75725680	75726129	VE 1300	0.231	1.3e-08	2.04928e-07
VE 792A	6	38359078	38359622	VE 792	-0.206	1.3e-08	2.04928e-07
VE 641C	5	87240579	87241048	VE 641	0.346	1.32e-08	2.07483e-07
VE 387B	3	28034347	28034796	VE 387	-0.134	1.41e-08	2.19735e-07
VE 135B	1	167297486	167297940	VE 135	-0.187	1.45e-08	2.25327e-07
VE 136A	1	167297486	167297940	VE 136	-0.187	1.45e-08	2.25327e-07
VE 121A	1	163441897	163442391	VE 121	0.217	1.53e-08	2.36415e-07
VE 1883A	18	52700032	52700561	VE 1883	0.32	1.9e-08	2.87099e-07
VE 746C	5	174161560	174162064	VE 746	0.231	2.09e-08	3.13214e-07
VE 747A	5	174161560	174162064	VE 747	0.231	2.09e-08	3.13214e-07
VE 783B	6	22148689	22149163	VE 783	0.139	2.18e-08	3.24921e-07
VE 1103F	8	59943165	59943714	VE 1103	-0.297	2.54e-08	3.74496e-07
VE 1104A	8	59943165	59943714	VE 1104	-0.297	2.54e-08	3.74496e-07
VE 867A	6	111875939	111876478	VE 867	0.164	2.65e-08	3.85519e-07
VE 868A	6	111875939	111876478	VE 868	0.164	2.65e-08	3.85519e-07
VE 730C	5	158341616	158342120	VE 730	-0.185	2.76e-08	3.99397e-07
VE 647D	5	91038519	91039003	VE 647	-0.187	2.77e-08	3.99786e-07
VE 1224A	9	85509581	85510045	VE 1224	-0.227	2.83e-08	4.07371e-07
VE 1225A	9	85509581	85510045	VE 1225	-0.227	2.83e-08	4.07371e-07
VE 336A	2	157550890	157551389	VE 336	-0.107	2.98e-08	4.27837e-07
VE 999C	7	90756183	90756712	VE 999	-0.165	3.03e-08	4.33877e-07
VE 1763D	16	54651811	54652360	VE 1763	-0.216	3.07e-08	4.37315e-07
VE 1204A	9	82276896	82277420	VE 1204	-0.24	3.35e-08	4.73501e-07
VE 1539B	13	31366051	31366565	VE 1539	-0.181	3.9e-08	5.40076e-07
VE 1540B	13	31366051	31366565	VE 1540	-0.181	3.9e-08	5.40076e-07
VE 1541A	13	31366051	31366565	VE 1541	-0.181	3.9e-08	5.40076e-07
VE 1305D	10	76178850	76179379	VE 1305	-0.107	4.41e-08	6.00067e-07
VE 1306A	10	76178850	76179379	VE 1306	-0.107	4.41e-08	6.00067e-07
VE 548C	4	95590176	95590625	VE 548	-0.147	4.67e-08	6.30738e-07
VE 1372B	11	10372768	10373217	VE 1372	0.166	4.95e-08	6.6364e-07
VE 1373B	11	10372768	10373217	VE 1373	0.166	4.95e-08	6.6364e-07
VE 1374B	11	10372768	10373217	VE 1374	0.166	4.95e-08	6.6364e-07
VE 1375A	11	10372768	10373217	VE 1375	0.166	4.95e-08	6.6364e-07
VE 1956D	21	17682579	17683033	VE 1956	-0.183	5.09e-08	6.80741e-07
VE 1957B	21	17682579	17683033	VE 1957	-0.183	5.09e-08	6.80741e-07
VE 1237A	9	100636646	100637145	VE 1237	-0.138	5.35e-08	7.10303e-07
VE 671C	5	92615403	92615852	VE 671	0.15	5.44e-08	7.18428e-07
VE 1718B	15	97128331	97128780	VE 1718	-0.161	6.21e-08	8.01149e-07
VE 1719A	15	97128331	97128780	VE 1719	-0.161	6.21e-08	8.01149e-07
VE 644C	5	87692759	87693308	VE 644	-0.139	6.5e-08	8.3267e-07
VE 1795A	17	35329223	35329767	VE 1795	-0.133	6.72e-08	8.56839e-07
VE 473C	3	157776525	157777029	VE 473	0.137	7.08e-08	8.98552e-07
VE 1455A	11	125927005	125927454	VE 1455	-0.103	7.18e-08	9.09134e-07
VE 1456A	11	125927005	125927454	VE 1456	-0.103	7.18e-08	9.09134e-07
VE 1578A	13	72425700	72426209	VE 1578	0.263	8.12e-08	1.01639e-06
VE 1579A	13	72425700	72426209	VE 1579	0.263	8.12e-08	1.01639e-06
VE 1580A	13	72425700	72426209	VE 1580	0.263	8.12e-08	1.01639e-06
VE 1581A	13	72425700	72426209	VE 1581	0.263	8.12e-08	1.01639e-06
VE 1108E	8	76961443	76961972	VE 1108	-0.109	8.16e-08	1.01907e-06
VE 1262A	9	128645371	128645920	VE 1262	-0.2	8.35e-08	1.0393e-06
VE 1263A	9	128645371	128645920	VE 1263	-0.2	8.35e-08	1.0393e-06
VE 1264A	9	128645371	128645920	VE 1264	-0.2	8.35e-08	1.0393e-06
VE 1265A	9	128645371	128645920	VE 1265	-0.2	8.35e-08	1.0393e-06
VE 410A	3	63672646	63673095	VE 410	0.099	8.69e-08	1.07788e-06
VE 15B	1	10797091	10797600	VE 15	0.557	9.1e-08	1.12363e-06
VE 673C	5	92616424	92616968	VE 673	-0.245	9.09e-08	1.12363e-06
VE 1440B	11	110001194	110001683	VE 1440	0.237	1.04e-07	1.26699e-06
VE 1745A	16	52446303	52446847	VE 1745	-0.195	1.06e-07	1.28849e-06
VE 805A	6	52254349	52254803	VE 805	-0.094	1.18e-07	1.41548e-06
VE 806A	6	52254349	52254803	VE 806	-0.094	1.18e-07	1.41548e-06
VE 807A	6	52254349	52254803	VE 807	-0.094	1.18e-07	1.41548e-06
VE 224D	2	60501110	60501604	VE 224	0.2	1.26e-07	1.50485e-06
VE 225A	2	60501110	60501604	VE 225	0.2	1.26e-07	1.50485e-06
VE 41B	1	38836864	38837313	VE 41	0.215	1.43e-07	1.68217e-06
VE 1698F	15	37514152	37514601	VE 1698	0.277	1.49e-07	1.73042e-06
VE 1699A	15	37514152	37514601	VE 1699	0.277	1.49e-07	1.73042e-06
VE 772B	6	19976574	19977103	VE 772	-0.309	1.56e-07	1.79269e-06
VE 317A	2	145339489	145339953	VE 317	-0.146	1.58e-07	1.81187e-06
VE 318A	2	145339489	145339953	VE 318	-0.146	1.58e-07	1.81187e-06
VE 319A	2	145339489	145339953	VE 319	-0.146	1.58e-07	1.81187e-06
VE 2026C	X	25008535	25009039	VE 2026	-0.27	1.62e-07	1.85385e-06
VE 1255C	9	126538282	126538781	VE 1255	-0.094	1.81e-07	2.04983e-06
VE 902B	6	163278419	163278958	VE 902	-0.101	1.91e-07	2.13218e-06
VE 671B	5	92615034	92615538	VE 671	0.453	1.95e-07	2.1505e-06
VE 497A	3	193661504	193662028	VE 497	-0.349	1.94e-07	2.1505e-06
VE 312C	2	105697883	105698392	VE 312	-0.109	2e-07	2.19679e-06
VE 515B	4	54962422	54962871	VE 515	0.314	2.08e-07	2.27098e-06
VE 1961C	21	28327166	28327700	VE 1961	0.409	2.16e-07	2.34895e-06
VE 1962A	21	28327166	28327700	VE 1962	0.409	2.16e-07	2.34895e-06
VE 1032A	7	114056761	114057260	VE 1032	-0.155	2.17e-07	2.35514e-06
VE 1159B	9	2242030	2242504	VE 1159	0.296	2.18e-07	2.36131e-06
VE 1160A	9	2242030	2242504	VE 1160	0.296	2.18e-07	2.36131e-06
VE 1161A	9	2242030	2242504	VE 1161	0.296	2.18e-07	2.36131e-06
VE 1492A	12	67128531	67128980	VE 1492	-0.103	2.24e-07	2.41673e-06
VE 1493A	12	67128531	67128980	VE 1493	-0.103	2.24e-07	2.41673e-06
VE 1602B	14	22172836	22173360	VE 1602	-0.153	2.26e-07	2.4335e-06
VE 1603B	14	22172836	22173360	VE 1603	-0.153	2.26e-07	2.4335e-06
VE 1604A	14	22172836	22173360	VE 1604	-0.153	2.26e-07	2.4335e-06
VE 790A	6	38358681	38359210	VE 790	-0.254	2.27e-07	2.43947e-06
VE 791A	6	38358681	38359210	VE 791	-0.254	2.27e-07	2.43947e-06
VE 1605B	14	26377719	26378228	VE 1605	0.171	2.29e-07	2.45614e-06
VE 675C	5	92635446	92635990	VE 675	-0.16	2.32e-07	2.48344e-06
VE 932A	7	20998882	20999336	VE 932	-0.109	2.36e-07	2.52133e-06
VE 933A	7	20998882	20999336	VE 933	-0.109	2.36e-07	2.52133e-06
VE 1965B	21	34221940	34222399	VE 1965	-0.149	2.46e-07	2.60779e-06
VE 194A	2	8781322	8781821	VE 194	0.242	2.53e-07	2.66649e-06
VE 1783D	16	73363902	73364351	VE 1783	0.133	2.65e-07	2.77692e-06
VE 1784A	16	73363902	73364351	VE 1784	0.133	2.65e-07	2.77692e-06
VE 789A	6	23181693	23182212	VE 789	0.185	2.78e-07	2.8965e-06
VE 1629E	14	29861572	29862116	VE 1629	-0.16	2.88e-07	2.9893e-06
VE 800C	6	51149420	51149929	VE 800	0.356	2.94e-07	3.04004e-06
VE 297C	2	105318920	105319434	VE 297	-0.132	3.24e-07	3.3251e-06
VE 714B	5	124652998	124653507	VE 714	0.245	3.37e-07	3.44559e-06
VE 715A	5	124652998	124653507	VE 715	0.245	3.37e-07	3.44559e-06
VE 283A	2	105032442	105032891	VE 283	-0.121	3.41e-07	3.4735e-06
VE 416C	3	71154498	71154947	VE 416	-0.27	3.42e-07	3.47721e-06
VE 974A	7	42191633	42192082	VE 974	-0.161	3.5e-07	3.55195e-06
VE 975A	7	42191633	42192082	VE 975	-0.161	3.5e-07	3.55195e-06
VE 1097C	8	36958281	36958820	VE 1097	-0.145	3.55e-07	3.58937e-06
VE 1415A	11	31816454	31816953	VE 1415	-0.202	3.62e-07	3.64667e-06
VE 1416A	11	31816454	31816953	VE 1416	-0.202	3.62e-07	3.64667e-06
VE 1674A	14	77385035	77385504	VE 1674	0.28	3.69e-07	3.69e-06
VE 2057C	X	150408369	150408898	VE 2057	-0.124	3.69e-07	3.69e-06
VE 1649C	14	37727086	37727605	VE 1649	-0.165	3.78e-07	3.75938e-06
VE 68B	1	61919346	61919880	VE 68	-0.265	3.91e-07	3.86758e-06
VE 69A	1	61919346	61919880	VE 69	-0.265	3.91e-07	3.86758e-06
VE 1195A	9	81870488	81870967	VE 1195	-0.133	3.96e-07	3.90292e-06
VE 1196A	9	81870488	81870967	VE 1196	-0.133	3.96e-07	3.90292e-06
VE 704C	5	124331711	124332235	VE 704	0.182	4.1e-07	4.01918e-06
VE 675D	5	92635884	92636333	VE 675	-0.147	4.32e-07	4.2047e-06
VE 1217A	9	84264195	84264729	VE 1217	-0.138	4.48e-07	4.30678e-06
VE 561B	4	109532750	109533299	VE 561	-0.305	4.49e-07	4.30882e-06
VE 562A	4	109532750	109533299	VE 562	-0.305	4.49e-07	4.30882e-06
VE 1473A	12	16170482	16170941	VE 1473	-0.126	4.85e-07	4.61383e-06
VE 401A	3	62350628	62351077	VE 401	0.054	4.86e-07	4.61531e-06
VE 402A	3	62350628	62351077	VE 402	0.054	4.86e-07	4.61531e-06
VE 1223D	9	84947771	84948270	VE 1223	0.177	4.89e-07	4.63575e-06
VE 1612A	14	29710863	29711332	VE 1612	-0.142	5.06e-07	4.78035e-06
VE 1613A	14	29710863	29711332	VE 1613	-0.142	5.06e-07	4.78035e-06
VE 1614A	14	29710863	29711332	VE 1614	-0.142	5.06e-07	4.78035e-06
VE 1615A	14	29710863	29711332	VE 1615	-0.142	5.06e-07	4.78035e-06
VE 1741A	16	51576716	51577170	VE 1741	-0.212	5.06e-07	4.78035e-06
VE 1649B	14	37726674	37727143	VE 1649	0.11	5.27e-07	4.95308e-06
VE 210A	2	59476507	59476956	VE 210	0.117	5.58e-07	5.19092e-06
VE 687B	5	102002350	102002849	VE 687	-0.12	5.61e-07	5.20114e-06
VE 489D	3	181960287	181960806	VE 489	-0.159	5.75e-07	5.28613e-06
VE 1403A	11	19196133	19196582	VE 1403	-0.107	5.94e-07	5.43341e-06
VE 1404A	11	19196133	19196582	VE 1404	-0.107	5.94e-07	5.43341e-06
VE 1405A	11	19196133	19196582	VE 1405	-0.107	5.94e-07	5.43341e-06
VE 521A	4	56920889	56921338	VE 521	0.317	5.96e-07	5.4426e-06
VE 522A	4	56920889	56921338	VE 522	0.317	5.96e-07	5.4426e-06
VE 523A	4	56920889	56921338	VE 523	0.317	5.96e-07	5.4426e-06
VE 545A	4	90920378	90920827	VE 545	0.174	6.13e-07	5.56071e-06
VE 546A	4	90920378	90920827	VE 546	0.174	6.13e-07	5.56071e-06
VE 680B	5	102000047	102000591	VE 680	0.156	6.44e-07	5.813e-06
VE 681A	5	102000047	102000591	VE 681	0.156	6.44e-07	5.813e-06
VE 1297B	10	43582128	43582577	VE 1297	0.318	6.86e-07	6.14034e-06
VE 1298A	10	43582128	43582577	VE 1298	0.318	6.86e-07	6.14034e-06
VE 509B	4	1613758	1614297	VE 509	0.171	6.87e-07	6.14034e-06
VE 374B	2	236964023	236964472	VE 374	-0.128	7.21e-07	6.41127e-06
VE 848C	6	98830578	98831112	VE 848	-0.158	7.32e-07	6.47903e-06
VE 1441A	11	110002157	110002641	VE 1441	-0.203	7.73e-07	6.81985e-06
VE 1442A	11	110002157	110002641	VE 1442	-0.203	7.73e-07	6.81985e-06
VE 1443A	11	110002157	110002641	VE 1443	-0.203	7.73e-07	6.81985e-06
VE 524B	4	56921953	56922432	VE 524	-0.148	8.16e-07	7.16456e-06
VE 525A	4	56921953	56922432	VE 525	-0.148	8.16e-07	7.16456e-06
VE 473A	3	157775757	157776266	VE 473	-0.163	8.41e-07	7.37223e-06
VE 985B	7	69702787	69703321	VE 985	0.161	9.51e-07	8.19208e-06
VE 688A	5	106909383	106909902	VE 688	-0.168	9.51e-07	8.19208e-06
VE 689A	5	106909383	106909902	VE 689	-0.168	9.51e-07	8.19208e-06
VE 1728A	16	51056412	51056916	VE 1728	-0.241	9.68e-07	8.29931e-06
VE 1471A	12	517439	517888	VE 1471	0.167	1.06e-06	8.98946e-06
VE 981B	7	69326367	69326896	VE 981	-0.152	1.06e-06	8.98946e-06
VE 90C	1	88026667	88027121	VE 90	-0.124	1.07e-06	9.06022e-06
VE 1110B	8	77598242	77598691	VE 1110	-0.188	1.16e-06	9.70214e-06
VE 1173C	9	37251866	37252315	VE 1173	0.063	1.17e-06	9.75595e-06
VE 1800A	17	63163740	63164189	VE 1800	0.168	1.18e-06	9.80942e-06
VE 851A	6	99089411	99089865	VE 851	-0.167	1.24e-06	1.02151e-05
VE 852A	6	99089411	99089865	VE 852	-0.167	1.24e-06	1.02151e-05
VE 784D	6	22150405	22150924	VE 784	-0.181	1.24e-06	1.02151e-05
VE 1820A	18	22744658	22745192	VE 1820	0.244	1.3e-06	1.06772e-05
VE 1821A	18	22744658	22745192	VE 1821	0.244	1.3e-06	1.06772e-05
VE 1822A	18	22744658	22745192	VE 1822	0.244	1.3e-06	1.06772e-05
VE 1311A	10	77726493	77726952	VE 1311	-0.228	1.31e-06	1.07432e-05
VE 1685C	14	99466718	99467192	VE 1685	-0.119	1.33e-06	1.08746e-05
VE 1686A	14	99466718	99467192	VE 1686	-0.119	1.33e-06	1.08746e-05
VE 663B	5	91970557	91971096	VE 663	-0.32	1.34e-06	1.09237e-05
VE 648C	5	91272498	91273047	VE 648	-0.13	1.35e-06	1.09888e-05
VE 649A	5	91272498	91273047	VE 649	-0.13	1.35e-06	1.09888e-05
VE 98A	1	109796035	109796579	VE 98	0.419	1.39e-06	1.12309e-05
VE 99A	1	109796035	109796579	VE 99	0.419	1.39e-06	1.12309e-05
VE 100A	1	109796035	109796579	VE 100	0.419	1.39e-06	1.12309e-05
VE 266C	2	104355726	104356200	VE 266	-0.098	1.47e-06	1.17557e-05
VE 267A	2	104355726	104356200	VE 267	-0.098	1.47e-06	1.17557e-05
VE 1371A	11	8230497	8230946	VE 1371	-0.165	1.49e-06	1.18636e-05
VE 1519A	12	114101320	114101769	VE 1519	0.21	1.55e-06	1.22877e-05
VE 1948A	20	49307318	49307767	VE 1948	0.152	1.58e-06	1.24893e-05
VE 1949A	20	49307318	49307767	VE 1949	0.152	1.58e-06	1.24893e-05
VE 959A	7	25697429	25697878	VE 959	-0.119	1.61e-06	1.26898e-05
VE 311E	2	105518098	105518562	VE 311	-0.173	1.66e-06	1.30275e-05
VE 1577D	13	72334519	72334988	VE 1577	-0.188	1.68e-06	1.31468e-05
VE 730D	5	158342041	158342590	VE 730	-0.214	1.69e-06	1.32061e-05
VE 504A	3	193679099	193679603	VE 504	-0.171	1.7e-06	1.32653e-05
VE 1063B	7	127175669	127176133	VE 1063	-0.117	1.84e-06	1.43169e-05
VE 1219C	9	84265757	84266306	VE 1219	-0.061	1.91e-06	1.47566e-05
VE 336C	2	157551658	157552172	VE 336	-0.083	1.96e-06	1.51003e-05
VE 1132D	8	106334542	106334991	VE 1132	-0.155	2.1e-06	1.61108e-05
VE 1133B	8	106334542	106334991	VE 1133	-0.155	2.1e-06	1.61108e-05
VE 1134B	8	106334542	106334991	VE 1134	-0.155	2.1e-06	1.61108e-05
VE 331C	2	151184449	151184903	VE 331	0.276	2.2e-06	1.67604e-05
VE 332A	2	151184449	151184903	VE 332	0.276	2.2e-06	1.67604e-05
VE 1683B	14	80096066	80096580	VE 1683	-0.174	2.2e-06	1.67604e-05
VE 344A	2	164575333	164575852	VE 344	-0.158	2.22e-06	1.68658e-05
VE 1755B	16	52470506	52470965	VE 1755	-0.168	2.28e-06	1.72976e-05
VE 1610C	14	29685530	29686004	VE 1610	-0.176	2.36e-06	1.78058e-05
VE 1701A	15	38159506	38159965	VE 1701	0.251	2.39e-06	1.79825e-05
VE 597C	5	2206613	2207062	VE 597	0.152	2.42e-06	1.81334e-05
VE 1793A	17	32077791	32078265	VE 1793	0.099	2.46e-06	1.84079e-05
VE 1250A	9	118228164	118228613	VE 1250	-0.116	2.47e-06	1.84575e-05
VE 1874B	18	45087693	45088142	VE 1874	0.11	2.66e-06	1.96624e-05
VE 1711A	15	94525183	94525672	VE 1711	-0.134	2.69e-06	1.98306e-05
VE 1712A	15	94525183	94525672	VE 1712	-0.134	2.69e-06	1.98306e-05
VE 143B	1	198265280	198265829	VE 143	-0.169	2.75e-06	2.02184e-05
VE 264B	2	104354674	104355208	VE 264	-0.126	2.8e-06	2.05308e-05
VE 265A	2	104354674	104355208	VE 265	-0.126	2.8e-06	2.05308e-05
VE 266A	2	104354674	104355208	VE 266	-0.126	2.8e-06	2.05308e-05
VE 150B	1	212706005	212706524	VE 150	-0.237	2.85e-06	2.08695e-05
VE 151A	1	212706005	212706524	VE 151	-0.237	2.85e-06	2.08695e-05
VE 152A	1	212706005	212706524	VE 152	-0.237	2.85e-06	2.08695e-05
VE 219B	2	60499464	60500013	VE 219	-0.157	2.93e-06	2.1398e-05
VE 220A	2	60499464	60500013	VE 220	-0.157	2.93e-06	2.1398e-05
VE 221A	2	60499464	60500013	VE 221	-0.157	2.93e-06	2.1398e-05
VE 222A	2	60499464	60500013	VE 222	-0.157	2.93e-06	2.1398e-05
VE 242C	2	67282350	67282799	VE 242	0.234	2.97e-06	2.16324e-05
VE 243A	2	67282350	67282799	VE 243	0.234	2.97e-06	2.16324e-05
VE 215A	2	60498054	60498523	VE 215	-0.114	2.97e-06	2.16324e-05
VE 700B	5	107302410	107302859	VE 700	-0.188	2.99e-06	2.17202e-05
VE 701B	5	107302410	107302859	VE 701	-0.188	2.99e-06	2.17202e-05
VE 702A	5	107302410	107302859	VE 702	-0.188	2.99e-06	2.17202e-05
VE 1747B	16	52468797	52469251	VE 1747	-0.184	3.07e-06	2.22718e-05
VE 1748B	16	52468797	52469251	VE 1748	-0.184	3.07e-06	2.22718e-05
VE 1749A	16	52468797	52469251	VE 1749	-0.184	3.07e-06	2.22718e-05
VE 1750A	16	52468797	52469251	VE 1750	-0.184	3.07e-06	2.22718e-05
VE 1751A	16	52468797	52469251	VE 1751	-0.184	3.07e-06	2.22718e-05
VE 1999A	22	20777294	20777743	VE 1999	0.29	3.1e-06	2.24299e-05
VE 1483D	12	17313561	17314025	VE 1483	-0.276	3.22e-06	2.31147e-05
VE 840A	6	98461864	98462353	VE 840	-0.101	3.3e-06	2.3627e-05
VE 286B	2	105044559	105045008	VE 286	-0.283	3.42e-06	2.44222e-05
VE 287A	2	105044559	105045008	VE 287	-0.283	3.42e-06	2.44222e-05
VE 1117A	8	80876602	80877051	VE 1117	-0.102	3.48e-06	2.47537e-05
VE 990C	7	69732738	69733272	VE 990	-0.124	3.54e-06	2.50826e-05
VE 338C	2	157861801	157862320	VE 338	-0.174	3.64e-06	2.57245e-05
VE 93B	1	88927094	88927643	VE 93	0.109	3.66e-06	2.58325e-05
VE 1766A	16	55424450	55424934	VE 1766	-0.17	3.69e-06	2.60107e-05
VE 1767A	16	55424450	55424934	VE 1767	-0.17	3.69e-06	2.60107e-05
VE 1035A	7	114299600	114300124	VE 1035	-0.187	3.71e-06	2.6118e-05
VE 1695B	15	37241231	37241775	VE 1695	-0.106	4e-06	2.80513e-05
VE 1599B	14	22172212	22172736	VE 1599	-0.259	4.01e-06	2.80854e-05
VE 1600A	14	22172212	22172736	VE 1600	-0.259	4.01e-06	2.80854e-05
VE 1601A	14	22172212	22172736	VE 1601	-0.259	4.01e-06	2.80854e-05
VE 1170E	9	17323962	17324451	VE 1170	0.105	4.11e-06	2.87123e-05
VE 1171A	9	17323962	17324451	VE 1171	0.105	4.11e-06	2.87123e-05
VE 983A	7	69596904	69597448	VE 983	-0.167	4.11e-06	2.87123e-05
VE 984A	7	69596904	69597448	VE 984	-0.167	4.11e-06	2.87123e-05
VE 1274E	9	129200287	129200791	VE 1274	-0.119	4.17e-06	2.90202e-05
VE 356D	2	174989972	174990476	VE 356	-0.258	4.2e-06	2.91548e-05
VE 1780B	16	72982031	72982480	VE 1780	0.155	4.27e-06	2.95283e-05
VE 1781A	16	72982031	72982480	VE 1781	0.155	4.27e-06	2.95283e-05
VE 1280A	9	139464357	139464806	VE 1280	-0.292	4.29e-06	2.96292e-05
VE 1700D	15	37654074	37654588	VE 1700	-0.132	4.58e-06	3.14336e-05
VE 422A	3	71573489	71574023	VE 422	0.242	4.6e-06	3.15313e-05
VE 1909F	19	30842474	30842963	VE 1909	0.158	4.7e-06	3.20961e-05
VE 1175B	9	81011087	81011631	VE 1175	-0.118	4.79e-06	3.26293e-05
VE 1176B	9	81011087	81011631	VE 1176	-0.118	4.79e-06	3.26293e-05
VE 1031C	7	113794025	113794474	VE 1031	-0.187	4.86e-06	3.30239e-05
VE 1822C	18	22745754	22746273	VE 1822	-0.194	4.94e-06	3.35258e-05
VE 1823A	18	22745754	22746273	VE 1823	-0.194	4.94e-06	3.35258e-05
VE 212B	2	59746619	59747153	VE 212	-0.104	4.98e-06	3.37554e-05
VE 95B	1	97610809	97611258	VE 95	0.108	5.08e-06	3.43481e-05
VE 674A	5	92634578	92635087	VE 674	-0.167	5.08e-06	3.43481e-05
VE 675A	5	92634578	92635087	VE 675	-0.167	5.08e-06	3.43481e-05
VE 1197D	9	82011318	82011802	VE 1197	-0.279	5.43e-06	3.65339e-05
VE 1763A	16	54650528	54651077	VE 1763	0.121	5.44e-06	3.65563e-05
VE 404A	3	62405694	62406143	VE 404	-0.078	5.71e-06	3.8183e-05
VE 405A	3	62405694	62406143	VE 405	-0.078	5.71e-06	3.8183e-05
VE 1650A	14	57320534	57321018	VE 1650	-0.169	5.82e-06	3.88237e-05
VE 1638B	14	36814661	36815210	VE 1638	-0.152	5.91e-06	3.9376e-05
VE 568A	4	124383255	124383704	VE 568	-0.086	5.93e-06	3.94612e-05
VE 919B	7	10684580	10685044	VE 919	0.108	6.02e-06	4.00114e-05
VE 1520B	12	114102142	114102691	VE 1520	0.123	6.12e-06	4.06267e-05
VE 444B	3	114937310	114937839	VE 444	0.157	6.26e-06	4.12557e-05
VE 1960B	21	28326599	28327048	VE 1960	-0.203	6.29e-06	4.13537e-05
VE 1961A	21	28326599	28327048	VE 1961	-0.203	6.29e-06	4.13537e-05
VE 187D	2	5550717	5551246	VE 187	0.087	6.48e-06	4.22474e-05
VE 188A	2	5550717	5551246	VE 188	0.087	6.48e-06	4.22474e-05
VE 189A	2	5550717	5551246	VE 189	0.087	6.48e-06	4.22474e-05
VE 918A	7	9271294	9271778	VE 918	-0.133	6.68e-06	4.34478e-05
VE 449C	3	137048211	137048735	VE 449	0.133	7.15e-06	4.63395e-05
VE 1555G	13	36074926	36075455	VE 1555	-0.181	7.29e-06	4.71909e-05
VE 1556B	13	36074926	36075455	VE 1556	-0.181	7.29e-06	4.71909e-05
VE 579A	4	126439784	126440233	VE 579	-0.203	7.35e-06	4.74669e-05
VE 580A	4	126439784	126440233	VE 580	-0.203	7.35e-06	4.74669e-05
VE 1477C	12	16941393	16941862	VE 1477	0.181	7.6e-06	4.86364e-05
VE 941C	7	22092200	22092699	VE 941	0.086	7.62e-06	4.86364e-05
VE 763A	6	19719290	19719819	VE 763	-0.198	7.61e-06	4.86364e-05
VE 764A	6	19719290	19719819	VE 764	-0.198	7.61e-06	4.86364e-05
VE 765A	6	19719290	19719819	VE 765	-0.198	7.61e-06	4.86364e-05
VE 345A	2	164843749	164844228	VE 345	0.272	7.8e-06	4.9554e-05
VE 605B	5	30995083	30995632	VE 605	-0.141	8.05e-06	5.10829e-05
VE 483B	3	158086647	158087131	VE 483	0.159	8.08e-06	5.12139e-05
VE 484A	3	158086647	158087131	VE 484	0.159	8.08e-06	5.12139e-05
VE 1167D	9	13751027	13751496	VE 1167	-0.149	8.13e-06	5.13523e-05
VE 549B	4	95590864	95591328	VE 549	-0.187	8.13e-06	5.13523e-05
VE 550B	4	95590864	95591328	VE 550	-0.187	8.13e-06	5.13523e-05
VE 551A	4	95590864	95591328	VE 551	-0.187	8.13e-06	5.13523e-05
VE 131B	1	164805993	164806497	VE 131	0.269	8.14e-06	5.13562e-05
VE 132A	1	164805993	164806497	VE 132	0.269	8.14e-06	5.13562e-05
VE 1924A	20	30192005	30192454	VE 1924	1.909	8.32e-06	5.2371e-05
VE 870A	6	112822405	112822864	VE 870	-0.114	8.73e-06	5.47e-05
VE 871A	6	112822405	112822864	VE 871	-0.114	8.73e-06	5.47e-05
VE 872A	6	112822405	112822864	VE 872	-0.114	8.73e-06	5.47e-05
VE 873A	6	112822405	112822864	VE 873	-0.114	8.73e-06	5.47e-05
VE 670C	5	92614665	92615164	VE 670	-0.078	8.94e-06	5.58878e-05
VE 671A	5	92614665	92615164	VE 671	-0.078	8.94e-06	5.58878e-05
VE 416B	3	71154117	71154566	VE 416	0.132	9.21e-06	5.73789e-05
VE 277E	2	104669415	104669874	VE 277	-0.131	9.2e-06	5.73789e-05
VE 278A	2	104669415	104669874	VE 278	-0.131	9.2e-06	5.73789e-05
VE 279A	2	104669415	104669874	VE 279	-0.131	9.2e-06	5.73789e-05
VE 972B	7	35458816	35459345	VE 972	0.171	9.32e-06	5.79323e-05
VE 1902D	18	76482770	76483279	VE 1902	-0.075	9.31e-06	5.79323e-05
VE 1903A	18	76482770	76483279	VE 1903	-0.075	9.31e-06	5.79323e-05
VE 356C	2	174989501	174990025	VE 356	-0.182	9.45e-06	5.86071e-05
VE 1077B	7	155264505	155265004	VE 1077	0.173	9.67e-06	5.96335e-05
VE 1078A	7	155264505	155265004	VE 1078	0.173	9.67e-06	5.96335e-05
VE 529A	4	56923054	56923553	VE 529	-0.125	1e-05	6.13229e-05
VE 530A	4	56923054	56923553	VE 530	-0.125	1e-05	6.13229e-05
VE 1846D	18	34720374	34720878	VE 1846	-0.217	1e-05	6.13229e-05
VE 1847A	18	34720374	34720878	VE 1847	-0.217	1e-05	6.13229e-05
VE 283D	2	105033491	105033980	VE 283	0.201	1.04e-05	6.31387e-05
VE 437A	3	112816032	112816481	VE 437	-0.204	1.04e-05	6.31387e-05
VE 438A	3	112816032	112816481	VE 438	-0.204	1.04e-05	6.31387e-05
VE 1290A	10	35973175	35973699	VE 1290	-0.185	1.12e-05	6.76203e-05
VE 1727B	16	49735561	49736015	VE 1727	-0.103	1.14e-05	6.86762e-05
VE 602C	5	3512518	3513037	VE 602	-0.135	1.15e-05	6.91264e-05
VE 1179C	9	81012417	81012946	VE 1179	0.128	1.17e-05	7.00975e-05
VE 1692E	15	36820547	36821016	VE 1692	-0.123	1.22e-05	7.28537e-05
VE 1693B	15	36820547	36821016	VE 1693	-0.123	1.22e-05	7.28537e-05
VE 1647D	14	36934216	36934700	VE 1647	-0.197	1.25e-05	7.43207e-05
VE 838D	6	98075309	98075853	VE 838	0.231	1.31e-05	7.68852e-05
VE 839A	6	98115961	98116505	VE 839	0.125	1.31e-05	7.68852e-05
VE 1629C	14	29860828	29861297	VE 1629	-0.085	1.31e-05	7.68852e-05
VE 1870B	18	43169347	43169881	VE 1870	-0.3	1.31e-05	7.68852e-05
VE 300B	2	105465283	105465832	VE 300	-0.201	1.32e-05	7.73062e-05
VE 301A	2	105465283	105465832	VE 301	-0.201	1.32e-05	7.73062e-05
VE 302A	2	105465283	105465832	VE 302	-0.201	1.32e-05	7.73062e-05
VE 303A	2	105465283	105465832	VE 303	-0.201	1.32e-05	7.73062e-05
VE 1838C	18	23433476	23433925	VE 1838	-0.125	1.34e-05	7.82263e-05
VE 1574B	13	72301098	72301547	VE 1574	0.122	1.36e-05	7.88887e-05
VE 975B	7	42191949	42192493	VE 975	0.121	1.36e-05	7.88887e-05
VE 2034A	X	25400139	25400633	VE 2034	-0.165	1.4e-05	8.1037e-05
VE 2035A	X	25400139	25400633	VE 2035	-0.165	1.4e-05	8.1037e-05
VE 584B	4	145277702	145278161	VE 584	0.182	1.43e-05	8.2686e-05
VE 668A	5	92312804	92313338	VE 668	-0.136	1.46e-05	8.43316e-05
VE 669A	5	92312804	92313338	VE 669	-0.136	1.46e-05	8.43316e-05
VE 938A	7	21084222	21084671	VE 938	-0.098	1.51e-05	8.69442e-05
VE 967B	7	26728959	26729478	VE 967	-0.115	1.53e-05	8.80032e-05
VE 451B	3	137186311	137186860	VE 451	-0.264	1.56e-05	8.92594e-05
VE 1045C	7	115452660	115453114	VE 1045	-0.072	1.57e-05	8.95506e-05
VE 1694C	15	36965516	36966040	VE 1694	-0.137	1.57e-05	8.95506e-05
VE 1211C	9	82682093	82682642	VE 1211	-0.204	1.6e-05	9.10718e-05
VE 2043A	X	123350739	123351273	VE 2043	0.2	1.62e-05	9.21143e-05
VE 2044A	X	123350739	123351273	VE 2044	0.2	1.62e-05	9.21143e-05
VE 203A	2	59304939	59305458	VE 203	-0.125	1.64e-05	9.31547e-05
VE 1570B	13	68429412	68429881	VE 1570	-0.122	1.68e-05	9.50321e-05
VE 2036B	X	25401171	25401720	VE 2036	-0.163	1.71e-05	9.65294e-05
VE 1401B	11	19195033	19195482	VE 1401	-0.12	1.72e-05	9.69938e-05
VE 1402A	11	19195033	19195482	VE 1402	-0.12	1.72e-05	9.69938e-05
VE 849B	6	98902375	98902894	VE 849	-0.272	1.73e-05	9.7357e-05
VE 1864A	18	42325739	42326188	VE 1864	-0.086	1.79e-05	0.000100527
VE 1883C	18	52700811	52701350	VE 1883	-0.147	1.8e-05	0.000100881
VE 1027D	7	95876364	95876823	VE 1027	0.339	1.81e-05	0.000101338
VE 1867A	18	43168464	43168938	VE 1867	0.223	1.85e-05	0.00010326
VE 1868A	18	43168464	43168938	VE 1868	0.223	1.85e-05	0.00010326
VE 861B	6	111873098	111873607	VE 861	-0.114	1.86e-05	0.000103607
VE 94C	1	91306250	91306794	VE 94	-0.151	1.88e-05	0.000104614
VE 158A	1	213499388	213499862	VE 158	0.091	1.96e-05	0.000108734
VE 387C	3	28034747	28035201	VE 387	-0.106	1.98e-05	0.000109621
VE 896B	6	140211003	140211497	VE 896	0.25	1.99e-05	0.000109953
VE 897A	6	140211003	140211497	VE 897	0.25	1.99e-05	0.000109953
VE 898A	6	140211003	140211497	VE 898	0.25	1.99e-05	0.000109953
VE 849D	6	98903173	98903657	VE 849	-0.13	2e-05	0.000110394
VE 778B	6	20868550	20869024	VE 778	-0.117	2.02e-05	0.000111385
VE 1091C	8	28371548	28372067	VE 1091	-0.103	2.04e-05	0.000112149
VE 1092A	8	28371548	28372067	VE 1092	-0.103	2.04e-05	0.000112149
VE 1534C	13	28396663	28397187	VE 1534	-0.236	2.04e-05	0.000112149
VE 1549B	13	35772637	35773156	VE 1549	-0.18	2.05e-05	0.000112585
VE 1031B	7	113793872	113794416	VE 1031	-0.189	2.09e-05	0.000114552
VE 1661A	14	57431339	57431788	VE 1661	-0.234	2.11e-05	0.000115302
VE 1170B	9	17323060	17323534	VE 1170	-0.107	2.12e-05	0.000115733
VE 1709C	15	57426620	57427129	VE 1709	-0.103	2.14e-05	0.00011636
VE 1601B	14	22172658	22173107	VE 1601	-0.211	2.16e-05	0.000117098
VE 1602A	14	22172658	22173107	VE 1602	-0.211	2.16e-05	0.000117098
VE 1603A	14	22172658	22173107	VE 1603	-0.211	2.16e-05	0.000117098
VE 1571C	13	71358593	71359097	VE 1571	-0.169	2.2e-05	0.000119031
VE 1352C	10	124829018	124829467	VE 1352	0.153	2.27e-05	0.000122455
VE 938D	7	21085159	21085623	VE 938	-0.1	2.3e-05	0.000123951
VE 1767B	16	55424799	55425348	VE 1767	-0.124	2.31e-05	0.000124367
VE 1103C	8	59942099	59942563	VE 1103	0.146	2.36e-05	0.000126685
VE 1284B	10	11722399	11722903	VE 1284	-0.099	2.38e-05	0.000127508
VE 1285B	10	11722399	11722903	VE 1285	-0.099	2.38e-05	0.000127508
VE 1286A	10	11722399	11722903	VE 1286	-0.099	2.38e-05	0.000127508
VE 449D	3	137048600	137049124	VE 449	-0.123	2.4e-05	0.000128203
VE 272A	2	104578995	104579444	VE 272	0.105	2.41e-05	0.000128612
VE 273A	2	104578995	104579444	VE 273	0.105	2.41e-05	0.000128612
VE 479B	3	157882584	157883093	VE 479	-0.146	2.42e-05	0.000129019
VE 849A	6	98901992	98902506	VE 849	-0.293	2.46e-05	0.000131024
VE 1255D	9	126538717	126539236	VE 1255	-0.127	2.47e-05	0.000131301
VE 251B	2	103793687	103794136	VE 251	0.208	2.52e-05	0.000133699
VE 930C	7	20998429	20998878	VE 930	-0.171	2.54e-05	0.00013463
VE 931A	7	20998429	20998878	VE 931	-0.171	2.54e-05	0.00013463
VE 283E	2	105033862	105034376	VE 283	0.16	2.59e-05	0.000136882
VE 284A	2	105033862	105034376	VE 284	0.16	2.59e-05	0.000136882
VE 48B	1	39249027	39249476	VE 48	0.272	2.61e-05	0.000137673
VE 49B	1	39249027	39249476	VE 49	0.272	2.61e-05	0.000137673
VE 449E	3	137048824	137049373	VE 449	-0.243	2.61e-05	0.000137673
VE 861D	6	111873952	111874411	VE 861	-0.145	2.64e-05	0.00013872
VE 862A	6	111873952	111874411	VE 862	-0.145	2.64e-05	0.00013872
VE 863A	6	111873952	111874411	VE 863	-0.145	2.64e-05	0.00013872
VE 864A	6	111873952	111874411	VE 864	-0.145	2.64e-05	0.00013872
VE 1848A	18	35063438	35063972	VE 1848	-0.171	2.64e-05	0.00013872
VE 1146A	9	159638	160187	VE 1146	-0.251	2.67e-05	0.000140028
VE 1147A	9	159638	160187	VE 1147	-0.251	2.67e-05	0.000140028
VE 1623B	14	29745461	29746005	VE 1623	-0.304	2.7e-05	0.00014133
VE 1624B	14	29745461	29746005	VE 1624	-0.304	2.7e-05	0.00014133
VE 1506A	12	103408570	103409019	VE 1506	-0.089	2.77e-05	0.000144167
VE 816A	6	84762262	84762711	VE 816	-0.139	2.83e-05	0.000146731
VE 500A	3	193677476	193677925	VE 500	-0.192	2.84e-05	0.00014711
VE 146A	1	212704674	212705123	VE 146	-0.129	2.87e-05	0.000148523
VE 147A	1	212704674	212705123	VE 147	-0.129	2.87e-05	0.000148523
VE 1035E	7	114301140	114301659	VE 1035	-0.212	2.88e-05	0.0001489
VE 666B	5	92141998	92142537	VE 666	-0.107	2.89e-05	0.000149276
VE 1502B	12	103406147	103406696	VE 1502	0.194	2.9e-05	0.000149369
VE 555A	4	109254330	109254844	VE 555	-0.15	2.91e-05	0.000149602
VE 1056B	7	121970334	121970808	VE 1056	0.156	2.94e-05	0.000150297
VE 1057A	7	121970334	121970808	VE 1057	0.156	2.94e-05	0.000150297
VE 1058A	7	121970334	121970808	VE 1058	0.156	2.94e-05	0.000150297
VE 1497B	12	97469499	97470003	VE 1497	0.06	3.04e-05	0.000154687
VE 1038C	7	114328672	114329211	VE 1038	0.176	3.14e-05	0.000158888
VE 778D	6	20869290	20869804	VE 778	0.138	3.15e-05	0.000159247
VE 779A	6	20869290	20869804	VE 779	0.138	3.15e-05	0.000159247
VE 778C	6	20868931	20869395	VE 778	-0.138	3.18e-05	0.000160467
VE 1598A	14	22171752	22172291	VE 1598	-0.155	3.2e-05	0.00016103
VE 1599A	14	22171752	22172291	VE 1599	-0.155	3.2e-05	0.00016103
VE 608B	5	50391265	50391809	VE 608	-0.125	3.23e-05	0.000162093
VE 1712C	15	94525990	94526514	VE 1712	-0.177	3.39e-05	0.000169345
VE 1713B	15	94525990	94526514	VE 1713	-0.177	3.39e-05	0.000169345
VE 36B	1	38712532	38712981	VE 36	0.329	3.54e-05	0.000176355
VE 180A	2	3269057	3269506	VE 180	0.165	3.56e-05	0.000177029
VE 181A	2	3269057	3269506	VE 181	0.165	3.56e-05	0.000177029
VE 1814B	18	22617282	22617746	VE 1814	-0.449	3.56e-05	0.000177029
VE 259B	2	104018795	104019249	VE 259	-0.125	3.59e-05	0.000178359
VE 476B	3	157779731	157780190	VE 476	0.11	3.63e-05	0.000180019
VE 1141B	8	106604318	106604827	VE 1141	-0.119	3.89e-05	0.000191524
VE 511C	4	14269575	14270124	VE 511	-0.193	3.89e-05	0.000191524
VE 398A	3	37808600	37809049	VE 398	0.102	3.94e-05	0.000193463
VE 399A	3	37808600	37809049	VE 399	0.102	3.94e-05	0.000193463
VE 1268B	9	128870011	128870520	VE 1268	-0.134	4.05e-05	0.000198686
VE 757C	6	9096312	9096836	VE 757	-0.095	4.1e-05	0.00020042
VE 758A	6	9096312	9096836	VE 758	-0.095	4.1e-05	0.00020042
VE 759A	6	9096312	9096836	VE 759	-0.095	4.1e-05	0.00020042
VE 63B	1	51166524	51167048	VE 63	-0.127	4.24e-05	0.000206158
VE 64A	1	51166524	51167048	VE 64	-0.127	4.24e-05	0.000206158
VE 1866B	18	42943082	42943536	VE 1866	-0.11	4.49e-05	0.000216772
VE 154A	1	213498223	213498707	VE 154	1.368	4.5e-05	0.000216872
VE 1943A	20	37876771	37877225	VE 1943	-0.149	4.5e-05	0.000216872
VE 1684A	14	80096894	80097343	VE 1684	-0.256	4.53e-05	0.000218126
VE 2040A	X	81789088	81789537	VE 2040	0.146	4.62e-05	0.000222069
VE 2041A	X	81789088	81789537	VE 2041	0.146	4.62e-05	0.000222069
VE 1510B	12	103571621	103572165	VE 1510	-0.147	4.68e-05	0.000224755
VE 242B	2	67281972	67282421	VE 242	0.134	4.77e-05	0.000227678
VE 767C	6	19721547	19722081	VE 767	-0.135	4.75e-05	0.000227678
VE 338A	2	157860979	157861508	VE 338	-0.207	4.77e-05	0.000227678
VE 1294D	10	37055863	37056377	VE 1294	-0.081	4.79e-05	0.000228313
VE 328E	2	147173444	147173908	VE 328	-0.204	4.84e-05	0.000229816
VE 163A	1	218207444	218207988	VE 163	-0.1	4.89e-05	0.000231788
VE 164A	1	218207444	218207988	VE 164	-0.1	4.89e-05	0.000231788
VE 232B	2	63194155	63194654	VE 232	-0.168	5.01e-05	0.000236655
VE 855B	6	100904466	100904915	VE 855	0.136	5.16e-05	0.000242693
VE 607B	5	30995997	30996536	VE 607	-0.15	5.28e-05	0.000247911
VE 1391A	11	15587166	15587715	VE 1391	-0.257	5.32e-05	0.000249147
VE 1170D	9	17323742	17324216	VE 1170	-0.228	5.37e-05	0.000251059
VE 655B	5	91928281	91928780	VE 655	-0.113	5.5e-05	0.000256043
VE 656A	5	91928281	91928780	VE 656	-0.113	5.5e-05	0.000256043
VE 975C	7	42192382	42192831	VE 975	0.1	5.53e-05	0.000257002
VE 1167C	9	13750816	13751310	VE 1167	-0.133	5.75e-05	0.000266096
VE 1633C	14	30742776	30743265	VE 1633	-0.143	5.87e-05	0.000270961
VE 1895B	18	75570066	75570550	VE 1895	-0.105	5.94e-05	0.000272811
VE 1534B	13	28396253	28396732	VE 1534	-0.145	5.93e-05	0.000272811
VE 469B	3	147802838	147803332	VE 469	0.119	6.03e-05	0.00027648
VE 1410C	11	31623450	31623899	VE 1410	-0.149	6.16e-05	0.000281968
VE 670A	5	92613815	92614309	VE 670	-0.139	6.31e-05	0.000287871
VE 512B	4	42150400	42150884	VE 512	0.204	6.32e-05	0.000288087
VE 92B	1	88065314	88065773	VE 92	-0.207	6.38e-05	0.00029058
VE 418A	3	71277527	71278031	VE 418	-0.236	6.56e-05	0.000297292
VE 1993A	22	18270275	18270724	VE 1993	0.26	6.61e-05	0.000298569
VE 1994A	22	18270275	18270724	VE 1994	0.26	6.61e-05	0.000298569
VE 1477A	12	16940686	16941165	VE 1477	-0.157	6.63e-05	0.000298732
VE 1477E	12	16942032	16942541	VE 1477	-0.163	6.63e-05	0.000298732
VE 1778B	16	72981501	72981950	VE 1778	0.188	6.68e-05	0.000300737
VE 1779B	16	72981501	72981950	VE 1779	0.188	6.68e-05	0.000300737
VE 1156A	9	2241140	2241689	VE 1156	0.14	6.7e-05	0.000301142
VE 1157A	9	2241140	2241689	VE 1157	0.14	6.7e-05	0.000301142
VE 1158A	9	2241140	2241689	VE 1158	0.14	6.7e-05	0.000301142
VE 991A	7	69733517	69733966	VE 991	-0.149	6.78e-05	0.000304488
VE 992A	7	69733517	69733966	VE 992	-0.149	6.78e-05	0.000304488
VE 852D	6	99090428	99090892	VE 852	-0.256	6.87e-05	0.000308024
VE 1167B	9	13750408	13750917	VE 1167	-0.155	6.91e-05	0.000309563
VE 1610B	14	29685146	29685615	VE 1610	-0.089	6.97e-05	0.000311741
VE 669D	5	92314408	92314947	VE 669	-0.092	6.98e-05	0.000311933
VE 651E	5	91443642	91444136	VE 651	-0.246	7.1e-05	0.000316778
VE 1610A	14	29684789	29685258	VE 1610	-0.101	7.14e-05	0.000318303
VE 1033B	7	114142660	114143114	VE 1033	-0.289	7.26e-05	0.000323389
VE 402B	3	62350974	62351513	VE 402	-0.217	7.32e-05	0.000325532
VE 1168B	9	16710886	16711340	VE 1168	-0.194	7.36e-05	0.000327045
VE 1323B	10	78390642	78391101	VE 1323	-0.07	7.55e-05	0.000334943
VE 230D	2	60856166	60856660	VE 230	0.11	7.59e-05	0.000336445
VE 231A	2	60856166	60856660	VE 231	0.11	7.59e-05	0.000336445
VE 1802A	18	19339411	19339860	VE 1802	0.273	7.66e-05	0.000338998
VE 1803A	18	19339411	19339860	VE 1803	0.273	7.66e-05	0.000338998
VE 2036D	X	25401930	25402379	VE 2036	-0.109	7.82e-05	0.000345241
VE 2037A	X	25401930	25402379	VE 2037	-0.109	7.82e-05	0.000345241
VE 2038A	X	25401930	25402379	VE 2038	-0.109	7.82e-05	0.000345241
VE 1278A	9	139463738	139464187	VE 1278	-0.252	8.06e-05	0.000354977
VE 1279A	9	139463738	139464187	VE 1279	-0.252	8.06e-05	0.000354977
VE 1088B	8	27752631	27753080	VE 1088	-0.138	8.09e-05	0.000356012
VE 917B	7	5676135	5676609	VE 917	-0.134	8.29e-05	0.000363935
VE 1314B	10	77794994	77795513	VE 1314	0.078	8.4e-05	0.000368173
VE 1315B	10	77794994	77795513	VE 1315	0.078	8.4e-05	0.000368173
VE 693A	5	107300131	107300620	VE 693	-0.11	8.41e-05	0.000368316
VE 351C	2	172821053	172821567	VE 351	-0.106	8.55e-05	0.000374148
VE 462B	3	147564806	147565260	VE 462	0.198	9e-05	0.000392584
VE 1769B	16	61058421	61058915	VE 1769	-0.122	9e-05	0.000392584
VE 1144B	8	129988053	129988592	VE 1144	-0.096	9.18e-05	0.000399798
VE 1145A	8	129988053	129988592	VE 1145	-0.096	9.18e-05	0.000399798
VE 985C	7	69703240	69703754	VE 985	-0.118	9.27e-05	0.000403396
VE 1694D	15	36965935	36966409	VE 1694	-0.11	9.44e-05	0.000409816
VE 94D	1	91306760	91307209	VE 94	0.375	9.55e-05	0.000413606
VE 619A	5	55896944	55897493	VE 619	-0.088	9.69e-05	0.000418345
VE 620A	5	55896944	55897493	VE 620	-0.088	9.69e-05	0.000418345
VE 621A	5	55896944	55897493	VE 621	-0.088	9.69e-05	0.000418345
VE 622A	5	55896944	55897493	VE 622	-0.088	9.69e-05	0.000418345
VE 1650C	14	57321273	57321802	VE 1650	-0.09	9.69e-05	0.000418345
VE 1651A	14	57321273	57321802	VE 1651	-0.09	9.69e-05	0.000418345
VE 1652A	14	57321273	57321802	VE 1652	-0.09	9.69e-05	0.000418345
VE 1653A	14	57321273	57321802	VE 1653	-0.09	9.69e-05	0.000418345
VE 599C	5	3182867	3183321	VE 599	-0.119	9.78e-05	0.000421233
VE 1297A	10	43581901	43582355	VE 1297	0.344	9.97e-05	0.000428741
VE 422C	3	71574235	71574759	VE 422	-0.135	0.000101	0.00043297
VE 1710B	15	67199346	67199835	VE 1710	0.074	0.000102	0.000436231
VE 955A	7	25695879	25696348	VE 955	-0.11	0.000102	0.000436231
VE 986A	7	69731883	69732382	VE 986	-0.081	0.000103	0.000440164
VE 987A	7	69731883	69732382	VE 987	-0.081	0.000103	0.000440164
VE 988A	7	69731883	69732382	VE 988	-0.081	0.000103	0.000440164
VE 989A	7	69731883	69732382	VE 989	-0.081	0.000103	0.000440164
VE 990A	7	69731883	69732382	VE 990	-0.081	0.000103	0.000440164
VE 923C	7	18886627	18887176	VE 923	-0.082	0.000104	0.000443398
VE 1549C	13	35773060	35773574	VE 1549	-0.237	0.000106	0.000450521
VE 1550A	13	35773060	35773574	VE 1550	-0.237	0.000106	0.000450521
VE 61A	1	51034677	51035181	VE 61	-0.205	0.000108	0.000457953
VE 1219B	9	84265309	84265848	VE 1219	-0.259	0.000108	0.000457953
VE 1408B	11	31502572	31503036	VE 1408	0.127	0.000109	0.000461478
VE 640C	5	87169017	87169561	VE 640	-0.069	0.000109	0.000461478
VE 1738D	16	51492909	51493408	VE 1738	0.177	0.000112	0.000471262
VE 1783B	16	73363169	73363643	VE 1783	0.133	0.000112	0.000471262
VE 2056A	X	150407780	150408264	VE 2056	-0.118	0.000113	0.000474739
VE 2057A	X	150407780	150408264	VE 2057	-0.118	0.000113	0.000474739
VE 705B	5	124332511	124333055	VE 705	-0.145	0.000114	0.000477839
VE 706A	5	124332511	124333055	VE 706	-0.145	0.000114	0.000477839
VE 1174A	9	81010852	81011316	VE 1174	0.146	0.000118	0.000493471
VE 1175A	9	81010852	81011316	VE 1175	0.146	0.000118	0.000493471
VE 1176A	9	81010852	81011316	VE 1176	0.146	0.000118	0.000493471
VE 1710C	15	67199568	67200017	VE 1710	0.064	0.000118	0.000493471
VE 784A	6	22149297	22149766	VE 784	0.124	0.00012	0.000500305
VE 598A	5	2208116	2208565	VE 598	0.189	0.000122	0.000507869
VE 840B	6	98462267	98462816	VE 840	-0.124	0.000122	0.000507869
VE 1877B	18	49280199	49280673	VE 1877	-0.139	0.000124	0.00051541
VE 1517A	12	111495625	111496099	VE 1517	0.213	0.000127	0.000525484
VE 1628D	14	29859695	29860189	VE 1628	-0.071	0.000129	0.000532149
VE 2055C	X	139332848	139333352	VE 2055	-0.127	0.00013	0.000535467
VE 17D	1	10798884	10799363	VE 17	0.167	0.000135	0.000554392
VE 18B	1	10798884	10799363	VE 18	0.167	0.000135	0.000554392
VE 1244B	9	100639350	100639809	VE 1244	0.122	0.000136	0.00055808
VE 1245A	9	100639350	100639809	VE 1245	0.122	0.000136	0.00055808
VE 1246A	9	100639350	100639809	VE 1246	0.122	0.000136	0.00055808
VE 1247A	9	100639350	100639809	VE 1247	0.122	0.000136	0.00055808
VE 1098A	8	53166631	53167120	VE 1098	0.077	0.000139	0.000566565
VE 1341B	10	119310240	119310694	VE 1341	-0.113	0.000139	0.000566565
VE 1342A	10	119310240	119310694	VE 1342	-0.113	0.000139	0.000566565
VE 1343A	10	119310240	119310694	VE 1343	-0.113	0.000139	0.000566565
VE 311D	2	105517739	105518248	VE 311	-0.135	0.000139	0.000566565
VE 852C	6	99090093	99090552	VE 852	0.074	0.000141	0.000573435
VE 1683C	14	80096437	80096946	VE 1683	-0.181	0.000142	0.000576644
VE 1944A	20	39334170	39334659	VE 1944	-0.081	0.000143	0.000579415
VE 613C	5	50469211	50469710	VE 613	0.122	0.000144	0.000582604
VE 241B	2	66764784	66765238	VE 241	-0.078	0.000148	0.000598344
VE 240B	2	66764784	66765238	VE 240	-0.078	0.000148	0.000598344
VE 419B	3	71290806	71291260	VE 419	0.12	0.000155	0.000622961
VE 1554A	13	36072938	36073427	VE 1554	-0.107	0.000155	0.000622961
VE 1555A	13	36072938	36073427	VE 1555	-0.107	0.000155	0.000622961
VE 1824A	18	22864619	22865103	VE 1824	0.055	0.000157	0.000629611
VE 1825A	18	22864619	22865103	VE 1825	0.055	0.000157	0.000629611
VE 984B	7	69597323	69597772	VE 984	0.214	0.000159	0.000636233
VE 2021A	X	24915129	24915578	VE 2021	0.671	0.00016	0.000638366
VE 1517B	12	111495926	111496455	VE 1517	-0.112	0.00016	0.000638366
VE 1035C	7	114300492	114300961	VE 1035	0.176	0.000163	0.000649862
VE 818A	6	97544579	97545118	VE 818	-0.074	0.000166	0.000659898
VE 557A	4	109255818	109256267	VE 557	-0.082	0.00017	0.000674819
VE 558A	4	109255818	109256267	VE 558	-0.082	0.00017	0.000674819
VE 559A	4	109255818	109256267	VE 559	-0.082	0.00017	0.000674819
VE 1899C	18	76462371	76462920	VE 1899	0.508	0.000173	0.00068474
VE 1900A	18	76462371	76462920	VE 1900	0.508	0.000173	0.00068474
VE 1901A	18	76462371	76462920	VE 1901	0.508	0.000173	0.00068474
VE 1265B	9	128646100	128646594	VE 1265	-0.158	0.000173	0.00068474
VE 1510A	12	103571244	103571743	VE 1510	-0.093	0.000178	0.000703004
VE 59B	1	44503114	44503593	VE 59	0.104	0.000179	0.000705934
VE 1032C	7	114057564	114058103	VE 1032	-0.083	0.000185	0.000728022
VE 321B	2	145341043	145341592	VE 321	-0.118	0.000187	0.000734835
VE 322A	2	145341043	145341592	VE 322	-0.118	0.000187	0.000734835
VE 323A	2	145341043	145341592	VE 323	-0.118	0.000187	0.000734835
VE 324A	2	145341043	145341592	VE 324	-0.118	0.000187	0.000734835
VE 1714A	15	94526441	94526890	VE 1714	-0.136	0.000191	0.000749476
VE 1715A	15	94526441	94526890	VE 1715	-0.136	0.000191	0.000749476
VE 226A	2	60761383	60761857	VE 226	-0.078	0.000194	0.000759613
VE 1868B	18	43168815	43169264	VE 1868	-0.172	0.000194	0.000759613
VE 1869A	18	43168815	43169264	VE 1869	-0.172	0.000194	0.000759613
VE 922A	7	14379578	14380027	VE 922	0.075	0.000195	0.000761893
VE 316C	2	145188863	145189412	VE 316	-0.143	0.000201	0.000781984
VE 548B	4	95589804	95590308	VE 548	-0.16	0.000206	0.000798031
VE 569A	4	124383610	124384059	VE 569	0.111	0.000207	0.000800771
VE 451A	3	137185881	137186430	VE 451	-0.22	0.00021	0.000810656
VE 2024F	X	24917627	24918086	VE 2024	-0.2	0.000215	0.000827621
VE 602B	5	3512196	3512645	VE 602	0.154	0.000221	0.000846548
VE 2016B	22	46241102	46241551	VE 2016	0.114	0.000224	0.000857439
VE 1594A	13	106015466	106015915	VE 1594	-0.141	0.000227	0.000867102
VE 1595A	13	106015466	106015915	VE 1595	-0.141	0.000227	0.000867102
VE 1848C	18	35064100	35064549	VE 1848	0.094	0.000229	0.000874131
VE 200C	2	45031253	45031702	VE 200	-0.072	0.000231	0.000881151
VE 1305B	10	76178094	76178543	VE 1305	0.281	0.000235	0.000895784
VE 715B	5	124653401	124653885	VE 715	0.109	0.000236	0.000898969
VE 1813C	18	22236831	22237320	VE 1813	-0.14	0.000237	0.00090215
VE 1776A	16	72981189	72981648	VE 1776	0.142	0.000238	0.000905327
VE 1777A	16	72981189	72981648	VE 1777	0.142	0.000238	0.000905327
VE 1778A	16	72981189	72981648	VE 1778	0.142	0.000238	0.000905327
VE 1779A	16	72981189	72981648	VE 1779	0.142	0.000238	0.000905327
VE 996B	7	90754307	90754811	VE 996	-0.113	0.000239	0.000908499
VE 1902B	18	76482013	76482537	VE 1902	-0.129	0.000241	0.000913562
VE 1429A	11	31989139	31989588	VE 1429	-0.193	0.000241	0.000913562
VE 1430A	11	31989139	31989588	VE 1430	-0.193	0.000241	0.000913562
VE 473E	3	157777358	157777867	VE 473	-0.136	0.000245	0.000922333
VE 474A	3	157777358	157777867	VE 474	-0.136	0.000245	0.000922333
VE 1638D	14	36815512	36815991	VE 1638	-0.15	0.00025	0.000936644
VE 1476A	12	16715445	16715899	VE 1476	-0.075	0.000254	0.00094903
VE 1143A	8	106607124	106607573	VE 1143	-0.098	0.000255	0.000952116
VE 784C	6	22150047	22150501	VE 784	0.209	0.000256	0.000953896
VE 1111B	8	77600495	77601024	VE 1111	-0.099	0.000256	0.000953896
VE 1475D	12	16611173	16611712	VE 1475	-0.105	0.000257	0.00095567
VE 319B	2	145339883	145340412	VE 319	-0.13	0.000257	0.00095567
VE 320A	2	145339883	145340412	VE 320	-0.13	0.000257	0.00095567
VE 1709A	15	57425852	57426351	VE 1709	-0.078	0.000258	0.000958736
VE 1708C	15	57425852	57426351	VE 1708	-0.078	0.000258	0.000958736
VE 1311B	10	77726957	77727406	VE 1311	-0.128	0.00026	0.000964858
VE 275A	2	104668052	104668541	VE 275	0.245	0.000263	0.000973349
VE 276A	2	104668052	104668541	VE 276	0.245	0.000263	0.000973349
VE 277A	2	104668052	104668541	VE 277	0.245	0.000263	0.000973349
VE 238A	2	66762657	66763166	VE 238	-0.103	0.000263	0.000973349
VE 1309B	10	76514038	76514517	VE 1309	0.09	0.000272	0.00100326
VE 854B	6	100658139	100658678	VE 854	-0.176	0.000272	0.00100326
VE 33A	1	38559918	38560367	VE 33	0.106	0.000273	0.0010056
VE 1273B	9	129198728	129199227	VE 1273	-0.303	0.000276	0.00101528
VE 1274A	9	129198728	129199227	VE 1274	-0.303	0.000276	0.00101528
VE 189C	2	5551476	5552010	VE 189	-0.08	0.000281	0.00103021
VE 190B	2	5551476	5552010	VE 190	-0.08	0.000281	0.00103021
VE 191A	2	5551476	5552010	VE 191	-0.08	0.000281	0.00103021
VE 1223B	9	84947115	84947569	VE 1223	0.105	0.000287	0.0010508
VE 256A	2	104017378	104017827	VE 256	-0.086	0.000298	0.00108816
VE 257A	2	104017378	104017827	VE 257	-0.086	0.000298	0.00108816
VE 258A	2	104017378	104017827	VE 258	-0.086	0.000298	0.00108816
VE 1899B	18	76461967	76462486	VE 1899	-0.167	0.000301	0.00109765
VE 74A	1	62046648	62047127	VE 74	-0.139	0.000303	0.00110347
VE 75A	1	62046648	62047127	VE 75	-0.139	0.000303	0.00110347
VE 76A	1	62046648	62047127	VE 76	-0.139	0.000303	0.00110347
VE 737A	5	170458660	170459179	VE 737	-0.145	0.000303	0.00110347
VE 1436A	11	65257039	65257488	VE 1436	0.284	0.000306	0.00111291
VE 2032C	X	25019636	25020125	VE 2032	0.18	0.000307	0.00111581
VE 462C	3	147565100	147565559	VE 462	-0.171	0.000311	0.0011281
VE 1620A	14	29743291	29743740	VE 1620	-0.124	0.000314	0.00113747
VE 1621A	14	29743291	29743740	VE 1621	-0.124	0.000314	0.00113747
VE 479E	3	157883700	157884199	VE 479	-0.074	0.00032	0.00115614
VE 480A	3	157883700	157884199	VE 480	-0.074	0.00032	0.00115614
VE 1007B	7	90766237	90766686	VE 1007	-0.08	0.000322	0.00116107
VE 1008A	7	90766237	90766686	VE 1008	-0.08	0.000322	0.00116107
VE 1487C	12	17848829	17849298	VE 1487	-0.181	0.000322	0.00116107
VE 355D	2	174115466	174115935	VE 355	-0.069	0.000323	0.00116391
VE 980B	7	69326091	69326555	VE 980	-0.044	0.000324	0.00116674
VE 981A	7	69326091	69326555	VE 981	-0.044	0.000324	0.00116674
VE 1118E	8	92826219	92826688	VE 1118	-0.082	0.000328	0.00117882
VE 314E	2	144105297	144105806	VE 314	0.052	0.000347	0.00124302
VE 315A	2	144105297	144105806	VE 315	0.052	0.000347	0.00124302
VE 1333B	10	92690378	92690927	VE 1333	-0.161	0.000354	0.00126644
VE 1334A	10	92690378	92690927	VE 1334	-0.161	0.000354	0.00126644
VE 1909C	19	30841061	30841530	VE 1909	-0.085	0.000355	0.00126835
VE 1804B	18	19340692	19341186	VE 1804	-0.091	0.000365	0.00129984
VE 1805A	18	19340692	19341186	VE 1805	-0.091	0.000365	0.00129984
VE 1806A	18	19340692	19341186	VE 1806	-0.091	0.000365	0.00129984
VE 1360C	10	131401745	131402284	VE 1360	-0.083	0.000366	0.00130255
VE 1164C	9	3401832	3402331	VE 1164	-0.071	0.00037	0.00131507
VE 1819A	18	22692582	22693031	VE 1819	0.246	0.000372	0.00132047
VE 1329B	10	79938652	79939101	VE 1329	-0.134	0.000372	0.00132047
VE 760C	6	18537319	18537863	VE 760	-0.092	0.000383	0.00135249
VE 761A	6	18537319	18537863	VE 761	-0.092	0.000383	0.00135249
VE 561A	4	109532347	109532836	VE 561	0.541	0.000386	0.00136221
VE 530B	4	56923298	56923757	VE 530	-0.124	0.00039	0.00137455
VE 531A	4	56923298	56923757	VE 531	-0.124	0.00039	0.00137455
VE 1583C	13	72427158	72427617	VE 1583	-0.234	0.000399	0.00140356
VE 1884C	18	53019464	53019923	VE 1884	-0.171	0.000419	0.00146449
VE 1885A	18	53019464	53019923	VE 1885	-0.171	0.000419	0.00146449
VE 1886A	18	53019464	53019923	VE 1886	-0.171	0.000419	0.00146449
VE 226B	2	60761747	60762296	VE 226	-0.079	0.000424	0.00148102
VE 1694B	15	36965113	36965607	VE 1694	-0.208	0.000427	0.0014896
VE 273B	2	104579369	104579913	VE 273	0.069	0.000438	0.00152312
VE 1559B	13	43167715	43168169	VE 1559	-0.112	0.000448	0.00155492
VE 1560A	13	43167715	43168169	VE 1560	-0.112	0.000448	0.00155492
VE 203B	2	59305374	59305913	VE 203	-0.067	0.000452	0.00156484
VE 600C	5	3187165	3187624	VE 600	0.046	0.000454	0.00157077
VE 49D	1	39249872	39250336	VE 49	-0.066	0.000461	0.00159096
VE 465B	3	147652079	147652603	VE 465	-0.13	0.000462	0.0015934
VE 86A	1	63464203	63464692	VE 86	0.091	0.000467	0.00160458
VE 760B	6	18536957	18537406	VE 760	-0.114	0.000481	0.00164545
VE 331B	2	151184142	151184596	VE 331	0.176	0.000488	0.00166627
VE 1193A	9	81823277	81823796	VE 1193	-0.124	0.000497	0.00169383
VE 512A	4	42149997	42150531	VE 512	0.175	0.000507	0.00172468
VE 1354B	10	126905591	126906110	VE 1354	-0.235	0.000518	0.00175991
VE 681B	5	102000461	102001010	VE 681	-0.088	0.000524	0.00177919
VE 173A	1	243876354	243876853	VE 173	-0.065	0.000525	0.00178148
VE 174A	1	243876354	243876853	VE 174	-0.065	0.000525	0.00178148
VE 1336A	10	118854043	118854592	VE 1336	0.151	0.000529	0.00179283
VE 849G	6	98904306	98904765	VE 849	-0.12	0.000531	0.0017985
VE 850A	6	98904306	98904765	VE 850	-0.12	0.000531	0.0017985
VE 855A	6	100904042	100904571	VE 855	0.051	0.000533	0.00180192
VE 692A	5	107299746	107300240	VE 692	-0.065	0.000533	0.00180192
VE 1100B	8	59168634	59169133	VE 1100	-0.095	0.000533	0.00180192
VE 675B	5	92634974	92635508	VE 675	-0.099	0.000536	0.00180983
VE 1011A	7	90767800	90768299	VE 1011	-0.129	0.000537	0.00181209
VE 1012A	7	90767800	90768299	VE 1012	-0.129	0.000537	0.00181209
VE 467B	3	147801096	147801545	VE 467	-0.078	0.000545	0.00183681
VE 1761C	16	54576410	54576919	VE 1761	0.2	0.000553	0.00186034
VE 707A	5	124651124	124651623	VE 707	-0.126	0.000558	0.0018737
VE 708A	5	124651124	124651623	VE 708	-0.126	0.000558	0.0018737
VE 709A	5	124651124	124651623	VE 709	-0.126	0.000558	0.0018737
VE 1023A	7	95875104	95875553	VE 1023	-0.151	0.000565	0.00189256
VE 1024A	7	95875104	95875553	VE 1024	-0.151	0.000565	0.00189256
VE 843B	6	98504322	98504801	VE 843	0.1	0.000566	0.00189475
VE 1936D	20	31116075	31116604	VE 1936	0.484	0.000569	0.00190363
VE 1937A	20	31116075	31116604	VE 1937	0.484	0.000569	0.00190363
VE 843D	6	98505106	98505590	VE 843	0.095	0.000582	0.00194474
VE 844A	6	98505106	98505590	VE 844	0.095	0.000582	0.00194474
VE 1201C	9	82226120	82226574	VE 1201	0.098	0.000583	0.0019457
VE 894B	6	140210641	140211160	VE 894	0.633	0.000584	0.00194785
VE 895A	6	140210641	140211160	VE 895	0.633	0.000584	0.00194785
VE 896A	6	140210641	140211160	VE 896	0.633	0.000584	0.00194785
VE 1228C	9	92293275	92293724	VE 1228	-0.178	0.000588	0.00196
VE 1694A	15	36964773	36965247	VE 1694	-0.145	0.00059	0.00196427
VE 277B	2	104668475	104668939	VE 277	-0.164	0.000593	0.00197306
VE 738A	5	170627968	170628417	VE 738	-0.13	0.000622	0.00205953
VE 730B	5	158341263	158341722	VE 730	-0.074	0.000631	0.00208806
VE 730A	5	158340855	158341374	VE 730	-0.121	0.000643	0.00212264
VE 1877C	18	49280629	49281083	VE 1877	-0.074	0.000645	0.00212796
VE 363B	2	176940372	176940911	VE 363	-0.085	0.000654	0.00215635
VE 491C	3	193490445	193490989	VE 491	-0.084	0.000655	0.00215834
VE 492A	3	193490445	193490989	VE 492	-0.084	0.000655	0.00215834
VE 485A	3	180773565	180774109	VE 485	-0.101	0.000656	0.00216034
VE 849F	6	98903977	98904441	VE 849	-0.093	0.000657	0.00216233
VE 411A	3	63673113	63673562	VE 411	-0.073	0.000672	0.00220771
VE 412A	3	63673113	63673562	VE 412	-0.073	0.000672	0.00220771
VE 413A	3	63673113	63673562	VE 413	-0.073	0.000672	0.00220771
VE 1112D	8	78043796	78044250	VE 1112	0.069	0.00068	0.00222864
VE 1145B	8	129988323	129988867	VE 1145	-0.106	0.000681	0.00223058
VE 840D	6	98463083	98463572	VE 840	-0.278	0.000703	0.00229303
VE 2000A	22	20777972	20778421	VE 2000	0.47	0.00071	0.00231173
VE 1042A	7	115451521	115452030	VE 1042	-0.156	0.000712	0.00231686
VE 1043A	7	115451521	115452030	VE 1043	-0.156	0.000712	0.00231686
VE 1044A	7	115451521	115452030	VE 1044	-0.156	0.000712	0.00231686
VE 1272A	9	129198324	129198873	VE 1272	-0.143	0.000725	0.00235077
VE 1273A	9	129198324	129198873	VE 1273	-0.143	0.000725	0.00235077
VE 85C	1	63370326	63370840	VE 85	-0.144	0.000725	0.00235077
VE 1088A	8	27752461	27752980	VE 1088	-0.082	0.000756	0.00244116
VE 1572B	13	71533328	71533827	VE 1572	0.131	0.000761	0.00245585
VE 2000B	22	20778019	20778468	VE 2000	0.629	0.000765	0.00246731
VE 1351B	10	124828185	124828674	VE 1351	-0.096	0.000766	0.00246907
VE 1352A	10	124828185	124828674	VE 1352	-0.096	0.000766	0.00246907
VE 855C	6	100904669	100905183	VE 855	0.077	0.000769	0.00247729
VE 1473C	12	16171132	16171681	VE 1473	-0.159	0.000777	0.00249864
VE 739B	5	170629532	170630071	VE 739	-0.108	0.000794	0.00255031
VE 1549D	13	35773324	35773838	VE 1549	-0.084	0.000799	0.00256186
VE 1550B	13	35773324	35773838	VE 1550	-0.084	0.000799	0.00256186
VE 1551A	13	35773324	35773838	VE 1551	-0.084	0.000799	0.00256186
VE 1552A	13	35773324	35773838	VE 1552	-0.084	0.000799	0.00256186
VE 312B	2	105697542	105697991	VE 312	-0.151	0.000799	0.00256186
VE 244A	2	73124709	73125163	VE 244	-0.095	0.000804	0.00257638
VE 245A	2	73124709	73125163	VE 245	-0.095	0.000804	0.00257638
VE 246A	2	73124709	73125163	VE 246	-0.095	0.000804	0.00257638
VE 1997B	22	20776689	20777153	VE 1997	0.19	0.00082	0.00262151
VE 1998A	22	20776689	20777153	VE 1998	0.19	0.00082	0.00262151
VE 602E	5	3513196	3513715	VE 602	-0.025	0.000833	0.00265841
VE 1A	1	3190457	3190936	VE 1	-0.185	0.000833	0.00265841
VE 485C	3	180774391	180774920	VE 485	-0.172	0.000837	0.00266806
VE 1622D	14	29744786	29745290	VE 1622	-0.125	0.000838	0.00266969
VE 565B	4	111670869	111671408	VE 565	-0.107	0.000847	0.00269522
VE 1910B	19	31587682	31588186	VE 1910	-0.128	0.000849	0.00270002
VE 1911A	19	31587682	31588186	VE 1911	-0.128	0.000849	0.00270002
VE 1581B	13	72426372	72426886	VE 1581	-0.043	0.00085	0.00270163
VE 1582A	13	72426372	72426886	VE 1582	-0.043	0.00085	0.00270163
VE 1583A	13	72426372	72426886	VE 1583	-0.043	0.00085	0.00270163
VE 1337A	10	119309109	119309558	VE 1337	-0.205	0.000857	0.00271756
VE 1338A	10	119309109	119309558	VE 1338	-0.205	0.000857	0.00271756
VE 1339A	10	119309109	119309558	VE 1339	-0.205	0.000857	0.00271756
VE 1340A	10	119309109	119309558	VE 1340	-0.205	0.000857	0.00271756
VE 967C	7	26729411	26729895	VE 967	-0.166	0.000861	0.00272708
VE 1633B	14	30742435	30742884	VE 1633	-0.16	0.000881	0.00278559
VE 489C	3	181959897	181960361	VE 489	0.111	0.000882	0.00278714
VE 736B	5	158509286	158509755	VE 736	-0.084	0.000909	0.00286419
VE 1648A	14	36973709	36974173	VE 1648	-0.088	0.000938	0.00294877
VE 1610E	14	29686403	29686942	VE 1610	-0.095	0.000942	0.00295455
VE 1611A	14	29686403	29686942	VE 1611	-0.095	0.000942	0.00295455
VE 1919B	20	21215070	21215579	VE 1919	0.082	0.000952	0.00298421
VE 1032E	7	114058352	114058806	VE 1032	0.06	0.000972	0.00304515
VE 676A	5	93226897	93227441	VE 676	-0.075	0.000977	0.00305732
VE 795C	6	41561603	41562052	VE 795	-0.142	0.00101	0.00314798
VE 796A	6	41561603	41562052	VE 796	-0.142	0.00101	0.00314798
VE 797A	6	41561603	41562052	VE 797	-0.142	0.00101	0.00314798
VE 365A	2	212255268	212255777	VE 365	0.275	0.00104	0.00322494
VE 366A	2	212255268	212255777	VE 366	0.275	0.00104	0.00322494
VE 2053C	X	139170429	139170938	VE 2053	-0.109	0.00104	0.00322494
VE 510A	4	14268797	14269286	VE 510	-0.067	0.00105	0.00325227
VE 511A	4	14268797	14269286	VE 511	-0.067	0.00105	0.00325227
VE 1287A	10	35925744	35926243	VE 1287	-0.203	0.00108	0.00333574
VE 1288A	10	35925744	35926243	VE 1288	-0.203	0.00108	0.00333574
VE 2027A	X	25016968	25017497	VE 2027	-0.323	0.00108	0.00333574
VE 2028A	X	25016968	25017497	VE 2028	-0.323	0.00108	0.00333574
VE 2029A	X	25016968	25017497	VE 2029	-0.323	0.00108	0.00333574
VE 1013A	7	90777406	90777855	VE 1013	-0.134	0.00109	0.00336094
VE 1135B	8	106603288	106603772	VE 1135	-0.061	0.00113	0.00347253
VE 1136A	8	106603288	106603772	VE 1136	-0.061	0.00113	0.00347253
VE 1137A	8	106603288	106603772	VE 1137	-0.061	0.00113	0.00347253
VE 1138A	8	106603288	106603772	VE 1138	-0.061	0.00113	0.00347253
VE 1789A	16	80372856	80373305	VE 1789	-0.128	0.00113	0.00347253
VE 1790A	16	80372856	80373305	VE 1790	-0.128	0.00113	0.00347253
VE 547A	4	95589397	95589901	VE 547	-0.072	0.00114	0.0034954
VE 548A	4	95589397	95589901	VE 548	-0.072	0.00114	0.0034954
VE 1484B	12	17658089	17658618	VE 1484	-0.179	0.00115	0.00352015
VE 1361A	10	131690984	131691533	VE 1361	0.112	0.00116	0.00354877
VE 555B	4	109254714	109255238	VE 555	0.065	0.00117	0.00357137
VE 1400B	11	19194613	19195142	VE 1400	-0.103	0.00117	0.00357137
VE 1401A	11	19194613	19195142	VE 1401	-0.103	0.00117	0.00357137
VE 1606A	14	26378551	26379055	VE 1606	-0.215	0.00117	0.00357137
VE 1605D	14	26378551	26379055	VE 1605	-0.215	0.00117	0.00357137
VE 1555F	13	36074720	36075174	VE 1555	0.209	0.00119	0.00362231
VE 1556A	13	36074720	36075174	VE 1556	0.209	0.00119	0.00362231
VE 1836A	18	23432540	23432989	VE 1836	0.155	0.00119	0.00362231
VE 1668B	14	57477044	57477588	VE 1668	-0.058	0.00119	0.00362231
VE 1669A	14	57477044	57477588	VE 1669	-0.058	0.00119	0.00362231
VE 1670A	14	57477044	57477588	VE 1670	-0.058	0.00119	0.00362231
VE 848A	6	98829937	98830396	VE 848	0.027	0.00123	0.00373991
VE 690C	5	106910677	106911166	VE 690	-0.054	0.00126	0.00381839
VE 691A	5	106910677	106911166	VE 691	-0.054	0.00126	0.00381839
VE 1728C	16	51057136	51057605	VE 1728	-0.171	0.00126	0.00381839
VE 1729A	16	51057136	51057605	VE 1729	-0.171	0.00126	0.00381839
VE 4A	1	8131534	8131983	VE 4	0.132	0.00128	0.00387257
VE 773A	6	20867048	20867552	VE 773	-0.127	0.0013	0.00392656
VE 774A	6	20867048	20867552	VE 774	-0.127	0.0013	0.00392656
VE 775A	6	20867048	20867552	VE 775	-0.127	0.0013	0.00392656
VE 198A	2	8782970	8783419	VE 198	-0.181	0.00131	0.00395458
VE 199A	2	8782970	8783419	VE 199	-0.181	0.00131	0.00395458
VE 840C	6	98462701	98463180	VE 840	0.058	0.00134	0.00403401
VE 1649A	14	37726245	37726779	VE 1649	0.244	0.00137	0.0041085
VE 1643A	14	36913125	36913634	VE 1643	-0.124	0.00138	0.00412943
VE 1642E	14	36913125	36913634	VE 1642	-0.124	0.00138	0.00412943
VE 1661C	14	57431966	57432480	VE 1661	-0.168	0.00138	0.00412943
VE 1662A	14	57431966	57432480	VE 1662	-0.168	0.00138	0.00412943
VE 845B	6	98505961	98506490	VE 845	-0.121	0.00143	0.00425808
VE 693D	5	107301183	107301632	VE 693	-0.149	0.00143	0.00425808
VE 694A	5	107301183	107301632	VE 694	-0.149	0.00143	0.00425808
VE 695A	5	107301183	107301632	VE 695	-0.149	0.00143	0.00425808
VE 696A	5	107301183	107301632	VE 696	-0.149	0.00143	0.00425808
VE 1589B	13	95314208	95314737	VE 1589	-0.15	0.00145	0.00430592
VE 351B	2	172820658	172821157	VE 351	-0.294	0.00145	0.00430592
VE 884A	6	140208010	140208459	VE 884	-0.084	0.00146	0.00432856
VE 885A	6	140208010	140208459	VE 885	-0.084	0.00146	0.00432856
VE 7B	1	9431590	9432039	VE 7	0.086	0.00148	0.004376
VE 373D	2	236963821	236964365	VE 373	-0.099	0.00151	0.00445267
VE 374A	2	236963821	236964365	VE 374	-0.099	0.00151	0.00445267
VE 1045B	7	115452338	115452807	VE 1045	-0.079	0.00153	0.00450436
VE 2030B	X	25018856	25019345	VE 2030	-0.408	0.00153	0.00450436
VE 2031A	X	25018856	25019345	VE 2031	-0.408	0.00153	0.00450436
VE 2032A	X	25018856	25019345	VE 2032	-0.408	0.00153	0.00450436
VE 1320D	10	78284118	78284567	VE 1320	-0.114	0.00155	0.00455588
VE 1909D	19	30841425	30841899	VE 1909	-0.08	0.00158	0.00462171
VE 1223C	9	84947449	84947898	VE 1223	0.038	0.00161	0.00470192
VE 1348D	10	120075049	120075583	VE 1348	-0.117	0.00163	0.00475272
VE 889A	6	140209235	140209784	VE 889	-0.197	0.00164	0.00477933
VE 890A	6	140209235	140209784	VE 890	-0.197	0.00164	0.00477933
VE 891A	6	140209235	140209784	VE 891	-0.197	0.00164	0.00477933
VE 892A	6	140209235	140209784	VE 892	-0.197	0.00164	0.00477933
VE 893A	6	140209235	140209784	VE 893	-0.197	0.00164	0.00477933
VE 170A	1	237161452	237161901	VE 170	-0.162	0.00166	0.00482733
VE 171A	1	237161452	237161901	VE 171	-0.162	0.00166	0.00482733
VE 193B	2	7774670	7775119	VE 193	0.319	0.00167	0.00485383
VE 936B	7	21081047	21081591	VE 936	0.209	0.00169	0.00490414
VE 918C	7	9272136	9272605	VE 918	-0.108	0.0017	0.00492793
VE 312A	2	105697158	105697617	VE 312	-0.121	0.0017	0.00492793
VE 1732B	16	51148266	51148790	VE 1732	0.17	0.00174	0.00502524
VE 1733A	16	51148266	51148790	VE 1733	0.17	0.00174	0.00502524
VE 1723B	16	10320264	10320718	VE 1723	0.128	0.00174	0.00502524
VE 113B	1	156631067	156631516	VE 113	0.575	0.00177	0.0051038
VE 1902C	18	76482402	76482926	VE 1902	0.09	0.00182	0.00522319
VE 1103D	8	59942434	59942928	VE 1103	0.08	0.00185	0.0052954
VE 553C	4	105346374	105346833	VE 553	0.12	0.00188	0.00537003
VE 279B	2	104669750	104670264	VE 279	-0.121	0.00191	0.00545287
VE 280A	2	104669750	104670264	VE 280	-0.121	0.00191	0.00545287
VE 1667A	14	57475530	57476014	VE 1667	-0.106	0.00194	0.00552698
VE 1666B	14	57475530	57476014	VE 1666	-0.106	0.00194	0.00552698
VE 1022B	7	95766235	95766779	VE 1022	-0.109	0.00195	0.00554969
VE 800A	6	51148585	51149124	VE 800	-0.137	0.00195	0.00554969
VE 230B	2	60855470	60855939	VE 230	-0.099	0.00197	0.00559787
VE 795B	6	41561272	41561726	VE 795	0.144	0.002	0.00567427
VE 675E	5	92636119	92636578	VE 675	0.131	0.00202	0.00572211
VE 1488B	12	24234198	24234742	VE 1488	-0.138	0.00204	0.00577578
VE 466A	3	147800902	147801386	VE 466	0.139	0.00208	0.00586777
VE 467A	3	147800902	147801386	VE 467	0.139	0.00208	0.00586777
VE 1965D	21	34222938	34223427	VE 1965	0.077	0.00208	0.00586777
VE 1966A	21	34222938	34223427	VE 1966	0.077	0.00208	0.00586777
VE 1108D	8	76961245	76961719	VE 1108	-0.121	0.00208	0.00586777
VE 1682A	14	80095650	80096169	VE 1682	-0.11	0.00211	0.00594014
VE 1683A	14	80095650	80096169	VE 1683	-0.11	0.00211	0.00594014
VE 1284A	10	11722048	11722547	VE 1284	-0.165	0.00211	0.00594014
VE 1285A	10	11722048	11722547	VE 1285	-0.165	0.00211	0.00594014
VE 1966B	21	34223220	34223669	VE 1966	0.062	0.00212	0.0059591
VE 1967A	21	34223220	34223669	VE 1967	0.062	0.00212	0.0059591
VE 2048B	X	136317145	136317614	VE 2048	-0.128	0.00212	0.0059591
VE 1387A	11	12867113	12867662	VE 1387	-0.072	0.00219	0.00613066
VE 1388A	11	12867113	12867662	VE 1388	-0.072	0.00219	0.00613066
VE 1268A	9	128869641	128870145	VE 1268	0.037	0.0022	0.00615235
VE 1191A	9	81471741	81472250	VE 1191	-0.216	0.0022	0.00615235
VE 1167A	9	13750053	13750547	VE 1167	-0.098	0.00225	0.00627294
VE 1671B	14	57477700	57478149	VE 1671	-0.117	0.00225	0.00627294
VE 1672A	14	57477700	57478149	VE 1672	-0.117	0.00225	0.00627294
VE 852B	6	99089757	99090206	VE 852	0.068	0.00226	0.0062912
VE 725A	5	125344943	125345392	VE 725	-0.046	0.0023	0.00638629
VE 1135A	8	106602927	106603406	VE 1135	-0.296	0.0023	0.00638629
VE 1213B	9	84009852	84010301	VE 1213	-0.04	0.00232	0.00643203
VE 837A	6	98073986	98074515	VE 837	0.248	0.00238	0.00658503
VE 838A	6	98073986	98074515	VE 838	0.248	0.00238	0.00658503
VE 162B	1	213598849	213599298	VE 162	0.113	0.00239	0.00660601
VE 424A	3	112811759	112812208	VE 424	0.431	0.0024	0.00662696
VE 17C	1	10798788	10799262	VE 17	0.286	0.00246	0.00678236
VE 18A	1	10798788	10799262	VE 18	0.286	0.00246	0.00678236
VE 2055A	X	139331999	139332538	VE 2055	-0.121	0.00247	0.00680307
VE 1267A	9	128869275	128869729	VE 1267	-0.092	0.00251	0.00689588
VE 853A	6	99090614	99091083	VE 853	-0.068	0.00254	0.0069713
VE 852E	6	99090614	99091083	VE 852	-0.068	0.00254	0.0069713
VE 294B	2	105133128	105133662	VE 294	-0.076	0.00255	0.00699173
VE 427C	3	112813765	112814244	VE 427	-0.094	0.00255	0.00699173
VE 328C	2	147172840	147173359	VE 328	-0.216	0.00257	0.00703951
VE 716B	5	124654013	124654532	VE 716	-0.083	0.0026	0.007111
VE 1670B	14	57477469	57477973	VE 1670	-0.141	0.0026	0.007111
VE 1671A	14	57477469	57477973	VE 1671	-0.141	0.0026	0.007111
VE 651C	5	91442888	91443337	VE 651	-0.095	0.00261	0.00712766
VE 1941A	20	31567376	31567825	VE 1941	-0.111	0.00261	0.00712766
VE 1475E	12	16611428	16611887	VE 1475	-0.203	0.00261	0.00712766
VE 1335C	10	102245845	102246304	VE 1335	-0.142	0.00266	0.00725334
VE 1078B	7	155264959	155265448	VE 1078	-0.079	0.00268	0.0073006
VE 213A	2	60352369	60352913	VE 213	-0.096	0.0027	0.00733681
VE 1352B	10	124828549	124829083	VE 1352	-0.17	0.0027	0.00733681
VE 229A	2	60855067	60855606	VE 229	-0.114	0.00271	0.00735667
VE 230A	2	60855067	60855606	VE 230	-0.114	0.00271	0.00735667
VE 1628B	14	29858796	29859320	VE 1628	-0.041	0.00274	0.00743442
VE 1803B	18	19339758	19340287	VE 1803	-0.18	0.00277	0.00750837
VE 1692B	15	36819327	36819876	VE 1692	-0.101	0.0028	0.00758218
VE 1497A	12	97469161	97469610	VE 1497	0.1	0.00281	0.00759797
VE 311B	2	105516986	105517450	VE 311	-0.081	0.00281	0.00759797
VE 1036C	7	114327571	114328045	VE 1036	0.055	0.00284	0.00767151
VE 1909H	19	30843112	30843646	VE 1909	-0.342	0.00284	0.00767151
VE 1755E	16	52471512	52472061	VE 1755	0.112	0.00285	0.00769472
VE 1756A	16	52471512	52472061	VE 1756	0.112	0.00285	0.00769472
VE 811B	6	52255833	52256327	VE 811	0.049	0.00286	0.0077141
VE 812A	6	52255833	52256327	VE 812	0.049	0.00286	0.0077141
VE 813A	6	52255833	52256327	VE 813	0.049	0.00286	0.0077141
VE 1689A	15	31598769	31599218	VE 1689	0.255	0.00289	0.00777968
VE 1511B	12	103572835	103573314	VE 1511	-0.106	0.00292	0.00784499
VE 1512A	12	103572835	103573314	VE 1512	-0.106	0.00292	0.00784499
VE 1513A	12	103572835	103573314	VE 1513	-0.106	0.00292	0.00784499
VE 1797A	17	63162135	63162584	VE 1797	-0.099	0.00293	0.00786799
VE 1367C	11	8228625	8229104	VE 1367	0.111	0.00295	0.00790617
VE 1368A	11	8228625	8229104	VE 1368	0.111	0.00295	0.00790617
VE 785B	6	22151038	22151492	VE 785	-0.175	0.00301	0.0080512
VE 786B	6	22151038	22151492	VE 786	-0.175	0.00301	0.0080512
VE 787B	6	22151038	22151492	VE 787	-0.175	0.00301	0.0080512
VE 1945A	20	49306329	49306788	VE 1945	-0.089	0.00304	0.00811557
VE 1946A	20	49306329	49306788	VE 1946	-0.089	0.00304	0.00811557
VE 1109A	8	77597890	77598364	VE 1109	0.084	0.00306	0.00814907
VE 1110A	8	77597890	77598364	VE 1110	0.084	0.00306	0.00814907
VE 973A	7	35459350	35459799	VE 973	-0.14	0.00306	0.00814907
VE 1360B	10	131401335	131401834	VE 1360	-0.105	0.00307	0.00817173
VE 1064B	7	127176653	127177117	VE 1064	-0.114	0.00311	0.00827417
VE 1065B	7	127176653	127177117	VE 1065	-0.114	0.00311	0.00827417
VE 1731B	16	51147322	51147836	VE 1731	-0.129	0.00315	0.00836026
VE 1179B	9	81012016	81012520	VE 1179	-0.226	0.00315	0.00836026
VE 809A	6	52255482	52255936	VE 809	0.139	0.00316	0.00838274
VE 810A	6	52255482	52255936	VE 810	0.139	0.00316	0.00838274
VE 811A	6	52255482	52255936	VE 811	0.139	0.00316	0.00838274
VE 1096A	8	33892385	33892834	VE 1096	-0.092	0.00331	0.00873406
VE 538B	4	90918161	90918610	VE 538	-0.172	0.00331	0.00873406
VE 539B	4	90918161	90918610	VE 539	-0.172	0.00331	0.00873406
VE 842C	6	98492509	98492958	VE 842	-0.066	0.00332	0.00875622
VE 252A	2	103909503	103909967	VE 252	-0.125	0.00339	0.00891934
VE 733A	5	158487273	158487817	VE 733	0.199	0.00344	0.00903351
VE 1884A	18	53018710	53019199	VE 1884	-0.126	0.00345	0.00904674
VE 1430B	11	31989456	31989980	VE 1430	-0.318	0.00345	0.00904674
VE 1093B	8	33891503	33892037	VE 1093	0.089	0.00351	0.00918207
VE 1094A	8	33891503	33892037	VE 1094	0.089	0.00351	0.00918207
VE 1095A	8	33891503	33892037	VE 1095	0.089	0.00351	0.00918207
VE 1478A	12	17172027	17172476	VE 1478	-0.09	0.00356	0.00929065
VE 584C	4	145278089	145278638	VE 584	0.075	0.00357	0.00930786
VE 2024B	X	24915954	24916403	VE 2024	-0.068	0.00357	0.00930786
VE 60B	1	44715744	44716223	VE 60	-0.143	0.00359	0.00935555
VE 185A	2	5549596	5550120	VE 185	-0.11	0.00364	0.00947231
VE 186A	2	5549596	5550120	VE 186	-0.11	0.00364	0.00947231
VE 187A	2	5549596	5550120	VE 187	-0.11	0.00364	0.00947231
VE 306B	2	105466179	105466643	VE 306	0.26	0.00368	0.00956276
VE 408B	3	62406889	62407338	VE 408	0.351	0.00379	0.0097974
VE 41A	1	38836455	38836909	VE 41	-0.105	0.00379	0.0097974
VE 1335B	10	102245675	102246204	VE 1335	-0.146	0.00381	0.0098398
VE 1524A	12	114103648	114104097	VE 1524	0.305	0.00385	0.00992436
VE 93D	1	88927871	88928355	VE 93	0.115	0.00387	0.00996184
VE 1700C	15	37653722	37654191	VE 1700	0.067	0.00387	0.00996184
VE 1336C	10	118854843	118855307	VE 1336	-0.124	0.00387	0.00996184
VE 1110G	8	77600141	77600640	VE 1110	-0.048	0.00388	0.00998288
VE 1111A	8	77600141	77600640	VE 1111	-0.048	0.00388	0.00998288
VE 1838B	18	23433429	23433878	VE 1838	-0.156	0.00395	0.0101296
VE 945B	7	25534846	25535295	VE 945	0.101	0.00399	0.0102178
VE 38B	1	38713186	38713670	VE 38	-0.056	0.00403	0.010301
VE 39B	1	38713186	38713670	VE 39	-0.056	0.00403	0.010301
VE 40A	1	38713186	38713670	VE 40	-0.056	0.00403	0.010301
VE 1047A	7	115453721	115454170	VE 1047	-0.097	0.00405	0.0103376
VE 1048A	7	115453721	115454170	VE 1048	-0.097	0.00405	0.0103376
VE 656B	5	91928662	91929166	VE 656	-0.096	0.00411	0.0104761
VE 657A	5	91928662	91929166	VE 657	-0.096	0.00411	0.0104761
VE 394B	3	37807443	37807897	VE 394	-0.106	0.00414	0.0105476
VE 395B	3	37807443	37807897	VE 395	-0.106	0.00414	0.0105476
VE 396A	3	37807443	37807897	VE 396	-0.106	0.00414	0.0105476
VE 1296A	10	43477129	43477578	VE 1296	0.456	0.00415	0.0105682
VE 1899A	18	76461503	76462032	VE 1899	-0.07	0.0042	0.0106806
VE 595B	4	181201853	181202302	VE 595	0.068	0.00427	0.0108435
VE 465A	3	147651680	147652154	VE 465	0.102	0.00431	0.01094
VE 1320B	10	78283674	78284123	VE 1320	0.102	0.00434	0.0110008
VE 729C	5	158144283	158144802	VE 729	-0.048	0.00439	0.0111224
VE 1494A	12	67128835	67129289	VE 1494	-0.36	0.00442	0.0111932
VE 1495A	12	67128835	67129289	VE 1495	-0.36	0.00442	0.0111932
VE 446A	3	137047463	137047967	VE 446	-0.205	0.00447	0.0113042
VE 447A	3	137047463	137047967	VE 447	-0.205	0.00447	0.0113042
VE 448A	3	137047463	137047967	VE 448	-0.205	0.00447	0.0113042
VE 449A	3	137047463	137047967	VE 449	-0.205	0.00447	0.0113042
VE 21D	1	18959720	18960174	VE 21	-0.114	0.00448	0.011319
VE 22A	1	18959720	18960174	VE 22	-0.114	0.00448	0.011319
VE 23A	1	18959720	18960174	VE 23	-0.114	0.00448	0.011319
VE 359C	2	175204162	175204611	VE 359	0.161	0.00456	0.0115105
VE 468A	3	147802198	147802672	VE 468	-0.048	0.00457	0.0115198
VE 469A	3	147802198	147802672	VE 469	-0.048	0.00457	0.0115198
VE 2029C	X	25017800	25018259	VE 2029	-0.14	0.00459	0.0115595
VE 800B	6	51148994	51149473	VE 800	0.069	0.00471	0.0118236
VE 491A	3	193489711	193490165	VE 491	0.164	0.00472	0.0118379
VE 450A	3	137067774	137068318	VE 450	-0.122	0.00474	0.0118826
VE 1477B	12	16941039	16941488	VE 1477	-0.134	0.00476	0.0119
VE 559B	4	109256163	109256672	VE 559	-0.108	0.00477	0.0119196
VE 757D	6	9096503	9096982	VE 757	-0.102	0.00484	0.0120614
VE 758B	6	9096503	9096982	VE 758	-0.102	0.00484	0.0120614
VE 759B	6	9096503	9096982	VE 759	-0.102	0.00484	0.0120614
VE 2054B	X	139171187	139171666	VE 2054	0.266	0.00487	0.0121306
VE 1396C	11	16423985	16424519	VE 1396	-0.076	0.0049	0.0121943
VE 1500B	12	103371952	103372441	VE 1500	-0.036	0.00505	0.012539
VE 270B	2	104578329	104578838	VE 270	-0.127	0.00509	0.0126097
VE 271A	2	104578329	104578838	VE 271	-0.127	0.00509	0.0126097
VE 1906A	19	30840131	30840580	VE 1906	-0.101	0.00518	0.0128095
VE 1464B	11	125928599	125929078	VE 1464	-0.1	0.00523	0.0129273
VE 1465A	11	125928599	125929078	VE 1465	-0.1	0.00523	0.0129273
VE 1466A	11	125928599	125929078	VE 1466	-0.1	0.00523	0.0129273
VE 1003A	7	90765561	90766020	VE 1003	-0.185	0.00526	0.012978
VE 1004A	7	90765561	90766020	VE 1004	-0.185	0.00526	0.012978
VE 1005A	7	90765561	90766020	VE 1005	-0.185	0.00526	0.012978
VE 1474A	12	16609965	16610484	VE 1474	-0.107	0.0053	0.013059
VE 1475A	12	16609965	16610484	VE 1475	-0.107	0.0053	0.013059
VE 799C	6	50685903	50686412	VE 799	0.082	0.00531	0.0130778
VE 584D	4	145278324	145278773	VE 584	-0.085	0.00532	0.0130965
VE 585A	4	145278324	145278773	VE 585	-0.085	0.00532	0.0130965
VE 1681A	14	77387458	77387907	VE 1681	-0.192	0.00536	0.0131831
VE 2042A	X	81790206	81790655	VE 2042	-0.132	0.00537	0.0132018
VE 421C	3	71292470	71293004	VE 421	-0.058	0.00539	0.0132212
VE 467C	3	147801865	147802314	VE 467	-0.236	0.00542	0.0132829
VE 589B	4	153288710	153289204	VE 589	-0.086	0.00544	0.01332
VE 590A	4	153288710	153289204	VE 590	-0.086	0.00544	0.01332
VE 123C	1	164604917	164605366	VE 123	0.226	0.00545	0.0133385
VE 124A	1	164604917	164605366	VE 124	0.226	0.00545	0.0133385
VE 1260C	9	128521837	128522306	VE 1260	0.182	0.00551	0.0134612
VE 1466C	11	125929621	125930155	VE 1466	-0.058	0.00555	0.0135408
VE 1467A	11	125929621	125930155	VE 1467	-0.058	0.00555	0.0135408
VE 327A	2	147172177	147172641	VE 327	-0.053	0.00558	0.0135898
VE 328A	2	147172177	147172641	VE 328	-0.053	0.00558	0.0135898
VE 273C	2	104579607	104580136	VE 273	0.104	0.00559	0.013602
VE 274A	2	104579607	104580136	VE 274	0.104	0.00559	0.013602
VE 578A	4	124386381	124386830	VE 578	-0.105	0.00562	0.0136568
VE 927B	7	20839457	20839996	VE 927	-0.241	0.00568	0.013772
VE 72A	1	62046237	62046721	VE 72	0.052	0.00577	0.0139716
VE 73A	1	62046237	62046721	VE 73	0.052	0.00577	0.0139716
VE 920B	7	13451176	13451720	VE 920	0.197	0.00586	0.0141582
VE 1355D	10	130367863	130368312	VE 1355	-0.038	0.00586	0.0141582
VE 485B	3	180774015	180774509	VE 485	-0.065	0.00595	0.0143503
VE 828C	6	97914136	97914685	VE 828	-0.134	0.00595	0.0143503
VE 788C	6	23181292	23181786	VE 788	0.035	0.00598	0.01441
VE 1631A	14	30741676	30742175	VE 1631	-0.069	0.00598	0.01441
VE 1632A	14	30741676	30742175	VE 1632	-0.069	0.00598	0.01441
VE 641D	5	87240920	87241424	VE 641	-0.126	0.00613	0.0147584
VE 642A	5	87240920	87241424	VE 642	-0.126	0.00613	0.0147584
VE 1164B	9	3401428	3401962	VE 1164	-0.054	0.00616	0.0148176
VE 1413C	11	31685904	31686358	VE 1413	-0.111	0.00617	0.0148351
VE 848B	6	98830321	98830825	VE 848	0.238	0.00624	0.0149837
VE 471A	3	148006374	148006903	VE 471	-0.222	0.00624	0.0149837
VE 1760A	16	54575531	54576030	VE 1760	-0.099	0.00629	0.0150641
VE 1761A	16	54575531	54576030	VE 1761	-0.099	0.00629	0.0150641
VE 55A	1	44501959	44502448	VE 55	0.079	0.00632	0.0151094
VE 56A	1	44501959	44502448	VE 56	0.079	0.00632	0.0151094
VE 57A	1	44501959	44502448	VE 57	0.079	0.00632	0.0151094
VE 784B	6	22149661	22150170	VE 784	-0.059	0.00633	0.0151267
VE 1988A	21	39228079	39228558	VE 1988	0.428	0.00639	0.0152568
VE 1989A	21	39228079	39228558	VE 1989	0.428	0.00639	0.0152568
VE 1943B	20	37877182	37877676	VE 1943	0.435	0.00644	0.0153561
VE 616D	5	50855865	50856324	VE 616	0.053	0.00656	0.0155878
VE 617A	5	50855865	50856324	VE 617	0.053	0.00656	0.0155878
VE 1225B	9	85510233	85510762	VE 1225	-0.041	0.00656	0.0155878
VE 1118A	8	92824624	92825143	VE 1118	-0.06	0.00658	0.0156286
VE 603A	5	30994693	30995177	VE 603	0.033	0.00659	0.0156387
VE 604A	5	30994693	30995177	VE 604	0.033	0.00659	0.0156387
VE 605A	5	30994693	30995177	VE 605	0.033	0.00659	0.0156387
VE 1956C	21	17682272	17682726	VE 1956	0.121	0.00665	0.0157538
VE 1957A	21	17682272	17682726	VE 1957	0.121	0.00665	0.0157538
VE 1770A	16	72254405	72254854	VE 1770	0.167	0.00685	0.0161646
VE 1771A	16	72254405	72254854	VE 1771	0.167	0.00685	0.0161646
VE 79B	1	62053599	62054098	VE 79	-0.141	0.00692	0.0163087
VE 80A	1	62053599	62054098	VE 80	-0.141	0.00692	0.0163087
VE 311C	2	105517331	105517860	VE 311	-0.103	0.007	0.0164617
VE 966A	7	26524557	26525011	VE 966	0.164	0.00706	0.0165672
VE 1844A	18	25502352	25502881	VE 1844	-0.045	0.00707	0.0165836
VE 2002A	22	32019250	32019699	VE 2002	0.081	0.00716	0.0167731
VE 2003A	22	32019250	32019699	VE 2003	0.081	0.00716	0.0167731
VE 1909G	19	30842882	30843341	VE 1909	0.103	0.00721	0.0168758
VE 669C	5	92313978	92314522	VE 669	-0.08	0.00724	0.0169098
VE 2048A	X	136316748	136317277	VE 2048	-0.135	0.00724	0.0169098
VE 374C	2	236964429	236964913	VE 374	-0.505	0.00737	0.0171841
VE 375A	2	236964429	236964913	VE 375	-0.505	0.00737	0.0171841
VE 376A	2	236964429	236964913	VE 376	-0.505	0.00737	0.0171841
VE 575B	4	124385806	124386280	VE 575	0.044	0.00739	0.0172234
VE 576B	4	124385806	124386280	VE 576	0.044	0.00739	0.0172234
VE 577A	4	124385806	124386280	VE 577	0.044	0.00739	0.0172234
VE 690A	5	106910058	106910547	VE 690	-0.111	0.00743	0.0172872
VE 766A	6	19720676	19721200	VE 766	0.125	0.00754	0.0174836
VE 767A	6	19720676	19721200	VE 767	0.125	0.00754	0.0174836
VE 651D	5	91443293	91443742	VE 651	0.056	0.00754	0.0174836
VE 1243A	9	100638706	100639155	VE 1243	-0.135	0.00754	0.0174836
VE 1244A	9	100638706	100639155	VE 1244	-0.135	0.00754	0.0174836
VE 238D	2	66763853	66764302	VE 238	-0.079	0.0076	0.0176153
VE 239B	2	66763853	66764302	VE 239	-0.079	0.0076	0.0176153
VE 1893B	18	75497591	75498110	VE 1893	0.105	0.00763	0.0176698
VE 1027C	7	95876108	95876572	VE 1027	0.236	0.00781	0.0180485
VE 359B	2	175203547	175203996	VE 359	-0.049	0.00785	0.0181103
VE 1758C	16	53949037	53949586	VE 1758	-0.079	0.00785	0.0181103
VE 1759A	16	53949037	53949586	VE 1759	-0.079	0.00785	0.0181103
VE 189B	2	5551159	5551638	VE 189	0.198	0.00791	0.018241
VE 190A	2	5551159	5551638	VE 190	0.198	0.00791	0.018241
VE 846A	6	98719665	98720124	VE 846	-0.064	0.00804	0.0184863
VE 1054D	7	121969574	121970098	VE 1054	0.062	0.00824	0.0188905
VE 1122D	8	93072075	93072609	VE 1122	-0.035	0.00834	0.0190878
VE 1123A	8	93072075	93072609	VE 1123	-0.035	0.00834	0.0190878
VE 1124A	8	93072075	93072609	VE 1124	-0.035	0.00834	0.0190878
VE 1795B	17	35329566	35330055	VE 1795	-0.1	0.00862	0.0196874
VE 1570D	13	68430085	68430579	VE 1570	-0.108	0.0087	0.0198453
VE 1191B	9	81472161	81472610	VE 1191	-0.11	0.00877	0.0199883
VE 532B	4	66989842	66990321	VE 532	-0.088	0.00882	0.0200855
VE 1956B	21	17681923	17682402	VE 1956	0.224	0.0089	0.0202424
VE 1255B	9	126537898	126538377	VE 1255	0.031	0.00895	0.0203223
VE 1595B	13	106015791	106016260	VE 1595	0.056	0.00897	0.0203593
VE 1025A	7	95875544	95876058	VE 1025	-0.097	0.009	0.0204189
VE 1026A	7	95875544	95876058	VE 1026	-0.097	0.009	0.0204189
VE 1027A	7	95875544	95876058	VE 1027	-0.097	0.009	0.0204189
VE 1844B	18	25502577	25503086	VE 1844	-0.044	0.00908	0.0205493
VE 2049A	X	139169282	139169801	VE 2049	-0.171	0.00911	0.0206086
VE 2050A	X	139169282	139169801	VE 2050	-0.171	0.00911	0.0206086
VE 2051A	X	139169282	139169801	VE 2051	-0.171	0.00911	0.0206086
VE 2052A	X	139169282	139169801	VE 2052	-0.171	0.00911	0.0206086
VE 1281A	9	139466574	139467023	VE 1281	0.089	0.00916	0.0207046
VE 1282A	9	139466574	139467023	VE 1282	0.089	0.00916	0.0207046
VE 1122C	8	93071747	93072201	VE 1122	-0.099	0.00924	0.0208682
VE 968A	7	34098060	34098599	VE 968	0.048	0.00931	0.021009
VE 969A	7	34098060	34098599	VE 969	0.048	0.00931	0.021009
VE 127C	1	164620790	164621249	VE 127	-0.099	0.00933	0.0210367
VE 128B	1	164620790	164621249	VE 128	-0.099	0.00933	0.0210367
VE 1220A	9	84266852	84267301	VE 1220	-0.196	0.00934	0.0210419
VE 1060A	7	127174880	127175414	VE 1060	0.055	0.00941	0.0211909
VE 1061A	7	127174880	127175414	VE 1061	0.055	0.00941	0.0211909
VE 1062A	7	127174880	127175414	VE 1062	0.055	0.00941	0.0211909
VE 1446A	11	116522039	116522493	VE 1446	-0.055	0.00947	0.0213085
VE 13B	1	10795956	10796405	VE 13	-0.102	0.00965	0.0216778
VE 426A	3	112812850	112813299	VE 426	-0.376	0.00999	0.022359
VE 427A	3	112812850	112813299	VE 427	-0.376	0.00999	0.022359
VE 1849A	18	36763693	36764187	VE 1849	0.051	0.01	0.022363
VE 1002C	7	90757577	90758111	VE 1002	-0.208	0.0103	0.0229776
VE 1396D	11	16424390	16424889	VE 1396	-0.059	0.0104	0.0231723
VE 938C	7	21084901	21085450	VE 938	-0.117	0.0105	0.0233571
VE 2055B	X	139332425	139332959	VE 2055	0.091	0.0106	0.0235508
VE 1933A	20	31114623	31115092	VE 1933	-0.223	0.0106	0.0235508
VE 1934A	20	31114623	31115092	VE 1934	-0.223	0.0106	0.0235508
VE 1692C	15	36819780	36820254	VE 1692	0.062	0.0109	0.0240998
VE 1198A	9	82224126	82224630	VE 1198	-0.064	0.0109	0.0240998
VE 1199A	9	82224126	82224630	VE 1199	-0.064	0.0109	0.0240998
VE 405B	3	62406050	62406499	VE 405	-0.082	0.011	0.0242915
VE 406A	3	62406050	62406499	VE 406	-0.082	0.011	0.0242915
VE 1958A	21	28326235	28326699	VE 1958	-0.137	0.0111	0.0244925
VE 1959A	21	28326235	28326699	VE 1959	-0.137	0.0111	0.0244925
VE 1960A	21	28326235	28326699	VE 1960	-0.137	0.0111	0.0244925
VE 1736B	16	51231478	51232007	VE 1736	-0.038	0.0113	0.0248636
VE 605C	5	30995540	30996069	VE 605	-0.282	0.0113	0.0248636
VE 606A	5	30995540	30996069	VE 606	-0.282	0.0113	0.0248636
VE 607A	5	30995540	30996069	VE 607	-0.282	0.0113	0.0248636
VE 1132A	8	106333472	106333961	VE 1132	-0.14	0.0114	0.0250434
VE 34B	1	38560745	38561199	VE 34	-0.07	0.0115	0.0252327
VE 1618C	14	29712468	29712917	VE 1618	-0.213	0.0116	0.0254419
VE 1484D	12	17658563	17659012	VE 1484	0.062	0.0117	0.0255996
VE 1485B	12	17658563	17659012	VE 1485	0.062	0.0117	0.0255996
VE 1486B	12	17658563	17659012	VE 1486	0.062	0.0117	0.0255996
VE 622C	5	55897754	55898223	VE 622	-0.067	0.0117	0.0255996
VE 623A	5	55897754	55898223	VE 623	-0.067	0.0117	0.0255996
VE 1253B	9	118229712	118230161	VE 1253	-0.098	0.0117	0.0255996
VE 1254A	9	118229712	118230161	VE 1254	-0.098	0.0117	0.0255996
VE 502B	3	193678738	193679277	VE 502	-0.092	0.0118	0.0257669
VE 503A	3	193678738	193679277	VE 503	-0.092	0.0118	0.0257669
VE 1150C	9	974534	975008	VE 1150	0.159	0.0119	0.0259645
VE 1151A	9	974534	975008	VE 1151	0.159	0.0119	0.0259645
VE 1152A	9	974534	975008	VE 1152	0.159	0.0119	0.0259645
VE 842B	6	98492072	98492611	VE 842	0.039	0.012	0.0261618
VE 449B	3	137047886	137048335	VE 449	-0.045	0.0121	0.0263274
VE 1628E	14	29860050	29860519	VE 1628	0.199	0.0122	0.0265028
VE 1629A	14	29860050	29860519	VE 1629	0.199	0.0122	0.0265028
VE 1605A	14	26377352	26377841	VE 1605	-0.091	0.0122	0.0265028
VE 1257B	9	128517345	128517814	VE 1257	0.101	0.0125	0.0270578
VE 1884D	18	53019645	53020149	VE 1884	-0.07	0.0125	0.0270578
VE 1885B	18	53019645	53020149	VE 1885	-0.07	0.0125	0.0270578
VE 1886B	18	53019645	53020149	VE 1886	-0.07	0.0125	0.0270578
VE 1294C	10	37055528	37055982	VE 1294	0.116	0.0128	0.0276306
VE 1653C	14	57321773	57322272	VE 1653	-0.088	0.0128	0.0276306
VE 1654B	14	57321773	57322272	VE 1654	-0.088	0.0128	0.0276306
VE 1655B	14	57321773	57322272	VE 1655	-0.088	0.0128	0.0276306
VE 1656A	14	57321773	57322272	VE 1656	-0.088	0.0128	0.0276306
VE 249A	2	103792554	103793018	VE 249	-0.104	0.0129	0.0277917
VE 250A	2	103792554	103793018	VE 250	-0.104	0.0129	0.0277917
VE 1509B	12	103485276	103485790	VE 1509	-0.114	0.013	0.0279411
VE 663D	5	91971480	91972019	VE 663	-0.195	0.013	0.0279411
VE 664A	5	91971480	91972019	VE 664	-0.195	0.013	0.0279411
VE 1816B	18	22617954	22618488	VE 1816	0.089	0.0131	0.0280898
VE 1141A	8	106603929	106604443	VE 1141	0.047	0.0131	0.0280898
VE 590C	4	153289465	153290009	VE 590	-0.244	0.0131	0.0280898
VE 591A	4	153289465	153290009	VE 591	-0.244	0.0131	0.0280898
VE 592A	4	153289465	153290009	VE 592	-0.244	0.0131	0.0280898
VE 1319A	10	78282458	78282917	VE 1319	0.058	0.0133	0.0284851
VE 727B	5	125345864	125346358	VE 727	-0.092	0.0134	0.0286768
VE 728A	5	125345864	125346358	VE 728	-0.092	0.0134	0.0286768
VE 843C	6	98504679	98505203	VE 843	-0.086	0.0136	0.0290367
VE 902C	6	163278893	163279442	VE 902	0.329	0.0138	0.0293834
VE 903A	6	163278893	163279442	VE 903	0.329	0.0138	0.0293834
VE 2053B	X	139170012	139170556	VE 2053	-0.146	0.0138	0.0293834
VE 1210B	9	82681453	82681967	VE 1210	-0.123	0.014	0.0297629
VE 1211A	9	82681453	82681967	VE 1211	-0.123	0.014	0.0297629
VE 542B	4	90919118	90919572	VE 542	-0.143	0.014	0.0297629
VE 543A	4	90919118	90919572	VE 543	-0.143	0.014	0.0297629
VE 1089A	8	28370842	28371351	VE 1089	0.164	0.0144	0.0305302
VE 1090A	8	28370842	28371351	VE 1090	0.164	0.0144	0.0305302
VE 1091A	8	28370842	28371351	VE 1091	0.164	0.0144	0.0305302
VE 416D	3	71154660	71155109	VE 416	0.093	0.0145	0.0307184
VE 417A	3	71154660	71155109	VE 417	0.093	0.0145	0.0307184
VE 363C	2	176940848	176941347	VE 363	0.045	0.0146	0.0308824
VE 1891A	18	75496427	75496941	VE 1891	-0.039	0.0146	0.0308824
VE 1647A	14	36933062	36933526	VE 1647	-0.1	0.0148	0.0312571
VE 1585B	13	78406795	78407284	VE 1585	-0.171	0.0148	0.0312571
VE 1586A	13	78406795	78407284	VE 1586	-0.171	0.0148	0.0312571
VE 1356B	10	130831837	130832336	VE 1356	0.052	0.0149	0.0314198
VE 1033A	7	114142178	114142727	VE 1033	-0.144	0.015	0.031582
VE 1780A	16	72981968	72982417	VE 1780	-0.15	0.015	0.031582
VE 453B	3	147125471	147125930	VE 453	0.153	0.0151	0.0317803
VE 1388B	11	12867529	12867983	VE 1388	0.101	0.0152	0.0319662
VE 1637A	14	36814287	36814796	VE 1637	-0.032	0.0154	0.032337
VE 1638A	14	36814287	36814796	VE 1638	-0.032	0.0154	0.032337
VE 493A	3	193491241	193491690	VE 493	0.083	0.0155	0.0325221
VE 962C	7	25792828	25793277	VE 962	0.451	0.0156	0.0326817
VE 765D	6	19720296	19720815	VE 765	-0.084	0.0156	0.0326817
VE 292C	2	105047105	105047574	VE 292	-0.065	0.0158	0.0330501
VE 293A	2	105047105	105047574	VE 293	-0.065	0.0158	0.0330501
VE 1B	1	3190867	3191396	VE 1	0.062	0.0159	0.0332212
VE 1479A	12	17172719	17173168	VE 1479	-0.145	0.0159	0.0332212
VE 1480A	12	17172719	17173168	VE 1480	-0.145	0.0159	0.0332212
VE 1515B	12	103614413	103614872	VE 1515	-0.064	0.0162	0.033732
VE 1184B	9	81052830	81053319	VE 1184	0.059	0.0164	0.034019
VE 1221B	9	84299698	84300242	VE 1221	-0.117	0.0164	0.034019
VE 533B	4	84700316	84700845	VE 533	-0.136	0.0164	0.034019
VE 1421A	11	31896253	31896702	VE 1421	-0.178	0.0164	0.034019
VE 2024E	X	24917254	24917708	VE 2024	0.05	0.0165	0.0342134
VE 1357B	10	131107201	131107720	VE 1357	-0.115	0.0167	0.0345234
VE 1251A	9	118228820	118229269	VE 1251	-0.171	0.0167	0.0345234
VE 1368B	11	8229048	8229562	VE 1368	0.098	0.017	0.0350773
VE 111A	1	156630244	156630693	VE 111	-0.086	0.017	0.0350773
VE 960A	7	25791501	25791950	VE 960	-0.345	0.017	0.0350773
VE 1855B	18	42322610	42323134	VE 1855	0.244	0.0171	0.0352305
VE 1856A	18	42322610	42323134	VE 1856	0.244	0.0171	0.0352305
VE 1529C	13	28319170	28319624	VE 1529	-0.063	0.0171	0.0352305
VE 1530A	13	28319170	28319624	VE 1530	-0.063	0.0171	0.0352305
VE 1234A	9	98274067	98274561	VE 1234	0.126	0.0172	0.0354099
VE 599B	5	3182508	3183027	VE 599	-0.035	0.0172	0.0354099
VE 1397B	11	16425656	16426155	VE 1397	0.08	0.0173	0.0355622
VE 403C	3	62360512	62361011	VE 403	0.053	0.0173	0.0355622
VE 1781B	16	72982438	72982887	VE 1781	-0.077	0.0173	0.0355622
VE 1211B	9	82681830	82682324	VE 1211	-0.08	0.0174	0.0357543
VE 839C	6	98116547	98117006	VE 839	-0.066	0.0177	0.036289
VE 1274B	9	129199139	129199643	VE 1274	-0.098	0.0178	0.0364394
VE 1744A	16	51671190	51671739	VE 1744	-0.131	0.0179	0.0366304
VE 1001B	7	90756946	90757400	VE 1001	-0.041	0.018	0.0368075
VE 1002A	7	90756946	90757400	VE 1002	-0.041	0.018	0.0368075
VE 62C	1	51165798	51166257	VE 62	0.209	0.0182	0.0371609
VE 1054E	7	121969975	121970494	VE 1054	-0.098	0.0182	0.0371609
VE 1055A	7	121969975	121970494	VE 1055	-0.098	0.0182	0.0371609
VE 1056A	7	121969975	121970494	VE 1056	-0.098	0.0182	0.0371609
VE 1697B	15	37242254	37242758	VE 1697	0.071	0.0183	0.0372816
VE 428A	3	112814121	112814575	VE 428	-0.073	0.0183	0.0372816
VE 429A	3	112814121	112814575	VE 429	-0.073	0.0183	0.0372816
VE 430A	3	112814121	112814575	VE 430	-0.073	0.0183	0.0372816
VE 292B	2	105046824	105047348	VE 292	0.221	0.0185	0.0376469
VE 899A	6	163277376	163277890	VE 899	-0.095	0.0185	0.0376469
VE 900A	6	163277376	163277890	VE 900	-0.095	0.0185	0.0376469
VE 1570C	13	68429760	68430219	VE 1570	-0.061	0.0187	0.0379974
VE 381A	2	241311425	241311874	VE 381	0.191	0.019	0.0385354
VE 382A	2	241311425	241311874	VE 382	0.191	0.019	0.0385354
VE 1216B	9	84167681	84168200	VE 1216	0.06	0.0191	0.0386809
VE 1325B	10	79936870	79937329	VE 1325	0.122	0.0192	0.0388259
VE 1289A	10	35972606	35973055	VE 1289	-0.12	0.0192	0.0388259
VE 1499A	12	103371109	103371563	VE 1499	-0.314	0.0193	0.0389849
VE 1454D	11	121800898	121801447	VE 1454	-0.089	0.0194	0.0391579
VE 1969B	21	34291031	34291480	VE 1969	0.051	0.0195	0.0392873
VE 1061B	7	127175272	127175746	VE 1061	-0.166	0.0195	0.0392873
VE 1062B	7	127175272	127175746	VE 1062	-0.166	0.0195	0.0392873
VE 1063A	7	127175272	127175746	VE 1063	-0.166	0.0195	0.0392873
VE 1406A	11	31501855	31502314	VE 1406	-0.175	0.0195	0.0392873
VE 1407A	11	31501855	31502314	VE 1407	-0.175	0.0195	0.0392873
VE 1257D	9	128518050	128518594	VE 1257	-0.082	0.0196	0.0394452
VE 1258A	9	128518050	128518594	VE 1258	-0.082	0.0196	0.0394452
VE 174C	1	243877151	243877605	VE 174	0.046	0.0197	0.0396318
VE 938B	7	21084558	21085007	VE 938	-0.037	0.0198	0.0397745
VE 149A	1	212705615	212706064	VE 149	-0.316	0.0198	0.0397745
VE 150A	1	212705615	212706064	VE 150	-0.316	0.0198	0.0397745
VE 1450A	11	119762885	119763334	VE 1450	0.058	0.0199	0.0399461
VE 1451A	11	119762885	119763334	VE 1451	0.058	0.0199	0.0399461
VE 1891B	18	75496824	75497338	VE 1891	0.072	0.02	0.0401173
VE 1173B	9	37251530	37251984	VE 1173	0.081	0.0201	0.0402589
VE 1893C	18	75497901	75498390	VE 1893	-0.068	0.0202	0.0404444
VE 586A	4	153288278	153288822	VE 586	-0.142	0.0203	0.0406297
VE 587A	4	153288278	153288822	VE 587	-0.142	0.0203	0.0406297
VE 588A	4	153288278	153288822	VE 588	-0.142	0.0203	0.0406297
VE 589A	4	153288278	153288822	VE 589	-0.142	0.0203	0.0406297
VE 2041C	X	81789629	81790173	VE 2041	-0.048	0.0204	0.0408
VE 1491C	12	67128050	67128499	VE 1491	-0.08	0.0204	0.0408
VE 1288D	10	35926917	35927466	VE 1288	-0.26	0.0206	0.0411699
VE 326A	2	146692194	146692643	VE 326	-0.064	0.0208	0.0414787
VE 1396F	11	16425180	16425714	VE 1396	-0.172	0.0208	0.0414787
VE 1397A	11	16425180	16425714	VE 1397	-0.172	0.0208	0.0414787
VE 187C	2	5550311	5550790	VE 187	0.371	0.0209	0.0416174
VE 1648C	14	36974191	36974670	VE 1648	0.062	0.0209	0.0416174
VE 210D	2	59477605	59478149	VE 210	-0.113	0.0211	0.0419241
VE 211B	2	59477605	59478149	VE 211	-0.113	0.0211	0.0419241
VE 1510C	12	103572042	103572521	VE 1510	0.129	0.0213	0.0422447
VE 1898D	18	76008317	76008816	VE 1898	-0.097	0.0213	0.0422447
VE 485E	3	180775172	180775641	VE 485	-0.219	0.0214	0.0423816
VE 647C	5	91037762	91038306	VE 647	-0.091	0.0215	0.0425488
VE 1099A	8	59167994	59168443	VE 1099	-0.112	0.0218	0.0431114
VE 922B	7	14379943	14380402	VE 922	0.098	0.0219	0.0432622
VE 230C	2	60855849	60856358	VE 230	-0.049	0.0219	0.0432622
VE 1976B	21	34468015	34468559	VE 1976	-0.023	0.0226	0.0444843
VE 226C	2	60762196	60762645	VE 226	0.009	0.0227	0.044633
VE 1663A	14	57474286	57474735	VE 1663	-0.03	0.0228	0.0447171
VE 1664A	14	57474286	57474735	VE 1664	-0.03	0.0228	0.0447171
VE 1665A	14	57474286	57474735	VE 1665	-0.03	0.0228	0.0447171
VE 670B	5	92614242	92614751	VE 670	-0.135	0.0228	0.0447171
VE 201A	2	45106824	45107373	VE 201	0.069	0.0229	0.0448489
VE 202A	2	45106824	45107373	VE 202	0.069	0.0229	0.0448489
VE 1688A	15	31597769	31598218	VE 1688	-0.092	0.0231	0.0451921
VE 1248D	9	116727476	116727945	VE 1248	0.072	0.0233	0.045567
VE 310A	2	105516620	105517079	VE 310	-0.142	0.0237	0.0462336
VE 311A	2	105516620	105517079	VE 311	-0.142	0.0237	0.0462336
VE 923A	7	18885867	18886321	VE 923	-0.045	0.0238	0.0463625
VE 936C	7	21081485	21082019	VE 936	0.071	0.0239	0.0465242
VE 718C	5	124709399	124709908	VE 718	0.039	0.0243	0.0471686
VE 719A	5	124709399	124709908	VE 719	0.039	0.0243	0.0471686
VE 720A	5	124709399	124709908	VE 720	0.039	0.0243	0.0471686
VE 721A	5	124709399	124709908	VE 721	0.039	0.0243	0.0471686
VE 1529A	13	28318486	28318970	VE 1529	-0.05	0.0245	0.0475399
VE 1698E	15	37514015	37514514	VE 1698	0.255	0.0246	0.0476832
VE 650A	5	91442353	91442827	VE 650	-0.055	0.0246	0.0476832
VE 651A	5	91442353	91442827	VE 651	-0.055	0.0246	0.0476832
VE 337B	2	157720883	157721342	VE 337	-0.066	0.0246	0.0476832
VE 2057B	X	150408139	150408613	VE 2057	-0.04	0.0247	0.0478601
VE 1346B	10	119589990	119590519	VE 1346	0.167	0.0248	0.0480198
VE 1825B	18	22864998	22865542	VE 1825	-0.047	0.0251	0.048532
VE 129A	1	164805562	164806101	VE 129	0.074	0.0252	0.0486909
VE 130A	1	164805562	164806101	VE 130	0.074	0.0252	0.0486909
VE 131A	1	164805562	164806101	VE 131	0.074	0.0252	0.0486909
VE 976D	7	42253881	42254400	VE 976	-0.07	0.0253	0.0488324
VE 977A	7	42253881	42254400	VE 977	-0.07	0.0253	0.0488324
VE 978A	7	42253881	42254400	VE 978	-0.07	0.0253	0.0488324
VE 1413B	11	31685625	31686129	VE 1413	-0.071	0.0253	0.0488324
VE 1141H	8	106606269	106606768	VE 1141	-0.325	0.0254	0.0490081
VE 1142B	8	106606269	106606768	VE 1142	-0.325	0.0254	0.0490081
VE 93A	1	88926728	88927197	VE 93	-0.069	0.0256	0.0493592
VE 465D	3	147652814	147653358	VE 465	0.147	0.0258	0.0496923
VE 1849B	18	36764409	36764933	VE 1849	-0.055	0.0258	0.0496923
VE 1850A	18	36764409	36764933	VE 1850	-0.055	0.0258	0.0496923
VE 1851A	18	36764409	36764933	VE 1851	-0.055	0.0258	0.0496923
VE 1477D	12	16941769	16942308	VE 1477	-0.032	0.0261	0.050217
VE 2019B	X	24894597	24895081	VE 2019	-0.039	0.0263	0.0505485
VE 1431A	11	65254609	65255118	VE 1431	-0.104	0.0263	0.0505485
VE 1432A	11	65254609	65255118	VE 1432	-0.104	0.0263	0.0505485
VE 1827A	18	23044085	23044629	VE 1827	-0.065	0.0264	0.0507051
VE 1828A	18	23044085	23044629	VE 1828	-0.065	0.0264	0.0507051
VE 359D	2	175204414	175204873	VE 359	-0.071	0.0264	0.0507051
VE 360A	2	175204414	175204873	VE 360	-0.071	0.0264	0.0507051
VE 347B	2	170870043	170870507	VE 347	0.043	0.0265	0.0508614
VE 1325C	10	79937195	79937719	VE 1325	0.065	0.0267	0.0511555
VE 1326A	10	79937195	79937719	VE 1326	0.065	0.0267	0.0511555
VE 1327A	10	79937195	79937719	VE 1327	0.065	0.0267	0.0511555
VE 1353B	10	125189269	125189733	VE 1353	-0.04	0.0267	0.0511555
VE 1129A	8	99428766	99429215	VE 1129	-0.057	0.0271	0.051813
VE 325C	2	146689751	146690295	VE 325	-0.115	0.0271	0.051813
VE 222B	2	60499915	60500414	VE 222	-0.086	0.0274	0.0522769
VE 223A	2	60499915	60500414	VE 223	-0.086	0.0274	0.0522769
VE 224A	2	60499915	60500414	VE 224	-0.086	0.0274	0.0522769
VE 1488A	12	24233784	24234298	VE 1488	-0.203	0.0274	0.0522769
VE 316B	2	145188410	145188959	VE 316	0.106	0.0275	0.0524129
VE 553B	4	105346192	105346651	VE 553	-0.053	0.0276	0.0525852
VE 729B	5	158143828	158144352	VE 729	-0.076	0.0277	0.0527023
VE 1204B	9	82277309	82277858	VE 1204	0.175	0.028	0.053199
VE 1931B	20	31113767	31114216	VE 1931	0.126	0.0285	0.0540177
VE 1932A	20	31113767	31114216	VE 1932	0.126	0.0285	0.0540177
VE 1907A	19	30840666	30841115	VE 1907	-0.228	0.0285	0.0540177
VE 1908A	19	30840666	30841115	VE 1908	-0.228	0.0285	0.0540177
VE 1909A	19	30840666	30841115	VE 1909	-0.228	0.0285	0.0540177
VE 1082A	8	1983761	1984210	VE 1082	0.024	0.0287	0.0543591
VE 136B	1	167297863	167298392	VE 136	0.054	0.0288	0.0545107
VE 353C	2	172956730	172957179	VE 353	0.094	0.0291	0.0550214
VE 1838D	18	23434004	23434453	VE 1838	-0.043	0.0292	0.0551153
VE 2052B	X	139169686	139170140	VE 2052	-0.204	0.0292	0.0551153
VE 2053A	X	139169686	139170140	VE 2053	-0.204	0.0292	0.0551153
VE 559C	4	109256611	109257130	VE 559	-0.147	0.0293	0.0552468
VE 560A	4	109256611	109257130	VE 560	-0.147	0.0293	0.0552468
VE 1213C	9	84010225	84010774	VE 1213	-0.151	0.0293	0.0552468
VE 767B	6	19721124	19721673	VE 767	-0.038	0.0294	0.0553781
VE 1182A	9	81052478	81052927	VE 1182	0.169	0.0295	0.05549
VE 1183A	9	81052478	81052927	VE 1183	0.169	0.0295	0.05549
VE 1184A	9	81052478	81052927	VE 1184	0.169	0.0295	0.05549
VE 368B	2	212256541	212257090	VE 368	-0.062	0.0295	0.05549
VE 369A	2	212256541	212257090	VE 369	-0.062	0.0295	0.05549
VE 370A	2	212256541	212257090	VE 370	-0.062	0.0295	0.05549
VE 570A	4	124384001	124384450	VE 570	-0.081	0.0295	0.05549
VE 270A	2	104578038	104578522	VE 270	0.073	0.0311	0.0580406
VE 1452A	11	119763452	119763956	VE 1452	0.082	0.0319	0.0593918
VE 1453A	11	119763452	119763956	VE 1453	0.082	0.0319	0.0593918
VE 252D	2	103910595	103911069	VE 252	0.145	0.0322	0.0598485
VE 253A	2	103910595	103911069	VE 253	0.145	0.0322	0.0598485
VE 254A	2	103910595	103911069	VE 254	0.145	0.0322	0.0598485
VE 846B	6	98720004	98720508	VE 846	-0.011	0.0323	0.0599325
VE 1890B	18	63078424	63078873	VE 1890	-0.063	0.0323	0.0599325
VE 1597A	14	22171132	22171581	VE 1597	0.144	0.0328	0.0607572
VE 780A	6	20869649	20870148	VE 780	0.042	0.0329	0.0609012
VE 1173A	9	37251129	37251663	VE 1173	-0.042	0.033	0.0610656
VE 676C	5	93227709	93228168	VE 676	0.131	0.0333	0.0614959
VE 1825C	18	22865464	22865993	VE 1825	0.11	0.0333	0.0614959
VE 1826A	18	22865464	22865993	VE 1826	0.11	0.0333	0.0614959
VE 2035B	X	25400545	25401024	VE 2035	-0.097	0.0333	0.0614959
VE 2036A	X	25400545	25401024	VE 2036	-0.097	0.0333	0.0614959
VE 1147B	9	160382	160871	VE 1147	-0.029	0.0337	0.062067
VE 1148A	9	160382	160871	VE 1148	-0.029	0.0337	0.062067
VE 1033D	7	114143120	114143584	VE 1033	-0.147	0.0338	0.0621884
VE 1034B	7	114143120	114143584	VE 1034	-0.147	0.0338	0.0621884
VE 806B	6	52254615	52255064	VE 806	-0.061	0.0341	0.0626771
VE 807B	6	52254615	52255064	VE 807	-0.061	0.0341	0.0626771
VE 808A	6	52254615	52255064	VE 808	-0.061	0.0341	0.0626771
VE 35A	1	38712110	38712649	VE 35	0.153	0.0343	0.0630024
VE 36A	1	38712110	38712649	VE 36	0.153	0.0343	0.0630024
VE 1832A	18	23045230	23045749	VE 1832	-0.055	0.0344	0.0631224
VE 49C	1	39249369	39249903	VE 49	0.229	0.0346	0.0633619
VE 494A	3	193660868	193661342	VE 494	-0.085	0.0346	0.0633619
VE 495A	3	193660868	193661342	VE 495	-0.085	0.0346	0.0633619
VE 496A	3	193660868	193661342	VE 496	-0.085	0.0346	0.0633619
VE 772C	6	19976989	19977463	VE 772	-0.021	0.035	0.0640515
VE 961A	7	25791975	25792424	VE 961	0.164	0.0351	0.064213
VE 962A	7	25791975	25792424	VE 962	0.164	0.0351	0.064213
VE 1845A	18	34719304	34719788	VE 1845	-0.169	0.0358	0.0653843
VE 1846A	18	34719304	34719788	VE 1846	-0.169	0.0358	0.0653843
VE 1113A	8	80874777	80875226	VE 1113	-0.058	0.0359	0.0655451
VE 1114A	8	80874777	80875226	VE 1114	-0.058	0.0359	0.0655451
VE 1115A	8	80874777	80875226	VE 1115	-0.058	0.0359	0.0655451
VE 1196D	9	81871671	81872185	VE 1196	-0.076	0.036	0.0657057
VE 1098C	8	53167428	53167897	VE 1098	0.114	0.0362	0.0660267
VE 1593B	13	95618680	95619129	VE 1593	-0.046	0.0364	0.066303
VE 1118D	8	92825812	92826296	VE 1118	-0.067	0.0365	0.066463
VE 1639A	14	36911146	36911655	VE 1639	-0.065	0.0367	0.0667606
VE 1640A	14	36911146	36911655	VE 1640	-0.065	0.0367	0.0667606
VE 1576B	13	72302871	72303400	VE 1576	0.193	0.0371	0.0673762
VE 1588E	13	78977080	78977529	VE 1588	-0.022	0.0374	0.0678309
VE 1288B	10	35926101	35926610	VE 1288	0.116	0.0377	0.0682844
VE 1443B	11	110002509	110003053	VE 1443	-0.072	0.0382	0.0690985
VE 967A	7	26728597	26729071	VE 967	-0.119	0.0383	0.0692565
VE 216B	2	60498722	60499251	VE 216	-0.122	0.0385	0.0695262
VE 217A	2	60498722	60499251	VE 217	-0.122	0.0385	0.0695262
VE 878C	6	112824490	112824964	VE 878	-0.168	0.0386	0.0696838
VE 233A	2	63275801	63276295	VE 233	-0.191	0.0387	0.0698183
VE 234A	2	63275801	63276295	VE 234	-0.191	0.0387	0.0698183
VE 235A	2	63275801	63276295	VE 235	-0.191	0.0387	0.0698183
VE 1271B	9	128920103	128920617	VE 1271	0.067	0.0394	0.0709875
VE 792B	6	38359484	38360013	VE 792	0.124	0.0396	0.0713009
VE 669B	5	92313535	92314084	VE 669	-0.077	0.0396	0.0713009
VE 513B	4	54881576	54882025	VE 513	-0.076	0.04	0.0719264
VE 1002B	7	90757272	90757756	VE 1002	-0.091	0.04	0.0719264
VE 1501A	12	103405875	103406324	VE 1501	-0.039	0.0404	0.0725264
VE 1502A	12	103405875	103406324	VE 1502	-0.039	0.0404	0.0725264
VE 1860C	18	42324474	42324998	VE 1860	0.155	0.0406	0.0728138
VE 1861A	18	42324474	42324998	VE 1861	0.155	0.0406	0.0728138
VE 1862A	18	42324474	42324998	VE 1862	0.155	0.0406	0.0728138
VE 600B	5	3186742	3187291	VE 600	0.078	0.0406	0.0728138
VE 842D	6	98492987	98493436	VE 842	0.237	0.0409	0.0732557
VE 642B	5	87241261	87241750	VE 642	-0.025	0.0409	0.0732557
VE 1410B	11	31623067	31623561	VE 1410	-0.243	0.041	0.0734108
VE 1504B	12	103407981	103408530	VE 1504	-0.066	0.0411	0.0735658
VE 1505A	12	103407981	103408530	VE 1505	-0.066	0.0411	0.0735658
VE 1417A	11	31817339	31817843	VE 1417	0.27	0.0413	0.0738271
VE 1556C	13	36075419	36075933	VE 1556	0.095	0.0415	0.0741362
VE 1557A	13	36075419	36075933	VE 1557	0.095	0.0415	0.0741362
VE 1666A	14	57475114	57475623	VE 1666	-0.08	0.0417	0.0744206
VE 969B	7	34098483	34098997	VE 969	0.048	0.042	0.0748339
VE 1787A	16	80372519	80373003	VE 1787	-0.04	0.0422	0.0751413
VE 1788A	16	80372519	80373003	VE 1788	-0.04	0.0422	0.0751413
VE 1755D	16	52471187	52471661	VE 1755	-0.057	0.0423	0.0752459
VE 471D	3	148007435	148007909	VE 471	-0.075	0.0423	0.0752459
VE 472A	3	148007435	148007909	VE 472	-0.075	0.0423	0.0752459
VE 1500C	12	103372352	103372801	VE 1500	-0.202	0.0423	0.0752459
VE 1990A	21	40361986	40362435	VE 1990	0.016	0.0425	0.0755525
VE 1991A	21	40361986	40362435	VE 1991	0.016	0.0425	0.0755525
VE 1065C	7	127177135	127177584	VE 1065	-0.168	0.0426	0.0756811
VE 996C	7	90754733	90755192	VE 996	-0.105	0.0432	0.0766226
VE 997A	7	90754733	90755192	VE 997	-0.105	0.0432	0.0766226
VE 998A	7	90754733	90755192	VE 998	-0.105	0.0432	0.0766226
VE 489B	3	181959254	181959703	VE 489	0.04	0.0433	0.076775
VE 921A	7	13506132	13506611	VE 921	0.033	0.0434	0.0769274
VE 459A	3	147563488	147563937	VE 459	-0.178	0.0439	0.0776878
VE 1353A	10	125188897	125189396	VE 1353	0.038	0.0441	0.0780165
VE 166A	1	237160535	237160989	VE 166	-0.076	0.0442	0.0781681
VE 167A	1	237160535	237160989	VE 167	-0.076	0.0442	0.0781681
VE 168A	1	237160535	237160989	VE 168	-0.076	0.0442	0.0781681
VE 169A	1	237160535	237160989	VE 169	-0.076	0.0442	0.0781681
VE 1274D	9	129199862	129200341	VE 1274	0.035	0.0447	0.0789758
VE 1912B	20	2719685	2720174	VE 1912	0.057	0.0449	0.0792779
VE 1913A	20	2719685	2720174	VE 1913	0.057	0.0449	0.0792779
VE 1587A	13	78407383	78407832	VE 1587	-0.077	0.0451	0.0795797
VE 534C	4	85246108	85246557	VE 534	0.107	0.0455	0.080182
VE 1033C	7	114142962	114143411	VE 1033	-0.151	0.0455	0.080182
VE 1034A	7	114142962	114143411	VE 1034	-0.151	0.0455	0.080182
VE 1656E	14	57323295	57323744	VE 1656	0.018	0.046	0.0809849
VE 1657A	14	57323295	57323744	VE 1657	0.018	0.046	0.0809849
VE 1658A	14	57323295	57323744	VE 1658	0.018	0.046	0.0809849
VE 955C	7	25696483	25696982	VE 955	-0.122	0.0461	0.0811348
VE 956A	7	25696483	25696982	VE 956	-0.122	0.0461	0.0811348
VE 1343B	10	119310595	119311054	VE 1343	0.059	0.0467	0.0820324
VE 255A	2	104017015	104017464	VE 255	-0.041	0.0472	0.0827778
VE 1628C	14	29859237	29859786	VE 1628	-0.123	0.0475	0.0832239
VE 1119A	8	93070955	93071449	VE 1119	-0.125	0.0477	0.0835208
VE 1120A	8	93070955	93071449	VE 1120	-0.125	0.0477	0.0835208
VE 1121A	8	93070955	93071449	VE 1121	-0.125	0.0477	0.0835208
VE 1122A	8	93070955	93071449	VE 1122	-0.125	0.0477	0.0835208
VE 713B	5	124652597	124653136	VE 713	0.076	0.0478	0.0836424
VE 714A	5	124652597	124653136	VE 714	0.076	0.0478	0.0836424
VE 1774C	16	72739175	72739624	VE 1774	-0.343	0.0481	0.0840597
VE 1775A	16	72739175	72739624	VE 1775	-0.343	0.0481	0.0840597
VE 555D	4	109255448	109255897	VE 555	0.22	0.0483	0.0843554
VE 556A	4	109255448	109255897	VE 556	0.22	0.0483	0.0843554
VE 695B	5	107301364	107301853	VE 695	0.077	0.0483	0.0843554
VE 696B	5	107301364	107301853	VE 696	0.077	0.0483	0.0843554
VE 697A	5	107301364	107301853	VE 697	0.077	0.0483	0.0843554
VE 698A	5	107301364	107301853	VE 698	0.077	0.0483	0.0843554
VE 2039B	X	81464525	81465074	VE 2039	-0.026	0.049	0.0854143
VE 1822B	18	22745057	22745551	VE 1822	-0.295	0.0492	0.085681
VE 95A	1	97610416	97610895	VE 95	0.038	0.0494	0.0858926
VE 1196E	9	81872041	81872570	VE 1196	-0.187	0.0494	0.0858926
VE 1605C	14	26378109	26378643	VE 1605	-0.044	0.0495	0.0859844
VE 200D	2	45031712	45032161	VE 200	0.081	0.0501	0.0868887
VE 1333A	10	92690068	92690517	VE 1333	-0.231	0.0501	0.0868887
VE 1648B	14	36974040	36974519	VE 1648	0.028	0.0503	0.0871527
VE 942A	7	25533327	25533776	VE 942	-0.041	0.0503	0.0871527
VE 1177A	9	81011661	81012140	VE 1177	-0.048	0.0503	0.0871527
VE 1178A	9	81011661	81012140	VE 1178	-0.048	0.0503	0.0871527
VE 1179A	9	81011661	81012140	VE 1179	-0.048	0.0503	0.0871527
VE 1482B	12	17312370	17312854	VE 1482	-0.191	0.0506	0.0876447
VE 1483A	12	17312370	17312854	VE 1483	-0.191	0.0506	0.0876447
VE 849C	6	98902780	98903274	VE 849	0.025	0.0509	0.0880528
VE 1814C	18	22617612	22618071	VE 1814	-0.153	0.0513	0.0886327
VE 1815A	18	22617612	22618071	VE 1815	-0.153	0.0513	0.0886327
VE 1816A	18	22617612	22618071	VE 1816	-0.153	0.0513	0.0886327
VE 1483C	12	17313146	17313625	VE 1483	-0.038	0.0517	0.0891829
VE 457C	3	147379106	147379605	VE 457	-0.137	0.0523	0.0901043
VE 246B	2	73125064	73125533	VE 246	-0.102	0.0527	0.0906221
VE 1577A	13	72333422	72333921	VE 1577	-0.034	0.0531	0.0912526
VE 1108C	8	76960798	76961322	VE 1108	0.189	0.0541	0.0926799
VE 782A	6	22148511	22149035	VE 782	-0.075	0.0542	0.0928222
VE 783A	6	22148511	22149035	VE 783	-0.075	0.0542	0.0928222
VE 819A	6	97754184	97754643	VE 819	-0.05	0.0543	0.0929643
VE 297D	2	105319390	105319884	VE 297	0.075	0.0546	0.0933902
VE 87A	1	63664980	63665449	VE 87	0.121	0.0547	0.0935028
VE 85B	1	63369977	63370426	VE 85	0.08	0.0547	0.0935028
VE 213B	2	60352814	60353343	VE 213	-0.065	0.0548	0.093586
VE 1786D	16	78511622	78512161	VE 1786	-0.106	0.0548	0.093586
VE 1999B	22	20777673	20778122	VE 1999	0.109	0.0552	0.0941809
VE 1396E	11	16424772	16425281	VE 1396	-0.105	0.0556	0.0947452
VE 352B	2	172936719	172937168	VE 352	-0.057	0.0559	0.0951378
VE 1807A	18	19341218	19341667	VE 1807	-0.104	0.0561	0.0954485
VE 1808A	18	19341218	19341667	VE 1808	-0.104	0.0561	0.0954485
VE 1345A	10	119589554	119590058	VE 1345	-0.04	0.0566	0.0961796
VE 1346A	10	119589554	119590058	VE 1346	-0.04	0.0566	0.0961796
VE 659B	5	91929884	91930433	VE 659	-0.19	0.0567	0.0962299
VE 660A	5	91929884	91930433	VE 660	-0.19	0.0567	0.0962299
VE 661A	5	91929884	91930433	VE 661	-0.19	0.0567	0.0962299
VE 662A	5	91929884	91930433	VE 662	-0.19	0.0567	0.0962299
VE 281A	2	104670366	104670815	VE 281	-0.089	0.0568	0.0963398
VE 1813D	18	22237276	22237730	VE 1813	0.156	0.0569	0.0964496
VE 174B	1	243876760	243877279	VE 174	-0.042	0.0569	0.0964496
VE 1294A	10	37054784	37055243	VE 1294	-0.203	0.057	0.0965892
VE 354A	2	174114257	174114706	VE 354	-0.068	0.0572	0.0968381
VE 355A	2	174114257	174114706	VE 355	-0.068	0.0572	0.0968381
VE 640B	5	87168684	87169203	VE 640	-0.07	0.0581	0.0981795
VE 1103E	8	59942849	59943358	VE 1103	-0.096	0.0583	0.0984566
VE 1869B	18	43169163	43169667	VE 1869	-0.072	0.0584	0.0985646
VE 1870A	18	43169163	43169667	VE 1870	-0.072	0.0584	0.0985646
VE 571A	4	124384754	124385228	VE 571	-0.109	0.0592	0.0997302
VE 572A	4	124384754	124385228	VE 572	-0.109	0.0592	0.0997302
VE 1921A	20	21216644	21217098	VE 1921	-0.041	0.0593	0.0998372
VE 1922A	20	21216644	21217098	VE 1922	-0.041	0.0593	0.0998372
VE 717A	5	124708186	124708635	VE 717	0.021	0.0595	0.100081
VE 718A	5	124708186	124708635	VE 718	0.021	0.0595	0.100081
VE 325A	2	146688969	146689423	VE 325	-0.022	0.0595	0.100081
VE 1150B	9	974065	974579	VE 1150	-0.095	0.0595	0.100081
VE 490A	3	181960725	181961269	VE 490	-0.094	0.0596	0.100219
VE 1583B	13	72426752	72427291	VE 1583	-0.097	0.0601	0.100967
VE 1519B	12	114101561	114102010	VE 1519	0.143	0.0608	0.101966
VE 1520A	12	114101561	114102010	VE 1520	0.143	0.0608	0.101966
VE 2030A	X	25018498	25018992	VE 2030	-0.03	0.0609	0.101966
VE 2029E	X	25018498	25018992	VE 2029	-0.03	0.0609	0.101966
VE 1199B	9	82224504	82225033	VE 1199	-0.053	0.0609	0.101966
VE 912A	7	5672853	5673302	VE 912	0.224	0.0612	0.102437
VE 461B	3	147564400	147564929	VE 461	-0.061	0.0614	0.10274
VE 462A	3	147564400	147564929	VE 462	-0.061	0.0614	0.10274
VE 199B	2	8783359	8783848	VE 199	0.049	0.0615	0.102876
VE 1201D	9	82226424	82226958	VE 1201	-0.077	0.0616	0.103012
VE 1583D	13	72427510	72428054	VE 1583	-0.054	0.0618	0.103189
VE 817A	6	84763092	84763541	VE 817	-0.105	0.0621	0.103658
VE 2019C	X	24894968	24895432	VE 2019	0.038	0.0623	0.103928
VE 336B	2	157551320	157551804	VE 336	-0.123	0.063	0.104904
VE 690B	5	106910443	106910892	VE 690	0.078	0.0635	0.105576
VE 1513B	12	103573243	103573772	VE 1513	-0.053	0.0635	0.105576
VE 1514A	12	103573243	103573772	VE 1514	-0.053	0.0635	0.105576
VE 250B	2	103792887	103793406	VE 250	0.031	0.065	0.107808
VE 814A	6	84761574	84762023	VE 814	0.144	0.0655	0.108505
VE 815A	6	84761574	84762023	VE 815	0.144	0.0655	0.108505
VE 1197A	9	82010049	82010498	VE 1197	-0.11	0.0656	0.108638
VE 1876A	18	49279821	49280295	VE 1876	-0.083	0.066	0.109201
VE 1877A	18	49279821	49280295	VE 1877	-0.083	0.066	0.109201
VE 1635A	14	36019888	36020407	VE 1635	-0.264	0.066	0.109201
VE 159A	1	213500127	213500576	VE 159	0.002	0.0681	0.112269
VE 158C	1	213500127	213500576	VE 158	0.002	0.0681	0.112269
VE 476C	3	157780051	157780535	VE 476	0.041	0.0685	0.11286
VE 600A	5	3186402	3186861	VE 600	-0.11	0.0688	0.113286
VE 784E	6	22150806	22151345	VE 784	-0.084	0.0689	0.113416
VE 785A	6	22150806	22151345	VE 785	-0.084	0.0689	0.113416
VE 786A	6	22150806	22151345	VE 786	-0.084	0.0689	0.113416
VE 787A	6	22150806	22151345	VE 787	-0.084	0.0689	0.113416
VE 1275A	9	133353748	133354227	VE 1275	0.144	0.069	0.113513
VE 485F	3	180775591	180776130	VE 485	-0.046	0.0694	0.114068
VE 486A	3	180775591	180776130	VE 486	-0.046	0.0694	0.114068
VE 1574C	13	72301424	72301873	VE 1574	-0.019	0.0698	0.114588
VE 1575A	13	72301424	72301873	VE 1575	-0.019	0.0698	0.114588
VE 51A	1	44500675	44501124	VE 51	-0.002	0.07	0.114813
VE 748A	6	3349639	3350088	VE 748	-0.069	0.07	0.114813
VE 749A	6	3349639	3350088	VE 749	-0.069	0.07	0.114813
VE 750A	6	3349639	3350088	VE 750	-0.069	0.07	0.114813
VE 328D	2	147173237	147173701	VE 328	-0.076	0.07	0.114813
VE 920A	7	13450832	13451286	VE 920	-0.036	0.0705	0.11546
VE 1336B	10	118854466	118854940	VE 1336	-0.053	0.0705	0.11546
VE 1260D	9	128522202	128522676	VE 1260	-0.215	0.0705	0.11546
VE 1261A	9	128522202	128522676	VE 1261	-0.215	0.0705	0.11546
VE 1323C	10	78391021	78391565	VE 1323	-0.11	0.0708	0.115812
VE 1196B	9	81870831	81871360	VE 1196	-0.024	0.071	0.11607
VE 1212B	9	83727345	83727814	VE 1212	-0.057	0.0713	0.116456
VE 555C	4	109255110	109255579	VE 555	-0.055	0.0717	0.11697
VE 1804A	18	19340212	19340746	VE 1804	-0.038	0.0726	0.118226
VE 1197B	9	82010511	82011060	VE 1197	-0.095	0.073	0.118772
VE 1489C	12	54426764	54427273	VE 1489	-0.066	0.0739	0.119986
VE 1038D	7	114329128	114329617	VE 1038	-0.038	0.0742	0.120437
VE 1039A	7	114329128	114329617	VE 1039	-0.038	0.0742	0.120437
VE 854A	6	100657778	100658247	VE 854	-0.068	0.0743	0.120492
VE 1642C	14	36912345	36912794	VE 1642	-0.069	0.0743	0.120492
VE 824B	6	97913368	97913897	VE 824	-0.029	0.0745	0.120781
VE 825B	6	97913368	97913897	VE 825	-0.029	0.0745	0.120781
VE 826A	6	97913368	97913897	VE 826	-0.029	0.0745	0.120781
VE 827A	6	97913368	97913897	VE 827	-0.029	0.0745	0.120781
VE 828A	6	97913368	97913897	VE 828	-0.029	0.0745	0.120781
VE 616A	5	50854909	50855443	VE 616	0.046	0.0746	0.120871
VE 1905A	19	30565861	30566330	VE 1905	0.149	0.0747	0.120998
VE 419D	3	71291543	71292067	VE 419	-0.03	0.0748	0.121124
VE 420A	3	71291543	71292067	VE 420	-0.03	0.0748	0.121124
VE 421A	3	71291543	71292067	VE 421	-0.03	0.0748	0.121124
VE 1290D	10	35974156	35974705	VE 1290	0.027	0.075	0.12134
VE 1291A	10	35974156	35974705	VE 1291	0.027	0.075	0.12134
VE 1029A	7	95877316	95877765	VE 1029	-0.062	0.0752	0.121627
VE 1481C	12	17174300	17174774	VE 1481	-0.096	0.0754	0.121879
VE 1407B	11	31502214	31502668	VE 1407	-0.018	0.0756	0.122166
VE 1408A	11	31502214	31502668	VE 1408	-0.018	0.0756	0.122166
VE 1242A	9	100638311	100638760	VE 1242	-0.032	0.0757	0.122291
VE 1571D	13	71358955	71359459	VE 1571	-0.074	0.0759	0.122506
VE 1809A	18	19341765	19342214	VE 1809	-0.115	0.0764	0.123168
VE 1656B	14	57322142	57322666	VE 1656	-0.071	0.0771	0.124186
VE 1940A	20	31566684	31567133	VE 1940	0.099	0.0772	0.124311
VE 641A	5	87239796	87240330	VE 641	-0.23	0.0776	0.124808
VE 516A	4	56919341	56919835	VE 516	0.042	0.0778	0.125093
VE 1642D	14	36912680	36913159	VE 1642	0.081	0.0779	0.12518
VE 919A	7	10684223	10684682	VE 919	-0.02	0.0779	0.12518
VE 2026B	X	25008181	25008665	VE 2026	0.054	0.0795	0.127302
VE 1461B	11	125928185	125928709	VE 1461	-0.05	0.0795	0.127302
VE 1462A	11	125928185	125928709	VE 1462	-0.05	0.0795	0.127302
VE 1463A	11	125928185	125928709	VE 1463	-0.05	0.0795	0.127302
VE 1464A	11	125928185	125928709	VE 1464	-0.05	0.0795	0.127302
VE 24A	1	33828739	33829188	VE 24	-0.082	0.0802	0.128273
VE 25A	1	33828739	33829188	VE 25	-0.082	0.0802	0.128273
VE 26A	1	33828739	33829188	VE 26	-0.082	0.0802	0.128273
VE 1193B	9	81823712	81824161	VE 1193	-0.063	0.0804	0.128518
VE 353A	2	172955847	172956381	VE 353	-0.117	0.0809	0.129242
VE 1763B	16	54650988	54651537	VE 1763	0.043	0.0812	0.129683
VE 616C	5	50855628	50856082	VE 616	0.156	0.0813	0.129805
VE 458B	3	147379891	147380340	VE 458	-0.042	0.0815	0.130048
VE 1965C	21	34222560	34223104	VE 1965	-0.104	0.0816	0.130132
VE 640A	5	87168326	87168815	VE 640	-0.007	0.0817	0.130177
VE 648A	5	91271743	91272197	VE 648	-0.09	0.0817	0.130177
VE 1110E	8	77599386	77599840	VE 1110	0.113	0.0825	0.131223
VE 1507A	12	103484425	103484924	VE 1507	0.103	0.0828	0.131547
VE 1508A	12	103484425	103484924	VE 1508	0.103	0.0828	0.131547
VE 469C	3	147803175	147803624	VE 469	0.111	0.0829	0.131668
VE 470A	3	147803175	147803624	VE 470	0.111	0.0829	0.131668
VE 1497E	12	97470343	97470802	VE 1497	-0.119	0.0832	0.131991
VE 1498B	12	97470343	97470802	VE 1498	-0.119	0.0832	0.131991
VE 1083A	8	1986177	1986626	VE 1083	0.029	0.0841	0.133341
VE 535A	4	90917228	90917677	VE 535	-0.032	0.0842	0.133461
VE 536A	4	90917228	90917677	VE 536	-0.032	0.0842	0.133461
VE 1976D	21	34468553	34469002	VE 1976	-0.047	0.0845	0.13382
VE 761B	6	18537797	18538261	VE 761	-0.056	0.0845	0.13382
VE 762A	6	18537797	18538261	VE 762	-0.056	0.0845	0.13382
VE 181B	2	3269368	3269852	VE 181	0.055	0.085	0.134534
VE 182A	2	3269368	3269852	VE 182	0.055	0.085	0.134534
VE 183A	2	3269368	3269852	VE 183	0.055	0.085	0.134534
VE 184A	2	3269368	3269852	VE 184	0.055	0.085	0.134534
VE 1898B	18	76007365	76007904	VE 1898	-0.027	0.085	0.134534
VE 618A	5	55896268	55896717	VE 618	-0.051	0.0854	0.135011
VE 214B	2	60441761	60442215	VE 214	0.113	0.0856	0.135249
VE 1169A	9	17322341	17322800	VE 1169	-0.227	0.0856	0.135249
VE 2053D	X	139170836	139171320	VE 2053	-0.007	0.0863	0.136158
VE 2054A	X	139170836	139171320	VE 2054	-0.007	0.0863	0.136158
VE 645A	5	90928511	90929060	VE 645	-0.074	0.0876	0.13805
VE 1721A	16	10319838	10320342	VE 1721	-0.061	0.0886	0.139465
VE 1722A	16	10319838	10320342	VE 1722	-0.061	0.0886	0.139465
VE 1723A	16	10319838	10320342	VE 1723	-0.061	0.0886	0.139465
VE 2014A	22	38442121	38442570	VE 2014	0.082	0.0887	0.139542
VE 2015A	22	38442121	38442570	VE 2015	0.082	0.0887	0.139542
VE 471C	3	148007132	148007581	VE 471	0.119	0.0896	0.140715
VE 1888B	18	53090228	53090722	VE 1888	-0.025	0.0897	0.140832
VE 1685B	14	99466515	99466989	VE 1685	0.073	0.0901	0.141257
VE 232C	2	63194563	63195067	VE 232	-0.071	0.0906	0.141919
VE 1355B	10	130367232	130367771	VE 1355	0.097	0.0914	0.142927
VE 457B	3	147378778	147379232	VE 457	-0.08	0.0914	0.142927
VE 1005B	7	90765895	90766374	VE 1005	-0.04	0.0918	0.14347
VE 1006A	7	90765895	90766374	VE 1006	-0.04	0.0918	0.14347
VE 1007A	7	90765895	90766374	VE 1007	-0.04	0.0918	0.14347
VE 1674B	14	77385453	77385902	VE 1674	0.107	0.0919	0.143545
VE 1740B	16	51560566	51561045	VE 1740	-0.243	0.092	0.14366
VE 1723C	16	10320674	10321178	VE 1723	-0.054	0.0925	0.144358
VE 772D	6	19977244	19977793	VE 772	-0.022	0.0929	0.144941
VE 505A	3	193679719	193680168	VE 505	-0.028	0.0937	0.146147
VE 1484A	12	17657697	17658161	VE 1484	-0.056	0.094	0.146532
VE 1919D	20	21215875	21216399	VE 1919	0.022	0.095	0.148006
VE 977B	7	42254147	42254626	VE 977	0.032	0.0955	0.148701
VE 978B	7	42254147	42254626	VE 978	0.032	0.0955	0.148701
VE 979A	7	42254147	42254626	VE 979	0.032	0.0955	0.148701
VE 849E	6	98903523	98904042	VE 849	0.013	0.0955	0.148701
VE 1593C	13	95619014	95619558	VE 1593	0.046	0.0967	0.150398
VE 1730A	16	51146926	51147415	VE 1730	-0.101	0.0971	0.150934
VE 1731A	16	51146926	51147415	VE 1731	-0.101	0.0971	0.150934
VE 1231B	9	98258128	98258622	VE 1231	-0.019	0.0975	0.15147
[truncated: 1,025 more rows]

## Sheet: VE - D3
probe	chr	start	end	element	median_log2_TPM_ratio	p	p.adj
VE 1432B	11	65255050	65255534	VE 1432	3.67	1.79e-27	9.7913e-24
VE 1433A	11	65255050	65255534	VE 1433	3.67	1.79e-27	9.7913e-24
VE 154B	1	213498603	213499067	VE 154	1.702	1.17e-21	1.59998e-18
VE 155A	1	213498603	213499067	VE 155	1.702	1.17e-21	1.59998e-18
VE 904A	6	170747333	170747797	VE 904	0.913	3.31e-21	3.62114e-18
VE 66D	1	61918872	61919411	VE 66	0.622	1.14e-19	8.90829e-17
VE 67A	1	61918872	61919411	VE 67	0.622	1.14e-19	8.90829e-17
VE 68A	1	61918872	61919411	VE 68	0.622	1.14e-19	8.90829e-17
VE 838C	6	98074928	98075377	VE 838	0.726	3.19e-19	1.93881e-16
VE 154C	1	213498709	213499173	VE 154	1.42	3.69e-19	2.01843e-16
VE 155B	1	213498709	213499173	VE 155	1.42	3.69e-19	2.01843e-16
VE 156A	1	213498709	213499173	VE 156	1.42	3.69e-19	2.01843e-16
VE 157A	1	213498709	213499173	VE 157	1.42	3.69e-19	2.01843e-16
VE 1793B	17	32078051	32078590	VE 1793	0.907	2.42e-18	1.01586e-15
VE 1794A	17	32078051	32078590	VE 1794	0.907	2.42e-18	1.01586e-15
VE 1098B	8	53167038	53167487	VE 1098	0.659	2.51e-18	1.01586e-15
VE 934B	7	21003636	21004150	VE 934	1.945	4.03e-18	1.41194e-15
VE 1367A	11	8227773	8228282	VE 1367	1.667	2.33e-17	6.70795e-15
VE 801A	6	52253663	52254207	VE 801	0.818	8.9e-17	1.94732e-14
VE 802A	6	52253663	52254207	VE 802	0.818	8.9e-17	1.94732e-14
VE 803A	6	52253663	52254207	VE 803	0.818	8.9e-17	1.94732e-14
VE 804A	6	52253663	52254207	VE 804	0.818	8.9e-17	1.94732e-14
VE 1567A	13	43168953	43169502	VE 1567	0.517	2.51e-16	5.08507e-14
VE 1568A	13	43168953	43169502	VE 1568	0.517	2.51e-16	5.08507e-14
VE 1569A	13	43168953	43169502	VE 1569	0.517	2.51e-16	5.08507e-14
VE 641B	5	87240209	87240678	VE 641	0.838	3.72e-16	7.01669e-14
VE 874B	6	112823034	112823488	VE 874	0.889	4.24e-16	7.48155e-14
VE 875A	6	112823034	112823488	VE 875	0.889	4.24e-16	7.48155e-14
VE 724A	5	125344606	125345055	VE 724	0.874	4.19e-16	7.48155e-14
VE 114B	1	156631979	156632428	VE 114	0.97	2.09e-15	3.08981e-13
VE 115A	1	156631979	156632428	VE 115	0.97	2.09e-15	3.08981e-13
VE 2012B	22	32022825	32023274	VE 2012	0.666	3.07e-15	4.30587e-13
VE 2013A	22	32022825	32023274	VE 2013	0.666	3.07e-15	4.30587e-13
VE 921C	7	13506846	13507380	VE 921	-0.579	3.4e-15	4.6495e-13
VE 1159B	9	2242030	2242504	VE 1159	0.409	1.02e-14	1.26805e-12
VE 1160A	9	2242030	2242504	VE 1160	0.409	1.02e-14	1.26805e-12
VE 1161A	9	2242030	2242504	VE 1161	0.409	1.02e-14	1.26805e-12
VE 1172B	9	23005063	23005557	VE 1172	0.458	1.55e-14	1.84315e-12
VE 1255E	9	126539118	126539597	VE 1255	0.763	1.86e-14	2.11962e-12
VE 731C	5	158486813	158487307	VE 731	0.989	2.04e-14	2.27731e-12
VE 732A	5	158486813	158487307	VE 732	0.989	2.04e-14	2.27731e-12
VE 1346C	10	119590394	119590913	VE 1346	0.563	3e-14	3.21765e-12
VE 1661B	14	57431717	57432241	VE 1661	-0.359	4.83e-14	4.94326e-12
VE 491B	3	193490067	193490516	VE 491	0.357	7.07e-14	6.90588e-12
VE 1856B	18	42323032	42323481	VE 1856	0.414	9.51e-14	8.96891e-12
VE 597D	5	2206858	2207312	VE 597	0.48	2.02e-13	1.72647e-11
VE 1158B	9	2241599	2242128	VE 1158	1.189	2.29e-13	1.88593e-11
VE 1159A	9	2241599	2242128	VE 1159	1.189	2.29e-13	1.88593e-11
VE 283C	2	105033176	105033625	VE 283	0.903	2.83e-13	2.27649e-11
VE 361A	2	176939990	176940474	VE 361	0.727	3.44e-13	2.68811e-11
VE 362A	2	176939990	176940474	VE 362	0.727	3.44e-13	2.68811e-11
VE 363A	2	176939990	176940474	VE 363	0.727	3.44e-13	2.68811e-11
VE 917A	7	5675977	5676486	VE 917	-0.344	4.08e-13	3.05721e-11
VE 1300A	10	75725680	75726129	VE 1300	0.529	4.19e-13	3.0972e-11
VE 1440B	11	110001194	110001683	VE 1440	0.337	4.86e-13	3.54456e-11
VE 121A	1	163441897	163442391	VE 121	0.318	5.22e-13	3.75703e-11
VE 1785A	16	78510465	78510914	VE 1785	1.394	6.26e-13	4.32814e-11
VE 1786A	16	78510465	78510914	VE 1786	1.394	6.26e-13	4.32814e-11
VE 331C	2	151184449	151184903	VE 331	0.668	6.33e-13	4.32814e-11
VE 332A	2	151184449	151184903	VE 332	0.668	6.33e-13	4.32814e-11
VE 738B	5	170628385	170628889	VE 738	-0.341	1.01e-12	6.65627e-11
VE 1724A	16	48912978	48913457	VE 1724	0.338	2.57e-12	1.5116e-10
VE 164C	1	218208275	218208794	VE 164	-0.279	3.05e-12	1.73786e-10
VE 165A	1	218208275	218208794	VE 165	-0.279	3.05e-12	1.73786e-10
VE 838B	6	98074561	98075065	VE 838	0.323	3.09e-12	1.74251e-10
VE 224D	2	60501110	60501604	VE 224	0.332	5.14e-12	2.70344e-10
VE 225A	2	60501110	60501604	VE 225	0.332	5.14e-12	2.70344e-10
VE 391B	3	37807081	37807570	VE 391	-0.363	7.35e-12	3.79288e-10
VE 392A	3	37807081	37807570	VE 392	-0.363	7.35e-12	3.79288e-10
VE 393A	3	37807081	37807570	VE 393	-0.363	7.35e-12	3.79288e-10
VE 394A	3	37807081	37807570	VE 394	-0.363	7.35e-12	3.79288e-10
VE 395A	3	37807081	37807570	VE 395	-0.363	7.35e-12	3.79288e-10
VE 501B	3	193678341	193678860	VE 501	0.732	8.81e-12	4.33204e-10
VE 502A	3	193678341	193678860	VE 502	0.732	8.81e-12	4.33204e-10
VE 283D	2	105033491	105033980	VE 283	0.35	1.22e-11	5.85386e-10
VE 418D	3	71278573	71279037	VE 418	0.363	1.26e-11	5.99322e-10
VE 583A	4	145276727	145277191	VE 583	-0.201	1.45e-11	6.66513e-10
VE 788A	6	23180576	23181035	VE 788	-0.321	1.72e-11	7.64911e-10
VE 902A	6	163278039	163278493	VE 902	0.518	2.49e-11	1.05584e-09
VE 948A	7	25536379	25536838	VE 948	0.445	2.82e-11	1.1598e-09
VE 949A	7	25536379	25536838	VE 949	0.445	2.82e-11	1.1598e-09
VE 1954B	21	17681441	17681990	VE 1954	-0.357	3.21e-11	1.29108e-09
VE 1955B	21	17681441	17681990	VE 1955	-0.357	3.21e-11	1.29108e-09
VE 1956A	21	17681441	17681990	VE 1956	-0.357	3.21e-11	1.29108e-09
VE 800C	6	51149420	51149929	VE 800	1.077	3.24e-11	1.29364e-09
VE 2021A	X	24915129	24915578	VE 2021	1.484	3.37e-11	1.33579e-09
VE 688A	5	106909383	106909902	VE 688	-0.301	3.52e-11	1.36556e-09
VE 689A	5	106909383	106909902	VE 689	-0.301	3.52e-11	1.36556e-09
VE 1265C	9	128646501	128647030	VE 1265	0.382	3.68e-11	1.40766e-09
VE 1266A	9	128646501	128647030	VE 1266	0.382	3.68e-11	1.40766e-09
VE 1581B	13	72426372	72426886	VE 1581	-0.194	3.83e-11	1.45487e-09
VE 1582A	13	72426372	72426886	VE 1582	-0.194	3.83e-11	1.45487e-09
VE 1583A	13	72426372	72426886	VE 1583	-0.194	3.83e-11	1.45487e-09
VE 1172C	9	23005450	23005999	VE 1172	0.441	5.02e-11	1.86799e-09
VE 1673A	14	77384611	77385115	VE 1673	0.498	5.23e-11	1.93298e-09
VE 1783D	16	73363902	73364351	VE 1783	0.171	7.24e-11	2.58842e-09
VE 1784A	16	73363902	73364351	VE 1784	0.171	7.24e-11	2.58842e-09
VE 1741A	16	51576716	51577170	VE 1741	-0.241	7.79e-11	2.74912e-09
VE 1199C	9	82224936	82225465	VE 1199	0.4	8.87e-11	3.07082e-09
VE 193A	2	7774309	7774778	VE 193	1.102	1.04e-10	3.49006e-09
VE 597A	5	2205878	2206337	VE 597	0.352	1.07e-10	3.56884e-09
VE 338B	2	157861389	157861908	VE 338	-0.312	1.13e-10	3.70126e-09
VE 1555B	13	36073338	36073842	VE 1555	-0.244	1.47e-10	4.67494e-09
VE 647D	5	91038519	91039003	VE 647	-0.243	1.74e-10	5.43874e-09
VE 1667B	14	57475904	57476363	VE 1667	0.708	2.12e-10	6.44244e-09
VE 1674A	14	77385035	77385504	VE 1674	0.601	2.31e-10	6.86723e-09
VE 1910A	19	31586982	31587456	VE 1910	0.464	2.3e-10	6.86723e-09
VE 1255F	9	126539528	126540072	VE 1255	-0.203	2.49e-10	7.28358e-09
VE 1063B	7	127175669	127176133	VE 1063	-0.223	2.53e-10	7.36122e-09
VE 1473A	12	16170482	16170941	VE 1473	-0.222	2.64e-10	7.64063e-09
VE 1539B	13	31366051	31366565	VE 1539	-0.164	2.73e-10	7.85953e-09
VE 1540B	13	31366051	31366565	VE 1540	-0.164	2.73e-10	7.85953e-09
VE 1541A	13	31366051	31366565	VE 1541	-0.164	2.73e-10	7.85953e-09
VE 433A	3	112815267	112815721	VE 433	0.257	3.02e-10	8.47149e-09
VE 434A	3	112815267	112815721	VE 434	0.257	3.02e-10	8.47149e-09
VE 435A	3	112815267	112815721	VE 435	0.257	3.02e-10	8.47149e-09
VE 436A	3	112815267	112815721	VE 436	0.257	3.02e-10	8.47149e-09
VE 61B	1	51035062	51035586	VE 61	-0.277	3.48e-10	9.66274e-09
VE 1477C	12	16941393	16941862	VE 1477	0.392	4.34e-10	1.17524e-08
VE 659A	5	91929523	91930002	VE 659	-0.203	4.97e-10	1.32614e-08
VE 1223D	9	84947771	84948270	VE 1223	0.291	5.2e-10	1.38078e-08
VE 1719D	15	97129556	97130035	VE 1719	-0.228	5.78e-10	1.50555e-08
VE 1720A	15	97129556	97130035	VE 1720	-0.228	5.78e-10	1.50555e-08
VE 521A	4	56920889	56921338	VE 521	0.57	5.88e-10	1.52434e-08
VE 522A	4	56920889	56921338	VE 522	0.57	5.88e-10	1.52434e-08
VE 523A	4	56920889	56921338	VE 523	0.57	5.88e-10	1.52434e-08
VE 555B	4	109254714	109255238	VE 555	0.29	6.5e-10	1.64604e-08
VE 1217B	9	84264599	84265068	VE 1217	-0.266	6.53e-10	1.64604e-08
VE 1218A	9	84264599	84265068	VE 1218	-0.266	6.53e-10	1.64604e-08
VE 1578A	13	72425700	72426209	VE 1578	0.607	6.74e-10	1.69118e-08
VE 1579A	13	72425700	72426209	VE 1579	0.607	6.74e-10	1.69118e-08
VE 1580A	13	72425700	72426209	VE 1580	0.607	6.74e-10	1.69118e-08
VE 1581A	13	72425700	72426209	VE 1581	0.607	6.74e-10	1.69118e-08
VE 418A	3	71277527	71278031	VE 418	-0.259	7.04e-10	1.74248e-08
VE 229A	2	60855067	60855606	VE 229	-0.214	7.66e-10	1.87054e-08
VE 230A	2	60855067	60855606	VE 230	-0.214	7.66e-10	1.87054e-08
VE 317A	2	145339489	145339953	VE 317	-0.144	7.83e-10	1.90356e-08
VE 318A	2	145339489	145339953	VE 318	-0.144	7.83e-10	1.90356e-08
VE 319A	2	145339489	145339953	VE 319	-0.144	7.83e-10	1.90356e-08
VE 848B	6	98830321	98830825	VE 848	0.497	9.2e-10	2.188e-08
VE 1265D	9	128646686	128647175	VE 1265	1.409	9.5e-10	2.24957e-08
VE 1266B	9	128646686	128647175	VE 1266	1.409	9.5e-10	2.24957e-08
VE 239C	2	66764170	66764629	VE 239	-0.274	1.21e-09	2.75779e-08
VE 1867A	18	43168464	43168938	VE 1867	0.414	1.3e-09	2.92634e-08
VE 1868A	18	43168464	43168938	VE 1868	0.414	1.3e-09	2.92634e-08
VE 153A	1	212706887	212707336	VE 153	-0.278	1.42e-09	3.1447e-08
VE 1204B	9	82277309	82277858	VE 1204	0.426	1.59e-09	3.46506e-08
VE 1510A	12	103571244	103571743	VE 1510	-0.199	1.62e-09	3.50253e-08
VE 1856C	18	42323369	42323838	VE 1856	0.353	1.7e-09	3.64667e-08
VE 1857A	18	42323369	42323838	VE 1857	0.353	1.7e-09	3.64667e-08
VE 147B	1	212704866	212705315	VE 147	0.296	2.18e-09	4.48293e-08
VE 336A	2	157550890	157551389	VE 336	-0.205	2.2e-09	4.50712e-08
VE 1824A	18	22864619	22865103	VE 1824	0.191	2.91e-09	5.80938e-08
VE 1825A	18	22864619	22865103	VE 1825	0.191	2.91e-09	5.80938e-08
VE 1081A	8	1983043	1983492	VE 1081	-0.137	3.39e-09	6.67025e-08
[truncated: 2,869 more rows]

## Sheet: CNE - D1
probe	chr	start	end	element	median_log2_TPM_ratio	p	p.adj
[truncated: 6,164 more rows]

[truncated: 2 more sheets: CNE - D3, DeepSEA TF]
