# Supplementary material for: Rare variation in non-coding regions with evolutionary signatures contributes to autism spectrum disorder risk
Source: Cell Genom. 2024 Jul 16;4(8):100609. doi: 10.1016/j.xgen.2024.100609 (PMC11406188; doi:10.1016/j.xgen.2024.100609)
Supplement: Table S3. caMPRA results from random mutagenesis of HARs, related to Figure 2 — The p values were calculated with the Wilcoxon test and adjusted with the Benjamini-Hochberg correction. Full details of statistical analyses are in STAR Methods. [file mmc4.xlsx]

## Sheet: HAR_mutagenesis_caMPRA_results
Table S3: caMPRA results from random mutagenesis of HARs, Related to Fig. 2. P-values were calculated with the Wilcoxon test and adjusted with the Benjamini-Hochberg correction. Full details of statistical analyses are in STAR Methods.
var_id	var_chrom	var_pos	REF	ALT	probe_barcode	probe_chr	probe_start	probe_end	element	log2FC(ALT/REF)	p	p.adj
4:83050466-83050467_+_G_T	4	83050467	G	T	HAR_caMPRA_2919_GATTTTTTATTACCACTAATATTTT	4	83050315	83050784	HAR2088	2.484	1.81e-12	1.37831e-09
11:49598208-49598209_+_T_C	11	49598209	T	C	HAR_caMPRA_6890_AATTTTATTTTTTTATTTTTACGTG	11	49597850	49598299	HAR0395	3.257	1.13e-10	4.30248e-08
11:49598208-49598209_+_T_C	11	49598209	T	C	HAR_caMPRA_6890_GAACGTTCTTCCTCTGCCTTTTTCT	11	49597850	49598299	HAR0395	3.583	8.91e-10	2.46726e-07
11:49598256-49598257_+_G_T	11	49598257	G	T	HAR_caMPRA_6890_GAACGTTCTTCCTCTGCCTTTTTCT	11	49597850	49598299	HAR0395	3.583	8.91e-10	2.46726e-07
10:123064814-123064815_+_G_A	10	123064815	G	A	HAR_caMPRA_6668_CTTTCGGATTTTAGATGCTTCTTTC	10	123064551	123065000	HAR0320	1.836	1.13e-09	2.86832e-07
11:49598208-49598209_+_T_C	11	49598209	T	C	HAR_caMPRA_6890_TCTTTTTTTTCTGAGGATATCGTTT	11	49597850	49598299	HAR0395	3.437	1.32e-09	3.09286e-07
11:49598206-49598207_+_T_C	11	49598207	T	C	HAR_caMPRA_6890_TCTTTTTTTTCTGAGGATATCGTTT	11	49597850	49598299	HAR0395	3.437	1.32e-09	3.09286e-07
15:78964212-78964213_+_C_A	15	78964213	C	A	HAR_caMPRA_8692_TTAAGATTTTTTCTATTGCTTAATG	15	78963952	78964406	HAR0924	1.653	4.55e-09	9.8995e-07
15:78964374-78964375_+_C_T	15	78964375	C	T	HAR_caMPRA_8692_TTAAGATTTTTTCTATTGCTTAATG	15	78963952	78964406	HAR0924	1.653	4.55e-09	9.8995e-07
7:4058006-4058007_+_T_A	7	4058007	T	A	HAR_caMPRA_4602_CATGCGTTCTGATATTAGGGACTAG	7	4057735	4058184	HAR2580	-2.398	1.74e-08	3.31253e-06
4:174420141-174420142_+_T_A	4	174420142	T	A	HAR_caMPRA_3158_ATTTTTTAATGATCTTGTTTTTATT	4	174419922	174420371	HAR2172	2.952	3.67e-08	6.21046e-06
11:49598208-49598209_+_T_C	11	49598209	T	C	HAR_caMPRA_6890_TTTTCTCTACTTTTTTTGAAATTTT	11	49597850	49598299	HAR0395	2.768	7.77e-08	1.18642e-05
11:49598208-49598209_+_T_C	11	49598209	T	C	HAR_caMPRA_6890_TCTTTTCATTTTTTTTAAGTTTTTA	11	49597850	49598299	HAR0395	2.644	7.79e-08	1.18642e-05
8:19706612-19706613_+_T_A	8	19706613	T	A	HAR_caMPRA_5219_TTTTTTGTGTTTTCGGTTCTTTTTT	8	19706177	19706626	HAR2770	2.793	8.73e-08	1.26627e-05
6:761782-761783_+_C_A	6	761783	C	A	HAR_caMPRA_3914_GAGTTAGTACGTTACAGGGTGCGCG	6	761604	762058	HAR2397	-3.901	1.28e-07	1.62453e-05
15:31126637-31126638_+_G_T	15	31126638	G	T	HAR_caMPRA_8486_AAATTTGCATCATCATTTATCGGTC	15	31126363	31126812	HAR0853	-5.218	4.38e-07	4.60051e-05
5:27770349-27770350_+_A_G	5	27770350	A	G	HAR_caMPRA_3346_GGTTTTTTATATAGTTTTCTTTTAA	5	27770204	27770653	HAR2230	3.049	8.3e-07	7.43582e-05
8:861291-861292_+_T_A	8	861292	T	A	HAR_caMPRA_5154_GTTGACGTAAATTTATGTGTTTACT	8	861181	861630	HAR2748	1.58	9.19e-07	7.99793e-05
2:23264321-23264322_+_T_A	2	23264322	T	A	HAR_caMPRA_806_GACTTAGAACCGCCGGAGGGTTTTT	2	23264173	23264622	HAR1336	-1.399	1.3e-06	9.73234e-05
1:204900672-204900673_+_A_T	1	204900673	A	T	HAR_caMPRA_553_TTTATTTTTTGTGATTTTCTTCTAA	1	204900412	204900861	HAR0174	2.559	1.41e-06	0.000102259
10:16654700-16654701_+_T_A	10	16654701	T	A	HAR_caMPRA_6426_GTTTTCTTTGGCTTTTTGGTGCCCT	10	16654447	16654896	HAR0244	0.988	1.94e-06	0.000134024
12:109692052-109692053_+_C_T	12	109692053	C	T	HAR_caMPRA_7497_CGGTATTCATTTTTGAACCAACTTC	12	109691902	109692356	HAR0568	6.529	2.32e-06	0.000150356
5:53493311-53493312_+_C_T	5	53493312	C	T	HAR_caMPRA_3444_TTAATTATTCTTCTTTCTTTTTTTC	5	53493019	53493478	HAR2257	3.413	2.5e-06	0.000158516
3:139493700-139493701_+_C_T	3	139493701	C	T	HAR_caMPRA_2381_AGCGGTCTTTGTAAGAGTCTTTATT	3	139493498	139493947	HAR1931	-1.747	2.91e-06	0.000173801
4:188386449-188386450_+_T_C	4	188386450	T	C	HAR_caMPRA_3261_GTTATTGCTGATTTTTAGTCTGTCT	4	188386286	188386735	HAR2202	-1.098	4.83e-06	0.000267494
X:39625309-39625310_+_G_T	X	39625310	G	T	HAR_caMPRA_10483_GCAAGGATTTCGGTTACATTCCGTG	X	39625152	39625601	HAR3111	-0.659	5.7e-06	0.000310039
14:37539982-37539983_+_T_C	14	37539983	T	C	HAR_caMPRA_8116_TCATTTTTTTTTGTTTTCTGTTTTC	14	37539862	37540311	HAR0757	2.163	6.08e-06	0.000324907
1:64591089-64591090_+_T_A	1	64591090	T	A	HAR_caMPRA_186_GGAGGGTTACGTACGGTTTCAGTGG	1	64590928	64591387	HAR0056	-2.137	7.55e-06	0.000377005
11:49598208-49598209_+_T_C	11	49598209	T	C	HAR_caMPRA_6890_AAGTTTTCCTTTTTATATAAACGAC	11	49597850	49598299	HAR0395	1.566	7.76e-06	0.000381241
2:23264329-23264330_+_T_C	2	23264330	T	C	HAR_caMPRA_806_CTATTTAATAATGGTTTTTTCTTTT	2	23264173	23264622	HAR1336	2.239	8.5e-06	0.000410968
18:44902055-44902056_+_C_T	18	44902056	C	T	HAR_caMPRA_9739_GTAGTTTCATTTTCGTTTGATTGTG	18	44901608	44902062	HAR1230	2.772	1.27e-05	0.000573365
8:10981791-10981792_+_G_T	8	10981792	G	T	HAR_caMPRA_5187_TTGTGATGTTTTTTGCGCTTTCTTT	8	10981750	10982199	HAR2758	-1.421	1.28e-05	0.000573365
7:31513039-31513040_+_C_T	7	31513040	C	T	HAR_caMPRA_4781_TTCTTTTTTCTCTGTTTTGTGTTTG	7	31512834	31513283	HAR2636	1.469	1.36e-05	0.000591794
14:37503926-37503927_+_G_A	14	37503927	G	A	HAR_caMPRA_8103_TTCTTTTTCGGACCGGTGATGGAGC	14	37503577	37504041	HAR0756	0.92	1.7e-05	0.000707989
12:119363883-119363884_+_C_A	12	119363884	C	A	HAR_caMPRA_7522_AACTTTTTTCTTTTAACTTTTTATT	12	119363602	119364051	HAR0578	3.534	1.76e-05	0.000714795
12:119363832-119363833_+_G_C	12	119363833	G	C	HAR_caMPRA_7522_AACTTTTTTCTTTTAACTTTTTATT	12	119363602	119364051	HAR0578	3.534	1.76e-05	0.000714795
2:192783243-192783244_+_T_C	2	192783244	T	C	HAR_caMPRA_1500_TATATTATTATTTTTTTTATTCGAT	2	192782929	192783378	HAR1551	1.631	2.01e-05	0.000805587
5:117901356-117901357_+_T_G	5	117901357	T	G	HAR_caMPRA_3627_GCATGCTGTTTATTTATATTACCTT	5	117901290	117901759	HAR2313	-2.244	2.19e-05	0.000859128
2:22552496-22552497_+_T_C	2	22552497	T	C	HAR_caMPRA_790_TATTTTTCGCTTTTTTTGTTAATTA	2	22552079	22552538	HAR1330	0.884	2.2e-05	0.000859128
2:23264295-23264296_+_C_T	2	23264296	C	T	HAR_caMPRA_806_ATTTTTTCACTTTTTTTGTTTTTTT	2	23264173	23264622	HAR1336	1.536	3.03e-05	0.00115367
6:40489256-40489257_+_T_C	6	40489257	T	C	HAR_caMPRA_4115_GACTTTTAAGTATTTTTGCGTTTTT	6	40489125	40489574	HAR2441	-1.663	3.48e-05	0.00127712
9:119197102-119197103_+_C_T	9	119197103	C	T	HAR_caMPRA_6262_ATTTTTATGGATTTTATGATTTTCT	9	119196890	119197339	HAR3053	2.191	3.8e-05	0.00134591
18:36891877-36891878_+_T_C	18	36891878	T	C	HAR_caMPRA_9630_CTAGTCAACCCTGGCCGGGATGTTG	18	36891622	36892081	HAR1199	-4.603	4.18e-05	0.00143744
6:46012719-46012720_+_G_C	6	46012720	G	C	HAR_caMPRA_4153_GGATGTACGGTGATCCGGCTAGCAC	6	46012464	46012928	HAR2445	-1.285	4.2e-05	0.00143744
17:9877588-9877589_+_A_T	17	9877589	A	T	HAR_caMPRA_9276_TTATCTTCTATATGTAGTCATTTAT	17	9877298	9877762	HAR1096	2.797	4.44e-05	0.00148618
11:49598208-49598209_+_T_C	11	49598209	T	C	HAR_caMPRA_6890_CTTTTTAGGAGGACATTGTTCGTTC	11	49597850	49598299	HAR0395	1.215	4.61e-05	0.00152631
11:49598206-49598207_+_T_C	11	49598207	T	C	HAR_caMPRA_6890_CTTTTTAGGAGGACATTGTTCGTTC	11	49597850	49598299	HAR0395	1.215	4.61e-05	0.00152631
8:37155992-37155993_+_A_G	8	37155993	A	G	HAR_caMPRA_5316_GGCTGCTATGTCTGGATTTCATTGT	8	37155903	37156362	HAR2792	-2.152	4.72e-05	0.00154593
8:19706853-19706854_+_C_A	8	19706854	C	A	HAR_caMPRA_5222_CGATCCACTTATTTCTACCTTTTTT	8	19706631	19707080	HAR2770	-2.219	5.01e-05	0.00160636
2:137917455-137917456_+_A_T	2	137917456	A	T	HAR_caMPRA_1189_CAGATTTTTTATAACTATCATTTCA	2	137917380	137917829	HAR1457	2.215	5.32e-05	0.00168799
11:125063240-125063241_+_T_A	11	125063241	T	A	HAR_caMPRA_7082_TTTTTAATCTTATTTCTTCGATTCT	11	125062936	125063385	HAR0453	1.436	5.72e-05	0.00172506
6:50432040-50432041_+_A_G	6	50432041	A	G	HAR_caMPRA_4177_TTCTGCAGGAGTGTTTAGTTTACTA	6	50431827	50432276	HAR2452	-2.573	5.94e-05	0.00177385
2:202988007-202988008_+_T_C	2	202988008	T	C	HAR_caMPRA_1538_GCGGTGGTAATGTTCTCTTAAGTAT	2	202987887	202988336	HAR1560	-0.804	8.51e-05	0.00242257
5:5374234-5374235_+_G_A	5	5374235	G	A	HAR_caMPRA_3295_TGTTGAGCATTTATGTGGTCTCCTG	5	5374205	5374654	HAR2214	-1.23	8.69e-05	0.0024509
4:22737480-22737481_+_T_C	4	22737481	T	C	HAR_caMPRA_2634_TTTTCATTTTTCCTATGTTTTTCTT	4	22737216	22737675	HAR2014	2.314	9.32e-05	0.00256577
4:99642657-99642658_+_A_G	4	99642658	A	G	HAR_caMPRA_2959_GGCGTTTTTAGTCAGCTTTCCCGAC	4	99642612	99643071	HAR2104	-1.583	9.35e-05	0.00256577
3:98775665-98775666_+_G_A	3	98775666	G	A	HAR_caMPRA_2238_TGTTTTTTTGATATTTCTCTCTTTT	3	98775430	98775879	HAR1892	1.765	9.61e-05	0.00261358
5:53493311-53493312_+_C_T	5	53493312	C	T	HAR_caMPRA_3444_TTTCATTTTAATTGCATTGTAGGAT	5	53493019	53493478	HAR2257	1.659	0.000101	0.00267518
13:53500198-53500199_+_A_G	13	53500199	A	G	HAR_caMPRA_7607_CGTGAGTGTTGTTTGTTGGCACTTC	13	53499882	53500331	HAR0603	-0.789	0.000107	0.00278786
8:116791705-116791706_+_G_A	8	116791706	G	A	HAR_caMPRA_5624_GATTGTGTGTTTTTAATATTATCTC	8	116791456	116791905	HAR2874	-1.658	0.000108	0.00278786
11:119547453-119547454_+_C_T	11	119547454	C	T	HAR_caMPRA_7068_TGTGTGTTTTTTTTTCTTTAACTCC	11	119547224	119547673	HAR0448	-1.865	0.000114	0.00291802
5:4774314-4774315_+_G_A	5	4774315	G	A	HAR_caMPRA_3291_CAATTGAGTTGAAGGTCCCTTATGC	5	4774188	4774647	HAR2213	-2.548	0.000117	0.00294531
X:9373526-9373527_+_A_G	X	9373527	A	G	HAR_caMPRA_10320_GACAGACAACGTATCTCCTGTTCCC	X	9373237	9373686	HAR3074	-1.562	0.000118	0.00294613
X:9373488-9373489_+_C_G	X	9373489	C	G	HAR_caMPRA_10320_GACAGACAACGTATCTCCTGTTCCC	X	9373237	9373686	HAR3074	-1.562	0.000118	0.00294613
9:603263-603264_+_C_T	9	603264	C	T	HAR_caMPRA_5733_ATTTTTTTATCTTGTGATTTATTTT	9	603032	603496	HAR2905	1.586	0.000125	0.00307056
9:603191-603192_+_T_G	9	603192	T	G	HAR_caMPRA_5733_ATTTTTTTATCTTGTGATTTATTTT	9	603032	603496	HAR2905	1.586	0.000125	0.00307056
11:49598267-49598268_+_G_T	11	49598268	G	T	HAR_caMPRA_6890_TTGTTTTATTTTTAGTTGATTTTTT	11	49597850	49598299	HAR0395	2.217	0.00014	0.00332935
11:49598208-49598209_+_T_C	11	49598209	T	C	HAR_caMPRA_6890_TTGTTTTATTTTTAGTTGATTTTTT	11	49597850	49598299	HAR0395	2.217	0.00014	0.00332935
8:37073073-37073074_+_T_C	8	37073074	T	C	HAR_caMPRA_5305_ATTTTTTCTTCTTTTTATTGATTTG	8	37072942	37073391	HAR2791	3.3	0.000146	0.00339478
4:83049751-83049752_+_A_G	4	83049752	A	G	HAR_caMPRA_2914_GTTGCATGTTGTCGTGACGTATGAC	4	83049583	83050042	HAR2088	-1.201	0.00015	0.00343243
2:2593356-2593357_+_G_A	2	2593357	G	A	HAR_caMPRA_717_GTGTTGTTTCGGTTGCATGAACTTT	2	2593210	2593659	HAR1306	-1.503	0.000151	0.00343243
6:51505140-51505141_+_T_C	6	51505141	T	C	HAR_caMPRA_4200_GATTTTGCTGCTACGCGGTCACTTG	6	51504716	51505170	HAR2459	-1.612	0.000159	0.00358751
2:22552504-22552505_+_A_G	2	22552505	A	G	HAR_caMPRA_790_GTATTTTTATTGTTTTAATTTAGTT	2	22552079	22552538	HAR1330	1.281	0.000161	0.00360593
13:48224624-48224625_+_T_C	13	48224625	T	C	HAR_caMPRA_7603_ATTCTTTTTTAATTAATTAATTTTT	13	48224444	48224893	HAR0601	2.818	0.00018	0.00393804
8:34084159-34084160_+_A_T	8	34084160	A	T	HAR_caMPRA_5267_GTTTTGTTTTTGCTTCCAATTCATA	8	34084110	34084569	HAR2784	1.811	0.000188	0.00403273
13:104796713-104796714_+_A_T	13	104796714	A	T	HAR_caMPRA_7916_CTCTAAACTGCGATTGAGTAACGTC	13	104796291	104796740	HAR0692	-1.002	0.00019	0.00404018
13:104796575-104796576_+_A_G	13	104796576	A	G	HAR_caMPRA_7916_CTCTAAACTGCGATTGAGTAACGTC	13	104796291	104796740	HAR0692	-1.002	0.00019	0.00404018
13:106836314-106836315_+_C_A	13	106836315	C	A	HAR_caMPRA_7932_TTATTTTTTCATTGTCACTCTGATA	13	106836021	106836470	HAR0698	2.266	0.000191	0.00404018
3:143201768-143201769_+_A_G	3	143201769	A	G	HAR_caMPRA_2392_ATGATTTTTCTTTTTTACTTTTGTA	3	143201712	143202161	HAR1935	3.076	0.000203	0.00420638
3:143201729-143201730_+_G_C	3	143201730	G	C	HAR_caMPRA_2392_ATGATTTTTCTTTTTTACTTTTGTA	3	143201712	143202161	HAR1935	3.076	0.000203	0.00420638
11:49598208-49598209_+_T_C	11	49598209	T	C	HAR_caMPRA_6890_ATTTTTTCTTCGGGAGATACATTTC	11	49597850	49598299	HAR0395	1.559	0.000221	0.00451789
8:37018297-37018298_+_T_C	8	37018298	T	C	HAR_caMPRA_5302_CTACCGTATTTTGATTAGTGATATC	8	37018113	37018562	HAR2790	2.876	0.000234	0.00468924
16:25848004-25848005_+_A_T	16	25848005	A	T	HAR_caMPRA_8931_TATTTATTTTTATGGTTTTTATTCC	16	25847867	25848316	HAR0992	1.76	0.000254	0.00494732
16:73573731-73573732_+_C_A	16	73573732	C	A	HAR_caMPRA_9106_CGTCTTAATTGGTTACGTCGTATAG	16	73573451	73573900	HAR1044	-0.997	0.000266	0.00506398
2:22552489-22552490_+_T_G	2	22552490	T	G	HAR_caMPRA_790_CTTTATTTTCCTTAGGTTATCTTAC	2	22552079	22552538	HAR1330	1.277	0.000281	0.00528349
2:22552254-22552255_+_T_C	2	22552255	T	C	HAR_caMPRA_790_CTTTATTTTCCTTAGGTTATCTTAC	2	22552079	22552538	HAR1330	1.277	0.000281	0.00528349
7:15392267-15392268_+_T_A	7	15392268	T	A	HAR_caMPRA_4682_CATTTTGAAATTTTTTTAATAATTC	7	15392192	15392646	HAR2603	1.884	0.000314	0.0058019
17:2141771-2141772_+_T_C	17	2141772	T	C	HAR_caMPRA_9243_GATAATTTTTTGGTATTATTTTTAT	17	2141497	2141956	HAR1086	1.571	0.000316	0.0058019
17:2141740-2141741_+_A_G	17	2141741	A	G	HAR_caMPRA_9243_GATAATTTTTTGGTATTATTTTTAT	17	2141497	2141956	HAR1086	1.571	0.000316	0.0058019
9:603263-603264_+_C_T	9	603264	C	T	HAR_caMPRA_5733_GATTATTGACTCACATACCGTGTCG	9	603032	603496	HAR2905	-1.43	0.000317	0.0058019
9:603191-603192_+_T_G	9	603192	T	G	HAR_caMPRA_5733_GATTATTGACTCACATACCGTGTCG	9	603032	603496	HAR2905	-1.43	0.000317	0.0058019
14:32346523-32346524_+_C_T	14	32346524	C	T	HAR_caMPRA_8001_TGTTTAGCACTCTTTGATGCATCGT	14	32346199	32346648	HAR0725	-2.471	0.000319	0.0058019
11:49598256-49598257_+_G_T	11	49598257	G	T	HAR_caMPRA_6890_CTTATTTCGCCGCGGCGTCATATTT	11	49597850	49598299	HAR0395	1.426	0.000324	0.00580532
11:49598208-49598209_+_T_C	11	49598209	T	C	HAR_caMPRA_6890_CTTATTTCGCCGCGGCGTCATATTT	11	49597850	49598299	HAR0395	1.426	0.000324	0.00580532
2:222909608-222909609_+_G_T	2	222909609	G	T	HAR_caMPRA_1679_GGTTTTTTTCTTTGAGCTTTCTATC	2	222909384	222909853	HAR1609	1.381	0.00034	0.00602116
13:100578472-100578473_+_C_A	13	100578473	C	A	HAR_caMPRA_7892_AATTTTTATGTTGTCCTAATTAATC	13	100578183	100578652	HAR0685	1.493	0.000351	0.00610941
1:177581127-177581128_+_G_A	1	177581128	G	A	HAR_caMPRA_472_CGTTTATCCATTCTTTCCAATGTTT	1	177580794	177581253	HAR0155	1.62	0.000361	0.00617756
2:220728214-220728215_+_C_T	2	220728215	C	T	HAR_caMPRA_1656_CTTTAAATTTTGATATGAATTTTTT	2	220727953	220728402	HAR1601	3.546	0.000388	0.00649367
13:21522356-21522357_+_A_G	13	21522357	A	G	HAR_caMPRA_7550_GCTATGGCTGGATAGTATTCTGTGT	13	21522267	21522741	HAR0586	-1.632	0.00042	0.00687806
10:8402113-8402114_+_G_A	10	8402114	G	A	HAR_caMPRA_6377_ATTATCAGTTTTCGGACGTGACTGG	10	8401826	8402275	HAR0230	-1.378	0.00044	0.00712894
6:43651277-43651278_+_G_A	6	43651278	G	A	HAR_caMPRA_4135_GTCGTATGTTTTCCCTATTTTTTTC	6	43651121	43651570	HAR2442	-3.065	0.000463	0.00738376
2:100765582-100765583_+_A_G	2	100765583	A	G	HAR_caMPRA_1068_TCTCTTTTTTCGGTCCGATTTTGTG	2	100765427	100765876	HAR1412	1.468	0.000505	0.00778422
2:100765691-100765692_+_C_T	2	100765692	C	T	HAR_caMPRA_1068_TCTCTTTTTTCGGTCCGATTTTGTG	2	100765427	100765876	HAR1412	1.468	0.000505	0.00778422
11:86299694-86299695_+_T_A	11	86299695	T	A	HAR_caMPRA_6928_GGATTATAGGTTGTTTGCGTCTATT	11	86299558	86300017	HAR0407	-0.994	0.000512	0.00779776
X:39625283-39625284_+_A_G	X	39625284	A	G	HAR_caMPRA_10483_CATTTCTATCAGGGGTTGCAATCTT	X	39625152	39625601	HAR3111	-0.712	0.000525	0.00793446
13:21522356-21522357_+_A_G	13	21522357	A	G	HAR_caMPRA_7550_ATTTTTGGTATGTTTTTTTCTAGTG	13	21522267	21522741	HAR0586	1.558	0.000576	0.00835474
4:14771713-14771714_+_C_A	4	14771714	C	A	HAR_caMPRA_2613_TTTTTGTATTTTGTCGTTGATTCTT	4	14771564	14772013	HAR2006	1.356	0.000633	0.00892647
6:100591929-100591930_+_A_T	6	100591930	A	T	HAR_caMPRA_4372_CTTTTGGGTTTTAAAGGGTGATCTT	6	100591699	100592148	HAR2511	1.276	0.000653	0.00916594
10:108787299-108787300_+_T_C	10	108787300	T	C	HAR_caMPRA_6599_GAGTTGAACTAGATATTCTTTATTA	10	108787197	108787646	HAR0300	-1.111	0.000661	0.00919363
2:208001570-208001571_+_C_T	2	208001571	C	T	HAR_caMPRA_1577_GTTTATTTATTTTGTATCTTTACTT	2	208001302	208001751	HAR1576	-1.945	0.000682	0.00937125
8:37155980-37155981_+_C_A	8	37155981	C	A	HAR_caMPRA_5316_TTGTTTTGTTACAATTTTTTTAATT	8	37155903	37156362	HAR2792	2.371	0.000683	0.00937125
3:58810392-58810393_+_G_T	3	58810393	G	T	HAR_caMPRA_1959_TGTTCGTTATCTTGTTTTCATCATT	3	58810112	58810561	HAR1801	-1.782	0.000722	0.00972841
9:603191-603192_+_T_G	9	603192	T	G	HAR_caMPRA_5733_GTTTTTTTCTTGATGTAGATTTACA	9	603032	603496	HAR2905	1.43	0.000725	0.00972841
9:603263-603264_+_C_T	9	603264	C	T	HAR_caMPRA_5733_GTTTTTTTCTTGATGTAGATTTACA	9	603032	603496	HAR2905	1.43	0.000725	0.00972841
2:23264464-23264465_+_T_C	2	23264465	T	C	HAR_caMPRA_806_CACTGGCTGGCTTTATTAGCCATAG	2	23264173	23264622	HAR1336	-1.686	0.000765	0.0100008
15:73290567-73290568_+_C_T	15	73290568	C	T	HAR_caMPRA_8675_GTCTATTTTTGATTTGGTTTTTTAT	15	73290402	73290851	HAR0919	1.753	0.000783	0.0101705
14:61690280-61690281_+_C_T	14	61690281	C	T	HAR_caMPRA_8232_TTTTTATTTTTGCCAGCTATGCGGT	14	61690028	61690477	HAR0786	0.865	0.000876	0.0110718
4:174656819-174656820_+_G_T	4	174656820	G	T	HAR_caMPRA_3160_ATTTATCCGCATGCGATGCATTAAT	4	174656584	174657033	HAR2173	-1.176	0.000884	0.0111267
16:79336638-79336639_+_G_A	16	79336639	G	A	HAR_caMPRA_9161_ATTGTTTTTTTTATTTTTGGAACTT	16	79336420	79336869	HAR1064	1.711	0.000891	0.0111687
2:208001603-208001604_+_C_A	2	208001604	C	A	HAR_caMPRA_1577_CATATTTTCATTTTTTAATCCGATA	2	208001302	208001751	HAR1576	-1.807	0.00091	0.0113601
X:9373563-9373564_+_A_C	X	9373564	A	C	HAR_caMPRA_10321_TGCCGCAGGTGTTGCTTTCAATTTG	X	9373320	9373769	HAR3074	-1.909	0.000914	0.0113634
X:9373488-9373489_+_C_G	X	9373489	C	G	HAR_caMPRA_10321_TGCCGCAGGTGTTGCTTTCAATTTG	X	9373320	9373769	HAR3074	-1.909	0.000914	0.0113634
18:42872230-42872231_+_T_C	18	42872231	T	C	HAR_caMPRA_9704_CATTTTATTATATTCTTAATTTTAA	18	42872087	42872541	HAR1225	1.323	0.000943	0.0115357
18:42872119-42872120_+_T_A	18	42872120	T	A	HAR_caMPRA_9704_CATTTTATTATATTCTTAATTTTAA	18	42872087	42872541	HAR1225	1.323	0.000943	0.0115357
5:4774404-4774405_+_A_G	5	4774405	A	G	HAR_caMPRA_3291_GCCTTTGTGACATGTGATGTCGGTA	5	4774188	4774647	HAR2213	-1.621	0.000957	0.0116601
6:40489328-40489329_+_G_A	6	40489329	G	A	HAR_caMPRA_4114_TTTTTAGTTTCGTTTTATTTGCATT	6	40489113	40489562	HAR2441	1.772	0.000971	0.0117835
X:9373563-9373564_+_A_C	X	9373564	A	C	HAR_caMPRA_10321_ATTCCGTAGCTTATCTTGCTTTTGC	X	9373320	9373769	HAR3074	-1.435	0.000976	0.0117972
10:130844355-130844356_+_C_A	10	130844356	C	A	HAR_caMPRA_6699_ATTTCAAGAATGTACAAGGCCACTG	10	130844129	130844578	HAR0330	2.194	0.000988	0.0118842
14:34161504-34161505_+_T_C	14	34161505	T	C	HAR_caMPRA_8078_GTTTTACACGCTTTATTGCATGTCG	14	34161323	34161772	HAR0747	-0.654	0.00105	0.0123965
4:20195829-20195830_+_C_T	4	20195830	C	T	HAR_caMPRA_2631_CTTTGATATTTTTGTAAATATTCAT	4	20195773	20196227	HAR2012	1.9	0.00117	0.0136024
5:4490196-4490197_+_C_T	5	4490197	C	T	HAR_caMPRA_3281_ACTGAATCGTTTTCGGTGCGTCTCT	5	4490069	4490518	HAR2210	0.996	0.00118	0.0136665
11:109403972-109403973_+_T_A	11	109403973	T	A	HAR_caMPRA_6983_CATTCGTATTCAGGGCGCGGCGCTT	11	109403702	109404161	HAR0425	-1.483	0.00119	0.0137301
2:222791193-222791194_+_T_C	2	222791194	T	C	HAR_caMPRA_1676_TTTCTTTTGTTTCCGGAATTTTTTC	2	222791013	222791462	HAR1608	0.808	0.00124	0.0141543
15:22570786-22570787_+_G_A	15	22570787	G	A	HAR_caMPRA_8473_CGCTAGAACTGTGTGTCTTGAGTGA	15	22570479	22570928	HAR0848	-1.086	0.00125	0.0141543
8:15095776-15095777_+_A_G	8	15095777	A	G	HAR_caMPRA_5200_CTTTTGTTTGAGTAACCCTCAGAGA	8	15095482	15095941	HAR2763	1.723	0.00126	0.0142147
10:16705463-16705464_+_C_T	10	16705464	C	T	HAR_caMPRA_6429_CCCCGTACGTTTTTGTTTTCCCCCG	10	16705450	16705899	HAR0245	-1.801	0.00133	0.0148395
2:21721165-21721166_+_A_T	2	21721166	A	T	HAR_caMPRA_767_TGTCTATCAGAAATTTCGCTTTGGA	2	21720862	21721321	HAR1323	-1.577	0.00136	0.0150093
5:151462973-151462974_+_A_C	5	151462974	A	C	HAR_caMPRA_3755_GAAAGGAGGGTTTTCAGGTTTATGG	5	151462827	151463276	HAR2353	-1.109	0.00138	0.015175
16:48368489-48368490_+_C_G	16	48368490	C	G	HAR_caMPRA_8940_AAAGGTATTGGTAACGTTTTTACCC	16	48368185	48368634	HAR0996	-1.883	0.0014	0.0152846
6:133461366-133461367_+_T_C	6	133461367	T	C	HAR_caMPRA_4476_TATGGACTGTTCTCCTGTTTTACAA	6	133461103	133461567	HAR2543	-2.625	0.00142	0.0153926
9:116559870-116559871_+_G_A	9	116559871	G	A	HAR_caMPRA_6244_ACTTTTTCGTTTTCTGTTTTTATTT	9	116559659	116560108	HAR3046	1.679	0.00142	0.0153926
16:61598528-61598529_+_T_A	16	61598529	T	A	HAR_caMPRA_9005_AAGTTTTTTTTGTTTCTTCATTCAC	16	61598416	61598865	HAR1015	2.312	0.00143	0.015446
18:7442603-7442604_+_G_A	18	7442604	G	A	HAR_caMPRA_9493_GTCCTTTTGTCCATGGGAGTATTTT	18	7442469	7442918	HAR1161	-1.338	0.00145	0.0154972
X:9373488-9373489_+_C_G	X	9373489	C	G	HAR_caMPRA_10320_GTCTTGTGCCCTTTGCGGTTCTGTT	X	9373237	9373686	HAR3074	-1.69	0.00148	0.0156531
X:9373526-9373527_+_A_G	X	9373527	A	G	HAR_caMPRA_10320_GTCTTGTGCCCTTTGCGGTTCTGTT	X	9373237	9373686	HAR3074	-1.69	0.00148	0.0156531
2:222909679-222909680_+_G_T	2	222909680	G	T	HAR_caMPRA_1679_CGTTTGTTAGCCTGACGAATAATAT	2	222909384	222909853	HAR1609	-1.481	0.00148	0.0156531
2:222909575-222909576_+_A_G	2	222909576	A	G	HAR_caMPRA_1679_CGTTTGTTAGCCTGACGAATAATAT	2	222909384	222909853	HAR1609	-1.481	0.00148	0.0156531
11:49598208-49598209_+_T_C	11	49598209	T	C	HAR_caMPRA_6890_GCTTTCTTTTGTTTGGTGGTTTTTG	11	49597850	49598299	HAR0395	1.226	0.00153	0.0157941
11:49598206-49598207_+_T_C	11	49598207	T	C	HAR_caMPRA_6890_GCTTTCTTTTGTTTGGTGGTTTTTG	11	49597850	49598299	HAR0395	1.226	0.00153	0.0157941
4:84922918-84922919_+_C_T	4	84922919	C	T	HAR_caMPRA_2924_GTGTTTTATTTTTTTTCGTCCGGAT	4	84922806	84923255	HAR2091	2.093	0.00154	0.0157941
7:138969263-138969264_+_A_G	7	138969264	A	G	HAR_caMPRA_5086_GATTTTTTTCTTTCGTAGTTAGATT	7	138968966	138969415	HAR2730	1.375	0.00156	0.0159455
9:26210824-26210825_+_C_T	9	26210825	C	T	HAR_caMPRA_6032_GCAAGTTTCTTTTTTATTTCAGTTT	9	26210372	26210831	HAR2987	1.786	0.00159	0.0161978
8:37155961-37155962_+_T_A	8	37155962	T	A	HAR_caMPRA_5316_TTTTTACTTTTGTTTTTGCTTATTG	8	37155903	37156362	HAR2792	1.657	0.00161	0.0162926
14:22989465-22989466_+_A_G	14	22989466	A	G	HAR_caMPRA_7951_TTTTATTCTTTCTTACGATAATTGC	14	22989256	22989705	HAR0709	1.527	0.00162	0.0163395
15:94988839-94988840_+_C_A	15	94988840	C	A	HAR_caMPRA_8732_CTTTTTTAGGCGGGCTTGGGTTTTT	15	94988714	94989163	HAR0939	1.273	0.00171	0.0170776
9:36741045-36741046_+_T_C	9	36741046	T	C	HAR_caMPRA_6079_AAAAATTACGATTCATTATTTTTTT	9	36740941	36741390	HAR2998	2.15	0.00176	0.0172934
9:36741031-36741032_+_T_G	9	36741032	T	G	HAR_caMPRA_6079_AAAAATTACGATTCATTATTTTTTT	9	36740941	36741390	HAR2998	2.15	0.00176	0.0172934
9:36741043-36741044_+_G_A	9	36741044	G	A	HAR_caMPRA_6079_AAAAATTACGATTCATTATTTTTTT	9	36740941	36741390	HAR2998	2.15	0.00176	0.0172934
9:36741026-36741027_+_C_T	9	36741027	C	T	HAR_caMPRA_6079_AAAAATTACGATTCATTATTTTTTT	9	36740941	36741390	HAR2998	2.15	0.00176	0.0172934
5:37906798-37906799_+_G_A	5	37906799	G	A	HAR_caMPRA_3384_GATTCGTTGTGTTCCCCGAACTTTT	5	37906790	37907239	HAR2243	-2.269	0.00186	0.0179859
13:53500073-53500074_+_A_T	13	53500074	A	T	HAR_caMPRA_7607_GATCATTGTCTATCTTTCTTTTTCA	13	53499882	53500331	HAR0603	-1.731	0.00186	0.0179859
13:53500268-53500269_+_A_C	13	53500269	A	C	HAR_caMPRA_7607_GATCATTGTCTATCTTTCTTTTTCA	13	53499882	53500331	HAR0603	-1.731	0.00186	0.0179859
7:127295134-127295135_+_A_G	7	127295135	A	G	HAR_caMPRA_5044_GTTTTTCTTGTTTGGTTCTTTGGCA	7	127294992	127295441	HAR2716	1.077	0.00187	0.0180078
1:210436109-210436110_+_G_A	1	210436110	G	A	HAR_caMPRA_571_GGCGTACCTGTTTTTTTTTTTTTTC	1	210435908	210436357	HAR0180	-2.879	0.00188	0.0180078
16:72201312-72201313_+_T_A	16	72201313	T	A	HAR_caMPRA_9081_ACCGACAATATTATAATAACTACGT	16	72201210	72201659	HAR1036	-1.666	0.00194	0.0183517
2:202987978-202987979_+_G_A	2	202987979	G	A	HAR_caMPRA_1538_GGGGCTTCTCTTCGCTTTTTTGCCT	2	202987887	202988336	HAR1560	1.454	0.00197	0.0184634
16:59587782-59587783_+_G_A	16	59587783	G	A	HAR_caMPRA_8989_TTTATTTTTGTTTTCTTTATTTTAT	16	59587668	59588117	HAR1010	1.171	0.00217	0.0198493
16:59587853-59587854_+_T_C	16	59587854	T	C	HAR_caMPRA_8989_TTTATTTTTGTTTTCTTTATTTTAT	16	59587668	59588117	HAR1010	1.171	0.00217	0.0198493
11:79786166-79786167_+_T_C	11	79786167	T	C	HAR_caMPRA_6916_GTTTTTTTCTTCACCATATAGTTAG	11	79785936	79786385	HAR0403	1.123	0.00222	0.0200656
10:8576389-8576390_+_G_C	10	8576390	G	C	HAR_caMPRA_6383_CTTTTTGTTTTTGTTCTTGTTGATT	10	8576023	8576472	HAR0232	1.637	0.00225	0.0202168
11:116431497-116431498_+_A_G	11	116431498	A	G	HAR_caMPRA_7061_GTTTGTCGTATTAGGCTTCGAACTC	11	116431267	116431716	HAR0445	0.903	0.00227	0.0203365
X:9373488-9373489_+_C_G	X	9373489	C	G	HAR_caMPRA_10321_AGAATGACGTACTTCGTGCCCCTTT	X	9373320	9373769	HAR3074	-2.023	0.00237	0.0208642
5:168313419-168313420_+_A_G	5	168313420	A	G	HAR_caMPRA_3891_TATTTTTATTAATCGGTTCAATCTT	5	168313110	168313559	HAR2387	1.878	0.00244	0.0212958
15:94988857-94988858_+_T_A	15	94988858	T	A	HAR_caMPRA_8731_TTTTAATCTAGTGTTTCATTCCTTG	15	94988688	94989137	HAR0939	1.72	0.00248	0.0215216
15:94988839-94988840_+_C_A	15	94988840	C	A	HAR_caMPRA_8731_TTTTAATCTAGTGTTTCATTCCTTG	15	94988688	94989137	HAR0939	1.72	0.00248	0.0215216
8:861287-861288_+_A_C	8	861288	A	C	HAR_caMPRA_5154_GGTAATTTGGTCTTGGTCTTTTTTC	8	861181	861630	HAR2748	-1.85	0.0025	0.0216335
1:209630964-209630965_+_C_T	1	209630965	C	T	HAR_caMPRA_564_GGTTTTTTGTTTAGATTGTATTTAA	1	209630759	209631208	HAR0177	0.952	0.00253	0.0218311
7:39447477-39447478_+_T_A	7	39447478	T	A	HAR_caMPRA_4827_CATGTGGCTTTCAACCTGCACTAAT	7	39447166	39447615	HAR2649	-1.964	0.00257	0.0220749
2:237776694-237776695_+_T_C	2	237776695	T	C	HAR_caMPRA_1727_ACTTTCTTAACTTTCACTTTTCCTA	2	237776540	237776989	HAR1619	1.186	0.00258	0.0220749
10:80423756-80423757_+_T_A	10	80423757	T	A	HAR_caMPRA_6554_GTTTTTATCTTTTTCTTTTATATAA	10	80423472	80423921	HAR0283	2.331	0.00261	0.0222069
7:42251458-42251459_+_A_G	7	42251459	A	G	HAR_caMPRA_4833_GCTTTTTGTCTGCAAGGTTTTTTTG	7	42251320	42251769	HAR2651	-1.351	0.00267	0.0224664
10:98381357-98381358_+_A_T	10	98381358	A	T	HAR_caMPRA_6580_GTTTGATAGCTATGCGGCACTTTTG	10	98381224	98381673	HAR0292	-0.854	0.00269	0.0225723
5:53290195-53290196_+_T_A	5	53290196	T	A	HAR_caMPRA_3436_CAACTGCTTACGTTCTTTTGTTTCT	5	53289920	53290374	HAR2255	-1.616	0.00272	0.0227202
21:36341296-36341297_+_G_A	21	36341297	G	A	HAR_caMPRA_10262_GTGAATTTAATTTTCTTTTTAAATA	21	36341294	36341743	HAR1719	2.266	0.00273	0.0227202
9:603191-603192_+_T_G	9	603192	T	G	HAR_caMPRA_5733_GTTTCTTGGCCATTGTTATTTCAGG	9	603032	603496	HAR2905	-1.073	0.00279	0.0230933
9:603174-603175_+_G_A	9	603175	G	A	HAR_caMPRA_5733_GTTTCTTGGCCATTGTTATTTCAGG	9	603032	603496	HAR2905	-1.073	0.00279	0.0230933
5:126399326-126399327_+_A_G	5	126399327	A	G	HAR_caMPRA_3697_GGGTGCTTCGCCAAAAGTGTTTGTA	5	126398985	126399444	HAR2332	-2.148	0.00283	0.0233609
4:174656888-174656889_+_A_G	4	174656889	A	G	HAR_caMPRA_3160_GGATATTCACTCGCGTTTTTTTTTT	4	174656584	174657033	HAR2173	1.875	0.00285	0.0233992
6:139969904-139969905_+_A_G	6	139969905	A	G	HAR_caMPRA_4485_TGAGGATTTTTAGGTTTTAGTGTAT	6	139969755	139970204	HAR2546	2.665	0.00285	0.0233992
7:127295258-127295259_+_T_G	7	127295259	T	G	HAR_caMPRA_5044_GTTTTTTATTTTCTTCAAGTTTTCT	7	127294992	127295441	HAR2716	1.506	0.00287	0.0235001
14:82128929-82128930_+_C_T	14	82128930	C	T	HAR_caMPRA_8325_GTGCCTTTTTTTTAGGGATACAAGC	14	82128757	82129206	HAR0813	1.639	0.00298	0.0242055
11:2646643-2646644_+_T_A	11	2646644	T	A	HAR_caMPRA_6732_GTCACCTCTATTATCTTTCACTGTT	11	2646263	2646712	HAR0341	-2.208	0.00305	0.0246427
10:4764384-4764385_+_C_A	10	4764385	C	A	HAR_caMPRA_6354_GTATGTGGTTTACTGACACTTTCTT	10	4764297	4764766	HAR0221	-1.278	0.00311	0.0248134
2:105561672-105561673_+_T_A	2	105561673	T	A	HAR_caMPRA_1089_TTCATTTTTTTTATTAAATTTTTCA	2	105561334	105561783	HAR1419	1.547	0.00312	0.0248134
1:210436109-210436110_+_G_A	1	210436110	G	A	HAR_caMPRA_571_AATTAATTTTTTTTCTCGTTATTTT	1	210435908	210436357	HAR0180	2.172	0.00316	0.0249362
9:109193539-109193540_+_A_C	9	109193540	A	C	HAR_caMPRA_6223_TTATGTTCTCTGATGTTTTTTTCGC	9	109193338	109193787	HAR3038	1.602	0.00316	0.0249362
4:83049889-83049890_+_A_G	4	83049890	A	G	HAR_caMPRA_2914_TGTGTCTTTTTCTAGCTATCATCCA	4	83049583	83050042	HAR2088	0.681	0.00317	0.0249504
15:33234137-33234138_+_C_G	15	33234138	C	G	HAR_caMPRA_8493_CAGCAGAACGTTTTGTTAATGTTTC	15	33233968	33234417	HAR0856	-1.708	0.00324	0.0253184
X:9373563-9373564_+_A_C	X	9373564	A	C	HAR_caMPRA_10321_CCTCTTTGTGTTATCTCTTGGTTTT	X	9373320	9373769	HAR3074	1.529	0.00325	0.0253184
1:96399571-96399572_+_C_T	1	96399572	C	T	HAR_caMPRA_341_ACCGTGTACTGTGCTTCTTCCAAGT	1	96399535	96399999	HAR0104	-1.808	0.00328	0.0253576
1:203336382-203336383_+_G_T	1	203336383	G	T	HAR_caMPRA_545_GTTTTTTTTATCTTCATTCACTCTT	1	203336201	203336650	HAR0171	1.206	0.00329	0.0253705
10:123072872-123072873_+_G_T	10	123072873	G	T	HAR_caMPRA_6672_CTTTTCTGAGTTTTGGTGTACTTGA	10	123072805	123073254	HAR0321	1.843	0.00333	0.0255496
11:49598208-49598209_+_T_C	11	49598209	T	C	HAR_caMPRA_6890_CTTTGTTTTTTCCTCGATCCATGTT	11	49597850	49598299	HAR0395	1.161	0.00334	0.0255619
11:119547436-119547437_+_T_C	11	119547437	T	C	HAR_caMPRA_7068_GTTTTCTCTATCTGGCTTTTTCCTT	11	119547224	119547673	HAR0448	0.541	0.00337	0.0257269
17:31643813-31643814_+_A_G	17	31643814	A	G	HAR_caMPRA_9293_TATAAAATTTCTTTCACTTGTGTAT	17	31643758	31644217	HAR1102	2.011	0.0034	0.025891
2:23264395-23264396_+_T_A	2	23264396	T	A	HAR_caMPRA_806_TCACTTTTTGTATTTTTGTGAACCG	2	23264173	23264622	HAR1336	1.699	0.00343	0.0259895
11:119547435-119547436_+_C_G	11	119547436	C	G	HAR_caMPRA_7068_CTTATTTATGAAGTTGTTTGTTTAC	11	119547224	119547673	HAR0448	1.306	0.00348	0.0262378
5:159978331-159978332_+_T_A	5	159978332	T	A	HAR_caMPRA_3807_CTTTTTCCTTTGTTAAGTTTTCTTC	5	159978072	159978526	HAR2367	1.675	0.00355	0.0265683
8:113750089-113750090_+_A_G	8	113750090	A	G	HAR_caMPRA_5608_GTTATCATTTCAGTCCACATGGCTG	8	113749921	113750370	HAR2867	-0.991	0.00355	0.0265683
X:132496772-132496773_+_A_T	X	132496773	A	T	HAR_caMPRA_10592_GGTATTTGCTTATTTAATTAATGCC	X	132496486	132496940	HAR3147	-1.337	0.00358	0.0267272
11:34764390-34764391_+_T_A	11	34764391	T	A	HAR_caMPRA_6843_GTTTTTTTAACGGTTCCCAACGCCT	11	34764090	34764539	HAR0376	1.475	0.0037	0.0275555
11:49598208-49598209_+_T_C	11	49598209	T	C	HAR_caMPRA_6890_GTTTTTTTGGACATTTTGCTAACTT	11	49597850	49598299	HAR0395	1.286	0.00384	0.0283212
2:36616657-36616658_+_G_A	2	36616658	G	A	HAR_caMPRA_863_ACTTGTGGGGTGTTTCGATCATGTG	2	36616315	36616764	HAR1353	-1.806	0.0039	0.0284878
2:23264453-23264454_+_A_G	2	23264454	A	G	HAR_caMPRA_806_CTTTTTGACATTCCGTTTTTGATTT	2	23264173	23264622	HAR1336	0.724	0.00392	0.0284972
6:51293949-51293950_+_A_T	6	51293950	A	T	HAR_caMPRA_4193_CATTAACAATTTGTTGTGACCATGT	6	51293729	51294178	HAR2457	-1.561	0.00396	0.0286512
1:175535384-175535385_+_T_C	1	175535385	T	C	HAR_caMPRA_457_TTTAGAGATTTTTGATTATCTTATT	1	175535097	175535546	HAR0148	1.559	0.00402	0.0289478
1:175535389-175535390_+_C_T	1	175535390	C	T	HAR_caMPRA_457_TTTAGAGATTTTTGATTATCTTATT	1	175535097	175535546	HAR0148	1.559	0.00402	0.0289478
17:74909110-74909111_+_A_G	17	74909111	A	G	HAR_caMPRA_9453_CTTTTGTCTAATTGACATTTCTGTT	17	74908801	74909250	HAR1148	1.488	0.00402	0.0289478
7:67529345-67529346_+_A_G	7	67529346	A	G	HAR_caMPRA_4873_AGATTTATTTTTAATAATTTTTTTG	7	67529069	67529518	HAR2660	2.148	0.00404	0.0290232
7:67529426-67529427_+_C_A	7	67529427	C	A	HAR_caMPRA_4873_AGATTTATTTTTAATAATTTTTTTG	7	67529069	67529518	HAR2660	2.148	0.00404	0.0290232
5:117901356-117901357_+_T_G	5	117901357	T	G	HAR_caMPRA_3627_GATTCATTGCGTCCGTGCTTCTTCT	5	117901290	117901759	HAR2313	-0.925	0.00425	0.0303173
5:37906864-37906865_+_A_G	5	37906865	A	G	HAR_caMPRA_3384_GATTATGTATTTTTGCTTTTCCCAG	5	37906790	37907239	HAR2243	-1.434	0.00426	0.0303177
X:39625330-39625331_+_C_A	X	39625331	C	A	HAR_caMPRA_10483_CATTGTACCTTTGTTATTTACAATG	X	39625152	39625601	HAR3111	-0.755	0.00427	0.030318
15:94988839-94988840_+_C_A	15	94988840	C	A	HAR_caMPRA_8732_GATTTTTGCTATTTTTACATTAGGG	15	94988714	94989163	HAR0939	0.954	0.00432	0.0305307
3:2310902-2310903_+_T_C	3	2310903	T	C	HAR_caMPRA_1799_TTCATTTTGGTATTGGGTTTTATTA	3	2310729	2311178	HAR1753	1.65	0.00434	0.0306004
10:83951925-83951926_+_C_A	10	83951926	C	A	HAR_caMPRA_6556_GCATACTTTCCGCCTACTTACGAGT	10	83951636	83952085	HAR0284	-2.451	0.00435	0.0306004
9:16709023-16709024_+_T_C	9	16709024	T	C	HAR_caMPRA_5920_TATGTACTACGGGCCGCTGGCCGGG	9	16708758	16709212	HAR2961	-1.735	0.00436	0.0306004
15:33234134-33234135_+_G_A	15	33234135	G	A	HAR_caMPRA_8493_CATATTATTACCCATATGAATTGTT	15	33233968	33234417	HAR0856	-0.781	0.00456	0.0317118
13:53500109-53500110_+_C_A	13	53500110	C	A	HAR_caMPRA_7606_TTGTTGTTTCCGTCTTAAATTGTCT	13	53499788	53500237	HAR0603	1.782	0.00458	0.0317635
X:111910925-111910926_+_C_A	X	111910926	C	A	HAR_caMPRA_10548_CTAAACTCTTCTCGGTCGTCCCATG	X	111910633	111911082	HAR3132	1.152	0.00462	0.0317635
4:188279051-188279052_+_G_A	4	188279052	G	A	HAR_caMPRA_3259_TTTTTTTTGTTGTCAACATGTATGA	4	188278827	188279276	HAR2201	1.341	0.00463	0.0317635
11:49598208-49598209_+_T_C	11	49598209	T	C	HAR_caMPRA_6890_CTTAATTGTCAATGCCTACGATTTA	11	49597850	49598299	HAR0395	1.268	0.00463	0.0317635
X:9373488-9373489_+_C_G	X	9373489	C	G	HAR_caMPRA_10321_ACTGATGACATCATTTATCTATGTA	X	9373320	9373769	HAR3074	1.159	0.00468	0.0320308
X:9373563-9373564_+_A_C	X	9373564	A	C	HAR_caMPRA_10321_ACTGATGACATCATTTATCTATGTA	X	9373320	9373769	HAR3074	1.159	0.00468	0.0320308
14:78365398-78365399_+_T_C	14	78365399	T	C	HAR_caMPRA_8300_GTTTTACCTTTTATTATATTATCGA	14	78365233	78365682	HAR0803	1.694	0.00469	0.0320308
13:76739605-76739606_+_G_A	13	76739606	G	A	HAR_caMPRA_7773_TATTCAAACTTTCACTGTGACAACT	13	76739408	76739857	HAR0647	-1.98	0.00476	0.0322199
10:8576366-8576367_+_A_G	10	8576367	A	G	HAR_caMPRA_6383_TGTTCTTTCTTATTCACTTGGTTTC	10	8576023	8576472	HAR0232	1.547	0.00487	0.0327462
10:8576424-8576425_+_G_A	10	8576425	G	A	HAR_caMPRA_6383_TGTTCTTTCTTATTCACTTGGTTTC	10	8576023	8576472	HAR0232	1.547	0.00487	0.0327462
10:8576351-8576352_+_T_C	10	8576352	T	C	HAR_caMPRA_6383_TGTTCTTTCTTATTCACTTGGTTTC	10	8576023	8576472	HAR0232	1.547	0.00487	0.0327462
3:615977-615978_+_T_C	3	615978	T	C	HAR_caMPRA_1746_TTATCCTCCTTTTCCTTATTATCTT	3	615669	616118	HAR1742	1.864	0.00497	0.0332655
3:615881-615882_+_C_T	3	615882	C	T	HAR_caMPRA_1746_TTATCCTCCTTTTCCTTATTATCTT	3	615669	616118	HAR1742	1.864	0.00497	0.0332655
X:39625345-39625346_+_G_A	X	39625346	G	A	HAR_caMPRA_10482_TCCTTTTTTTGCTAGTTAATATATG	X	39625052	39625501	HAR3111	1.739	0.00502	0.0333863
12:45188859-45188860_+_C_T	12	45188860	C	T	HAR_caMPRA_7288_GTACTCCTCTTCTCAATAGCACACC	12	45188812	45189276	HAR0508	-2.014	0.0051	0.0336836
12:16859989-16859990_+_T_C	12	16859990	T	C	HAR_caMPRA_7203_GTTTTATCTTCTGTGATTGTGTTCG	12	16859620	16860069	HAR0488	2.198	0.00512	0.0336836
12:16859975-16859976_+_T_C	12	16859976	T	C	HAR_caMPRA_7203_GTTTTATCTTCTGTGATTGTGTTCG	12	16859620	16860069	HAR0488	2.198	0.00512	0.0336836
12:16859756-16859757_+_T_A	12	16859757	T	A	HAR_caMPRA_7203_GTTTTATCTTCTGTGATTGTGTTCG	12	16859620	16860069	HAR0488	2.198	0.00512	0.0336836
14:78365446-78365447_+_T_C	14	78365447	T	C	HAR_caMPRA_8300_CTTTGCTGTTGGGTCTATGTTGATA	14	78365233	78365682	HAR0803	-0.742	0.00512	0.0336836
11:79786161-79786162_+_T_A	11	79786162	T	A	HAR_caMPRA_6916_CTGATTCTTCTTTTTTTTTAACCTG	11	79785936	79786385	HAR0403	1.568	0.00519	0.0339973
2:176434055-176434056_+_A_T	2	176434056	A	T	HAR_caMPRA_1436_TCTCTTTTTTATTAAATTTTTACTA	2	176433822	176434271	HAR1525	1.713	0.0053	0.0344867
18:7442605-7442606_+_T_G	18	7442606	T	G	HAR_caMPRA_9493_TATTGTTCGGTTTTCATAATTATTT	18	7442469	7442918	HAR1161	-0.409	0.00531	0.0344867
18:7442603-7442604_+_G_A	18	7442604	G	A	HAR_caMPRA_9493_CATGTCTATTTTGATTTCAATTCCG	18	7442469	7442918	HAR1161	-1.144	0.00538	0.034867
2:222909620-222909621_+_A_G	2	222909621	A	G	HAR_caMPRA_1680_TTATGGAAGCGTCCTTGGAACTTGC	2	222909430	222909884	HAR1609	-1.033	0.00546	0.0352254
15:94988839-94988840_+_C_A	15	94988840	C	A	HAR_caMPRA_8731_ATATCACATTTTTTATTTATTATTT	15	94988688	94989137	HAR0939	1.318	0.00556	0.0357184
4:153118610-153118611_+_C_A	4	153118611	C	A	HAR_caMPRA_3110_CTTTCTGGGTTTTCATAGGTCTTGT	4	153118276	153118725	HAR2152	1.074	0.00557	0.0357184
2:23264401-23264402_+_T_C	2	23264402	T	C	HAR_caMPRA_806_GTCTCATTTAGTATCTTGTCTGTGG	2	23264173	23264622	HAR1336	-0.972	0.00576	0.0364511
2:23264412-23264413_+_T_A	2	23264413	T	A	HAR_caMPRA_806_GTCTCATTTAGTATCTTGTCTGTGG	2	23264173	23264622	HAR1336	-0.972	0.00576	0.0364511
5:173989481-173989482_+_T_A	5	173989482	T	A	HAR_caMPRA_3902_ACTTGTTTTTTATCTTTATTTCGTG	5	173989342	173989791	HAR2392	1.057	0.00578	0.0364511
21:46096960-46096961_+_T_C	21	46096961	T	C	HAR_caMPRA_10277_AATTAATTATTTCTTCATTTTTTTT	21	46096537	46096986	HAR1724	1.625	0.00585	0.0366267
4:181588067-181588068_+_A_C	4	181588068	A	C	HAR_caMPRA_3188_ATTTTATCCCTAGTCTCTTTCATTT	4	181587887	181588336	HAR2184	1.467	0.0059	0.0366763
4:181588068-181588069_+_T_G	4	181588069	T	G	HAR_caMPRA_3188_ATTTTATCCCTAGTCTCTTTCATTT	4	181587887	181588336	HAR2184	1.467	0.0059	0.0366763
6:50432226-50432227_+_C_A	6	50432227	C	A	HAR_caMPRA_4177_TCTTGATGAGTGCCGGATTAGGTTT	6	50431827	50432276	HAR2452	-1.461	0.00596	0.0369738
18:73257323-73257324_+_G_C	18	73257324	G	C	HAR_caMPRA_9868_CTTAATGTAGAGTTTTCGTTCTTTC	18	73257143	73257597	HAR1274	1.01	0.00603	0.0372563
17:20624696-20624697_+_G_A	17	20624697	G	A	HAR_caMPRA_9283_ACTAGTAGGTCTTCGGTGATAAGGT	17	20624553	20625017	HAR1099	-1.617	0.00608	0.037475
2:237776699-237776700_+_T_A	2	237776700	T	A	HAR_caMPRA_1727_CTTTGTGAACTTCAGCTTCTTCTTG	2	237776540	237776989	HAR1619	0.654	0.00612	0.0375081
2:237776888-237776889_+_T_C	2	237776889	T	C	HAR_caMPRA_1727_CTTTGTGAACTTCAGCTTCTTCTTG	2	237776540	237776989	HAR1619	0.654	0.00612	0.0375081
5:117901356-117901357_+_T_G	5	117901357	T	G	HAR_caMPRA_3627_TGTTTTTATTTTTTATGAGTCTTCC	5	117901290	117901759	HAR2313	1.665	0.00626	0.0381206
18:53999779-53999780_+_A_G	18	53999780	A	G	HAR_caMPRA_9785_CCCCAGGCCTTATTTTTTGCTTGCT	18	53999442	53999891	HAR1245	-1.947	0.00646	0.039042
9:16718205-16718206_+_A_T	9	16718206	A	T	HAR_caMPRA_5942_GTTTGTTTTGTTTATTTTTTTCCTG	9	16718162	16718631	HAR2962	1.356	0.00679	0.0403952
5:117901356-117901357_+_T_G	5	117901357	T	G	HAR_caMPRA_3627_GTCGGGGCTTTATGTGTGGTTCACT	5	117901290	117901759	HAR2313	-1.072	0.00683	0.0405343
17:55675643-55675644_+_G_A	17	55675644	G	A	HAR_caMPRA_9391_CTCTTTTTTTTGGTTAAGTGTCTTT	17	55675422	55675886	HAR1126	1.372	0.00684	0.0405343
17:55675749-55675750_+_C_T	17	55675750	C	T	HAR_caMPRA_9391_CTCTTTTTTTTGGTTAAGTGTCTTT	17	55675422	55675886	HAR1126	1.372	0.00684	0.0405343
X:9373563-9373564_+_A_C	X	9373564	A	C	HAR_caMPRA_10321_CGTCCATTTTTAGGATTCACCCCGC	X	9373320	9373769	HAR3074	-0.498	0.00688	0.0406922
X:9373488-9373489_+_C_G	X	9373489	C	G	HAR_caMPRA_10321_CGTCCATTTTTAGGATTCACCCCGC	X	9373320	9373769	HAR3074	-0.498	0.00688	0.0406922
2:22552254-22552255_+_T_C	2	22552255	T	C	HAR_caMPRA_790_ATCCTCTAGAATCGGCGCTTTACGG	2	22552079	22552538	HAR1330	-1.205	0.00691	0.0407904
2:22552136-22552137_+_A_T	2	22552137	A	T	HAR_caMPRA_790_ATCCTCTAGAATCGGCGCTTTACGG	2	22552079	22552538	HAR1330	-1.205	0.00691	0.0407904
2:222909663-222909664_+_G_A	2	222909664	G	A	HAR_caMPRA_1680_ATTTTGTTTTTTGTAGGTCTCTTAT	2	222909430	222909884	HAR1609	1.602	0.00697	0.041065
5:53493311-53493312_+_C_T	5	53493312	C	T	HAR_caMPRA_3444_GTCAGGGATATGCTTTATCTTTTTA	5	53493019	53493478	HAR2257	-0.892	0.00718	0.0421168
12:31030404-31030405_+_G_A	12	31030405	G	A	HAR_caMPRA_7264_ACGTTTTCTCATCTGGCCCTCTGTC	12	31030221	31030670	HAR0500	-1.853	0.00719	0.0421168
12:115300120-115300121_+_A_G	12	115300121	A	G	HAR_caMPRA_7520_AGATTCCGTTCATTCAAACACGGTG	12	115299906	115300355	HAR0577	1.135	0.00725	0.0423639
12:115300005-115300006_+_G_A	12	115300006	G	A	HAR_caMPRA_7520_AGATTCCGTTCATTCAAACACGGTG	12	115299906	115300355	HAR0577	1.135	0.00725	0.0423639
12:115300095-115300096_+_A_C	12	115300096	A	C	HAR_caMPRA_7520_AGATTCCGTTCATTCAAACACGGTG	12	115299906	115300355	HAR0577	1.135	0.00725	0.0423639
3:136988819-136988820_+_G_A	3	136988820	G	A	HAR_caMPRA_2364_CATTTTTTTGTTTTAACTTGCTGTG	3	136988779	136989228	HAR1926	1.794	0.00744	0.0430841
13:21522356-21522357_+_A_G	13	21522357	A	G	HAR_caMPRA_7550_CTTATCTTCATTTTTAATCTTTTTT	13	21522267	21522741	HAR0586	2.109	0.00744	0.0430841
9:16138632-16138633_+_C_T	9	16138633	C	T	HAR_caMPRA_5890_GTTTCTACTGTTGAGTCTTTCTTTT	9	16138484	16138933	HAR2954	-2.566	0.00758	0.0437286
2:206757062-206757063_+_A_G	2	206757063	A	G	HAR_caMPRA_1570_CGTTTGCGTTTTTACCGCTTCCGGT	2	206756938	206757387	HAR1572	-1.045	0.00799	0.0458334
11:49598256-49598257_+_G_T	11	49598257	G	T	HAR_caMPRA_6890_TATTATTATTATTTTCTAGTTTTTT	11	49597850	49598299	HAR0395	1.246	0.00805	0.0460908
11:49598208-49598209_+_T_C	11	49598209	T	C	HAR_caMPRA_6890_TATTATTATTATTTTCTAGTTTTTT	11	49597850	49598299	HAR0395	1.246	0.00805	0.0460908
14:80280349-80280350_+_G_A	14	80280350	G	A	HAR_caMPRA_8318_GGTTTCGTTTTAAGGCACATTCCCC	14	80280214	80280663	HAR0811	-0.769	0.00823	0.0467961
3:139493686-139493687_+_G_T	3	139493687	G	T	HAR_caMPRA_2381_GTTTAGTTACTGTGAGGCAATACTC	3	139493498	139493947	HAR1931	-1.612	0.00825	0.0467961
3:139493577-139493578_+_G_T	3	139493578	G	T	HAR_caMPRA_2381_GTTTAGTTACTGTGAGGCAATACTC	3	139493498	139493947	HAR1931	-1.612	0.00825	0.0467961
X:9373526-9373527_+_A_G	X	9373527	A	G	HAR_caMPRA_10320_GTTAATAGTTTTTTTCAAATTCGGT	X	9373237	9373686	HAR3074	1.372	0.00837	0.0469475
X:9373488-9373489_+_C_G	X	9373489	C	G	HAR_caMPRA_10320_GTTAATAGTTTTTTTCAAATTCGGT	X	9373237	9373686	HAR3074	1.372	0.00837	0.0469475
5:53493358-53493359_+_G_A	5	53493359	G	A	HAR_caMPRA_3444_GGACCGGTCTTACGTTGAAGACGTG	5	53493019	53493478	HAR2257	-1.129	0.00837	0.0469475
8:37156029-37156030_+_T_G	8	37156030	T	G	HAR_caMPRA_5316_ATTTTTTCTTACTGGAGGGTTCATC	8	37155903	37156362	HAR2792	2.159	0.00839	0.0469475
17:20624662-20624663_+_A_G	17	20624663	A	G	HAR_caMPRA_9283_CTGATTATTTCTCTATTTTCTTTTT	17	20624553	20625017	HAR1099	0.939	0.00839	0.0469475
17:20624600-20624601_+_T_A	17	20624601	T	A	HAR_caMPRA_9283_CTGATTATTTCTCTATTTTCTTTTT	17	20624553	20625017	HAR1099	0.939	0.00839	0.0469475
10:8576424-8576425_+_G_A	10	8576425	G	A	HAR_caMPRA_6383_ATATTTTTTTTGACTTGTTTCTCTT	10	8576023	8576472	HAR0232	1.799	0.0085	0.0473327
10:8576366-8576367_+_A_G	10	8576367	A	G	HAR_caMPRA_6383_ATATTTTTTTTGACTTGTTTCTCTT	10	8576023	8576472	HAR0232	1.799	0.0085	0.0473327
15:61591513-61591514_+_G_A	15	61591514	G	A	HAR_caMPRA_8621_CTTAATTTCTCTGGACATTGTAGTG	15	61591251	61591700	HAR0899	1.118	0.00855	0.0474377
7:111611476-111611477_+_C_T	7	111611477	C	T	HAR_caMPRA_4967_GTCTGGGTTATTTTCTAGTACCTTC	7	111611131	111611580	HAR2693	-1.029	0.00865	0.0476694
7:33740193-33740194_+_C_A	7	33740194	C	A	HAR_caMPRA_4788_ATCGGTGCTTTGTCAATATTTTAAG	7	33739926	33740390	HAR2639	-1.278	0.00866	0.0476694
11:34764353-34764354_+_C_G	11	34764354	C	G	HAR_caMPRA_6843_TTTTTCTGTTATTTTTTTAATTGGT	11	34764090	34764539	HAR0376	1.489	0.00867	0.0476694
X:154998375-154998376_+_G_C	X	154998376	G	C	HAR_caMPRA_10672_GTTTTCTTTTTTTTGTTTATCATTT	X	154997978	154998437	HAR3171	2.52	0.00883	0.0483744
X:154998311-154998312_+_G_T	X	154998312	G	T	HAR_caMPRA_10672_GTTTTCTTTTTTTTGTTTATCATTT	X	154997978	154998437	HAR3171	2.52	0.00883	0.0483744
3:136856107-136856108_+_T_C	3	136856108	T	C	HAR_caMPRA_2360_AGTTTTTTTTACTCAGAGCGTTCTT	3	136855699	136856148	HAR1925	1.117	0.00883	0.0483744
9:603191-603192_+_T_G	9	603192	T	G	HAR_caMPRA_5733_GTTGAACTATTTGTGGTGTGATTCT	9	603032	603496	HAR2905	-0.955	0.00889	0.0486157
9:603263-603264_+_C_T	9	603264	C	T	HAR_caMPRA_5733_GTTGAACTATTTGTGGTGTGATTCT	9	603032	603496	HAR2905	-0.955	0.00889	0.0486157
15:70111288-70111289_+_A_T	15	70111289	A	T	HAR_caMPRA_8654_CTTTGGGAATTATTCTATTTTGGTT	15	70110995	70111444	HAR0912	0.878	0.00903	0.0490384
11:119547430-119547431_+_A_G	11	119547431	A	G	HAR_caMPRA_7068_TACATTAAGATCATCGCTTTCTTGA	11	119547224	119547673	HAR0448	-0.81	0.00907	0.0490384
2:173251583-173251584_+_T_C	2	173251584	T	C	HAR_caMPRA_1414_TTTCATTGATATGATTTTTTTATTT	2	173251541	173251990	HAR1522	1.309	0.00918	0.0494908
4:188386505-188386506_+_C_T	4	188386506	C	T	HAR_caMPRA_3261_TATTTTATCTCTGCTATTTTAATCC	4	188386286	188386735	HAR2202	1.139	0.00926	0.0498193
2:192783240-192783241_+_C_T	2	192783241	C	T	HAR_caMPRA_1500_CGTATCTTTCGTCAATACTTCACTT	2	192782929	192783378	HAR1551	-0.77	0.00929	0.0498193
7:101249355-101249356_+_C_T	7	101249356	C	T	HAR_caMPRA_4948_CCTTTTCTAAATACGATTATATCCT	7	101249050	101249504	HAR2685	1.149	0.00936	0.0500185
2:58591390-58591391_+_T_C	2	58591391	T	C	HAR_caMPRA_964_TTTGGTTGTTTTTCGAAATTTTCCA	2	58591117	58591571	HAR1375	1.43	0.00967	0.0512258
11:86299738-86299739_+_C_T	11	86299739	C	T	HAR_caMPRA_6928_TGCTTTTTTTTTTAATTTTATTTTA	11	86299558	86300017	HAR0407	1.456	0.0097	0.0512955
3:70676844-70676845_+_G_A	3	70676845	G	A	HAR_caMPRA_2098_GAAGATTTTTGTATTTTTCTGGTTT	3	70676576	70677025	HAR1846	1.527	0.00976	0.051398
1:87718185-87718186_+_G_A	1	87718186	G	A	HAR_caMPRA_286_TATGGGTTATTTTTTTCAATGTCCA	1	87718083	87718557	HAR0088	1.667	0.00985	0.0517295
X:9373563-9373564_+_A_C	X	9373564	A	C	HAR_caMPRA_10321_ATTTTTTTCTTGATCTTCCTTTTCC	X	9373320	9373769	HAR3074	1.626	0.00998	0.0521575
X:9373488-9373489_+_C_G	X	9373489	C	G	HAR_caMPRA_10321_ATTTTTTTCTTGATCTTCCTTTTCC	X	9373320	9373769	HAR3074	1.626	0.00998	0.0521575
X:132496614-132496615_+_A_G	X	132496615	A	G	HAR_caMPRA_10592_ACAAATTTTTTTTTGGTTATTACTG	X	132496486	132496940	HAR3147	1.001	0.01	0.0521575
X:9373488-9373489_+_C_G	X	9373489	C	G	HAR_caMPRA_10320_GCTTTGAGTTCAACTGTTTCAACCT	X	9373237	9373686	HAR3074	-1.281	0.0101	0.0524099
X:9373526-9373527_+_A_G	X	9373527	A	G	HAR_caMPRA_10320_GCTTTGAGTTCAACTGTTTCAACCT	X	9373237	9373686	HAR3074	-1.281	0.0101	0.0524099
15:31126649-31126650_+_G_A	15	31126650	G	A	HAR_caMPRA_8486_GTTTTTTTCTTAGTCTTTTTTTTCT	15	31126363	31126812	HAR0853	1.176	0.0102	0.0526597
1:64591030-64591031_+_T_C	1	64591031	T	C	HAR_caMPRA_186_GGTCCTAGCTTTTAGCTTTGTTTTC	1	64590928	64591387	HAR0056	-2.322	0.0103	0.0529963
11:116431485-116431486_+_C_T	11	116431486	C	T	HAR_caMPRA_7061_GCGCTTCGGTTCATGATGGTATTTT	11	116431267	116431716	HAR0445	-1.22	0.0103	0.0529963
9:13751175-13751176_+_G_C	9	13751176	G	C	HAR_caMPRA_5860_CTTATTTAATAATTTTCCATTTTCT	9	13751000	13751449	HAR2943	2.183	0.0104	0.053241
13:53500308-53500309_+_G_A	13	53500309	G	A	HAR_caMPRA_7608_AATTCTATCCGTGTATCATGGAGTT	13	53499965	53500414	HAR0603	-1.82	0.0105	0.0535729
1:87718185-87718186_+_G_A	1	87718186	G	A	HAR_caMPRA_285_CGGATGATGCCACACTGTACAGTCG	1	87718067	87718531	HAR0088	-1.92	0.0106	0.0538127
3:34354316-34354317_+_T_C	3	34354317	T	C	HAR_caMPRA_1900_CTGGGATTGCGTTTCTTTTGTTTGT	3	34354179	34354628	HAR1786	-0.838	0.0109	0.0550604
16:63850419-63850420_+_C_A	16	63850420	C	A	HAR_caMPRA_9031_CTTTTTTTATTAAGCTTAGTATCTA	16	63850246	63850695	HAR1023	0.874	0.011	0.0553818
13:21522356-21522357_+_A_G	13	21522357	A	G	HAR_caMPRA_7550_CTTTTCTTAGTGCCTTTTCGAACTT	13	21522267	21522741	HAR0586	1.22	0.0114	0.0568321
18:42872389-42872390_+_T_C	18	42872390	T	C	HAR_caMPRA_9704_TTCCTACGTTCAGTTTTGGTTGTTT	18	42872087	42872541	HAR1225	-0.492	0.0114	0.0568321
5:157753413-157753414_+_A_G	5	157753414	A	G	HAR_caMPRA_3785_GCATTCCTTTGTGCGAGGATTTGGC	5	157753289	157753743	HAR2362	-2.269	0.0119	0.0587478
6:40489286-40489287_+_C_A	6	40489287	C	A	HAR_caMPRA_4114_GTTTCTGTATTTGTTCTTTTCTTCT	6	40489113	40489562	HAR2441	-1.074	0.0121	0.0590651
12:16859756-16859757_+_T_A	12	16859757	T	A	HAR_caMPRA_7203_GGTGTGTCGTTGCTGGATTGCGTAT	12	16859620	16860069	HAR0488	-1.515	0.0121	0.0590651
12:16859975-16859976_+_T_C	12	16859976	T	C	HAR_caMPRA_7203_GGTGTGTCGTTGCTGGATTGCGTAT	12	16859620	16860069	HAR0488	-1.515	0.0121	0.0590651
19:31912652-31912653_+_G_A	19	31912653	G	A	HAR_caMPRA_9929_AGTTTAACGTTTTGGCGTGCCTTGT	19	31912524	31912973	HAR1294	-1.905	0.0121	0.0590651
4:174656906-174656907_+_T_G	4	174656907	T	G	HAR_caMPRA_3160_CATTACTTATTCGTCCATTTCGGTG	4	174656584	174657033	HAR2173	-1.094	0.0123	0.0593753
11:91579795-91579796_+_C_T	11	91579796	C	T	HAR_caMPRA_6946_TATTGGAATATGTTAGTTTGTCTGT	11	91579546	91579995	HAR0412	-1.167	0.0123	0.0593753
7:70017698-70017699_+_T_C	7	70017699	T	C	HAR_caMPRA_4905_ATGGTTCATTTCCAGGTGATTGCCT	7	70017493	70017942	HAR2672	-0.755	0.0124	0.0596689
2:222909461-222909462_+_A_T	2	222909462	A	T	HAR_caMPRA_1680_TATGGTTTTGGACTGTAGAGTTTTT	2	222909430	222909884	HAR1609	-0.536	0.0128	0.0613959
X:32011377-32011378_+_T_C	X	32011378	T	C	HAR_caMPRA_10462_ATTTTTCTCACGGGGTGTTGCTTTT	X	32011110	32011559	HAR3102	0.96	0.0129	0.0613959
5:163447362-163447363_+_G_A	5	163447363	G	A	HAR_caMPRA_3834_TTTTCCGTCTTGATTTTTTAACTGC	5	163447190	163447659	HAR2370	0.717	0.013	0.0615832
3:2417359-2417360_+_A_G	3	2417360	A	G	HAR_caMPRA_1800_GGGTTCTCTTTGATCTATTTCTGTT	3	2417178	2417627	HAR1754	1.552	0.0131	0.0618645
5:117901356-117901357_+_T_G	5	117901357	T	G	HAR_caMPRA_3627_ATTTTTTCACATTTTGGTACTTCGA	5	117901290	117901759	HAR2313	0.949	0.0131	0.0618645
1:35087463-35087464_+_G_A	1	35087464	G	A	HAR_caMPRA_56_CCATATTTTTCTTTTTTATTCTTTG	1	35087321	35087770	HAR0018	1.328	0.0132	0.062144
18:7442603-7442604_+_G_A	18	7442604	G	A	HAR_caMPRA_9493_TGGAAAGAATTTGGTCAGCTTTTTT	18	7442469	7442918	HAR1161	-1.167	0.0132	0.062144
21:16247361-16247362_+_A_C	21	16247362	A	C	HAR_caMPRA_10193_CCTTTTTCGTTTTCGTATAATAGAT	21	16247090	16247539	HAR1694	1.504	0.0134	0.0627945
2:220728214-220728215_+_C_T	2	220728215	C	T	HAR_caMPRA_1656_CTTTTATGGTGATTTTATTTTTTAC	2	220727953	220728402	HAR1601	2.195	0.0134	0.0627945
X:9373488-9373489_+_C_G	X	9373489	C	G	HAR_caMPRA_10321_TTGATTTTATGGTTATATCACTTTC	X	9373320	9373769	HAR3074	1.096	0.0135	0.0629724
X:9373563-9373564_+_A_C	X	9373564	A	C	HAR_caMPRA_10321_TTGATTTTATGGTTATATCACTTTC	X	9373320	9373769	HAR3074	1.096	0.0135	0.0629724
2:220728214-220728215_+_C_T	2	220728215	C	T	HAR_caMPRA_1656_CTTTTGATTTTTTTCTTTGAGATTA	2	220727953	220728402	HAR1601	2.099	0.0137	0.0636131
14:82128917-82128918_+_A_G	14	82128918	A	G	HAR_caMPRA_8325_AGTTCTTTTTAACTTTTGTTGCTTT	14	82128757	82129206	HAR0813	0.806	0.0137	0.0636131
11:79786113-79786114_+_A_T	11	79786114	A	T	HAR_caMPRA_6916_AAATTCTAACATTTTTTTAATCTTC	11	79785936	79786385	HAR0403	1.672	0.0138	0.0637857
11:86299677-86299678_+_C_A	11	86299678	C	A	HAR_caMPRA_6928_GCTTACGCACGTATATCTGTTTAGG	11	86299558	86300017	HAR0407	-1.275	0.0139	0.0638166
13:95600549-95600550_+_A_T	13	95600550	A	T	HAR_caMPRA_7837_AGGTGGTCTACTTTTTACGATACGA	13	95600162	95600631	HAR0670	-1.889	0.0139	0.0638166
14:78365494-78365495_+_T_C	14	78365495	T	C	HAR_caMPRA_8300_AAGTTTTGTTCTTGGTCCTCACGTG	14	78365233	78365682	HAR0803	0.923	0.014	0.0638166
8:94320118-94320119_+_G_A	8	94320119	G	A	HAR_caMPRA_5574_GATCGTTACGCTAAAGGCTTTGTGT	8	94320056	94320510	HAR2852	-1.463	0.0141	0.0638166
11:49598260-49598261_+_C_A	11	49598261	C	A	HAR_caMPRA_6890_GTCTATCTTTGCTCGGAGTTCTTTC	11	49597850	49598299	HAR0395	-0.733	0.0141	0.0638166
11:49598208-49598209_+_T_C	11	49598209	T	C	HAR_caMPRA_6890_GTCTATCTTTGCTCGGAGTTCTTTC	11	49597850	49598299	HAR0395	-0.733	0.0141	0.0638166
2:222909614-222909615_+_A_T	2	222909615	A	T	HAR_caMPRA_1680_CTCTGTACGTAGTAGCTCCCCTTGT	2	222909430	222909884	HAR1609	-1.176	0.0142	0.0640788
5:117901458-117901459_+_A_T	5	117901459	A	T	HAR_caMPRA_3628_ATTCTAATTCATCACTTTCTCTCAT	5	117901329	117901778	HAR2313	0.953	0.0143	0.0644346
12:109692127-109692128_+_G_T	12	109692128	G	T	HAR_caMPRA_7497_CCGTTTGATTTTTGTCCGTTTCTTT	12	109691902	109692356	HAR0568	1.342	0.0145	0.0652393
1:217228021-217228022_+_G_A	1	217228022	G	A	HAR_caMPRA_615_TTGGGTGTTGAGGTGATGTTCCCCA	1	217227760	217228209	HAR0190	-1.52	0.0146	0.0652714
1:109260680-109260681_+_T_C	1	109260681	T	C	HAR_caMPRA_399_AGTTTTTTTTATTAATGCCGACATT	1	109260503	109260962	HAR0122	0.89	0.0147	0.0652714
20:8882393-8882394_+_A_T	20	8882394	A	T	HAR_caMPRA_10014_TCTTTGTTTTTTGGCACAGTTGCAT	20	8882258	8882707	HAR1634	1.144	0.0148	0.0654293
15:70140804-70140805_+_A_T	15	70140805	A	T	HAR_caMPRA_8656_CTATTTACTTTTTGTAAGTTTTTTC	15	70140641	70141090	HAR0913	1.23	0.0148	0.0654293
11:36101934-36101935_+_G_A	11	36101935	G	A	HAR_caMPRA_6856_GTTTAATTTTTGGTTCCTGCACTTT	11	36101773	36102222	HAR0380	0.687	0.0149	0.0655858
21:16247316-16247317_+_A_C	21	16247317	A	C	HAR_caMPRA_10193_ATTTTAATTCTTTAGTTTAACTTTT	21	16247090	16247539	HAR1694	1.597	0.015	0.065741
6:29556237-29556238_+_G_A	6	29556238	G	A	HAR_caMPRA_4062_GTTTAATTTCTGCTGAATTTATTTT	6	29555896	29556345	HAR2429	1.071	0.015	0.065741
14:61690453-61690454_+_G_T	14	61690454	G	T	HAR_caMPRA_8232_ATATTATTTTTTTTCTCATTTGCTT	14	61690028	61690477	HAR0786	1.072	0.0151	0.0659894
2:220728214-220728215_+_C_T	2	220728215	C	T	HAR_caMPRA_1656_GTAGTTTCCTTGGTCATTCGTTTCT	2	220727953	220728402	HAR1601	2.349	0.0152	0.0662363
5:126399313-126399314_+_A_T	5	126399314	A	T	HAR_caMPRA_3697_CGCCGGATTATTTTTTTTATATTTA	5	126398985	126399444	HAR2332	-1.505	0.0152	0.0662363
2:108678138-108678139_+_G_A	2	108678139	G	A	HAR_caMPRA_1104_TGATTGTGGCTTTAGTTTTATGACT	2	108677832	108678281	HAR1424	-2.602	0.0154	0.067012
1:210436109-210436110_+_G_A	1	210436110	G	A	HAR_caMPRA_571_GCAAAAAATTCCAGTCATTGTTTGT	1	210435908	210436357	HAR0180	-1.49	0.0155	0.067255
8:10981860-10981861_+_G_A	8	10981861	G	A	HAR_caMPRA_5187_CTCTGCGAGCTTCTCATGGCTTCTT	8	10981750	10982199	HAR2758	-0.733	0.0156	0.0672605
8:10981857-10981858_+_G_C	8	10981858	G	C	HAR_caMPRA_5187_CTCTGCGAGCTTCTCATGGCTTCTT	8	10981750	10982199	HAR2758	-0.733	0.0156	0.0672605
13:21522356-21522357_+_A_G	13	21522357	A	G	HAR_caMPRA_7550_ATTTTCCCTACCTTGCCAAAAGTAC	13	21522267	21522741	HAR0586	-1.464	0.0156	0.0672605
15:31126643-31126644_+_T_A	15	31126644	T	A	HAR_caMPRA_8486_ATCTTTTTTTGATTGACTGGTTTAA	15	31126363	31126812	HAR0853	0.903	0.0156	0.0672605
15:31126630-31126631_+_A_G	15	31126631	A	G	HAR_caMPRA_8486_ATCTTTTTTTGATTGACTGGTTTAA	15	31126363	31126812	HAR0853	0.903	0.0156	0.0672605
15:34030509-34030510_+_C_A	15	34030510	C	A	HAR_caMPRA_8498_GGTTGCTTAGACAGGTTGTTGTATG	15	34030500	34030949	HAR0858	-1.038	0.0156	0.0672605
15:94988986-94988987_+_A_G	15	94988987	A	G	HAR_caMPRA_8732_TTCATTTTGTGACAGCTTTCTAGCT	15	94988714	94989163	HAR0939	0.992	0.0157	0.0672605
15:94988839-94988840_+_C_A	15	94988840	C	A	HAR_caMPRA_8732_TTCATTTTGTGACAGCTTTCTAGCT	15	94988714	94989163	HAR0939	0.992	0.0157	0.0672605
11:115924347-115924348_+_A_G	11	115924348	A	G	HAR_caMPRA_7054_CATTTTTTTTTTCTCTTTCACTAAT	11	115924220	115924669	HAR0442	1.674	0.0161	0.0684925
2:108678145-108678146_+_G_A	2	108678146	G	A	HAR_caMPRA_1104_TTAAAAAGTTGATTTTTTCTTCTGC	2	108677832	108678281	HAR1424	-0.79	0.0162	0.0687259
10:7362186-7362187_+_C_T	10	7362187	C	T	HAR_caMPRA_6368_TTCTTTCATTTTTCGTTTCATTTTA	10	7361943	7362392	HAR0227	2.073	0.0163	0.069054
X:9373488-9373489_+_C_G	X	9373489	C	G	HAR_caMPRA_10320_CTTTTCTATTGTTTGTTCATTAGTA	X	9373237	9373686	HAR3074	1.315	0.0164	0.0692849
X:9373526-9373527_+_A_G	X	9373527	A	G	HAR_caMPRA_10320_CTTTTCTATTGTTTGTTCATTAGTA	X	9373237	9373686	HAR3074	1.315	0.0164	0.0692849
8:37156030-37156031_+_A_G	8	37156031	A	G	HAR_caMPRA_5316_GTTTCTTTTTCAATATTCCCATGGC	8	37155903	37156362	HAR2792	0.968	0.0164	0.0692849
8:37156029-37156030_+_T_G	8	37156030	T	G	HAR_caMPRA_5316_GTTTCTTTTTCAATATTCCCATGGC	8	37155903	37156362	HAR2792	0.968	0.0164	0.0692849
3:139493695-139493696_+_G_A	3	139493696	G	A	HAR_caMPRA_2381_AAATGTATTGTATGAATTGTATCTT	3	139493498	139493947	HAR1931	-0.824	0.0165	0.0693228
7:101249392-101249393_+_A_G	7	101249393	A	G	HAR_caMPRA_4948_ATAATTCCTCTTGAAATTTTCTAAA	7	101249050	101249504	HAR2685	2.123	0.0165	0.0693228
5:117901356-117901357_+_T_G	5	117901357	T	G	HAR_caMPRA_3625_CAAATATTTAGTTTTTTTGTTCTGC	5	117900972	117901436	HAR2313	1.739	0.0167	0.0696825
X:9373488-9373489_+_C_G	X	9373489	C	G	HAR_caMPRA_10320_TAATTTTTATGATAGTTTAGTTTCT	X	9373237	9373686	HAR3074	1.579	0.0172	0.0708947
13:68080502-68080503_+_A_C	13	68080503	A	C	HAR_caMPRA_7678_TATTTAATTCTGCCAGCGTCGGGGG	13	68080344	68080793	HAR0624	-1.652	0.0172	0.0708947
13:100578510-100578511_+_T_A	13	100578511	T	A	HAR_caMPRA_7892_TTGGTATTCGTTATTTTCTATTTAT	13	100578183	100578652	HAR0685	1.573	0.0172	0.0708947
13:100578371-100578372_+_A_G	13	100578372	A	G	HAR_caMPRA_7892_TTGGTATTCGTTATTTTCTATTTAT	13	100578183	100578652	HAR0685	1.573	0.0172	0.0708947
18:48968656-48968657_+_C_A	18	48968657	C	A	HAR_caMPRA_9753_CCACGCGTTTTTGAGCCCGTTGTCG	18	48968320	48968769	HAR1235	-1.447	0.0173	0.0711144
X:9373488-9373489_+_C_G	X	9373489	C	G	HAR_caMPRA_10320_TCATCAGATTTCTTGTCTGTGTGCT	X	9373237	9373686	HAR3074	-1.124	0.0174	0.0712371
X:9373526-9373527_+_A_G	X	9373527	A	G	HAR_caMPRA_10320_TCATCAGATTTCTTGTCTGTGTGCT	X	9373237	9373686	HAR3074	-1.124	0.0174	0.0712371
11:115648354-115648355_+_A_T	11	115648355	A	T	HAR_caMPRA_7049_GTTATCTTTTGCTGAGATTTTCGAA	11	115648165	115648624	HAR0440	1.296	0.0175	0.0715503
X:9373488-9373489_+_C_G	X	9373489	C	G	HAR_caMPRA_10320_ATTTTGCGCGTCGTATTACATCCGT	X	9373237	9373686	HAR3074	-1.552	0.0178	0.0725821
X:9373526-9373527_+_A_G	X	9373527	A	G	HAR_caMPRA_10320_ATTTTGCGCGTCGTATTACATCCGT	X	9373237	9373686	HAR3074	-1.552	0.0178	0.0725821
5:159978188-159978189_+_A_C	5	159978189	A	C	HAR_caMPRA_3807_AGGACGATGTTCTTTAGTTAGCCTA	5	159978072	159978526	HAR2367	-1.14	0.0179	0.0727949
10:119507610-119507611_+_A_T	10	119507611	A	T	HAR_caMPRA_6630_ATTCTAAGCTGTTTTTTTCTAATTG	10	119507476	119507925	HAR0313	1.806	0.0179	0.0727949
16:63362377-63362378_+_C_T	16	63362378	C	T	HAR_caMPRA_3755_TATCATAGTCATGTTCATGAGTTTG	5	151462827	151463276	HAR1022	-1.006	0.018	0.0728127
7:25280157-25280158_+_A_C	7	25280158	A	C	HAR_caMPRA_4737_TGTTTTTAGGAAATTTCGGATTTTT	7	25279880	25280329	HAR2619	0.922	0.018	0.0728127
4:188279068-188279069_+_G_A	4	188279069	G	A	HAR_caMPRA_3259_ATATGTACATTATTACGTTGCGTTT	4	188278827	188279276	HAR2201	-1.746	0.0181	0.0730233
11:119547505-119547506_+_T_C	11	119547506	T	C	HAR_caMPRA_7068_TCTGTTAGATGTAGTTTTTCCTTGT	11	119547224	119547673	HAR0448	-1.073	0.0182	0.0732328
11:96028455-96028456_+_A_T	11	96028456	A	T	HAR_caMPRA_6955_GTCATCTGATTTTCTTTGGTCCTCT	11	96028132	96028581	HAR0416	-1.102	0.0183	0.0734411
18:48968483-48968484_+_G_C	18	48968484	G	C	HAR_caMPRA_9753_CATACTCTGTCGTTTATTTACGAGG	18	48968320	48968769	HAR1235	-1.72	0.0184	0.0736484
3:2311048-2311049_+_T_A	3	2311049	T	A	HAR_caMPRA_1798_ATATCACCGTTTATAGTTTCGTCTT	3	2310697	2311146	HAR1753	-0.989	0.0185	0.0736614
8:59232171-59232172_+_G_A	8	59232172	G	A	HAR_caMPRA_5392_GTTAATCATGATCCATCTTTTTCTG	8	59232020	59232469	HAR2808	-0.924	0.0185	0.0736614
10:120175471-120175472_+_A_G	10	120175472	A	G	HAR_caMPRA_6646_GTTGTTGGAGTAGGGTGTATCTATT	10	120175328	120175777	HAR0316	-1.811	0.0185	0.0736614
3:11642381-11642382_+_T_A	3	11642382	T	A	HAR_caMPRA_1834_GCATCTGTTTTCTAAATCGTCTCTC	3	11642310	11642759	HAR1767	-1.054	0.0189	0.0746685
17:20624636-20624637_+_A_G	17	20624637	A	G	HAR_caMPRA_9283_TTCAGTTCTTGTTTATTTCCTTTGG	17	20624553	20625017	HAR1099	1.791	0.0189	0.0746685
3:193420002-193420003_+_C_A	3	193420003	C	A	HAR_caMPRA_2578_ATTTGCCCTACTTGCTTTGTTCTCG	3	193419824	193420273	HAR1991	-1.52	0.0191	0.0752634
2:220728214-220728215_+_C_T	2	220728215	C	T	HAR_caMPRA_1656_TATATTCTTCTTTTTCTATTCAGGG	2	220727953	220728402	HAR1601	1.879	0.0192	0.0755597
2:21721295-21721296_+_T_C	2	21721296	T	C	HAR_caMPRA_767_GCATTCATCCGTAAGACTCATCCGT	2	21720862	21721321	HAR1323	-1.872	0.0193	0.0758552
2:21721181-21721182_+_A_T	2	21721182	A	T	HAR_caMPRA_767_GCATTCATCCGTAAGACTCATCCGT	2	21720862	21721321	HAR1323	-1.872	0.0193	0.0758552
9:26210673-26210674_+_G_A	9	26210674	G	A	HAR_caMPRA_6032_GGCTAGATTCTACTATGCTATTGCG	9	26210372	26210831	HAR2987	-0.998	0.0195	0.0763458
2:22552199-22552200_+_G_A	2	22552200	G	A	HAR_caMPRA_790_GCTTATTGTAATTGTTTTGGAACTG	2	22552079	22552538	HAR1330	-1.719	0.0196	0.0766388
16:68989045-68989046_+_A_G	16	68989046	A	G	HAR_caMPRA_9079_TTTATCATTTTCCAGATTTGTGTAT	16	68989023	68989482	HAR1035	-1.175	0.02	0.0780026
13:53500205-53500206_+_A_T	13	53500206	A	T	HAR_caMPRA_7607_GGGTTGATTTCCGGAAACTTTTCAG	13	53499882	53500331	HAR0603	-0.934	0.0201	0.0782923
2:129715227-129715228_+_T_A	2	129715228	T	A	HAR_caMPRA_1168_GATCAACGGAGTGTGTGTTACCCAG	2	129715050	129715499	HAR1450	-1.496	0.0204	0.079142
X:9373563-9373564_+_A_C	X	9373564	A	C	HAR_caMPRA_10321_GTGATCCATTCGAGGCCCGACACTT	X	9373320	9373769	HAR3074	-1.257	0.0205	0.079142
4:83050432-83050433_+_T_G	4	83050433	T	G	HAR_caMPRA_2916_GTTATCCCTTAGTGCGTGGGTATGT	4	83049932	83050466	HAR2088	-1.13	0.0205	0.079142
12:92788749-92788750_+_C_T	12	92788750	C	T	HAR_caMPRA_7424_CCCTTTGTTTTTTAATTTTCTAAAT	12	92788585	92789034	HAR0549	1.045	0.0205	0.079142
12:92788761-92788762_+_A_T	12	92788762	A	T	HAR_caMPRA_7424_CCCTTTGTTTTTTAATTTTCTAAAT	12	92788585	92789034	HAR0549	1.045	0.0205	0.079142
13:48224442-48224443_+_C_T	13	48224443	C	T	HAR_caMPRA_7603_TCATTTTCGGTCAGGGCTTTTATTT	13	48224444	48224893	HAR0601	0.608	0.0206	0.0794273
13:48224456-48224457_+_T_C	13	48224457	T	C	HAR_caMPRA_7603_CTTATCATTAATGTTTTATTCTATC	13	48224444	48224893	HAR0601	1.477	0.021	0.0805617
2:220728214-220728215_+_C_T	2	220728215	C	T	HAR_caMPRA_1656_TACGACTCTTCTTACAGGGTGGTGC	2	220727953	220728402	HAR1601	-2.001	0.0211	0.0806407
9:36741045-36741046_+_T_C	9	36741046	T	C	HAR_caMPRA_6078_CCACCGCGGATTTCGGTGGTTTTGT	9	36740768	36741217	HAR2998	-2.241	0.0211	0.0806407
9:36741043-36741044_+_G_A	9	36741044	G	A	HAR_caMPRA_6078_CCACCGCGGATTTCGGTGGTTTTGT	9	36740768	36741217	HAR2998	-2.241	0.0211	0.0806407
9:36741026-36741027_+_C_T	9	36741027	C	T	HAR_caMPRA_6078_CCACCGCGGATTTCGGTGGTTTTGT	9	36740768	36741217	HAR2998	-2.241	0.0211	0.0806407
2:49465371-49465372_+_A_T	2	49465372	A	T	HAR_caMPRA_931_CATAGTTCATGTTCAATGTATGGAT	2	49465238	49465687	HAR1366	-1.753	0.0213	0.081303
2:49465289-49465290_+_T_C	2	49465290	T	C	HAR_caMPRA_931_CATAGTTCATGTTCAATGTATGGAT	2	49465238	49465687	HAR1366	-1.753	0.0213	0.081303
2:49465522-49465523_+_T_C	2	49465523	T	C	HAR_caMPRA_931_CATAGTTCATGTTCAATGTATGGAT	2	49465238	49465687	HAR1366	-1.753	0.0213	0.081303
10:4764519-4764520_+_A_G	10	4764520	A	G	HAR_caMPRA_6354_AATTTCGATAATGTTTTTACAGTAT	10	4764297	4764766	HAR0221	-1.385	0.0214	0.0814805
2:22552254-22552255_+_T_C	2	22552255	T	C	HAR_caMPRA_790_AGTCATTTGAATAAGCCGGTCAACT	2	22552079	22552538	HAR1330	-0.565	0.0216	0.0819347
9:28517170-28517171_+_C_T	9	28517171	C	T	HAR_caMPRA_6050_CATTTTTATCTCAAGCATTATCCTT	9	28516886	28517335	HAR2992	0.692	0.0218	0.082488
9:28517169-28517170_+_T_C	9	28517170	T	C	HAR_caMPRA_6050_CATTTTTATCTCAAGCATTATCCTT	9	28516886	28517335	HAR2992	0.692	0.0218	0.082488
11:86299851-86299852_+_G_T	11	86299852	G	T	HAR_caMPRA_6928_GTTTTTTCCATCGGAATTGTTACTT	11	86299558	86300017	HAR0407	0.992	0.0219	0.0825587
2:38261029-38261030_+_T_C	2	38261030	T	C	HAR_caMPRA_874_TATGTGTGTGTCATCGATCGTTTTC	2	38260892	38261341	HAR1356	-1.301	0.0219	0.0825587
13:53500308-53500309_+_G_A	13	53500309	G	A	HAR_caMPRA_7608_TGCGTTATCGTCTTTTCTCTTCTTT	13	53499965	53500414	HAR0603	-1.351	0.0223	0.0834469
9:16729247-16729248_+_T_A	9	16729248	T	A	HAR_caMPRA_5943_ATGTTAGTAATTTATCCTTATCTCC	9	16729065	16729524	HAR2963	-1.562	0.0224	0.0836157
9:16729432-16729433_+_A_G	9	16729433	A	G	HAR_caMPRA_5943_ATGTTAGTAATTTATCCTTATCTCC	9	16729065	16729524	HAR2963	-1.562	0.0224	0.0836157
15:94988839-94988840_+_C_A	15	94988840	C	A	HAR_caMPRA_8732_CATGCATATTTTGTCCGCGTAAGGT	15	94988714	94989163	HAR0939	-0.804	0.0226	0.084259
20:39462519-39462520_+_C_T	20	39462520	C	T	HAR_caMPRA_10098_ACATTTTTTGTTTCTTTATACAACA	20	39462335	39462784	HAR1662	0.861	0.0227	0.0844252
1:64590954-64590955_+_T_C	1	64590955	T	C	HAR_caMPRA_183_GTTTGTTAAATCCGTTTGTTGGGCG	1	64590536	64590995	HAR0056	-1.06	0.0228	0.0846937
2:23264401-23264402_+_T_C	2	23264402	T	C	HAR_caMPRA_806_GCACCTTTAGTTTTGTTATTATTCT	2	23264173	23264622	HAR1336	-0.462	0.0229	0.084755
14:82128843-82128844_+_A_T	14	82128844	A	T	HAR_caMPRA_8325_TAATGGATGCAATAGTGTGCATTAT	14	82128757	82129206	HAR0813	-0.94	0.0231	0.0851412
14:82128889-82128890_+_A_G	14	82128890	A	G	HAR_caMPRA_8325_TAATGGATGCAATAGTGTGCATTAT	14	82128757	82129206	HAR0813	-0.94	0.0231	0.0851412
X:9373526-9373527_+_A_G	X	9373527	A	G	HAR_caMPRA_10320_TCTTGATCTGTTCGTATACATTTTT	X	9373237	9373686	HAR3074	1.077	0.0232	0.0851412
X:9373488-9373489_+_C_G	X	9373489	C	G	HAR_caMPRA_10320_TCTTGATCTGTTCGTATACATTTTT	X	9373237	9373686	HAR3074	1.077	0.0232	0.0851412
8:62006498-62006499_+_T_C	8	62006499	T	C	HAR_caMPRA_5401_GAGATTTGTTTTCAGTTATTTTCTA	8	62006137	62006586	HAR2811	1.003	0.0234	0.0856688
2:11242510-11242511_+_A_T	2	11242511	A	T	HAR_caMPRA_741_ATCTTTGTTTGTATTCGTTTAACTT	2	11242408	11242857	HAR1312	1.663	0.0234	0.0856688
5:126260458-126260459_+_A_T	5	126260459	A	T	HAR_caMPRA_3689_GGTTGACACTCATTTCTGGGCATAC	5	126260190	126260639	HAR2331	-1.621	0.0235	0.0858285
8:72639502-72639503_+_T_A	8	72639503	T	A	HAR_caMPRA_5450_GGTGATTTTTTTGACACATAACATT	8	72639181	72639630	HAR2826	-0.918	0.0239	0.0868728
13:21522356-21522357_+_A_G	13	21522357	A	G	HAR_caMPRA_7550_CTTGATTTCTTTTCGGTGGGATTCC	13	21522267	21522741	HAR0586	1.118	0.0239	0.0868728
1:209630868-209630869_+_T_C	1	209630869	T	C	HAR_caMPRA_564_CGTTTTTTCTATTTTTTTTATTTTT	1	209630759	209631208	HAR0177	1.51	0.0241	0.0873912
13:21522356-21522357_+_A_G	13	21522357	A	G	HAR_caMPRA_7550_TTTGGATTTTTTTTGTGTTTTTTGT	13	21522267	21522741	HAR0586	1.132	0.0241	0.0873912
9:603380-603381_+_G_T	9	603381	G	T	HAR_caMPRA_5733_GTTTGTTGTCATCTGATTTCACTTC	9	603032	603496	HAR2905	-1.079	0.0245	0.0885255
11:125063136-125063137_+_C_T	11	125063137	C	T	HAR_caMPRA_7083_CATACATCGCTATTAAATTCTTTTA	11	125062964	125063413	HAR0453	-1.213	0.0247	0.0888267
1:210436176-210436177_+_A_T	1	210436177	A	T	HAR_caMPRA_571_TTTGTCCTACATGACACTTTCTGCG	1	210435908	210436357	HAR0180	0.609	0.0248	0.0889762
1:210436038-210436039_+_G_A	1	210436039	G	A	HAR_caMPRA_571_TTTGTCCTACATGACACTTTCTGCG	1	210435908	210436357	HAR0180	0.609	0.0248	0.0889762
9:603263-603264_+_C_T	9	603264	C	T	HAR_caMPRA_5733_TAATTTATTTAATTGCCGCTTTGCT	9	603032	603496	HAR2905	0.457	0.0249	0.0892299
9:603191-603192_+_T_G	9	603192	T	G	HAR_caMPRA_5733_TAATTTATTTAATTGCCGCTTTGCT	9	603032	603496	HAR2905	0.457	0.0249	0.0892299
13:99842960-99842961_+_G_T	13	99842961	G	T	HAR_caMPRA_7885_GTTATTTATTGTTGGGTCTTTTCCA	13	99842669	99843118	HAR0683	1.088	0.025	0.089483
21:36341535-36341536_+_A_T	21	36341536	A	T	HAR_caMPRA_10262_ATTTTTTATTCTTTGTTTTCTGAAA	21	36341294	36341743	HAR1719	1.685	0.0252	0.0899873
4:174656910-174656911_+_C_T	4	174656911	C	T	HAR_caMPRA_3160_GCTCTCTTCCTTTTAACTGAAGTCG	4	174656584	174657033	HAR2173	-1.335	0.0258	0.0914864
8:72639480-72639481_+_T_A	8	72639481	T	A	HAR_caMPRA_5450_CAATATTGTGATTTAAGTTTTCCAT	8	72639181	72639630	HAR2826	-1.094	0.0258	0.0914864
8:37156029-37156030_+_T_G	8	37156030	T	G	HAR_caMPRA_5306_ATGGGCCCATGATTAGGTTTCTTAT	8	37155717	37156166	HAR2792	-1.465	0.0261	0.0921212
8:37156060-37156061_+_C_T	8	37156061	C	T	HAR_caMPRA_5306_ATGGGCCCATGATTAGGTTTCTTAT	8	37155717	37156166	HAR2792	-1.465	0.0261	0.0921212
18:7442603-7442604_+_G_A	18	7442604	G	A	HAR_caMPRA_9493_CTTTAGTTTTCATTTCGTTCCTGTT	18	7442469	7442918	HAR1161	0.702	0.0261	0.0921212
3:139493580-139493581_+_A_T	3	139493581	A	T	HAR_caMPRA_2381_CGGGCGTTTCTTGTTTTTGTTTTAT	3	139493498	139493947	HAR1931	-1.053	0.0263	0.0926125
3:139493717-139493718_+_G_A	3	139493718	G	A	HAR_caMPRA_2381_CGGGCGTTTCTTGTTTTTGTTTTAT	3	139493498	139493947	HAR1931	-1.053	0.0263	0.0926125
3:139493700-139493701_+_C_T	3	139493701	C	T	HAR_caMPRA_2381_CGGGCGTTTCTTGTTTTTGTTTTAT	3	139493498	139493947	HAR1931	-1.053	0.0263	0.0926125
14:34161741-34161742_+_A_T	14	34161742	A	T	HAR_caMPRA_8078_CATGGTTAGTGTGTTTATAAGAGCA	14	34161323	34161772	HAR0747	-1.087	0.0263	0.0926125
18:35249264-35249265_+_G_A	18	35249265	G	A	HAR_caMPRA_9594_GTGTTGGTAATATGTTTGCTACCAC	18	35249106	35249565	HAR1189	-1.509	0.0267	0.0935883
8:37156029-37156030_+_T_G	8	37156030	T	G	HAR_caMPRA_5320_CAAATTTTTTTTTCAGGGTTATGAG	8	37155965	37156429	HAR2792	0.979	0.0269	0.0939649
19:30979721-30979722_+_G_T	19	30979722	G	T	HAR_caMPRA_9915_CGTACGATAATAAGAATGTTGTGTC	19	30979615	30980064	HAR1290	-1.617	0.0275	0.0955131
5:4774224-4774225_+_A_G	5	4774225	A	G	HAR_caMPRA_3291_TTTGATCATCTAACTACTTGCTCTG	5	4774188	4774647	HAR2213	-1.702	0.0281	0.0969339
12:12473193-12473194_+_T_G	12	12473194	T	G	HAR_caMPRA_7179_CTTTTTAGAAGTCGAATTGTCAACC	12	12472757	12473221	HAR0480	0.537	0.0281	0.0969339
13:21522356-21522357_+_A_G	13	21522357	A	G	HAR_caMPRA_7550_GGATTACTACTTTTTGTTTCAGGTT	13	21522267	21522741	HAR0586	-1.056	0.0284	0.0978579
X:9373563-9373564_+_A_C	X	9373564	A	C	HAR_caMPRA_10321_CTTCACTTAATTAGTGACATTTCCC	X	9373320	9373769	HAR3074	0.714	0.0292	0.0997182
2:2593414-2593415_+_C_T	2	2593415	C	T	HAR_caMPRA_717_TTTACTATTTCTTTTGTCTGCGTTA	2	2593210	2593659	HAR1306	0.776	0.0293	0.0997182
16:61598528-61598529_+_T_A	16	61598529	T	A	HAR_caMPRA_9005_CATCTCTCGTATGTATTTTTCTTCG	16	61598416	61598865	HAR1015	1.217	0.0293	0.0997182
5:4490337-4490338_+_C_T	5	4490338	C	T	HAR_caMPRA_3281_GTTTAGCCGCACTGTTTTCTTCTTG	5	4490069	4490518	HAR2210	1.425	0.0294	0.0999469
4:30642010-30642011_+_A_G	4	30642011	A	G	HAR_caMPRA_2675_GGACATTGCCTAGGGTTATGCCGGT	4	30641989	30642438	HAR2028	-1.447	0.0296	0.100403
2:220728214-220728215_+_C_T	2	220728215	C	T	HAR_caMPRA_1656_TTTAATCTGATCCTTTTGTTCTCCC	2	220727953	220728402	HAR1601	1.734	0.03	0.101421
5:53493250-53493251_+_T_C	5	53493251	T	C	HAR_caMPRA_3444_TTCAAATATTCGCTTTTTCTCATTC	5	53493019	53493478	HAR2257	1.156	0.031	0.103651
5:53493138-53493139_+_C_A	5	53493139	C	A	HAR_caMPRA_3444_TTCAAATATTCGCTTTTTCTCATTC	5	53493019	53493478	HAR2257	1.156	0.031	0.103651
3:4790346-4790347_+_C_A	3	4790347	C	A	HAR_caMPRA_1815_GACATTTCCGCATTCGCCCAATTTT	3	4790253	4790702	HAR1760	-1.233	0.0312	0.104205
3:4790450-4790451_+_A_G	3	4790451	A	G	HAR_caMPRA_1815_GACATTTCCGCATTCGCCCAATTTT	3	4790253	4790702	HAR1760	-1.233	0.0312	0.104205
3:87607020-87607021_+_G_A	3	87607021	G	A	HAR_caMPRA_2216_GGTACGTATTAATTTGTAACCAGGG	3	87606887	87607356	HAR1883	-1.469	0.0314	0.10452
3:87606906-87606907_+_T_C	3	87606907	T	C	HAR_caMPRA_2216_GGTACGTATTAATTTGTAACCAGGG	3	87606887	87607356	HAR1883	-1.469	0.0314	0.10452
10:80423765-80423766_+_T_A	10	80423766	T	A	HAR_caMPRA_6554_TTATGGTTGATCATTTTATTTTCTT	10	80423472	80423921	HAR0283	1.562	0.0315	0.10452
3:60368663-60368664_+_C_G	3	60368664	C	G	HAR_caMPRA_1979_GGTGACTTGTTAACTCGAAATCAGC	3	60368492	60368941	HAR1812	-1.905	0.0318	0.104943
5:117901356-117901357_+_T_G	5	117901357	T	G	HAR_caMPRA_3627_GTATGGTGTACTTTGCCATGAGTAG	5	117901290	117901759	HAR2313	-0.912	0.0318	0.104943
13:100578371-100578372_+_A_G	13	100578372	A	G	HAR_caMPRA_7892_TGGTTCAAGCTAAGTGATACTTTTT	13	100578183	100578652	HAR0685	0.637	0.032	0.105261
14:37503887-37503888_+_A_T	14	37503888	A	T	HAR_caMPRA_8103_CACATTTATTCTCGGACAATCATCT	14	37503577	37504041	HAR0756	-1.416	0.032	0.105261
5:53493267-53493268_+_T_A	5	53493268	T	A	HAR_caMPRA_3444_ATTGTGAACCGTGAATTGAATGCTC	5	53493019	53493478	HAR2257	-1.192	0.0322	0.105577
17:20624691-20624692_+_G_T	17	20624692	G	T	HAR_caMPRA_9283_GCAACGATGGTTGAGGCTATTGCTG	17	20624553	20625017	HAR1099	-0.873	0.0322	0.105577
6:156502817-156502818_+_T_C	6	156502818	T	C	HAR_caMPRA_4574_GTTTTGTTCTAATTCATTTTTTCCA	6	156502554	156503003	HAR2569	1.034	0.0326	0.106316
9:78750815-78750816_+_A_G	9	78750816	A	G	HAR_caMPRA_6116_GAACATCCGTCTTAGGTTTTCTTCG	9	78750634	78751083	HAR3010	-1.2	0.0327	0.106415
11:79786259-79786260_+_T_C	11	79786260	T	C	HAR_caMPRA_6916_GTACATTTTTCCTTGGCTGCAAGTT	11	79785936	79786385	HAR0403	-0.982	0.0328	0.106626
11:79786270-79786271_+_T_C	11	79786271	T	C	HAR_caMPRA_6916_GTACATTTTTCCTTGGCTGCAAGTT	11	79785936	79786385	HAR0403	-0.982	0.0328	0.106626
11:79786136-79786137_+_G_A	11	79786137	G	A	HAR_caMPRA_6916_GTACATTTTTCCTTGGCTGCAAGTT	11	79785936	79786385	HAR0403	-0.982	0.0328	0.106626
11:79786205-79786206_+_T_C	11	79786206	T	C	HAR_caMPRA_6916_GTACATTTTTCCTTGGCTGCAAGTT	11	79785936	79786385	HAR0403	-0.982	0.0328	0.106626
X:9373488-9373489_+_C_G	X	9373489	C	G	HAR_caMPRA_10321_GCATTGTAACGGACTTTTTAATATC	X	9373320	9373769	HAR3074	-1.267	0.0331	0.107372
13:21522356-21522357_+_A_G	13	21522357	A	G	HAR_caMPRA_7550_CGCTGCGGTACTTTTCTGTTTTTTC	13	21522267	21522741	HAR0586	-1.072	0.0331	0.107372
8:37156029-37156030_+_T_G	8	37156030	T	G	HAR_caMPRA_5320_GATTTCATGGTTTTACTTACTGGTT	8	37155965	37156429	HAR2792	-0.966	0.0332	0.107468
2:220728242-220728243_+_C_A	2	220728243	C	A	HAR_caMPRA_1657_AATCGTTTCATGTTACATGGGGGAT	2	220728025	220728474	HAR1601	0.81	0.0333	0.107563
X:132496665-132496666_+_C_T	X	132496666	C	T	HAR_caMPRA_10592_GCCTAGTTTCTTGTCTGGCCTTATG	X	132496486	132496940	HAR3147	-1.606	0.0336	0.108188
1:175535401-175535402_+_G_T	1	175535402	G	T	HAR_caMPRA_457_GCATCTTTTGGTTGAATGACAGATA	1	175535097	175535546	HAR0148	-0.958	0.0338	0.108373
1:209631054-209631055_+_G_A	1	209631055	G	A	HAR_caMPRA_564_CTTTTTCCGATTCGGCATATCTACG	1	209630759	209631208	HAR0177	0.74	0.0339	0.10858
5:117901345-117901346_+_T_C	5	117901346	T	C	HAR_caMPRA_3627_ATCATTATTTTTTCCTTTTCAGTTG	5	117901290	117901759	HAR2313	1.269	0.0341	0.108854
9:603263-603264_+_C_T	9	603264	C	T	HAR_caMPRA_3188_CTTTTGTCTTTTTCTTATTTCCTAC	4	181587887	181588336	HAR2905	0.993	0.0342	0.108854
9:603191-603192_+_T_G	9	603192	T	G	HAR_caMPRA_3188_CTTTTGTCTTTTTCTTATTTCCTAC	4	181587887	181588336	HAR2905	0.993	0.0342	0.108854
4:181588068-181588069_+_T_G	4	181588069	T	G	HAR_caMPRA_3188_CTTTTGTCTTTTTCTTATTTCCTAC	4	181587887	181588336	HAR2184	0.993	0.0342	0.108854
5:37906864-37906865_+_A_G	5	37906865	A	G	HAR_caMPRA_3384_TGTTCATTTCTGGTGATAGTTTGCA	5	37906790	37907239	HAR2243	-1.042	0.0342	0.108854
5:166392355-166392356_+_C_T	5	166392356	C	T	HAR_caMPRA_3874_AACGGGTCAGAGTTGTACTTTGTCT	5	166392032	166392481	HAR2381	-1.397	0.0342	0.108854
10:130844330-130844331_+_C_T	10	130844331	C	T	HAR_caMPRA_6698_GTCAAAATTTTGACACTCTTATTAG	10	130844059	130844508	HAR0330	-0.939	0.0342	0.108854
15:94989015-94989016_+_A_G	15	94989016	A	G	HAR_caMPRA_8732_TTTTTTCATTCAGCGGTATCAATTG	15	94988714	94989163	HAR0939	0.967	0.0343	0.108945
2:173251543-173251544_+_G_A	2	173251544	G	A	HAR_caMPRA_1414_CTTATCTTATGACAAGGGAATGGGG	2	173251541	173251990	HAR1522	1.495	0.0344	0.109035
3:4790524-4790525_+_G_A	3	4790525	G	A	HAR_caMPRA_1815_GTTTTTATTTAACTGCTTAATTTTT	3	4790253	4790702	HAR1760	1.092	0.0345	0.109125
12:92788706-92788707_+_C_T	12	92788707	C	T	HAR_caMPRA_7424_GTACTGCCATCCGGTTACGTATCCA	12	92788585	92789034	HAR0549	-0.765	0.0346	0.109327
X:39625252-39625253_+_T_C	X	39625253	T	C	HAR_caMPRA_10483_GTGCTATTATTTCTTTTTTTTTGAC	X	39625152	39625601	HAR3111	-2.213	0.0347	0.10953
10:117775248-117775249_+_G_A	10	117775249	G	A	HAR_caMPRA_6624_CCCGGTTAGATTCTCACGTTTCTTA	10	117775028	117775477	HAR0310	-0.729	0.0356	0.111676
2:23264310-23264311_+_G_T	2	23264311	G	T	HAR_caMPRA_806_ATTTGTCGTGTTTTTCTTGCATCCA	2	23264173	23264622	HAR1336	-0.712	0.0359	0.11227
16:79336563-79336564_+_A_C	16	79336564	A	C	HAR_caMPRA_9161_GGTTTACCCTGTTAGATGTTTTCCG	16	79336420	79336869	HAR1064	-0.902	0.0359	0.11227
15:96728494-96728495_+_C_T	15	96728495	C	T	HAR_caMPRA_8770_TTTTGATTTTTATTCATCCTCATGA	15	96728306	96728755	HAR0946	1.629	0.0364	0.113253
15:96728412-96728413_+_A_G	15	96728413	A	G	HAR_caMPRA_8770_TTTTGATTTTTATTCATCCTCATGA	15	96728306	96728755	HAR0946	1.629	0.0364	0.113253
X:39625334-39625335_+_A_T	X	39625335	A	T	HAR_caMPRA_10482_GCTTGTATTTTTCATAAATTACTTT	X	39625052	39625501	HAR3111	0.621	0.0365	0.113332
3:136988940-136988941_+_G_A	3	136988941	G	A	HAR_caMPRA_2364_AGTCTGTATTCTTTCTCGATCCTTT	3	136988779	136989228	HAR1926	-1.324	0.0366	0.113412
7:8591887-8591888_+_A_G	7	8591888	A	G	HAR_caMPRA_4624_GGCCATTTTTCATGTGGTCACATTC	7	8591766	8592215	HAR2586	-0.658	0.0366	0.113412
11:36101931-36101932_+_G_A	11	36101932	G	A	HAR_caMPRA_6855_CACTTTTTTGTTTCGCCGTCTTTTG	11	36101749	36102198	HAR0380	-1.105	0.0367	0.113491
16:79336581-79336582_+_C_A	16	79336582	C	A	HAR_caMPRA_9161_CGATCAGTTCTTTCCTCTCGATTTT	16	79336420	79336869	HAR1064	-0.971	0.0368	0.113611
11:49598208-49598209_+_T_C	11	49598209	T	C	HAR_caMPRA_6890_GACATGCATCTTCCTTTTGTTTTGT	11	49597850	49598299	HAR0395	-0.621	0.0369	0.113611
11:130965765-130965766_+_T_A	11	130965766	T	A	HAR_caMPRA_7106_GTCTCTGGTTTCATAGCTTTCTAGT	11	130965711	130966180	HAR0461	-1.516	0.0369	0.113611
2:237776839-237776840_+_A_C	2	237776840	A	C	HAR_caMPRA_1727_CGTTCAAAATTTTTCCTTGTTGGCT	2	237776540	237776989	HAR1619	-1.523	0.037	0.113611
7:25280142-25280143_+_T_C	7	25280143	T	C	HAR_caMPRA_4738_CTTTTATTTGACTTCTTTCTTTTTG	7	25279969	25280418	HAR2619	0.801	0.037	0.113611
6:761901-761902_+_T_C	6	761902	T	C	HAR_caMPRA_3914_GGGGTTATTTTTAAGTGCTTTTGGT	6	761604	762058	HAR2397	-1.054	0.0373	0.114417
X:17065600-17065601_+_T_C	X	17065601	T	C	HAR_caMPRA_10335_GGGTTTGTTTTTGGACGTTTTGATT	X	17065270	17065719	HAR3079	-1.035	0.0377	0.115411
11:17787172-17787173_+_G_C	11	17787173	G	C	HAR_caMPRA_6775_ATTTTTTTTTTATTGCTTTCAATGT	11	17786796	17787245	HAR0355	1.779	0.038	0.11598
2:22552438-22552439_+_C_A	2	22552439	C	A	HAR_caMPRA_790_GCTTTAATGGTTTAGTCTTAATGGC	2	22552079	22552538	HAR1330	-1.961	0.0389	0.118371
15:46392386-46392387_+_C_G	15	46392387	C	G	HAR_caMPRA_8592_GAATTCTTCGTTATCTTGCTCCTTT	15	46392186	46392635	HAR0887	0.701	0.0391	0.118624
5:164461845-164461846_+_G_A	5	164461846	G	A	HAR_caMPRA_3847_CTCGCATTTTGTTCACTTGGTTTTT	5	164461578	164462027	HAR2373	-1.023	0.0393	0.118994
15:94988839-94988840_+_C_A	15	94988840	C	A	HAR_caMPRA_8732_ATTTTTTCTATTTTGTTTAATATTT	15	94988714	94989163	HAR0939	1.766	0.0395	0.119362
8:62006502-62006503_+_A_G	8	62006503	A	G	HAR_caMPRA_5403_GATTAGATTGTTGTATGTTTTCTCT	8	62006262	62006711	HAR2811	1.199	0.04	0.120395
12:72374533-72374534_+_G_T	12	72374534	G	T	HAR_caMPRA_7348_CTATGTAGGGTGTGTTAACCATAGG	12	72374128	72374577	HAR0522	-1.422	0.0401	0.120577
10:130844215-130844216_+_C_A	10	130844216	C	A	HAR_caMPRA_6698_GTTTTGACGTAAAGCTTGGTATCTG	10	130844059	130844508	HAR0330	-1.004	0.0403	0.120702
15:70111223-70111224_+_A_C	15	70111224	A	C	HAR_caMPRA_8654_GTCTTTCTTTTAGCTATTATAGTGT	15	70110995	70111444	HAR0912	1.345	0.0405	0.121182
1:37392831-37392832_+_T_A	1	37392832	T	A	HAR_caMPRA_57_TTTTTCTAACTTTGTCTTTGCACGT	1	37392706	37393155	HAR0019	0.828	0.0407	0.121541
1:37392879-37392880_+_T_A	1	37392880	T	A	HAR_caMPRA_57_TTTTTCTAACTTTGTCTTTGCACGT	1	37392706	37393155	HAR0019	0.828	0.0407	0.121541
2:12538409-12538410_+_T_C	2	12538410	T	C	HAR_caMPRA_749_TCGCTTTATTTATTAAACTTGAGGT	2	12538179	12538628	HAR1315	-1.178	0.0411	0.122376
13:106947056-106947057_+_T_A	13	106947057	T	A	HAR_caMPRA_7934_CATATATGGTTTTTGTTATTTTATT	13	106946820	106947269	HAR0699	0.904	0.0411	0.122376
13:106947109-106947110_+_T_C	13	106947110	T	C	HAR_caMPRA_7934_CATATATGGTTTTTGTTATTTTATT	13	106946820	106947269	HAR0699	0.904	0.0411	0.122376
10:119507717-119507718_+_A_T	10	119507718	A	T	HAR_caMPRA_6631_TTGACTACAGGTTGATTCTTTTATG	10	119507505	119507954	HAR0313	-1.014	0.0414	0.122909
10:16705466-16705467_+_C_A	10	16705467	C	A	HAR_caMPRA_6429_CTTTTCAGTGCTGTAGACGTTTGAT	10	16705450	16705899	HAR0245	-0.711	0.0415	0.123086
10:16705448-16705449_+_C_T	10	16705449	C	T	HAR_caMPRA_6429_CTTTTCAGTGCTGTAGACGTTTGAT	10	16705450	16705899	HAR0245	-0.711	0.0415	0.123086
X:9373488-9373489_+_C_G	X	9373489	C	G	HAR_caMPRA_10321_CTTATTTTCAAGATTTTCTTTTTAT	X	9373320	9373769	HAR3074	0.885	0.0416	0.123262
X:9373563-9373564_+_A_C	X	9373564	A	C	HAR_caMPRA_10321_CTTATTTTCAAGATTTTCTTTTTAT	X	9373320	9373769	HAR3074	0.885	0.0416	0.123262
X:9373488-9373489_+_C_G	X	9373489	C	G	HAR_caMPRA_10321_GATTTTTGTATTGGGTTGTATTTTA	X	9373320	9373769	HAR3074	0.967	0.0419	0.124031
X:9373563-9373564_+_A_C	X	9373564	A	C	HAR_caMPRA_10321_GATTTTTGTATTGGGTTGTATTTTA	X	9373320	9373769	HAR3074	0.967	0.0419	0.124031
X:149314476-149314477_+_T_C	X	149314477	T	C	HAR_caMPRA_10668_GTTTACTGAATCTTATTCGTCTATC	X	149314270	149314724	HAR3169	0.944	0.0422	0.124435
6:29556122-29556123_+_C_T	6	29556123	C	T	HAR_caMPRA_4062_ACCCGATTAAGTTTCTAGTGATACG	6	29555896	29556345	HAR2429	-0.648	0.0422	0.124435
6:29556233-29556234_+_G_A	6	29556234	G	A	HAR_caMPRA_4062_ACCCGATTAAGTTTCTAGTGATACG	6	29555896	29556345	HAR2429	-0.648	0.0422	0.124435
8:37155836-37155837_+_T_C	8	37155837	T	C	HAR_caMPRA_5306_CATATCAGTCTTTTCCGGTGTGGTC	8	37155717	37156166	HAR2792	-1.058	0.0423	0.124489
4:23040790-23040791_+_A_G	4	23040791	A	G	HAR_caMPRA_2642_TTTCAGTTTTTTTTCTATCGCGGGT	4	23040631	23041080	HAR2017	1.778	0.0426	0.125251
X:95009706-95009707_+_A_T	X	95009707	A	T	HAR_caMPRA_10531_GTTTTTTTTTCTCTGATGTAATATT	X	95009426	95009875	HAR3126	0.882	0.043	0.12594
2:222909434-222909435_+_T_C	2	222909435	T	C	HAR_caMPRA_1680_GAAATTCTAATATTTTTTTTTTTTT	2	222909430	222909884	HAR1609	1.441	0.043	0.12594
5:117901356-117901357_+_T_G	5	117901357	T	G	HAR_caMPRA_3627_TTTATTGAAGTTTTGTAGTTTTTGA	5	117901290	117901759	HAR2313	1.999	0.0432	0.126283
10:130982129-130982130_+_A_T	10	130982130	A	T	HAR_caMPRA_6704_ATGTTGGCGTTCAACTCTTTTGCGC	10	130981911	130982360	HAR0332	-1.03	0.0435	0.126917
2:22552254-22552255_+_T_C	2	22552255	T	C	HAR_caMPRA_790_GTTTGGGATCCTAACGTAATTTTAG	2	22552079	22552538	HAR1330	-1.101	0.0438	0.127183
2:22552381-22552382_+_C_T	2	22552382	C	T	HAR_caMPRA_790_GTTTGGGATCCTAACGTAATTTTAG	2	22552079	22552538	HAR1330	-1.101	0.0438	0.127183
20:40811203-40811204_+_T_C	20	40811204	T	C	HAR_caMPRA_10113_TTTCGCCTGTGTTTTTTTTCATCTG	20	40811082	40811531	HAR1668	-0.714	0.0443	0.128024
11:49598208-49598209_+_T_C	11	49598209	T	C	HAR_caMPRA_6890_TTCGTTTATATTATTCTGGGACCTT	11	49597850	49598299	HAR0395	0.998	0.0447	0.128737
2:220728214-220728215_+_C_T	2	220728215	C	T	HAR_caMPRA_1656_TTCTCTTATCTATTACAGAGTATTT	2	220727953	220728402	HAR1601	1.657	0.045	0.128825
4:83049867-83049868_+_T_A	4	83049868	T	A	HAR_caMPRA_2914_TCGTTGGTAATGCTGGTTGCATCGG	4	83049583	83050042	HAR2088	-0.356	0.045	0.128825
17:597468-597469_+_T_C	17	597469	T	C	HAR_caMPRA_9242_CTTTCTCTTGTCTTCAGTTCTTTTT	17	597255	597704	HAR1085	0.811	0.0452	0.128913
17:597430-597431_+_G_T	17	597431	G	T	HAR_caMPRA_9242_CTTTCTCTTGTCTTCAGTTCTTTTT	17	597255	597704	HAR1085	0.811	0.0452	0.128913
X:9373488-9373489_+_C_G	X	9373489	C	G	HAR_caMPRA_10321_TTTATCTCGGATTTTGTTACTGCTC	X	9373320	9373769	HAR3074	0.873	0.0453	0.128957
2:220728214-220728215_+_C_T	2	220728215	C	T	HAR_caMPRA_3333_GGTGCTCGTTTTCTGCTCTGTATCG	5	22590827	22591276	HAR1601	-1.774	0.0454	0.129121
18:38430813-38430814_+_G_A	18	38430814	G	A	HAR_caMPRA_9666_GTTATTTATGATATCGGTGTTGGAT	18	38430605	38431054	HAR1213	0.908	0.0464	0.131474
4:153118614-153118615_+_G_T	4	153118615	G	T	HAR_caMPRA_3110_GTACGTTGAGCAGCATGTCCCCAGT	4	153118276	153118725	HAR2152	-1.788	0.0466	0.131918
4:153118595-153118596_+_G_T	4	153118596	G	T	HAR_caMPRA_3110_GTACGTTGAGCAGCATGTCCCCAGT	4	153118276	153118725	HAR2152	-1.788	0.0466	0.131918
5:53493300-53493301_+_A_G	5	53493301	A	G	HAR_caMPRA_3444_CGTTCAGTGTCTTTGTGTTTCGCGT	5	53493019	53493478	HAR2257	-1.196	0.0467	0.132078
5:53493075-53493076_+_G_T	5	53493076	G	T	HAR_caMPRA_3444_CGTTCAGTGTCTTTGTGTTTCGCGT	5	53493019	53493478	HAR2257	-1.196	0.0467	0.132078
2:117484116-117484117_+_A_G	2	117484117	A	G	HAR_caMPRA_1132_TTGTTATTTTTGTATTTTTTAATTC	2	117483980	117484429	HAR1437	0.893	0.0469	0.132398
3:116128651-116128652_+_T_C	3	116128652	T	C	HAR_caMPRA_2314_GTTAGCCACCTTTGCTCTATCGCAG	3	116128368	116128817	HAR1915	-0.652	0.0477	0.133912
16:73851983-73851984_+_T_C	16	73851984	T	C	HAR_caMPRA_9112_AGTTGGAATCTCTGCGATTCTTCGC	16	73851753	73852202	HAR1046	-1.413	0.0479	0.134226
2:220728214-220728215_+_C_T	2	220728215	C	T	HAR_caMPRA_1656_TTAATTATACTTTGATTCGCATAAT	2	220727953	220728402	HAR1601	1.544	0.0486	0.135316
1:64254558-64254559_+_C_T	1	64254559	C	T	HAR_caMPRA_181_TGTATATTCTTTATTTTAATCAATG	1	64254389	64254843	HAR0055	0.951	0.0486	0.135316
7:69188020-69188021_+_G_A	7	69188021	G	A	HAR_caMPRA_4887_CAGAGTTTTGGCTCTTTTTTCACTT	7	69187703	69188152	HAR2666	0.973	0.049	0.136181
13:54153001-54153002_+_T_C	13	54153002	T	C	HAR_caMPRA_7622_GCCATTCTTTTTTACTGTAGCTTCT	13	54152856	54153320	HAR0605	-0.981	0.0491	0.13621
1:35087552-35087553_+_G_A	1	35087553	G	A	HAR_caMPRA_56_CCTACTCCTTCTTTTAATCCTGGTA	1	35087321	35087770	HAR0018	0.762	0.0493	0.136392
5:117901416-117901417_+_C_G	5	117901417	C	G	HAR_caMPRA_3627_TTATGTATTTGTAGGTTTTTTTGCT	5	117901290	117901759	HAR2313	0.857	0.0494	0.136545
5:4490337-4490338_+_C_T	5	4490338	C	T	HAR_caMPRA_3281_CTTTATTTTTCCTTTTTTTCATCAC	5	4490069	4490518	HAR2210	1.095	0.0495	0.136697
1:158145185-158145186_+_A_T	1	158145186	A	T	HAR_caMPRA_428_ATAAATTCTAAAGGGATTGTTCTAG	1	158145000	158145449	HAR0139	-1.663	0.0499	0.137428
11:116431565-116431566_+_T_C	11	116431566	T	C	HAR_caMPRA_7061_CTCTTACTTTAGAACATCATCGAAT	11	116431267	116431716	HAR0445	0.555	0.0504	0.13818
11:49598208-49598209_+_T_C	11	49598209	T	C	HAR_caMPRA_6890_TATTTTGCTCTCGATCACTCTGCGA	11	49597850	49598299	HAR0395	1.14	0.0506	0.138604
11:49598256-49598257_+_G_T	11	49598257	G	T	HAR_caMPRA_6890_TATTTTGCTCTCGATCACTCTGCGA	11	49597850	49598299	HAR0395	1.14	0.0506	0.138604
11:17787172-17787173_+_G_C	11	17787173	G	C	HAR_caMPRA_6775_CTAGTTTTTTTCCCATCAATCTCCT	11	17786796	17787245	HAR0355	1.582	0.0513	0.140269
11:17787073-17787074_+_C_T	11	17787074	C	T	HAR_caMPRA_6775_CTAGTTTTTTTCCCATCAATCTCCT	11	17786796	17787245	HAR0355	1.582	0.0513	0.140269
10:108787306-108787307_+_T_A	10	108787307	T	A	HAR_caMPRA_6599_CATCTTTTTTTTTTACTTGTTTTCT	10	108787197	108787646	HAR0300	0.571	0.0515	0.140564
16:79336510-79336511_+_C_A	16	79336511	C	A	HAR_caMPRA_9161_CGTTAACACTATTCTACTTTATTTC	16	79336420	79336869	HAR1064	-1.188	0.0521	0.141693
14:78365429-78365430_+_T_C	14	78365430	T	C	HAR_caMPRA_8300_TTAGGATTTCTTGGACTTGTTTTTC	14	78365233	78365682	HAR0803	0.766	0.0526	0.142544
16:83360774-83360775_+_T_C	16	83360775	T	C	HAR_caMPRA_9203_CTTTTACAGTTAATCATTTTCTCTT	16	83360485	83360934	HAR1079	1.087	0.0526	0.142544
8:861345-861346_+_G_A	8	861346	G	A	HAR_caMPRA_5154_GTCTTTTTTTTATTTCTTTATATTT	8	861181	861630	HAR2748	0.675	0.0532	0.143532
11:49598208-49598209_+_T_C	11	49598209	T	C	HAR_caMPRA_6890_GGTTTCTTTCTTAGATTGTTCAGCA	11	49597850	49598299	HAR0395	1.23	0.0532	0.143532
5:4490337-4490338_+_C_T	5	4490338	C	T	HAR_caMPRA_3281_GTAGAGTAGGCTTTGTTTTCAAAGG	5	4490069	4490518	HAR2210	-1.146	0.0533	0.143674
5:4490187-4490188_+_G_A	5	4490188	G	A	HAR_caMPRA_3281_GTAGAGTAGGCTTTGTTTTCAAAGG	5	4490069	4490518	HAR2210	-1.146	0.0533	0.143674
7:69902142-69902143_+_G_A	7	69902143	G	A	HAR_caMPRA_4900_CTTTATAATTCTTAATTATTTCTTT	7	69902088	69902547	HAR2670	1.23	0.0538	0.144638
15:78964361-78964362_+_C_T	15	78964362	C	T	HAR_caMPRA_8693_GTAAAATATTTACATTTCTTTTCGA	15	78964016	78964465	HAR0924	0.782	0.054	0.144792
X:154998375-154998376_+_G_C	X	154998376	G	C	HAR_caMPRA_10674_TTTGTTGGCTATGGAAATGTCCGTC	X	154998103	154998572	HAR3171	0.762	0.0543	0.145341
11:119547556-119547557_+_A_G	11	119547557	A	G	HAR_caMPRA_7068_CGATCGGCCCTCTACGAGCGCCCGG	11	119547224	119547673	HAR0448	-0.763	0.0544	0.145481
16:16538285-16538286_+_T_C	16	16538286	T	C	HAR_caMPRA_8902_CTTTTTTTCTTTTATTTGGATTAGG	16	16537882	16538386	HAR0982	-0.479	0.0545	0.14562
18:42872290-42872291_+_A_G	18	42872291	A	G	HAR_caMPRA_9704_CTTGCAGTTCTAAGAGTCACTGCGG	18	42872087	42872541	HAR1225	-1.24	0.0547	0.145644
5:151463034-151463035_+_A_C	5	151463035	A	C	HAR_caMPRA_3755_ATTTTTTTATTTTGCTATTTGGTTC	5	151462827	151463276	HAR2353	0.848	0.0554	0.146738
18:36891794-36891795_+_T_A	18	36891795	T	A	HAR_caMPRA_9630_GCTGTTTCTCTTTGTTTAAGTTATT	18	36891622	36892081	HAR1199	-1.058	0.0554	0.146738
13:21522356-21522357_+_A_G	13	21522357	A	G	HAR_caMPRA_7550_TTTCTAAATTTTGATTCCTGTGGTT	13	21522267	21522741	HAR0586	0.894	0.0559	0.147549
7:69901787-69901788_+_G_T	7	69901788	G	T	HAR_caMPRA_4897_CAATACTAGACTCCGCATTTATTTG	7	69901623	69902082	HAR2670	-1.558	0.0563	0.148476
8:72639502-72639503_+_T_A	8	72639503	T	A	HAR_caMPRA_5450_ATTTTTTTTTTTGTGGCAGGCTGGG	8	72639181	72639630	HAR2826	-1.893	0.0567	0.149144
4:83049873-83049874_+_G_A	4	83049874	G	A	HAR_caMPRA_2914_GATCTTTTTATTCGCGTCGTCAATA	4	83049583	83050042	HAR2088	-1.285	0.0574	0.150336
X:21817048-21817049_+_C_A	X	21817049	C	A	HAR_caMPRA_10358_ATTCTCCAATCGTATTGGTTTTTTA	X	21817023	21817482	HAR3083	-0.814	0.0576	0.150601
12:16125273-16125274_+_C_T	12	16125274	C	T	HAR_caMPRA_7191_ACTTCAGTGAAAATTCATCCTTATG	12	16124991	16125440	HAR0483	-0.771	0.0583	0.151779
19:28892067-28892068_+_A_T	19	28892068	A	T	HAR_caMPRA_9910_AATTTTATATTCCTACGTAATTGAC	19	28891939	28892393	HAR1288	1.486	0.0584	0.151781
5:117901356-117901357_+_T_G	5	117901357	T	G	HAR_caMPRA_3627_TCCAGATTCTATTTCTTTTAATTAT	5	117901290	117901759	HAR2313	0.982	0.0586	0.151782
9:603263-603264_+_C_T	9	603264	C	T	HAR_caMPRA_5733_ATCGATTTTTTTCTGGTTGAGTTGT	9	603032	603496	HAR2905	0.847	0.0586	0.151782
9:603191-603192_+_T_G	9	603192	T	G	HAR_caMPRA_5733_ATCGATTTTTTTCTGGTTGAGTTGT	9	603032	603496	HAR2905	0.847	0.0586	0.151782
12:97507547-97507548_+_A_T	12	97507548	A	T	HAR_caMPRA_7431_CTAAATTTTCGTGTCCTGTATAAAC	12	97507425	97507874	HAR0552	1.109	0.0592	0.153206
X:9373563-9373564_+_A_C	X	9373564	A	C	HAR_caMPRA_10321_TTGTTAGTACCAATGCTGTATCCCG	X	9373320	9373769	HAR3074	-0.437	0.0595	0.153721
6:40489230-40489231_+_A_T	6	40489231	A	T	HAR_caMPRA_4114_CTAAATTTTTTTTTTCATTTTTTAA	6	40489113	40489562	HAR2441	0.806	0.0596	0.153849
6:40489156-40489157_+_A_T	6	40489157	A	T	HAR_caMPRA_4114_CTAAATTTTTTTTTTCATTTTTTAA	6	40489113	40489562	HAR2441	0.806	0.0596	0.153849
10:123072812-123072813_+_T_C	10	123072813	T	C	HAR_caMPRA_6672_CGCGTAACTAGCGACTTTTCACTGT	10	123072805	123073254	HAR0321	-1.109	0.0603	0.154999
7:31513003-31513004_+_A_T	7	31513004	A	T	HAR_caMPRA_4780_GTCCGTGTTACTGCATACTCCGCTA	7	31512770	31513219	HAR2636	-0.691	0.0606	0.155639
9:26210607-26210608_+_T_C	9	26210608	T	C	HAR_caMPRA_6032_GGCGTTTCTAATGTTTCGCACTATC	9	26210372	26210831	HAR2987	-1.345	0.0616	0.157402
12:115300095-115300096_+_A_C	12	115300096	A	C	HAR_caMPRA_7520_TGTAGTCCAATCAAAATGGATAACT	12	115299906	115300355	HAR0577	-0.886	0.0617	0.157402
12:115300005-115300006_+_G_A	12	115300006	G	A	HAR_caMPRA_7520_TGTAGTCCAATCAAAATGGATAACT	12	115299906	115300355	HAR0577	-0.886	0.0617	0.157402
3:139493832-139493833_+_A_G	3	139493833	A	G	HAR_caMPRA_2381_GGATTGCCTTATTGGATCTGTTTGT	3	139493498	139493947	HAR1931	-1.475	0.062	0.157903
X:9373563-9373564_+_A_C	X	9373564	A	C	HAR_caMPRA_10321_GCCTTTTTTCTTTTTCCTTTTTAGT	X	9373320	9373769	HAR3074	0.544	0.0628	0.159142
16:16538087-16538088_+_G_T	16	16538088	G	T	HAR_caMPRA_8902_ATTGTTTGTCTTAGGTTATTATCTT	16	16537882	16538386	HAR0982	-0.82	0.0628	0.159142
11:125063084-125063085_+_A_G	11	125063085	A	G	HAR_caMPRA_7082_GTATTTCCTTGATACTTTTTATGTG	11	125062936	125063385	HAR0453	-1.338	0.0637	0.160873
X:21817223-21817224_+_C_A	X	21817224	C	A	HAR_caMPRA_10358_GTCGGATTATGTTTGTTTTCATTTT	X	21817023	21817482	HAR3083	-0.804	0.0638	0.160873
11:31893566-31893567_+_A_C	11	31893567	A	C	HAR_caMPRA_6823_GATTTTTTTTTTTTCTTTTGTTGTG	11	31893257	31893716	HAR0370	0.733	0.0638	0.160873
1:35087440-35087441_+_C_A	1	35087441	C	A	HAR_caMPRA_56_TTGGGTGTTCGATTCTTTCCCTATT	1	35087321	35087770	HAR0018	-0.443	0.064	0.161244
2:23264387-23264388_+_T_C	2	23264388	T	C	HAR_caMPRA_806_TTAACTTATATTTGTTTGTTTCCTT	2	23264173	23264622	HAR1336	0.658	0.0648	0.16299
17:74909098-74909099_+_T_C	17	74909099	T	C	HAR_caMPRA_9453_CTTTTTTTTTTTTAGGTTCGTGTGC	17	74908801	74909250	HAR1148	-1.119	0.0649	0.163107
X:9373488-9373489_+_C_G	X	9373489	C	G	HAR_caMPRA_10321_ATTTTGTCATCTTTACATTTCTATT	X	9373320	9373769	HAR3074	1.052	0.0651	0.163475
9:16138663-16138664_+_A_G	9	16138664	A	G	HAR_caMPRA_5889_GTTTTCAATTCTTTCCTTTGTCTGG	9	16138454	16138913	HAR2954	1.066	0.0653	0.163842
9:16138654-16138655_+_A_G	9	16138655	A	G	HAR_caMPRA_5889_GTTTTCAATTCTTTCCTTTGTCTGG	9	16138454	16138913	HAR2954	1.066	0.0653	0.163842
X:9373563-9373564_+_A_C	X	9373564	A	C	HAR_caMPRA_10321_AATTTTTCAGATGTTTATCTTGTCG	X	9373320	9373769	HAR3074	1.478	0.0657	0.164439
2:49465373-49465374_+_C_T	2	49465374	C	T	HAR_caMPRA_931_TCATTTTATGTTCGGTGAGCTGCGG	2	49465238	49465687	HAR1366	-0.929	0.0657	0.164439
11:86299670-86299671_+_A_G	11	86299671	A	G	HAR_caMPRA_6928_ATATGTGGTTATCGTTTCTATACGG	11	86299558	86300017	HAR0407	-0.733	0.0658	0.164554
13:53500269-53500270_+_G_A	13	53500270	G	A	HAR_caMPRA_7608_ATTTTTTTTCAGCATTTACGTAGTC	13	53499965	53500414	HAR0603	-1.791	0.0659	0.164669
13:53500093-53500094_+_C_A	13	53500094	C	A	HAR_caMPRA_7608_ATTTTTTTTCAGCATTTACGTAGTC	13	53499965	53500414	HAR0603	-1.791	0.0659	0.164669
13:53500308-53500309_+_G_A	13	53500309	G	A	HAR_caMPRA_7608_ATTTTTTTTCAGCATTTACGTAGTC	13	53499965	53500414	HAR0603	-1.791	0.0659	0.164669
2:145158273-145158274_+_G_A	2	145158274	G	A	HAR_caMPRA_1258_ATCGTTTCCCTGGGGCACTATGCAC	2	145157899	145158348	HAR1474	-1.514	0.0663	0.165262
X:9373488-9373489_+_C_G	X	9373489	C	G	HAR_caMPRA_10321_CACACACATTATGGATTTATTTTCA	X	9373320	9373769	HAR3074	-1.102	0.067	0.166462
1:87718339-87718340_+_T_A	1	87718340	T	A	HAR_caMPRA_285_CCCATGTTGTTCTTGACAGTTTCGT	1	87718067	87718531	HAR0088	-0.951	0.0679	0.168286
1:35087416-35087417_+_G_A	1	35087417	G	A	HAR_caMPRA_56_CTTATTTTTGTACGCTGTATTTCAG	1	35087321	35087770	HAR0018	1.183	0.0683	0.168591
2:237776611-237776612_+_G_A	2	237776612	G	A	HAR_caMPRA_1727_GTTATTTTACTTTGCAAGGTTGTTC	2	237776540	237776989	HAR1619	0.619	0.0685	0.168675
6:119775847-119775848_+_C_T	6	119775848	C	T	HAR_caMPRA_4456_GCATTCACTGTGTGTATTCTCGTTT	6	119775615	119776064	HAR2535	-1.458	0.0685	0.168675
1:158145228-158145229_+_T_A	1	158145229	T	A	HAR_caMPRA_428_TCCTTTTTTGTTATTTTCATTTTAT	1	158145000	158145449	HAR0139	-1.105	0.0692	0.169849
11:49598256-49598257_+_G_T	11	49598257	G	T	HAR_caMPRA_6890_ATTAGATGTGTGCCTATGTTCTTTA	11	49597850	49598299	HAR0395	-0.834	0.0696	0.170419
11:49598208-49598209_+_T_C	11	49598209	T	C	HAR_caMPRA_6890_ATTAGATGTGTGCCTATGTTCTTTA	11	49597850	49598299	HAR0395	-0.834	0.0696	0.170419
10:8402094-8402095_+_G_T	10	8402095	G	T	HAR_caMPRA_6377_ATTACGGTGAACATTCCCAGCATCT	10	8401826	8402275	HAR0230	-2.437	0.0698	0.170635
11:49598208-49598209_+_T_C	11	49598209	T	C	HAR_caMPRA_6890_TAATCTCAGTACACATAGGTTCTTT	11	49597850	49598299	HAR0395	0.46	0.0698	0.170635
10:95102868-95102869_+_T_A	10	95102869	T	A	HAR_caMPRA_6569_GTTGTGTATCATATCCCATCAAGGC	10	95102620	95103069	HAR0289	-1.253	0.0706	0.172452
3:136988936-136988937_+_A_T	3	136988937	A	T	HAR_caMPRA_2364_GAAAACATATTGGGATAATATTTGT	3	136988779	136989228	HAR1926	-1.213	0.0709	0.172534
9:26210712-26210713_+_T_C	9	26210713	T	C	HAR_caMPRA_6032_TTCGAAATCGGAATCTTTACTTTGC	9	26210372	26210831	HAR2987	0.403	0.0709	0.172534
5:4490337-4490338_+_C_T	5	4490338	C	T	HAR_caMPRA_3281_GTCTTTTTGTTTGGGTTTCATCTAG	5	4490069	4490518	HAR2210	0.595	0.071	0.172534
14:82128678-82128679_+_C_T	14	82128679	C	T	HAR_caMPRA_8323_ATGGCTTGTTTTTTGTCTTTGCAAA	14	82128441	82128890	HAR0813	-1.346	0.0712	0.172534
8:861303-861304_+_T_A	8	861304	T	A	HAR_caMPRA_5154_GCGCTTTTCATTTTTATATGACATT	8	861181	861630	HAR2748	-0.658	0.0721	0.174161
8:861382-861383_+_A_T	8	861383	A	T	HAR_caMPRA_5154_GCGCTTTTCATTTTTATATGACATT	8	861181	861630	HAR2748	-0.658	0.0721	0.174161
X:9373488-9373489_+_C_G	X	9373489	C	G	HAR_caMPRA_10321_ATCGTTCTTTTATCACCACTTTTCA	X	9373320	9373769	HAR3074	-0.539	0.0731	0.175463
2:220728214-220728215_+_C_T	2	220728215	C	T	HAR_caMPRA_1656_CCTTTTTATAAGACGATAGTATAAT	2	220727953	220728402	HAR1601	1.489	0.0736	0.176247
18:7442583-7442584_+_T_C	18	7442584	T	C	HAR_caMPRA_9493_TTTTATGTAATTTCCATCTTCTTAT	18	7442469	7442918	HAR1161	0.378	0.0741	0.176888
12:86727016-86727017_+_A_T	12	86727017	A	T	HAR_caMPRA_7396_TCGGTGTTTTGTGAATTATTGGAGG	12	86726700	86727149	HAR0540	-0.819	0.0744	0.177326
4:83049892-83049893_+_C_G	4	83049893	C	G	HAR_caMPRA_2914_CTTATTGTTCATTTTGATTTTTATC	4	83049583	83050042	HAR2088	0.633	0.0746	0.177663
11:17787177-17787178_+_A_G	11	17787178	A	G	HAR_caMPRA_6776_GTTTAATACTTTTTTAAAATTAGTT	11	17786961	17787425	HAR0355	0.982	0.075	0.178198
11:17787178-17787179_+_G_A	11	17787179	G	A	HAR_caMPRA_6776_GTTTAATACTTTTTTAAAATTAGTT	11	17786961	17787425	HAR0355	0.982	0.075	0.178198
11:17787183-17787184_+_A_C	11	17787184	A	C	HAR_caMPRA_6776_GTTTAATACTTTTTTAAAATTAGTT	11	17786961	17787425	HAR0355	0.982	0.075	0.178198
8:59232309-59232310_+_A_G	8	59232310	A	G	HAR_caMPRA_5392_CCCTTTTTGGCTAGTCATTTTTCTT	8	59232020	59232469	HAR2808	-0.969	0.0751	0.178297
2:129715238-129715239_+_T_A	2	129715239	T	A	HAR_caMPRA_1168_AAGATTGGTTGTTTTGCGCAACTGC	2	129715050	129715499	HAR1450	-1.054	0.0752	0.178395
1:57647174-57647175_+_A_G	1	57647175	A	G	HAR_caMPRA_144_TTTTTTAGTCGTTTTTATTTTTAGC	1	57646976	57647425	HAR0042	0.714	0.0757	0.178843
5:163512195-163512196_+_G_C	5	163512196	G	C	HAR_caMPRA_3839_TTGCCGTTTGCTCACTGCTGTTCAA	5	163512148	163512617	HAR2371	0.749	0.0757	0.178843
2:222909474-222909475_+_C_T	2	222909475	C	T	HAR_caMPRA_1680_CAAGTATTATATTTTAGATTTGGAT	2	222909430	222909884	HAR1609	0.352	0.0758	0.178843
9:603263-603264_+_C_T	9	603264	C	T	HAR_caMPRA_5733_CTTTGTAGTCAGTACGAATTTTTTC	9	603032	603496	HAR2905	-0.741	0.0758	0.178843
9:603203-603204_+_C_A	9	603204	C	A	HAR_caMPRA_5733_CTTTGTAGTCAGTACGAATTTTTTC	9	603032	603496	HAR2905	-0.741	0.0758	0.178843
9:603191-603192_+_T_G	9	603192	T	G	HAR_caMPRA_5733_CTTTGTAGTCAGTACGAATTTTTTC	9	603032	603496	HAR2905	-0.741	0.0758	0.178843
8:37018273-37018274_+_C_T	8	37018274	C	T	HAR_caMPRA_5302_TTTTGAATTTACTTGTTTTATTTTT	8	37018113	37018562	HAR2790	1.143	0.0765	0.180216
1:44902169-44902170_+_G_T	1	44902170	G	T	HAR_caMPRA_80_ATAAATATGATCTTTTCCTCAATCT	1	44902133	44902602	HAR0027	0.901	0.0765	0.180216
9:36741045-36741046_+_T_C	9	36741046	T	C	HAR_caMPRA_6078_CTATTTTACTTGTCCGGTTCTTCGT	9	36740768	36741217	HAR2998	1.093	0.0768	0.180643
11:49598208-49598209_+_T_C	11	49598209	T	C	HAR_caMPRA_6890_CCATATTGTCTTTTTTTTACTTCGA	11	49597850	49598299	HAR0395	0.606	0.077	0.180747
1:43279061-43279062_+_A_T	1	43279062	A	T	HAR_caMPRA_69_CTCGTTTTCATTTTCGCATACGGCA	1	43278868	43279317	HAR0024	1.525	0.077	0.180747
16:82826397-82826398_+_A_T	16	82826398	A	T	HAR_caMPRA_9193_CTTATTTATGCATTCGTCCATTTTT	16	82826172	82826621	HAR1076	0.646	0.0771	0.180747
13:53500153-53500154_+_T_C	13	53500154	T	C	HAR_caMPRA_7607_AATATTATGATATTAGGTTATTTTT	13	53499882	53500331	HAR0603	0.969	0.0772	0.180747
4:58221763-58221764_+_G_A	4	58221764	G	A	HAR_caMPRA_2824_ATCTTAATTTTGTTTCTTTAACCCA	4	58221444	58221893	HAR2056	0.717	0.0774	0.180937
4:58221689-58221690_+_T_G	4	58221690	T	G	HAR_caMPRA_2824_ATCTTAATTTTGTTTCTTTAACCCA	4	58221444	58221893	HAR2056	0.717	0.0774	0.180937
5:4490177-4490178_+_C_T	5	4490178	C	T	HAR_caMPRA_3281_CTTTCCACTTCTCTCAGCAGCTTTT	5	4490069	4490518	HAR2210	1.233	0.0778	0.181454
11:39575899-39575900_+_C_T	11	39575900	C	T	HAR_caMPRA_6860_GTTGACTCTCTGTTGGACATTTTGT	11	39575724	39576173	HAR0383	-0.806	0.0783	0.182202
2:192783225-192783226_+_G_A	2	192783226	G	A	HAR_caMPRA_1500_CTTGACGGGAATTTGAGCATCTCGG	2	192782929	192783378	HAR1551	-0.72	0.0787	0.182993
14:79959576-79959577_+_C_T	14	79959577	C	T	HAR_caMPRA_8311_GGTCCAACGTAAAGGACTTTTTCGC	14	79959302	79959751	HAR0808	-1.361	0.0794	0.184198
4:14771839-14771840_+_G_A	4	14771840	G	A	HAR_caMPRA_2613_GTTTATTTTCATATTTAATATTGTT	4	14771564	14772013	HAR2006	1.208	0.0796	0.184381
14:33488760-33488761_+_A_G	14	33488761	A	G	HAR_caMPRA_8033_TTTGAACATATTTTGAATTTAATCC	14	33488592	33489041	HAR0732	0.478	0.0798	0.184704
12:64790699-64790700_+_T_A	12	64790700	T	A	HAR_caMPRA_7316_AGTCTATTTTTTGTATGAATCGTGA	12	64790425	64790874	HAR0516	-1.094	0.08	0.184886
20:39462633-39462634_+_A_G	20	39462634	A	G	HAR_caMPRA_10098_GCATCTTCCAAGTTTACGTTTAAAG	20	39462335	39462784	HAR1662	-0.642	0.0812	0.187092
9:35943782-35943783_+_T_C	9	35943783	T	C	HAR_caMPRA_6077_GGCTGGTTTCTTGTGCCTCTTTGGG	9	35943482	35943931	HAR2997	-0.929	0.0817	0.187818
9:35943646-35943647_+_C_T	9	35943647	C	T	HAR_caMPRA_6077_GGCTGGTTTCTTGTGCCTCTTTGGG	9	35943482	35943931	HAR2997	-0.929	0.0817	0.187818
11:49598206-49598207_+_T_C	11	49598207	T	C	HAR_caMPRA_6890_TTTTGTTGTTTTAGTTCTGTTTTTC	11	49597850	49598299	HAR0395	0.521	0.0819	0.187852
11:49598208-49598209_+_T_C	11	49598209	T	C	HAR_caMPRA_6890_TTTTGTTGTTTTAGTTCTGTTTTTC	11	49597850	49598299	HAR0395	0.521	0.0819	0.187852
3:34354381-34354382_+_T_A	3	34354382	T	A	HAR_caMPRA_1904_TTTTTAATTGAATCCTATTAATTTT	3	34354266	34354730	HAR1786	1.216	0.0823	0.188061
4:99567374-99567375_+_G_A	4	99567375	G	A	HAR_caMPRA_2954_CTGTAGTTTTTTATCAATCATAACT	4	99567202	99567651	HAR2103	0.849	0.0823	0.188061
14:82447666-82447667_+_G_A	14	82447667	G	A	HAR_caMPRA_8337_CTTCTGTTCGCTTTATTGTATTTTC	14	82447307	82447756	HAR0816	-1.109	0.0829	0.189007
1:63464818-63464819_+_A_G	1	63464819	A	G	HAR_caMPRA_170_GAATTTGTGTTTTACTTTTCTTTTT	1	63464400	63464859	HAR0053	1.405	0.0832	0.189407
10:17560626-17560627_+_A_T	10	17560627	A	T	HAR_caMPRA_6430_GTTCATTTATACTCGTTTCTTATTC	10	17560418	17560767	HAR0246	1.266	0.0843	0.191482
11:79721972-79721973_+_G_C	11	79721973	G	C	HAR_caMPRA_717_ATATGGTCTCTTATTTCGAACTTGC	2	2593210	2593659	HAR0402	0.534	0.0847	0.192104
13:53500034-53500035_+_C_A	13	53500035	C	A	HAR_caMPRA_7607_CGGAAACCGTTCTTTATTTCAAGTT	13	53499882	53500331	HAR0603	-0.788	0.0854	0.19326
X:154998311-154998312_+_G_T	X	154998312	G	T	HAR_caMPRA_10672_AGTACTTCTATATTCTTATCACGCT	X	154997978	154998437	HAR3171	1.29	0.0863	0.194574
X:154998375-154998376_+_G_C	X	154998376	G	C	HAR_caMPRA_10672_AGTACTTCTATATTCTTATCACGCT	X	154997978	154998437	HAR3171	1.29	0.0863	0.194574
10:33735134-33735135_+_A_G	10	33735135	A	G	HAR_caMPRA_6460_TTAATGGCGAGAGTCTTATATGCTA	10	33734848	33735297	HAR0256	-0.913	0.0864	0.194656
2:202988107-202988108_+_T_C	2	202988108	T	C	HAR_caMPRA_1538_GGTATATGAGTTCGTCTAAGACTAA	2	202987887	202988336	HAR1560	-0.812	0.087	0.195718
11:49598253-49598254_+_T_C	11	49598254	T	C	HAR_caMPRA_6890_GTATTCTTTGTTCCCTTATTTATTT	11	49597850	49598299	HAR0395	1.042	0.087	0.195718
11:49598245-49598246_+_G_T	11	49598246	G	T	HAR_caMPRA_6890_GTATTCTTTGTTCCCTTATTTATTT	11	49597850	49598299	HAR0395	1.042	0.087	0.195718
11:49598208-49598209_+_T_C	11	49598209	T	C	HAR_caMPRA_6890_GTATTCTTTGTTCCCTTATTTATTT	11	49597850	49598299	HAR0395	1.042	0.087	0.195718
6:139969921-139969922_+_A_G	6	139969922	A	G	HAR_caMPRA_4484_CAACTCCGAGTTCTGCCCGTTTGTT	6	139969705	139970154	HAR2546	-0.498	0.0882	0.197979
8:117356775-117356776_+_A_C	8	117356776	A	C	HAR_caMPRA_5645_AATTAACGTTGCATCCTCTTTCTTC	8	117356461	117356910	HAR2877	0.973	0.0896	0.20053
16:73573771-73573772_+_G_T	16	73573772	G	T	HAR_caMPRA_9106_CGTATTCTTTTTTTTCTATATTGTT	16	73573451	73573900	HAR1044	0.667	0.0898	0.20083
11:49598208-49598209_+_T_C	11	49598209	T	C	HAR_caMPRA_6890_TTTTGCACAAGTGATTTGCTCACTG	11	49597850	49598299	HAR0395	0.714	0.09	0.200982
6:139969899-139969900_+_C_A	6	139969900	C	A	HAR_caMPRA_4484_GTCATTTTTAACGCGTAGTACCAAA	6	139969705	139970154	HAR2546	0.529	0.091	0.20277
8:6366659-6366660_+_G_T	8	6366660	G	T	HAR_caMPRA_5172_CTTCATTTCTTTCTAATTTATTGTA	8	6366238	6366702	HAR2754	1.201	0.0917	0.203882
X:9373488-9373489_+_C_G	X	9373489	C	G	HAR_caMPRA_10321_CTCTATTTTTTTCGGCATTTGGTTT	X	9373320	9373769	HAR3074	0.831	0.0921	0.204027
X:9373563-9373564_+_A_C	X	9373564	A	C	HAR_caMPRA_10321_CTCTATTTTTTTCGGCATTTGGTTT	X	9373320	9373769	HAR3074	0.831	0.0921	0.204027
6:46012841-46012842_+_T_C	6	46012842	T	C	HAR_caMPRA_4153_TTTCTTTATTTTTTAATCTTTGATC	6	46012464	46012928	HAR2445	1.353	0.0921	0.204027
6:46012754-46012755_+_T_C	6	46012755	T	C	HAR_caMPRA_4153_TTTCTTTATTTTTTAATCTTTGATC	6	46012464	46012928	HAR2445	1.353	0.0921	0.204027
15:94988906-94988907_+_T_C	15	94988907	T	C	HAR_caMPRA_8732_GTACGGTGTTCGCGTGCGTAAGTTC	15	94988714	94989163	HAR0939	-0.553	0.0926	0.204909
15:94988839-94988840_+_C_A	15	94988840	C	A	HAR_caMPRA_8732_GTACGGTGTTCGCGTGCGTAAGTTC	15	94988714	94989163	HAR0939	-0.553	0.0926	0.204909
20:43459999-43460000_+_C_G	20	43460000	C	G	HAR_caMPRA_10143_TATTTTAGTTTAATGCTTCTTTTAC	20	43459874	43460323	HAR1673	0.576	0.0927	0.204909
5:81518570-81518571_+_A_G	5	81518571	A	G	HAR_caMPRA_3497_CTTCATTTGACTCGTTCTTAACTCT	5	81518339	81518788	HAR2271	1.374	0.0929	0.205202
15:94989038-94989039_+_T_A	15	94989039	T	A	HAR_caMPRA_8732_GTCCGAATTTGAGTGTTCCTCTCCT	15	94988714	94989163	HAR0939	-0.641	0.0935	0.206228
9:603233-603234_+_A_T	9	603234	A	T	HAR_caMPRA_5733_TGATTTCCCGAATTTCTGGTTATTG	9	603032	603496	HAR2905	-0.86	0.0938	0.206512
9:603263-603264_+_C_T	9	603264	C	T	HAR_caMPRA_5733_TGATTTCCCGAATTTCTGGTTATTG	9	603032	603496	HAR2905	-0.86	0.0938	0.206512
9:603191-603192_+_T_G	9	603192	T	G	HAR_caMPRA_5733_TGATTTCCCGAATTTCTGGTTATTG	9	603032	603496	HAR2905	-0.86	0.0938	0.206512
17:597412-597413_+_T_C	17	597413	T	C	HAR_caMPRA_9242_GCATTGTTGTGAGTCGCTAGTGTCC	17	597255	597704	HAR1085	-1.059	0.0938	0.206512
X:154998375-154998376_+_G_C	X	154998376	G	C	HAR_caMPRA_10674_ATTTTTTTAGAAACTCCTTTTTTCG	X	154998103	154998572	HAR3171	1.572	0.0939	0.206512
3:4774843-4774844_+_C_A	3	4774844	C	A	HAR_caMPRA_1813_GTTTTTTTTTCTAACATTGGTCATT	3	4774694	4775143	HAR1759	0.913	0.0949	0.207961
2:105561601-105561602_+_G_T	2	105561602	G	T	HAR_caMPRA_1089_CTTTATTTTTTAATTTGAGTTCTGC	2	105561334	105561783	HAR1419	1.032	0.0957	0.209481
8:6366675-6366676_+_A_T	8	6366676	A	T	HAR_caMPRA_5172_GCTTTGGAGTCGTTTTCTTTTTACT	8	6366238	6366702	HAR2754	-1.321	0.0958	0.209481
7:9304292-9304293_+_A_G	7	9304293	A	G	HAR_caMPRA_4635_GTAATGTCCTTTCTTCATGATATTG	7	9304109	9304558	HAR2588	-1.064	0.0963	0.209971
X:21817048-21817049_+_C_A	X	21817049	C	A	HAR_caMPRA_10358_CGAATCTTGCTTTTCAGCTTTTACA	X	21817023	21817482	HAR3083	-0.839	0.0966	0.210324
X:21817181-21817182_+_T_C	X	21817182	T	C	HAR_caMPRA_10358_CGAATCTTGCTTTTCAGCTTTTACA	X	21817023	21817482	HAR3083	-0.839	0.0966	0.210324
11:86299695-86299696_+_T_C	11	86299696	T	C	HAR_caMPRA_6928_GCTTATTATTTTTACTTCATAATTA	11	86299558	86300017	HAR0407	0.631	0.0969	0.210827
1:209630946-209630947_+_A_T	1	209630947	A	T	HAR_caMPRA_564_GTTCATTCGGATTATTTTTTTTTGC	1	209630759	209631208	HAR0177	-0.833	0.0978	0.21233
1:209630927-209630928_+_A_C	1	209630928	A	C	HAR_caMPRA_564_GTTCATTCGGATTATTTTTTTTTGC	1	209630759	209631208	HAR0177	-0.833	0.0978	0.21233
10:7362218-7362219_+_G_T	10	7362219	G	T	HAR_caMPRA_6368_ATTATTTTTCCTTCCTTCGTTGATC	10	7361943	7362392	HAR0227	1.158	0.0981	0.212678
X:25401705-25401706_+_A_T	X	25401706	A	T	HAR_caMPRA_10377_CTAGTCATCCTATTGATACTATTTT	X	25401496	25401950	HAR3088	-1.048	0.0985	0.213242
4:58221691-58221692_+_C_A	4	58221692	C	A	HAR_caMPRA_2824_ATTCCTATTCGAATTTTGCTAGGCT	4	58221444	58221893	HAR2056	-0.649	0.0994	0.21458
4:58221743-58221744_+_T_G	4	58221744	T	G	HAR_caMPRA_2824_ATTCCTATTCGAATTTTGCTAGGCT	4	58221444	58221893	HAR2056	-0.649	0.0994	0.21458
5:117901356-117901357_+_T_G	5	117901357	T	G	HAR_caMPRA_3627_CGTCTTTCTGATTTCTTCGTTTTTC	5	117901290	117901759	HAR2313	0.688	0.0997	0.214923
9:603351-603352_+_T_C	9	603352	T	C	HAR_caMPRA_5733_TCATCCTTTACGGGGTACATTTTAT	9	603032	603496	HAR2905	-1.186	0.101	0.216652
9:603379-603380_+_T_A	9	603380	T	A	HAR_caMPRA_5733_TCATCCTTTACGGGGTACATTTTAT	9	603032	603496	HAR2905	-1.186	0.101	0.216652
9:36741043-36741044_+_G_A	9	36741044	G	A	HAR_caMPRA_6078_GTTGGTTATCTTCACTGCGTAACAG	9	36740768	36741217	HAR2998	-1.332	0.101	0.216652
9:36741026-36741027_+_C_T	9	36741027	C	T	HAR_caMPRA_6078_GTTGGTTATCTTCACTGCGTAACAG	9	36740768	36741217	HAR2998	-1.332	0.101	0.216652
9:36741045-36741046_+_T_C	9	36741046	T	C	HAR_caMPRA_6078_GTTGGTTATCTTCACTGCGTAACAG	9	36740768	36741217	HAR2998	-1.332	0.101	0.216652
11:133260820-133260821_+_T_A	11	133260821	T	A	HAR_caMPRA_7142_TCCCTTGTTGTTTGTTTCCATTAAT	11	133260556	133261005	HAR0472	0.586	0.101	0.216652
6:18697843-18697844_+_C_A	6	18697844	C	A	HAR_caMPRA_4037_GTTTTTTTTTCTATCTTCATTTTGA	6	18697603	18698057	HAR2422	2.688	0.102	0.218029
11:36101931-36101932_+_G_A	11	36101932	G	A	HAR_caMPRA_6856_CTTTATTTTTTGACGTTTCATTTTT	11	36101773	36102222	HAR0380	0.879	0.102	0.218029
16:80320055-80320056_+_T_C	16	80320056	T	C	HAR_caMPRA_6856_CTTTATTTTTTGACGTTTCATTTTT	11	36101773	36102222	HAR1070	0.879	0.102	0.218029
7:109344646-109344647_+_A_G	7	109344647	A	G	HAR_caMPRA_4958_CATTTTTTTTCCCACTGATTTTTCG	7	109344317	109344766	HAR2689	0.764	0.103	0.219244
7:109344546-109344547_+_G_A	7	109344547	G	A	HAR_caMPRA_4958_CATTTTTTTTCCCACTGATTTTTCG	7	109344317	109344766	HAR2689	0.764	0.103	0.219244
8:37018281-37018282_+_C_A	8	37018282	C	A	HAR_caMPRA_5302_TAGCTTTACACTATTTAGCTTTCTA	8	37018113	37018562	HAR2790	-0.755	0.103	0.219244
15:31127244-31127245_+_G_T	15	31127245	G	T	HAR_caMPRA_8489_ATAATTTATTGTTGTTCGTCCTAAT	15	31127045	31127494	HAR0854	0.998	0.103	0.219244
17:75038977-75038978_+_C_A	17	75038978	C	A	HAR_caMPRA_9455_ATTATAATTTATTCATTTTTCTGTG	17	75038802	75039251	HAR1149	0.995	0.103	0.219244
1:37392855-37392856_+_T_A	1	37392856	T	A	HAR_caMPRA_57_TTTATCTTTGCTTTACGTGTTTTTT	1	37392706	37393155	HAR0019	0.833	0.104	0.220755
11:32128936-32128937_+_T_C	11	32128937	T	C	HAR_caMPRA_6833_TCCGAAGTTTCAGATAATTCTATGC	11	32128827	32129291	HAR0372	-0.545	0.104	0.220755
14:85124233-85124234_+_A_T	14	85124234	A	T	HAR_caMPRA_8372_TCATTTTATTTGTGTTTTATAGCTA	14	85124058	85124517	HAR0823	1.07	0.104	0.220755
1:64254500-64254501_+_A_G	1	64254501	A	G	HAR_caMPRA_181_GTAAATCTGGCGTCCATTCGAGCAG	1	64254389	64254843	HAR0055	-0.925	0.106	0.223598
1:81669132-81669133_+_A_G	1	81669133	A	G	HAR_caMPRA_255_GCTTGGGGAATGTGATTTTCATACA	1	81668920	81669369	HAR0078	-0.926	0.106	0.223598
2:222909639-222909640_+_T_C	2	222909640	T	C	HAR_caMPRA_1680_ATCCCATGATCTTATTTTTTCCTAT	2	222909430	222909884	HAR1609	-0.456	0.107	0.22524
2:222909454-222909455_+_G_A	2	222909455	G	A	HAR_caMPRA_1680_ATCCCATGATCTTATTTTTTCCTAT	2	222909430	222909884	HAR1609	-0.456	0.107	0.22524
1:64591072-64591073_+_C_A	1	64591073	C	A	HAR_caMPRA_186_ATTTTCGCAGTTTCAATTTTTCATT	1	64590928	64591387	HAR0056	-1.046	0.107	0.22524
13:48224588-48224589_+_A_G	13	48224589	A	G	HAR_caMPRA_7603_CCTTTTTTCAATGAGTTTTCGTATC	13	48224444	48224893	HAR0601	1.355	0.107	0.22524
13:48224442-48224443_+_C_T	13	48224443	C	T	HAR_caMPRA_7603_CCTTTTTTCAATGAGTTTTCGTATC	13	48224444	48224893	HAR0601	1.355	0.107	0.22524
13:53500218-53500219_+_G_T	13	53500219	G	T	HAR_caMPRA_7607_GTTCAAAATACGTTTTTAACTATTA	13	53499882	53500331	HAR0603	-0.697	0.108	0.226095
13:53500308-53500309_+_G_A	13	53500309	G	A	HAR_caMPRA_7608_GTATTCACATAGCTTTTTCTCATTC	13	53499965	53500414	HAR0603	-1.14	0.108	0.226095
13:53500278-53500279_+_C_T	13	53500279	C	T	HAR_caMPRA_7608_GTATTCACATAGCTTTTTCTCATTC	13	53499965	53500414	HAR0603	-1.14	0.108	0.226095
11:91579809-91579810_+_G_T	11	91579810	G	T	HAR_caMPRA_6946_GTAGATGGCGAAGGGTTTCCATTCA	11	91579546	91579995	HAR0412	-0.669	0.11	0.229493
16:8408006-8408007_+_T_C	16	8408007	T	C	HAR_caMPRA_8892_GATTTATGTTGCATACTTTCTTTTT	16	8407924	8408373	HAR0978	-1.432	0.11	0.229493
16:8408013-8408014_+_G_A	16	8408014	G	A	HAR_caMPRA_8892_GATTTATGTTGCATACTTTCTTTTT	16	8407924	8408373	HAR0978	-1.432	0.11	0.229493
5:126399142-126399143_+_A_G	5	126399143	A	G	HAR_caMPRA_3697_GATTTATTCTCTTTCGTTTTTCGAA	5	126398985	126399444	HAR2332	-0.426	0.111	0.230947
1:247348311-247348312_+_C_T	1	247348312	C	T	HAR_caMPRA_715_TAATTTCTCATTTTAATCATTCTTT	1	247348046	247348495	HAR0215	0.654	0.111	0.230947
1:247348284-247348285_+_G_A	1	247348285	G	A	HAR_caMPRA_715_TAATTTCTCATTTTAATCATTCTTT	1	247348046	247348495	HAR0215	0.654	0.111	0.230947
13:100578414-100578415_+_C_T	13	100578415	C	T	HAR_caMPRA_7892_CCATTTTATACTGTGTTCGTTATTT	13	100578183	100578652	HAR0685	0.724	0.111	0.230947
9:35943729-35943730_+_C_T	9	35943730	C	T	HAR_caMPRA_6077_AATAATTGTGTGGTTTTTCACTGTT	9	35943482	35943931	HAR2997	0.803	0.112	0.232709
6:761973-761974_+_A_T	6	761974	A	T	HAR_caMPRA_3914_GGAAGTTATTCGGACTCTTTTTCGC	6	761604	762058	HAR2397	-0.647	0.113	0.233989
2:144617867-144617868_+_A_T	2	144617868	A	T	HAR_caMPRA_1241_TGTCTGTATTAAATTTGCTTTCAGA	2	144617724	144618173	HAR1470	-1.572	0.114	0.235101
1:10589155-10589156_+_T_A	1	10589156	T	A	HAR_caMPRA_26_ATTTTCTCATTTGTTTCCGTCTTAT	1	10588806	10589255	HAR0008	0.984	0.114	0.235101
1:10588965-10588966_+_C_A	1	10588966	C	A	HAR_caMPRA_26_ATTTTCTCATTTGTTTCCGTCTTAT	1	10588806	10589255	HAR0008	0.984	0.114	0.235101
7:11704537-11704538_+_G_A	7	11704538	G	A	HAR_caMPRA_4641_GTCGTATAGTAATCCCGATACGCGG	7	11704271	11704725	HAR2592	-1.377	0.114	0.235101
7:11704560-11704561_+_A_G	7	11704561	A	G	HAR_caMPRA_4641_GTCGTATAGTAATCCCGATACGCGG	7	11704271	11704725	HAR2592	-1.377	0.114	0.235101
16:17812580-17812581_+_C_A	16	17812581	C	A	HAR_caMPRA_8906_GTCCTTCATTTTATGTTTTTACGGG	16	17812324	17812773	HAR0983	-1.342	0.114	0.235101
X:74804345-74804346_+_C_T	X	74804346	C	T	HAR_caMPRA_10513_CTCTGAGATTTATTTGGAGATTCTG	X	74804306	74804765	HAR3121	0.863	0.115	0.236523
2:174524308-174524309_+_T_A	2	174524309	T	A	HAR_caMPRA_1428_ATTTCCTTTTTTCATGGCTAAGTGC	2	174524032	174524491	HAR1523	-1.437	0.115	0.236523
2:174524299-174524300_+_A_C	2	174524300	A	C	HAR_caMPRA_1428_ATTTCCTTTTTTCATGGCTAAGTGC	2	174524032	174524491	HAR1523	-1.437	0.115	0.236523
2:222909539-222909540_+_T_C	2	222909540	T	C	HAR_caMPRA_1680_GTTTTTTTTTTACCTAAGTATTTCA	2	222909430	222909884	HAR1609	0.688	0.115	0.236523
1:209631039-209631040_+_A_T	1	209631040	A	T	HAR_caMPRA_564_CTTTGTTTTCTTCTTTTCAATGGAG	1	209630759	209631208	HAR0177	0.822	0.116	0.238258
5:173989481-173989482_+_T_A	5	173989482	T	A	HAR_caMPRA_3902_GAGCATGATTGGAGGGCACTCGCGA	5	173989342	173989791	HAR2392	-1.258	0.118	0.241227
11:79786104-79786105_+_A_T	11	79786105	A	T	HAR_caMPRA_6916_TATTCGATCCTTGTTTTGGGATCTT	11	79785936	79786385	HAR0403	-0.416	0.118	0.241227
11:116431419-116431420_+_T_C	11	116431420	T	C	HAR_caMPRA_7061_GTTTATTTTGGCTTCTTGTAGTTAG	11	116431267	116431716	HAR0445	0.808	0.118	0.241227
1:63464610-63464611_+_G_A	1	63464611	G	A	HAR_caMPRA_170_CTCCGATCGTTTATGTAATATTGTA	1	63464400	63464859	HAR0053	0.893	0.119	0.242782
10:87769268-87769269_+_T_C	10	87769269	T	C	HAR_caMPRA_6562_ATACATATTTTTTTCCAAGTCTGCG	10	87768923	87769372	HAR0286	0.9	0.122	0.246754
17:31643970-31643971_+_T_C	17	31643971	T	C	HAR_caMPRA_9294_ATCGTTTTATCCCTTGAAATTAGTT	17	31643856	31644305	HAR1102	-0.743	0.122	0.246754
X:9373488-9373489_+_C_G	X	9373489	C	G	HAR_caMPRA_10321_CTGTGTTTAGTTTGCTGAGTTTCTT	X	9373320	9373769	HAR3074	-0.48	0.124	0.249474
X:9373563-9373564_+_A_C	X	9373564	A	C	HAR_caMPRA_10321_CTGTGTTTAGTTTGCTGAGTTTCTT	X	9373320	9373769	HAR3074	-0.48	0.124	0.249474
9:36741045-36741046_+_T_C	9	36741046	T	C	HAR_caMPRA_6078_CTGTTTTTCTTTTGTAGCCTTCTTG	9	36740768	36741217	HAR2998	0.944	0.124	0.249474
9:36741026-36741027_+_C_T	9	36741027	C	T	HAR_caMPRA_6078_CTGTTTTTCTTTTGTAGCCTTCTTG	9	36740768	36741217	HAR2998	0.944	0.124	0.249474
9:36741043-36741044_+_G_A	9	36741044	G	A	HAR_caMPRA_6078_CTGTTTTTCTTTTGTAGCCTTCTTG	9	36740768	36741217	HAR2998	0.944	0.124	0.249474
15:70111287-70111288_+_A_G	15	70111288	A	G	HAR_caMPRA_8653_CTCGTTTCCTTTTTCGTCCCTTGTC	15	70110966	70111415	HAR0912	0.608	0.124	0.249474
4:83049964-83049965_+_G_A	4	83049965	G	A	HAR_caMPRA_2914_GAATTCTTGTTTTTTTTTTTTTAAC	4	83049583	83050042	HAR2088	0.524	0.125	0.250329
11:34764335-34764336_+_C_T	11	34764336	C	T	HAR_caMPRA_6843_TTTCTCTCTCTACCCAGGGGACGGG	11	34764090	34764539	HAR0376	0.834	0.125	0.250329
15:31126649-31126650_+_G_A	15	31126650	G	A	HAR_caMPRA_8486_GTAACTGGGCTTCTGCCCGTTCTTT	15	31126363	31126812	HAR0853	-0.428	0.125	0.250329
2:173251623-173251624_+_A_T	2	173251624	A	T	HAR_caMPRA_1414_ATCTTGACCTACATTCTTTTTTTTT	2	173251541	173251990	HAR1522	-0.635	0.126	0.251505
1:210436230-210436231_+_T_C	1	210436231	T	C	HAR_caMPRA_571_CTCTTCATTTCGTTGGGATTACCCT	1	210435908	210436357	HAR0180	-1.199	0.126	0.251505
16:16538274-16538275_+_T_C	16	16538275	T	C	HAR_caMPRA_8902_GTTTTTTATTCTTTTTTCTTAGTTG	16	16537882	16538386	HAR0982	-0.492	0.127	0.253169
16:16538285-16538286_+_T_C	16	16538286	T	C	HAR_caMPRA_8902_GTTTTTTATTCTTTTTTCTTAGTTG	16	16537882	16538386	HAR0982	-0.492	0.127	0.253169
16:82826395-82826396_+_A_C	16	82826396	A	C	HAR_caMPRA_9193_CTTCAATTGTCCATAGGCATATCCT	16	82826172	82826621	HAR1076	0.384	0.127	0.253169
5:148252138-148252139_+_T_A	5	148252139	T	A	HAR_caMPRA_3751_GGTGTTCGTCGGTTTAATATTATTC	5	148251868	148252317	HAR2351	-0.461	0.129	0.25565
1:210436068-210436069_+_T_G	1	210436069	T	G	HAR_caMPRA_571_TTCAAAATGTATGTGGCCCGTTTTG	1	210435908	210436357	HAR0180	-0.495	0.129	0.25565
1:210436175-210436176_+_G_T	1	210436176	G	T	HAR_caMPRA_571_TTCAAAATGTATGTGGCCCGTTTTG	1	210435908	210436357	HAR0180	-0.495	0.129	0.25565
1:210436235-210436236_+_T_C	1	210436236	T	C	HAR_caMPRA_571_TTCAAAATGTATGTGGCCCGTTTTG	1	210435908	210436357	HAR0180	-0.495	0.129	0.25565
9:8896300-8896301_+_G_T	9	8896301	G	T	HAR_caMPRA_5816_AGCCATTTTTGTGTAATGTTTTTTC	9	8896029	8896478	HAR2932	-1.171	0.129	0.25565
9:36741045-36741046_+_T_C	9	36741046	T	C	HAR_caMPRA_6078_CATCTTTTGCGTGGAATTTTAACAC	9	36740768	36741217	HAR2998	-1.41	0.129	0.25565
15:94988963-94988964_+_A_T	15	94988964	A	T	HAR_caMPRA_8731_TGGTGTTTATTGTAGGAGAATATAC	15	94988688	94989137	HAR0939	0.514	0.129	0.25565
8:72639516-72639517_+_T_A	8	72639517	T	A	HAR_caMPRA_5450_TAGTGTTATATTTGGGTCGGCTTTT	8	72639181	72639630	HAR2826	-0.657	0.13	0.256464
11:119547557-119547558_+_G_A	11	119547558	G	A	HAR_caMPRA_7068_CCGTTTTGTTTTTTTATTTTCACTT	11	119547224	119547673	HAR0448	-0.521	0.13	0.256464
5:117901356-117901357_+_T_G	5	117901357	T	G	HAR_caMPRA_3627_CCTTCTTAGTGTAAACTTTTCGGAT	5	117901290	117901759	HAR2313	0.531	0.131	0.257769
7:114927270-114927271_+_T_C	7	114927271	T	C	HAR_caMPRA_5004_GTATCCTATAATGGTCTACATGTTT	7	114927225	114927694	HAR2701	-0.978	0.131	0.257769
3:4774814-4774815_+_A_G	3	4774815	A	G	HAR_caMPRA_1813_GGTTTTTATCTCGCCTACTCCCAGA	3	4774694	4775143	HAR1759	0.383	0.132	0.258734
11:119547451-119547452_+_T_A	11	119547452	T	A	HAR_caMPRA_7068_TTTTTTATCATAAATTTATTATCTT	11	119547224	119547673	HAR0448	0.915	0.132	0.258734
14:33496393-33496394_+_G_A	14	33496394	G	A	HAR_caMPRA_8035_TTTTTCATTATTTTTACCCTTTCAT	14	33496222	33496676	HAR0733	1.157	0.132	0.258734
4:182582849-182582850_+_T_C	4	182582850	T	C	HAR_caMPRA_3207_GTTCAATTTTTCCTCCATTCCTATT	4	182582654	182583103	HAR2189	-0.732	0.133	0.259359
9:26210722-26210723_+_C_G	9	26210723	C	G	HAR_caMPRA_6032_CTTTGCATCAATTTCTTAGGAATTG	9	26210372	26210831	HAR2987	0.704	0.133	0.259359
10:132615575-132615576_+_T_A	10	132615576	T	A	HAR_caMPRA_6719_CGTTTATTATTTTTATTGGGTTTTC	10	132615300	132615749	HAR0337	0.778	0.133	0.259359
16:73573793-73573794_+_C_T	16	73573794	C	T	HAR_caMPRA_9106_CTTTTTTTCCATTCTTATTGTTCTT	16	73573451	73573900	HAR1044	0.845	0.133	0.259359
9:119197122-119197123_+_G_T	9	119197123	G	T	HAR_caMPRA_6262_GTTTTTGGTGTGGCTTACTGCTTCT	9	119196890	119197339	HAR3053	0.42	0.134	0.260974
X:9373563-9373564_+_A_C	X	9373564	A	C	HAR_caMPRA_10321_AAGTGGTTTGTATGGATAATCAGGT	X	9373320	9373769	HAR3074	-0.851	0.136	0.263354
2:80905462-80905463_+_A_T	2	80905463	A	T	HAR_caMPRA_1035_ACTTGCGTTTTTGGCAGGGGTTCTC	2	80905176	80905625	HAR1400	-0.73	0.136	0.263354
2:80905400-80905401_+_T_A	2	80905401	T	A	HAR_caMPRA_1035_ACTTGCGTTTTTGGCAGGGGTTCTC	2	80905176	80905625	HAR1400	-0.73	0.136	0.263354
2:80905492-80905493_+_A_T	2	80905493	A	T	HAR_caMPRA_1035_ACTTGCGTTTTTGGCAGGGGTTCTC	2	80905176	80905625	HAR1400	-0.73	0.136	0.263354
8:72639480-72639481_+_T_A	8	72639481	T	A	HAR_caMPRA_5450_CTGGAGGATGGCTTTTTCGGTCTTT	8	72639181	72639630	HAR2826	-0.272	0.136	0.263354
11:119547553-119547554_+_G_A	11	119547554	G	A	HAR_caMPRA_7068_GAAGCATTTTTTTTGTTATAATTCC	11	119547224	119547673	HAR0448	0.261	0.137	0.264786
11:49598208-49598209_+_T_C	11	49598209	T	C	HAR_caMPRA_6890_TTTTATAGTTTGTAATTTGTTCCGA	11	49597850	49598299	HAR0395	0.724	0.138	0.266043
7:114927243-114927244_+_A_T	7	114927244	A	T	HAR_caMPRA_5004_CGTTTACCGAGGTTCTCAAGCATTG	7	114927225	114927694	HAR2701	-0.69	0.139	0.267294
15:22777746-22777747_+_A_C	15	22777747	A	C	HAR_caMPRA_8476_ATGTCGCAATTTTTGTTTTTCCGTT	15	22777597	22778046	HAR0849	-0.588	0.139	0.267294
17:50251875-50251876_+_T_C	17	50251876	T	C	HAR_caMPRA_9378_ATTACGCGTTAACTTGGTTCTCCGG	17	50251692	50252141	HAR1120	0.68	0.139	0.267294
2:220728214-220728215_+_C_T	2	220728215	C	T	HAR_caMPRA_1656_TGTTTTTTTACTGTGGATCTAGTTA	2	220727953	220728402	HAR1601	1.183	0.141	0.270287
10:16654583-16654584_+_G_A	10	16654584	G	A	HAR_caMPRA_6426_GTTTTTACTTAACTTCGATTTCGGA	10	16654447	16654896	HAR0244	0.849	0.141	0.270287
10:131232919-131232920_+_A_T	10	131232920	A	T	HAR_caMPRA_6708_CTGAAGTTTGCATCTAAGTAATCAA	10	131232750	131233199	HAR0334	0.593	0.141	0.270287
X:9373488-9373489_+_C_G	X	9373489	C	G	HAR_caMPRA_10321_GTAGAAGTTAGTCCCTCTCCCTTTT	X	9373320	9373769	HAR3074	-1.183	0.142	0.27152
X:9373563-9373564_+_A_C	X	9373564	A	C	HAR_caMPRA_10321_GTAGAAGTTAGTCCCTCTCCCTTTT	X	9373320	9373769	HAR3074	-1.183	0.142	0.27152
11:42071025-42071026_+_C_T	11	42071026	C	T	HAR_caMPRA_6863_CACTAGTGACTGGATTTTCGCGTTT	11	42070877	42071326	HAR0385	-0.884	0.142	0.27152
11:42071211-42071212_+_T_A	11	42071212	T	A	HAR_caMPRA_6863_CACTAGTGACTGGATTTTCGCGTTT	11	42070877	42071326	HAR0385	-0.884	0.142	0.27152
11:133260815-133260816_+_G_A	11	133260816	G	A	HAR_caMPRA_7142_CCCTCCATATCTGACAACGTTTCTG	11	133260556	133261005	HAR0472	-0.473	0.143	0.272919
X:9373488-9373489_+_C_G	X	9373489	C	G	HAR_caMPRA_10320_GTCTTAATTTTGGGTCAACACCTTT	X	9373237	9373686	HAR3074	-0.439	0.144	0.274483
2:220728214-220728215_+_C_T	2	220728215	C	T	HAR_caMPRA_1656_GTTCGGTCTTAACGTTTTGTCCTGG	2	220727953	220728402	HAR1601	1.232	0.144	0.274483
2:220728218-220728219_+_G_T	2	220728219	G	T	HAR_caMPRA_1656_GTTCGGTCTTAACGTTTTGTCCTGG	2	220727953	220728402	HAR1601	1.232	0.144	0.274483
13:21522356-21522357_+_A_G	13	21522357	A	G	HAR_caMPRA_7550_TTGGTTTTATTTTTTTTCATTCTTT	13	21522267	21522741	HAR0586	1.182	0.145	0.275527
16:79336571-79336572_+_T_A	16	79336572	T	A	HAR_caMPRA_9161_TCGGAGGTTGTAGTGACTATTTTTT	16	79336420	79336869	HAR1064	-0.821	0.145	0.275527
9:603191-603192_+_T_G	9	603192	T	G	HAR_caMPRA_5733_GTTTAACCTTTCGTGGTTTAGTCTA	9	603032	603496	HAR2905	-0.837	0.146	0.276393
9:603263-603264_+_C_T	9	603264	C	T	HAR_caMPRA_5733_GTTTAACCTTTCGTGGTTTAGTCTA	9	603032	603496	HAR2905	-0.837	0.146	0.276393
7:95531928-95531929_+_A_G	7	95531929	A	G	HAR_caMPRA_4930_CTTATAATAAATACGGGTTTCCCCG	7	95531639	95532088	HAR2680	0.733	0.147	0.27794
10:87769107-87769108_+_G_A	10	87769108	G	A	HAR_caMPRA_6563_AAGTTATTGACTGTGTCTCGAGCAC	10	87768946	87769395	HAR0286	-0.882	0.148	0.279138
14:78365466-78365467_+_C_T	14	78365467	C	T	HAR_caMPRA_8300_TCGTTTTTGGTTTTTGCACTTGATA	14	78365233	78365682	HAR0803	-0.62	0.148	0.279138
3:34354302-34354303_+_C_A	3	34354303	C	A	HAR_caMPRA_1904_CATTCTTGCTTTTTGCAGTTACGTA	3	34354266	34354730	HAR1786	-0.52	0.149	0.28033
12:108357588-108357589_+_A_T	12	108357589	A	T	HAR_caMPRA_7491_GTTTACGTTTGCTTAATCCATGTCT	12	108357294	108357743	HAR0566	-0.776	0.149	0.28033
4:58145411-58145412_+_T_A	4	58145412	T	A	HAR_caMPRA_2816_TCGTGACAATTCTTATCGCCGAATT	4	58145339	58145803	HAR2055	-0.655	0.152	0.284743
X:25401562-25401563_+_A_T	X	25401563	A	T	HAR_caMPRA_10377_GTTATCTTTAAAATCGTTTAAGGCG	X	25401496	25401950	HAR3088	-0.583	0.153	0.285913
7:39447475-39447476_+_C_A	7	39447476	C	A	HAR_caMPRA_4827_GTGTCGGTCAGTCTTGGCTATAGTT	7	39447166	39447615	HAR2649	-0.485	0.153	0.285913
10:16500470-16500471_+_C_T	10	16500471	C	T	HAR_caMPRA_6423_AAACGATAGTTTATGACTTGTTTAT	10	16500366	16500815	HAR0243	-0.353	0.153	0.285913
10:16500389-16500390_+_T_C	10	16500390	T	C	HAR_caMPRA_6423_AAACGATAGTTTATGACTTGTTTAT	10	16500366	16500815	HAR0243	-0.353	0.153	0.285913
8:116791761-116791762_+_T_A	8	116791762	T	A	HAR_caMPRA_5628_CTGCAACCTTTAATCTTGTCTTAGC	8	116791736	116792185	HAR2874	-0.665	0.154	0.286902
1:218428664-218428665_+_G_T	1	218428665	G	T	HAR_caMPRA_649_GTTATTGGTTCGCAGGTCGTCTCCA	1	218428567	218429036	HAR0196	-0.911	0.154	0.286902
11:34764353-34764354_+_C_G	11	34764354	C	G	HAR_caMPRA_6843_CTATTTGGTGATTTTTTCCACAGCT	11	34764090	34764539	HAR0376	1.382	0.154	0.286902
6:11607916-11607917_+_C_T	6	11607917	C	T	HAR_caMPRA_4023_CTCCGCGTTCGGATCCTTTTTTTTC	6	11607800	11608269	HAR2417	-1.112	0.155	0.288412
8:106234625-106234626_+_T_A	8	106234626	T	A	HAR_caMPRA_5594_CAAAGTCTCGTTTGGATCTGGCTTT	8	106234434	106234883	HAR2861	-0.997	0.156	0.289389
1:35087540-35087541_+_G_A	1	35087541	G	A	HAR_caMPRA_56_ATATCTTCCGTATGGCGTTTATGCT	1	35087321	35087770	HAR0018	-0.653	0.156	0.289389
17:75038961-75038962_+_G_T	17	75038962	G	T	HAR_caMPRA_9455_CTTTGGTTAATAGTTCCTCTTTTGT	17	75038802	75039251	HAR1149	0.769	0.156	0.289389
4:17070833-17070834_+_A_T	4	17070834	A	T	HAR_caMPRA_2625_TTTCGGTCTTCAACTCTTCTAGCCT	4	17070640	17071089	HAR2011	-1.209	0.157	0.290536
8:35040850-35040851_+_T_C	8	35040851	T	C	HAR_caMPRA_5273_TTTTATGTTCTGCGTTTTTCCCCAC	8	35040510	35040959	HAR2786	0.335	0.157	0.290536
11:49598208-49598209_+_T_C	11	49598209	T	C	HAR_caMPRA_6890_TTTGCTTTTTTTTTGTGTTTTCGCC	11	49597850	49598299	HAR0395	-1.953	0.157	0.290536
2:109040319-109040320_+_G_A	2	109040320	G	A	HAR_caMPRA_1105_CTTTTTCATTTTGAGTTCCCTTCTT	2	109040034	109040483	HAR1425	0.767	0.159	0.294058
1:209630990-209630991_+_A_T	1	209630991	A	T	HAR_caMPRA_564_ATTCTTTTTTTCATTCTACCTTACT	1	209630759	209631208	HAR0177	0.661	0.161	0.296497
X:21817328-21817329_+_T_C	X	21817329	T	C	HAR_caMPRA_10358_CGCATATGTACCTTCTGTGGGGGTT	X	21817023	21817482	HAR3083	-0.726	0.162	0.297978
X:154998311-154998312_+_G_T	X	154998312	G	T	HAR_caMPRA_10672_GTTTTATCTAATCGGTCACTATCCC	X	154997978	154998437	HAR3171	0.982	0.162	0.297978
X:154998375-154998376_+_G_C	X	154998376	G	C	HAR_caMPRA_10672_GTTTTATCTAATCGGTCACTATCCC	X	154997978	154998437	HAR3171	0.982	0.162	0.297978
16:48368489-48368490_+_C_G	16	48368490	C	G	HAR_caMPRA_8940_TTCGGAGATTAAGTCTCAGCAGCGT	16	48368185	48368634	HAR0996	-0.993	0.163	0.299275
18:35249282-35249283_+_C_A	18	35249283	C	A	HAR_caMPRA_9594_ATACGTTGTACCATCAGTTGCCTTG	18	35249106	35249565	HAR1189	-0.637	0.164	0.30093
17:75038968-75038969_+_T_C	17	75038969	T	C	HAR_caMPRA_9455_GTGACACTTTTGTTCAGGATTTTCC	17	75038802	75039251	HAR1149	-0.938	0.165	0.302401
12:17290524-17290525_+_G_A	12	17290525	G	A	HAR_caMPRA_7206_CGATTTTTTATTAGGTTTGGATTTT	12	17290374	17290828	HAR0489	-0.635	0.166	0.304051
3:615881-615882_+_C_T	3	615882	C	T	HAR_caMPRA_1746_CTTTTTTTTAAGTTTTTCGTTTTTT	3	615669	616118	HAR1742	0.866	0.168	0.306791
X:9373488-9373489_+_C_G	X	9373489	C	G	HAR_caMPRA_10321_TTTAATTTGGTCGATAGTTGTATTT	X	9373320	9373769	HAR3074	0.847	0.169	0.307511
X:9373563-9373564_+_A_C	X	9373564	A	C	HAR_caMPRA_10321_TTTAATTTGGTCGATAGTTGTATTT	X	9373320	9373769	HAR3074	0.847	0.169	0.307511
11:114799282-114799283_+_T_C	11	114799283	T	C	HAR_caMPRA_7034_CTTTCGGTATTTTTTTTCTCTAGAC	11	114799114	114799563	HAR0434	-0.921	0.169	0.307511
1:37392929-37392930_+_T_C	1	37392930	T	C	HAR_caMPRA_57_TACTGGGATTCTTTTTTGTTTTGTT	1	37392706	37393155	HAR0019	0.612	0.17	0.309146
2:100765691-100765692_+_C_T	2	100765692	C	T	HAR_caMPRA_1068_ATATGCGTTCTTTACGATTGTCTCT	2	100765427	100765876	HAR1412	-0.565	0.171	0.309487
6:91354338-91354339_+_A_T	6	91354339	A	T	HAR_caMPRA_4291_TTTTTTCCGGACTGGAGCTACGGAT	6	91353915	91354369	HAR2489	0.764	0.171	0.309487
11:49598208-49598209_+_T_C	11	49598209	T	C	HAR_caMPRA_6890_TTGCTTATAATTTTGTTTTGTATTT	11	49597850	49598299	HAR0395	0.824	0.171	0.309487
11:49598256-49598257_+_G_T	11	49598257	G	T	HAR_caMPRA_6890_TTGCTTATAATTTTGTTTTGTATTT	11	49597850	49598299	HAR0395	0.824	0.171	0.309487
X:95009709-95009710_+_T_A	X	95009710	T	A	HAR_caMPRA_10531_CCTTGTTATAGATGGTATTCTTTGT	X	95009426	95009875	HAR3126	0.5	0.172	0.310558
1:209630920-209630921_+_A_T	1	209630921	A	T	HAR_caMPRA_564_GTTTCAGTGATTTTCTTTATTGATT	1	209630759	209631208	HAR0177	-0.781	0.172	0.310558
X:18050390-18050391_+_G_C	X	18050391	G	C	HAR_caMPRA_10338_ATTATTTTTTCTTTCTTTTTCACTC	X	18050170	18050619	HAR3080	0.79	0.173	0.311441
4:174656888-174656889_+_A_G	4	174656889	A	G	HAR_caMPRA_3160_CCAAGCTTATTTAGCTATATTACGC	4	174656584	174657033	HAR2173	1.343	0.173	0.311441
9:36741045-36741046_+_T_C	9	36741046	T	C	HAR_caMPRA_6078_ATGAAACTTTGTTCCTTTTTACCAT	9	36740768	36741217	HAR2998	-0.941	0.173	0.311441
17:31643778-31643779_+_A_G	17	31643779	A	G	HAR_caMPRA_9293_TTTTGTCTCTCTTTTTTGTGTTTTT	17	31643758	31644217	HAR1102	0.44	0.173	0.311441
X:39625326-39625327_+_A_T	X	39625327	A	T	HAR_caMPRA_10483_TGTTTTTAGTTTTTTTTTTTAAATG	X	39625152	39625601	HAR3111	0.525	0.174	0.312502
13:48224446-48224447_+_G_C	13	48224447	G	C	HAR_caMPRA_7603_CGCTCCTTATTAAGGGTTCAGACAT	13	48224444	48224893	HAR0601	-0.819	0.174	0.312502
17:597509-597510_+_G_A	17	597510	G	A	HAR_caMPRA_9242_CCATTTTTAGTTTTGTTGTTTCAGT	17	597255	597704	HAR1085	0.357	0.174	0.312502
17:2141802-2141803_+_T_C	17	2141803	T	C	HAR_caMPRA_9243_TTTTTATGTCTTTTTTGGCTTCTCC	17	2141497	2141956	HAR1086	0.682	0.174	0.312502
13:53500187-53500188_+_T_C	13	53500188	T	C	HAR_caMPRA_7607_ATTGGTTTGTCTTTATGTGGAGGGT	13	53499882	53500331	HAR0603	-0.898	0.175	0.313928
4:174656831-174656832_+_A_G	4	174656832	A	G	HAR_caMPRA_3160_ATATGATTATAGTTGTGGTATTCTT	4	174656584	174657033	HAR2173	0.677	0.176	0.314795
1:210436109-210436110_+_G_A	1	210436110	G	A	HAR_caMPRA_571_TTTTGGATTTTTTGGCTCCGAACCA	1	210435908	210436357	HAR0180	-1.073	0.176	0.314795
2:38261029-38261030_+_T_C	2	38261030	T	C	HAR_caMPRA_874_CCAATATATCGTTGTATTAGTTTCT	2	38260892	38261341	HAR1356	0.632	0.176	0.314795
15:96093764-96093765_+_G_A	15	96093765	G	A	HAR_caMPRA_8754_CTTTGTTAATGTTCGGATGATTTCC	15	96093586	96094035	HAR0942	-1.093	0.176	0.314795
15:96093926-96093927_+_C_T	15	96093927	C	T	HAR_caMPRA_8754_CTTTGTTAATGTTCGGATGATTTCC	15	96093586	96094035	HAR0942	-1.093	0.176	0.314795
15:96093947-96093948_+_T_C	15	96093948	T	C	HAR_caMPRA_8754_CTTTGTTAATGTTCGGATGATTTCC	15	96093586	96094035	HAR0942	-1.093	0.176	0.314795
2:202988183-202988184_+_T_C	2	202988184	T	C	HAR_caMPRA_1538_CTTTTTGCCAGGTCATTGTGTTTGC	2	202987887	202988336	HAR1560	0.253	0.177	0.316027
9:36741045-36741046_+_T_C	9	36741046	T	C	HAR_caMPRA_6079_GCTTGCTCTTGGCAGAGATTCTTCG	9	36740941	36741390	HAR2998	-0.789	0.177	0.316027
1:209630900-209630901_+_A_G	1	209630901	A	G	HAR_caMPRA_564_GTTGTTTTCCATCCGATTAGCTATA	1	209630759	209631208	HAR0177	0.203	0.178	0.317255
13:106836194-106836195_+_A_G	13	106836195	A	G	HAR_caMPRA_7931_CCTATTTAATTTCTGTTCTTCTATT	13	106836003	106836452	HAR0698	0.755	0.178	0.317255
15:70111212-70111213_+_C_T	15	70111213	C	T	HAR_caMPRA_8654_GGTACGTGTTTTTTACAACACAATG	15	70110995	70111444	HAR0912	-0.63	0.179	0.318478
9:71819723-71819724_+_T_C	9	71819724	T	C	HAR_caMPRA_6088_TTGTTTACTGTCTCCCTTCCCGCGG	9	71819539	71819993	HAR3004	1.063	0.182	0.322685
1:70080384-70080385_+_G_A	1	70080385	G	A	HAR_caMPRA_193_TTCTTTTCTTTCTTTTTGGTTTTTT	1	70080092	70080541	HAR0059	0.879	0.184	0.325662
12:16859975-16859976_+_T_C	12	16859976	T	C	HAR_caMPRA_7203_TCGTTTGTTCTCATCATTTGTTCTG	12	16859620	16860069	HAR0488	0.33	0.184	0.325662
12:16859756-16859757_+_T_A	12	16859757	T	A	HAR_caMPRA_7203_TCGTTTGTTCTCATCATTTGTTCTG	12	16859620	16860069	HAR0488	0.33	0.184	0.325662
5:117901356-117901357_+_T_G	5	117901357	T	G	HAR_caMPRA_3627_TGTTTATTTGTTTCTGTTTGTAACT	5	117901290	117901759	HAR2313	0.629	0.185	0.326483
15:70111243-70111244_+_G_T	15	70111244	G	T	HAR_caMPRA_8654_ATTTGGTTATTTTGATTTATTACAG	15	70110995	70111444	HAR0912	0.726	0.186	0.327111
18:38430885-38430886_+_A_G	18	38430886	A	G	HAR_caMPRA_9666_GAAAATTTCTTTTTTTTTAAAGATA	18	38430605	38431054	HAR1213	1.346	0.186	0.327111
18:38430943-38430944_+_T_C	18	38430944	T	C	HAR_caMPRA_9666_GAAAATTTCTTTTTTTTTAAAGATA	18	38430605	38431054	HAR1213	1.346	0.186	0.327111
18:42872204-42872205_+_G_T	18	42872205	G	T	HAR_caMPRA_9704_ACGATTACTGTTTTTTATGTTGTTT	18	42872087	42872541	HAR1225	-0.497	0.186	0.327111
13:21522356-21522357_+_A_G	13	21522357	A	G	HAR_caMPRA_7550_GGTGTAATTTTTATTACGCTAGTGG	13	21522267	21522741	HAR0586	-0.787	0.187	0.32849
13:71724105-71724106_+_C_T	13	71724106	C	T	HAR_caMPRA_7699_TATTGTATGTTTTCTGTTGATTCCG	13	71723647	71724111	HAR0631	-0.569	0.188	0.329487
X:9373488-9373489_+_C_G	X	9373489	C	G	HAR_caMPRA_10321_CTTTGTTTGTTTTCAAGGGTTTTTT	X	9373320	9373769	HAR3074	0.487	0.19	0.332227
X:9373549-9373550_+_A_G	X	9373550	A	G	HAR_caMPRA_10321_CTTTGTTTGTTTTCAAGGGTTTTTT	X	9373320	9373769	HAR3074	0.487	0.19	0.332227
X:9373585-9373586_+_T_A	X	9373586	T	A	HAR_caMPRA_10321_CTTTGTTTGTTTTCAAGGGTTTTTT	X	9373320	9373769	HAR3074	0.487	0.19	0.332227
6:94960873-94960874_+_C_A	6	94960874	C	A	HAR_caMPRA_4316_ATTAATTCCCTTTTCAGACATATCG	6	94960427	94960876	HAR2498	-0.639	0.19	0.332227
20:43460067-43460068_+_T_C	20	43460068	T	C	HAR_caMPRA_10143_TTATTCGATTGCTTTTGTTCTTTTG	20	43459874	43460323	HAR1673	0.833	0.191	0.333593
18:6363088-6363089_+_A_G	18	6363089	A	G	HAR_caMPRA_9491_ATAATGGTTTATTCCGACGACCCGT	18	6362772	6363221	HAR1160	-0.591	0.192	0.334572
11:49598208-49598209_+_T_C	11	49598209	T	C	HAR_caMPRA_6890_GCATAGCAATTTTTTTCTGGTTTCA	11	49597850	49598299	HAR0395	0.369	0.193	0.335355
8:35040843-35040844_+_A_T	8	35040844	A	T	HAR_caMPRA_5273_ATTCTTTGATACAGTTAGTGTTTGG	8	35040510	35040959	HAR2786	-0.696	0.194	0.336709
X:141724255-141724256_+_C_T	X	141724256	C	T	HAR_caMPRA_10631_GTTTTTGTTTACCCCGGCAATTGTA	X	141723978	141724427	HAR3161	-0.805	0.195	0.337867
2:222909480-222909481_+_C_A	2	222909481	C	A	HAR_caMPRA_1680_GATTGATTTTTTGTCTTGATAACTT	2	222909430	222909884	HAR1609	0.683	0.196	0.338444
2:2593473-2593474_+_C_T	2	2593474	C	T	HAR_caMPRA_718_CAATTTTTTTTCCGTACTTTCCATC	2	2593224	2593673	HAR1306	-0.625	0.197	0.339594
5:88753967-88753968_+_T_C	5	88753968	T	C	HAR_caMPRA_3527_TTTTTCTTTTTGTTTCAATTTTACA	5	88753940	88754404	HAR2281	0.678	0.2	0.342825
5:159978310-159978311_+_G_A	5	159978311	G	A	HAR_caMPRA_3807_GCTGCTTCGAACGTCATTTTTCAGG	5	159978072	159978526	HAR2367	-0.559	0.2	0.342825
10:75208744-75208745_+_C_T	10	75208745	C	T	HAR_caMPRA_6510_GTCAACTTTATTTTCCAGTTTTAGT	10	75208561	75209010	HAR0271	-0.962	0.2	0.342825
2:151645119-151645120_+_A_C	2	151645120	A	C	HAR_caMPRA_1317_GATTATATTCTATGGACTGTTATTG	2	151645083	151645532	HAR1490	0.681	0.201	0.342995
5:33616240-33616241_+_T_A	5	33616241	T	A	HAR_caMPRA_3378_CACTACTTGACTTTTTTATTTGTTT	5	33615969	33616418	HAR2241	-0.676	0.201	0.342995
1:247348322-247348323_+_C_T	1	247348323	C	T	HAR_caMPRA_715_ATTTTTGTTTGGGGGTATCATAGTA	1	247348046	247348495	HAR0215	0.589	0.201	0.342995
2:22552428-22552429_+_C_A	2	22552429	C	A	HAR_caMPRA_790_ATATTTTTTTATTCCGTTCGTGTTT	2	22552079	22552538	HAR1330	0.374	0.201	0.342995
2:22552171-22552172_+_A_T	2	22552172	A	T	HAR_caMPRA_790_ATATTTTTTTATTCCGTTCGTGTTT	2	22552079	22552538	HAR1330	0.374	0.201	0.342995
10:122945728-122945729_+_G_C	10	122945729	G	C	HAR_caMPRA_6664_CATTCGCATATTCGGTAATGATTTC	10	122945648	122946117	HAR0318	1.058	0.202	0.343739
11:130965752-130965753_+_T_A	11	130965753	T	A	HAR_caMPRA_7106_TTGATTGCCTTTTTGATTCAATTTT	11	130965711	130966180	HAR0461	-0.424	0.202	0.343739
1:204900687-204900688_+_T_C	1	204900688	T	C	HAR_caMPRA_553_TTCTTAACATCTTTTATCTTCCCTT	1	204900412	204900861	HAR0174	1.05	0.204	0.346754
15:31126595-31126596_+_G_A	15	31126596	G	A	HAR_caMPRA_8486_ATTGATTCTAATTCTTTGCATGCAT	15	31126363	31126812	HAR0853	-0.295	0.205	0.348066
2:222791242-222791243_+_T_A	2	222791243	T	A	HAR_caMPRA_1676_CTTGTTCTGGCTGTCCTTCTTTGTT	2	222791013	222791462	HAR1608	-0.678	0.206	0.34918
X:9373488-9373489_+_C_G	X	9373489	C	G	HAR_caMPRA_10320_ATATCTTGTTCTATGGATATTTTTC	X	9373237	9373686	HAR3074	0.417	0.207	0.35029
X:9373526-9373527_+_A_G	X	9373527	A	G	HAR_caMPRA_10320_ATATCTTGTTCTATGGATATTTTTC	X	9373237	9373686	HAR3074	0.417	0.207	0.35029
6:40489146-40489147_+_T_A	6	40489147	T	A	HAR_caMPRA_4114_TTATTTTGATTTCCTACTAATTTTT	6	40489113	40489562	HAR2441	0.766	0.207	0.35029
6:40489166-40489167_+_C_T	6	40489167	C	T	HAR_caMPRA_4114_TTATTTTGATTTCCTACTAATTTTT	6	40489113	40489562	HAR2441	0.766	0.207	0.35029
16:80308483-80308484_+_C_G	16	80308484	C	G	HAR_caMPRA_9173_TGGGCTCTATTCTCTTTTTTCGTTT	16	80308262	80308711	HAR1069	-0.614	0.208	0.351592
10:122945907-122945908_+_T_C	10	122945908	T	C	HAR_caMPRA_6664_CGTTTTTTTTGTTAGTATTCCCCTT	10	122945648	122946117	HAR0318	0.341	0.209	0.35289
11:127064245-127064246_+_T_C	11	127064246	T	C	HAR_caMPRA_7093_TTGAATATTTATTCGTTATAATTCC	11	127064220	127064669	HAR0457	-0.669	0.209	0.35289
X:9373488-9373489_+_C_G	X	9373489	C	G	HAR_caMPRA_10320_CTTTTTTGTATTTCGACTATAAATC	X	9373237	9373686	HAR3074	0.901	0.21	0.353794
X:9373526-9373527_+_A_G	X	9373527	A	G	HAR_caMPRA_10320_CTTTTTTGTATTTCGACTATAAATC	X	9373237	9373686	HAR3074	0.901	0.21	0.353794
2:147956146-147956147_+_C_A	2	147956147	C	A	HAR_caMPRA_1305_GTTCTTATTTTAATCTTGGATCAAC	2	147955637	147956176	HAR1487	0.638	0.21	0.353794
8:6366625-6366626_+_T_C	8	6366626	T	C	HAR_caMPRA_5172_ATGGCTATTTCTTTGCCATTTCCCG	8	6366238	6366702	HAR2754	-0.462	0.21	0.353794
21:18215814-18215815_+_T_A	21	18215815	T	A	HAR_caMPRA_10206_CGGTACGGCTCTATTATTTCATTTC	21	18215548	18215997	HAR1698	-0.673	0.213	0.357464
X:9373488-9373489_+_C_G	X	9373489	C	G	HAR_caMPRA_10321_CGATTATGATTGTTGGTTTCTCCAG	X	9373320	9373769	HAR3074	-0.531	0.215	0.35983
18:33570546-33570547_+_C_T	18	33570547	C	T	HAR_caMPRA_9584_CTGCTTTACTTGTTTTCATCCTCTT	18	33570257	33570706	HAR1187	1.008	0.215	0.35983
18:34050033-34050034_+_C_A	18	34050034	C	A	HAR_caMPRA_9589_GTTTTTTAAGATGGTTGCCACATTT	18	34049991	34050455	HAR1188	0.608	0.215	0.35983
2:117484143-117484144_+_G_A	2	117484144	G	A	HAR_caMPRA_1132_TAAATTGGTTCAGTCTGGTACTATC	2	117483980	117484429	HAR1437	-0.627	0.217	0.362579
17:597382-597383_+_G_A	17	597383	G	A	HAR_caMPRA_9242_CTTTTGCAATTCTGCCTCTCCTTCA	17	597255	597704	HAR1085	-0.638	0.217	0.362579
5:151463116-151463117_+_G_A	5	151463117	G	A	HAR_caMPRA_3755_CTTGTCACGATTTTTTTTGTTTCTC	5	151462827	151463276	HAR2353	0.845	0.218	0.363851
1:35087605-35087606_+_A_G	1	35087606	A	G	HAR_caMPRA_56_ATCACACTTCTTCGGATTGTAGGTC	1	35087321	35087770	HAR0018	-0.867	0.219	0.364721
9:18496874-18496875_+_G_A	9	18496875	G	A	HAR_caMPRA_5968_GTTGGGGTGCGTTTCGTGTATGCCG	9	18496564	18497013	HAR2969	-0.835	0.219	0.364721
12:92788627-92788628_+_A_T	12	92788628	A	T	HAR_caMPRA_7424_ATTATTGGTCAGGACTTAGTTTCCG	12	92788585	92789034	HAR0549	-0.717	0.219	0.364721
X:9373488-9373489_+_C_G	X	9373489	C	G	HAR_caMPRA_10321_TTTTTCGTTATGTATTACTTTTCGA	X	9373320	9373769	HAR3074	0.513	0.222	0.367906
X:9373563-9373564_+_A_C	X	9373564	A	C	HAR_caMPRA_10321_GTCTTTTTAATTTGCAATTTTTTCA	X	9373320	9373769	HAR3074	0.441	0.222	0.367906
6:155988341-155988342_+_C_T	6	155988342	C	T	HAR_caMPRA_4570_TTTTAGTTAATCTCCTTCTCGGCCA	6	155988104	155988553	HAR2567	-0.62	0.222	0.367906
X:39625281-39625282_+_G_A	X	39625282	G	A	HAR_caMPRA_10483_CATTCATTCATTTTTTATATTGGAC	X	39625152	39625601	HAR3111	-0.857	0.223	0.368761
14:82128955-82128956_+_C_T	14	82128956	C	T	HAR_caMPRA_8326_ACTATTTTGGCTTCTTTAATTTTTG	14	82128783	82129232	HAR0813	0.428	0.224	0.370214
14:82128984-82128985_+_T_C	14	82128985	T	C	HAR_caMPRA_8326_ACTATTTTGGCTTCTTTAATTTTTG	14	82128783	82129232	HAR0813	0.428	0.224	0.370214
X:9373488-9373489_+_C_G	X	9373489	C	G	HAR_caMPRA_10321_CTTCGATTGATTCTGTTTTTTGACG	X	9373320	9373769	HAR3074	-0.459	0.225	0.371665
6:51505149-51505150_+_T_C	6	51505150	T	C	HAR_caMPRA_4202_ATTTTTTTTTGTTACTTTATCGAGT	6	51505066	51505515	HAR2459	0.409	0.226	0.373114
6:155988266-155988267_+_C_A	6	155988267	C	A	HAR_caMPRA_4570_GTGTCATTGTTTCCAGTTTTTTCTT	6	155988104	155988553	HAR2567	-0.506	0.227	0.373551
8:20676929-20676930_+_A_T	8	20676930	A	T	HAR_caMPRA_5230_GATTGGTAGTTTTCCGCGTTAGTGC	8	20676743	20677192	HAR2772	-0.527	0.227	0.373551
15:70111103-70111104_+_A_G	15	70111104	A	G	HAR_caMPRA_8654_TTTTGTATACATTTGTAAGTTATTC	15	70110995	70111444	HAR0912	0.775	0.227	0.373551
1:208608438-208608439_+_C_G	1	208608439	C	G	HAR_caMPRA_557_GATTTCTTTATTTTAATATCTATTT	1	208608362	208608831	HAR0175	0.661	0.228	0.374589
X:21817330-21817331_+_C_T	X	21817331	C	T	HAR_caMPRA_10358_GAATTTTGAGTGTTAGGCCTTCTCT	X	21817023	21817482	HAR3083	-0.437	0.229	0.375624
2:22552515-22552516_+_G_A	2	22552516	G	A	HAR_caMPRA_793_TCTGTTACAGTCTTCTTTGCCTAAA	2	22552443	22552907	HAR1330	-0.699	0.229	0.375624
2:220728214-220728215_+_C_T	2	220728215	C	T	HAR_caMPRA_1656_CTTTTTTATTTCACGGTTCCTTTTT	2	220727953	220728402	HAR1601	0.921	0.23	0.376454
5:157753313-157753314_+_C_T	5	157753314	C	T	HAR_caMPRA_3785_CATTATTGTATATAATTTCTCTAGT	5	157753289	157753743	HAR2362	0.394	0.23	0.376454
10:80423613-80423614_+_C_T	10	80423614	C	T	HAR_caMPRA_6554_CCGTTGTATTTGCTGCCATTTTGAT	10	80423472	80423921	HAR0283	-0.353	0.233	0.38075
11:36101931-36101932_+_G_A	11	36101932	G	A	HAR_caMPRA_6856_TTCTCCCTTGAGTATTGAATTTCGA	11	36101773	36102222	HAR0380	0.687	0.235	0.383401
1:204900605-204900606_+_A_C	1	204900606	A	C	HAR_caMPRA_554_AGTCATAGACTATGGTTAGTCAATT	1	204900452	204900901	HAR0174	-1.018	0.236	0.384415
18:35249179-35249180_+_C_A	18	35249180	C	A	HAR_caMPRA_9594_GTTAAATTTTGCTAATACTATTTTT	18	35249106	35249565	HAR1189	0.772	0.236	0.384415
2:220728214-220728215_+_C_T	2	220728215	C	T	HAR_caMPRA_1656_GAATCGTTTTTTTTTCTTAATATTT	2	220727953	220728402	HAR1601	0.889	0.237	0.384809
6:156502850-156502851_+_A_T	6	156502851	A	T	HAR_caMPRA_4574_GCAATTTCATTCTCCATTCTAGTAA	6	156502554	156503003	HAR2569	0.247	0.237	0.384809
7:111611461-111611462_+_A_T	7	111611462	A	T	HAR_caMPRA_4967_GTAGGATTTGTGTTCCTGGACTTTT	7	111611131	111611580	HAR2693	-0.876	0.237	0.384809
2:222909636-222909637_+_T_A	2	222909637	T	A	HAR_caMPRA_1680_TCATATTTAGTCCAATCATTCTATC	2	222909430	222909884	HAR1609	-0.513	0.238	0.386021
10:33321874-33321875_+_T_C	10	33321875	T	C	HAR_caMPRA_6458_GACTTTTTTTTGGTCCGTTTTGGTT	10	33321635	33322084	HAR0255	-1.056	0.239	0.387231
7:11704687-11704688_+_T_C	7	11704688	T	C	HAR_caMPRA_4641_GCTTCTTCTTTTTTCATCTTTCTTA	7	11704271	11704725	HAR2592	0.942	0.241	0.389642
8:37155972-37155973_+_T_A	8	37155973	T	A	HAR_caMPRA_5320_GTATTCAAGAATCCCAAAGCGTGCC	8	37155965	37156429	HAR2792	-0.763	0.241	0.389642
9:24260464-24260465_+_T_A	9	24260465	T	A	HAR_caMPRA_6007_GTTATCCTTTTCTTGAGGGGCCGTT	9	24260116	24260565	HAR2977	-0.687	0.244	0.393657
5:4490337-4490338_+_C_T	5	4490338	C	T	HAR_caMPRA_3281_GTACCATTTTATTCTTCTCATTTTT	5	4490069	4490518	HAR2210	0.36	0.245	0.394852
6:155988320-155988321_+_A_T	6	155988321	A	T	HAR_caMPRA_4570_GTTTTCTCAATTTTTTTTTTTAATT	6	155988104	155988553	HAR2567	0.401	0.246	0.396044
2:218770361-218770362_+_G_T	2	218770362	G	T	HAR_caMPRA_1647_ACGCATTTGACTTTTAGCTTTCCGT	2	218770043	218770497	HAR1597	-0.808	0.249	0.398976
9:26210817-26210818_+_C_T	9	26210818	C	T	HAR_caMPRA_6032_CCTTGTTCTTTTCGGCGAACCTAAA	9	26210372	26210831	HAR2987	0.42	0.249	0.398976
11:17787172-17787173_+_G_C	11	17787173	G	C	HAR_caMPRA_6775_GTATTTACTATTTTTCTTGTTTAAT	11	17786796	17787245	HAR0355	0.872	0.249	0.398976
10:123072849-123072850_+_T_C	10	123072850	T	C	HAR_caMPRA_6672_ATTGGAATTAATATTTGTCTTATTT	10	123072805	123073254	HAR0321	0.622	0.25	0.399947
11:115924441-115924442_+_C_T	11	115924442	C	T	HAR_caMPRA_7054_CATTTTGGATTTTTTTAACTTAATT	11	115924220	115924669	HAR0442	0.55	0.25	0.399947
21:36341337-36341338_+_T_C	21	36341338	T	C	HAR_caMPRA_10262_CATCTATTTTTTTTCTCTGCAATAT	21	36341294	36341743	HAR1719	0.321	0.253	0.403475
8:37156030-37156031_+_A_G	8	37156031	A	G	HAR_caMPRA_5316_GATCTATTTCACATATAATACGTGC	8	37155903	37156362	HAR2792	-0.608	0.253	0.403475
12:115300005-115300006_+_G_A	12	115300006	G	A	HAR_caMPRA_7520_CTCCCTTGCTTCTTGTTCTCCGTCA	12	115299906	115300355	HAR0577	0.572	0.253	0.403475
12:115300095-115300096_+_A_C	12	115300096	A	C	HAR_caMPRA_7520_CTCCCTTGCTTCTTGTTCTCCGTCA	12	115299906	115300355	HAR0577	0.572	0.253	0.403475
18:2161726-2161727_+_C_A	18	2161727	C	A	HAR_caMPRA_9478_ATTGTTGGTTTGGATATTTTATTTT	18	2161696	2162155	HAR1155	0.656	0.253	0.403475
1:209630943-209630944_+_C_T	1	209630944	C	T	HAR_caMPRA_564_CGCGATATTTTTACTTATTATTCTC	1	209630759	209631208	HAR0177	-0.366	0.254	0.404435
9:16718261-16718262_+_G_A	9	16718262	G	A	HAR_caMPRA_5941_GCTTTTCGTTTCTATTACAGTTCAC	9	16718031	16718485	HAR2962	-0.548	0.254	0.404435
13:54152931-54152932_+_C_T	13	54152932	C	T	HAR_caMPRA_7622_CGGTGTTAGAGCGCGGCACTTCCAT	13	54152856	54153320	HAR0605	-0.781	0.254	0.404435
6:139970014-139970015_+_C_G	6	139970015	C	G	HAR_caMPRA_4485_GTTTTCTTTTTTTTTTGTTTTTTCT	6	139969755	139970204	HAR2546	0.808	0.255	0.405603
6:156502831-156502832_+_A_T	6	156502832	A	T	HAR_caMPRA_4574_CTTTTTTTACTTATTTTCGATTTGG	6	156502554	156503003	HAR2569	0.787	0.255	0.405603
10:87306266-87306267_+_G_A	10	87306267	G	A	HAR_caMPRA_6560_GTAAACTGAATTAACTTTGCCGCAT	10	87305929	87306378	HAR0285	-0.501	0.256	0.406981
7:111611477-111611478_+_A_G	7	111611478	A	G	HAR_caMPRA_4967_GTATAGATATTTTTCTGCAATCAAT	7	111611131	111611580	HAR2693	-0.221	0.258	0.409306
8:19706624-19706625_+_G_A	8	19706625	G	A	HAR_caMPRA_5219_AGTCCTAACGTTTCTTATCACGTTG	8	19706177	19706626	HAR2770	-0.752	0.259	0.409825
2:22552280-22552281_+_C_A	2	22552281	C	A	HAR_caMPRA_790_AATTATTTTTTGTCTTGAGTCTAAT	2	22552079	22552538	HAR1330	0.744	0.259	0.409825
14:34161504-34161505_+_T_C	14	34161505	T	C	HAR_caMPRA_8078_CTTTTTTAGTTTATAGGCCTTTTGT	14	34161323	34161772	HAR0747	0.592	0.259	0.409825
10:131561038-131561039_+_C_T	10	131561039	C	T	HAR_caMPRA_8493_GTTGTTTTATTTTTGGACCGTATGA	15	33233968	33234417	HAR0335	-0.353	0.259	0.409825
8:96357057-96357058_+_T_C	8	96357058	T	C	HAR_caMPRA_5577_TGTCGGGATTTGAGGCGCTTAATGA	8	96356844	96357293	HAR2853	-0.349	0.26	0.410555
2:22552225-22552226_+_C_A	2	22552226	C	A	HAR_caMPRA_790_CTTGCCTCTCTCCTTTCGAATCTTC	2	22552079	22552538	HAR1330	-0.793	0.262	0.41243
X:9373488-9373489_+_C_G	X	9373489	C	G	HAR_caMPRA_10321_CAGTTTGATACTTCGCAGTTCCCGT	X	9373320	9373769	HAR3074	-1.88	0.264	0.413867
X:9373563-9373564_+_A_C	X	9373564	A	C	HAR_caMPRA_10321_CAGTTTGATACTTCGCAGTTCCCGT	X	9373320	9373769	HAR3074	-1.88	0.264	0.413867
2:145158191-145158192_+_G_A	2	145158192	G	A	HAR_caMPRA_1258_TTTTCTTCTTATGAGTTTTTATTAT	2	145157899	145158348	HAR1474	0.615	0.265	0.415008
3:120364052-120364053_+_T_C	3	120364053	T	C	HAR_caMPRA_2349_TTTTCGGATGTTGTGTTCACTGTTT	3	120363943	120364392	HAR1921	0.866	0.267	0.41664
4:23951847-23951848_+_G_A	4	23951848	G	A	HAR_caMPRA_2652_TATATTTTGAGCATTGCCCTTCTTT	4	23951607	23952056	HAR2020	-1.486	0.267	0.41664
7:39224564-39224565_+_T_C	7	39224565	T	C	HAR_caMPRA_4825_CGACGCCCGTCTACGATTGGGGCGG	7	39224369	39224818	HAR2648	-0.767	0.267	0.41664
15:61979795-61979796_+_T_C	15	61979796	T	C	HAR_caMPRA_8631_GAGATTTCAGAATTACACGTGTTTC	15	61979793	61980252	HAR0902	-0.366	0.267	0.41664
18:35526614-35526615_+_G_A	18	35526615	G	A	HAR_caMPRA_9607_GGTCATGTTTATCTTGTATTTTTGC	18	35526316	35526765	HAR1191	-0.437	0.267	0.41664
18:35526668-35526669_+_C_G	18	35526669	C	G	HAR_caMPRA_9607_GGTCATGTTTATCTTGTATTTTTGC	18	35526316	35526765	HAR1191	-0.437	0.267	0.41664
18:35526582-35526583_+_C_T	18	35526583	C	T	HAR_caMPRA_9607_GGTCATGTTTATCTTGTATTTTTGC	18	35526316	35526765	HAR1191	-0.437	0.267	0.41664
18:35526522-35526523_+_C_T	18	35526523	C	T	HAR_caMPRA_9607_GGTCATGTTTATCTTGTATTTTTGC	18	35526316	35526765	HAR1191	-0.437	0.267	0.41664
18:35526542-35526543_+_A_C	18	35526543	A	C	HAR_caMPRA_9607_GGTCATGTTTATCTTGTATTTTTGC	18	35526316	35526765	HAR1191	-0.437	0.267	0.41664
9:129200339-129200340_+_G_A	9	129200340	G	A	HAR_caMPRA_6307_TTATATGTCTTAATTTTCGTTTTGG	9	129200080	129200529	HAR3069	0.48	0.268	0.417559
3:87607020-87607021_+_G_A	3	87607021	G	A	HAR_caMPRA_2216_CTTTTACATCTTCTTGTCTTTTTTT	3	87606887	87607356	HAR1883	0.59	0.269	0.418261
11:36101931-36101932_+_G_A	11	36101932	G	A	HAR_caMPRA_6855_TCCTTCGTTGTTGAACGTCCTGTTC	11	36101749	36102198	HAR0380	-0.697	0.27	0.419388
11:131522849-131522850_+_G_A	11	131522850	G	A	HAR_caMPRA_7111_ATGCAACAGACACAGTGTTAATTGG	11	131522618	131523067	HAR0464	-0.836	0.271	0.420512
X:9373488-9373489_+_C_G	X	9373489	C	G	HAR_caMPRA_10321_GATCATTCTTTTCTTTAGTTTTGCT	X	9373320	9373769	HAR3074	0.227	0.272	0.421849
4:188279146-188279147_+_T_C	4	188279147	T	C	HAR_caMPRA_3259_CTTAATTTGAATTTCATGCTTGAAC	4	188278827	188279276	HAR2201	0.651	0.273	0.422325
8:861444-861445_+_G_A	8	861445	G	A	HAR_caMPRA_5154_TCTCTTTTATATTTTCTTACTTCCT	8	861181	861630	HAR2748	0.467	0.273	0.422325
8:861381-861382_+_A_G	8	861382	A	G	HAR_caMPRA_5154_TCTCTTTTATATTTTCTTACTTCCT	8	861181	861630	HAR2748	0.467	0.273	0.422325
17:75038957-75038958_+_C_T	17	75038958	C	T	HAR_caMPRA_9455_TCAGACTTTAGGTCTCATCCTCGCA	17	75038802	75039251	HAR1149	-0.617	0.273	0.422325
8:72637587-72637588_+_T_C	8	72637588	T	C	HAR_caMPRA_5449_CTATATTAAATTTCCGGCTGAGGCG	8	72637477	72637926	HAR2825	0.531	0.274	0.423657
3:4790435-4790436_+_C_A	3	4790436	C	A	HAR_caMPRA_1815_TATTAGTTCTTCTTGCCTTTTCCGG	3	4790253	4790702	HAR1760	-0.513	0.275	0.424987
13:21522356-21522357_+_A_G	13	21522357	A	G	HAR_caMPRA_7550_AATTATGGCGATGAATTTATTTTTA	13	21522267	21522741	HAR0586	-0.556	0.277	0.427428
15:98196232-98196233_+_G_T	15	98196233	G	T	HAR_caMPRA_8799_CCATATTATGTTTTAAACTCTGCAG	15	98196128	98196577	HAR0953	-0.465	0.279	0.429643
10:123064818-123064819_+_T_G	10	123064819	T	G	HAR_caMPRA_6669_ATTTCAATGTTTTTGTGTTGTGTTT	10	123064576	123065025	HAR0320	-0.42	0.281	0.432286
5:117901356-117901357_+_T_G	5	117901357	T	G	HAR_caMPRA_3627_GAAGTGATCTGGTACTTTTACGATT	5	117901290	117901759	HAR2313	-0.459	0.283	0.434704
2:22552524-22552525_+_G_T	2	22552525	G	T	HAR_caMPRA_790_GTGTTTGTTTGTTTATTTTCAACTT	2	22552079	22552538	HAR1330	0.392	0.283	0.434704
8:35040828-35040829_+_G_T	8	35040829	G	T	HAR_caMPRA_5273_CTTTTTCGTAGATTCAGCAATCCGA	8	35040510	35040959	HAR2786	0.593	0.285	0.437115
13:104796663-104796664_+_A_G	13	104796664	A	G	HAR_caMPRA_7916_CGGTTTTTTTTTTGTCGGTTGTGTT	13	104796291	104796740	HAR0692	0.615	0.285	0.437115
X:111910815-111910816_+_A_T	X	111910816	A	T	HAR_caMPRA_10548_GTGATTAACGTTTATATTTGATCTA	X	111910633	111911082	HAR3132	-0.435	0.287	0.439518
4:58145403-58145404_+_C_A	4	58145404	C	A	HAR_caMPRA_2817_TCCTTTTGTTTTTTCTTTTTCCCTT	4	58145355	58145819	HAR2055	0.644	0.287	0.439518
1:56204422-56204423_+_A_T	1	56204423	A	T	HAR_caMPRA_134_CTCCAATTTAGTCTTAGCGATTCGA	1	56204061	56204520	HAR0039	0.577	0.288	0.440386
6:40489126-40489127_+_G_A	6	40489127	G	A	HAR_caMPRA_4114_TTTACAAGTTTTTTGAGATGACGAT	6	40489113	40489562	HAR2441	0.348	0.29	0.442777
5:53493197-53493198_+_A_G	5	53493198	A	G	HAR_caMPRA_3444_CATCGTTTTCTATTATCGATATGTG	5	53493019	53493478	HAR2257	0.512	0.291	0.443415
5:53493094-53493095_+_C_A	5	53493095	C	A	HAR_caMPRA_3444_CATCGTTTTCTATTATCGATATGTG	5	53493019	53493478	HAR2257	0.512	0.291	0.443415
2:220728214-220728215_+_C_T	2	220728215	C	T	HAR_caMPRA_1656_CCTTCCATTATATGTTTTTGTGTAG	2	220727953	220728402	HAR1601	0.805	0.293	0.445793
12:115300005-115300006_+_G_A	12	115300006	G	A	HAR_caMPRA_7520_AGTTGTTGTTGTCCCTCACGCACCC	12	115299906	115300355	HAR0577	-0.662	0.293	0.445793
3:87607020-87607021_+_G_A	3	87607021	G	A	HAR_caMPRA_2216_TATCTATAGGGTGTCTTCCTAAGAC	3	87606887	87607356	HAR1883	-0.484	0.297	0.450305
1:64590957-64590958_+_T_A	1	64590958	T	A	HAR_caMPRA_186_GTTTGGTTATTTTAGATTTTTTTTG	1	64590928	64591387	HAR0056	-0.423	0.298	0.450699
11:49598208-49598209_+_T_C	11	49598209	T	C	HAR_caMPRA_6890_CTTAGCCTTGTTTTAGGTTACTTGT	11	49597850	49598299	HAR0395	0.505	0.299	0.451987
1:35087447-35087448_+_G_A	1	35087448	G	A	HAR_caMPRA_56_GCATTCGTTTATATTTTTTCTGAGT	1	35087321	35087770	HAR0018	-0.433	0.302	0.455618
2:220728241-220728242_+_G_T	2	220728242	G	T	HAR_caMPRA_1656_CCTTGTGTTTTCTATCATATATGGC	2	220727953	220728402	HAR1601	0.833	0.303	0.456448
2:220728214-220728215_+_C_T	2	220728215	C	T	HAR_caMPRA_1656_CCTTGTGTTTTCTATCATATATGGC	2	220727953	220728402	HAR1601	0.833	0.303	0.456448
8:35040849-35040850_+_T_C	8	35040850	T	C	HAR_caMPRA_5273_TAACATTTTAACATGATTCGTCCTT	8	35040510	35040959	HAR2786	-0.276	0.303	0.456448
15:94988823-94988824_+_G_T	15	94988824	G	T	HAR_caMPRA_8731_CTGTTCATCTGTTTCACTGTTCATT	15	94988688	94989137	HAR0939	-0.451	0.304	0.45705
15:94989037-94989038_+_T_C	15	94989038	T	C	HAR_caMPRA_8731_CTGTTCATCTGTTTCACTGTTCATT	15	94988688	94989137	HAR0939	-0.451	0.304	0.45705
15:94988998-94988999_+_A_G	15	94988999	A	G	HAR_caMPRA_8731_CTGTTCATCTGTTTCACTGTTCATT	15	94988688	94989137	HAR0939	-0.451	0.304	0.45705
15:94988839-94988840_+_C_A	15	94988840	C	A	HAR_caMPRA_8732_TTTCTGTTGTTGGATGGCTGTACTC	15	94988714	94989163	HAR0939	0.602	0.304	0.45705
15:94988856-94988857_+_G_C	15	94988857	G	C	HAR_caMPRA_8732_TTTCTGTTGTTGGATGGCTGTACTC	15	94988714	94989163	HAR0939	0.602	0.304	0.45705
X:39625256-39625257_+_G_T	X	39625257	G	T	HAR_caMPRA_10483_ATATATTTCATGACTTTTAGCATTT	X	39625152	39625601	HAR3111	0.447	0.305	0.458102
X:9373488-9373489_+_C_G	X	9373489	C	G	HAR_caMPRA_10321_CAATATTTGCTTGAATCGTATCTCG	X	9373320	9373769	HAR3074	-0.323	0.306	0.458699
X:9373563-9373564_+_A_C	X	9373564	A	C	HAR_caMPRA_10321_CAATATTTGCTTGAATCGTATCTCG	X	9373320	9373769	HAR3074	-0.323	0.306	0.458699
2:22552282-22552283_+_A_T	2	22552283	A	T	HAR_caMPRA_790_TTTTCCTTACTTTGTTTGTTAGATT	2	22552079	22552538	HAR1330	0.326	0.306	0.458699
X:9373488-9373489_+_C_G	X	9373489	C	G	HAR_caMPRA_10320_GTTTTTTTTTAATTCTTAATATTAT	X	9373237	9373686	HAR3074	0.488	0.307	0.459294
X:9373526-9373527_+_A_G	X	9373527	A	G	HAR_caMPRA_10320_GTTTTTTTTTAATTCTTAATATTAT	X	9373237	9373686	HAR3074	0.488	0.307	0.459294
5:117901356-117901357_+_T_G	5	117901357	T	G	HAR_caMPRA_3627_CTCTATTATATCTACGTGCAAACAC	5	117901290	117901759	HAR2313	0.335	0.307	0.459294
7:69901939-69901940_+_T_C	7	69901940	T	C	HAR_caMPRA_4897_CTTTTTGCACTTTCTTTACATTTTA	7	69901623	69902082	HAR2670	-0.436	0.307	0.459294
7:69902036-69902037_+_G_A	7	69902037	G	A	HAR_caMPRA_4897_CTTTTTGCACTTTCTTTACATTTTA	7	69901623	69902082	HAR2670	-0.436	0.307	0.459294
11:133533819-133533820_+_T_C	11	133533820	T	C	HAR_caMPRA_7145_CGCTTATTGGTTTTCGTTTTCATTT	11	133533686	133534135	HAR0473	-0.747	0.308	0.460338
4:84922916-84922917_+_G_A	4	84922917	G	A	HAR_caMPRA_2924_GCGTCCTAGATTACCTTGGATGTCC	4	84922806	84923255	HAR2091	-0.711	0.309	0.460702
11:115086837-115086838_+_T_C	11	115086838	T	C	HAR_caMPRA_7036_TCGCGTTCTTCTTGGTCGGATGTTC	11	115086652	115087101	HAR0435	-0.646	0.309	0.460702
3:137610948-137610949_+_G_T	3	137610949	G	T	HAR_caMPRA_2374_GGTTACACATTTTTCATATGTTTGT	3	137610671	137611130	HAR1929	-0.298	0.31	0.461967
10:87769073-87769074_+_A_G	10	87769074	A	G	HAR_caMPRA_6563_GTCTCCACAGTTGAGTTTCCAAGGT	10	87768946	87769395	HAR0286	-0.686	0.312	0.46472
3:4774871-4774872_+_C_T	3	4774872	C	T	HAR_caMPRA_1813_CTACGAGGTTTGATCTGCTATGTCC	3	4774694	4775143	HAR1759	0.368	0.313	0.465981
X:9373488-9373489_+_C_G	X	9373489	C	G	HAR_caMPRA_10320_CTTTTTTGGTCTATTCGTTTTCTTC	X	9373237	9373686	HAR3074	0.508	0.314	0.467014
X:9373526-9373527_+_A_G	X	9373527	A	G	HAR_caMPRA_10320_CTTTTTTGGTCTATTCGTTTTCTTC	X	9373237	9373686	HAR3074	0.508	0.314	0.467014
14:103194342-103194343_+_T_C	14	103194343	T	C	HAR_caMPRA_8454_TGGTCATTCTGTCCTTTCGATTTCC	14	103194211	103194660	HAR0840	0.618	0.315	0.467588
2:145158190-145158191_+_G_T	2	145158191	G	T	HAR_caMPRA_1258_TGTTCATTGCTTACTTAGAGTGATC	2	145157899	145158348	HAR1474	-0.669	0.318	0.471123
4:188279093-188279094_+_T_C	4	188279094	T	C	HAR_caMPRA_3259_GGTGATACTTTTTTTTCGATCTAAT	4	188278827	188279276	HAR2201	-0.558	0.318	0.471123
12:41981725-41981726_+_A_C	12	41981726	A	C	HAR_caMPRA_7271_TTTACGTCTTTTGGCTTTCTTAGTT	12	41981471	41981920	HAR0503	0.632	0.318	0.471123
9:26210665-26210666_+_C_T	9	26210666	C	T	HAR_caMPRA_6032_TTATTTTTTTGGCATTCCCCTTTTT	9	26210372	26210831	HAR2987	0.427	0.319	0.471915
9:26210772-26210773_+_C_T	9	26210773	C	T	HAR_caMPRA_6032_TTATTTTTTTGGCATTCCCCTTTTT	9	26210372	26210831	HAR2987	0.427	0.319	0.471915
7:67529348-67529349_+_T_A	7	67529349	T	A	HAR_caMPRA_4873_TTTGGATTTTTCTTATTTTCATTTT	7	67529069	67529518	HAR2660	0.696	0.32	0.472248
14:22989433-22989434_+_A_G	14	22989434	A	G	HAR_caMPRA_7951_ATGATCTTCGTAAGGTTTTTTTCCT	14	22989256	22989705	HAR0709	-0.39	0.32	0.472248
X:9373488-9373489_+_C_G	X	9373489	C	G	HAR_caMPRA_10321_GTTTGTATCAATTTGTTCGTATCCT	X	9373320	9373769	HAR3074	-0.554	0.321	0.472808
X:9373563-9373564_+_A_C	X	9373564	A	C	HAR_caMPRA_10321_GTTTGTATCAATTTGTTCGTATCCT	X	9373320	9373769	HAR3074	-0.554	0.321	0.472808
11:79786158-79786159_+_C_A	11	79786159	C	A	HAR_caMPRA_6916_TAATATTTTTGGCTGAGTATAATAC	11	79785936	79786385	HAR0403	0.687	0.321	0.472808
2:22552254-22552255_+_T_C	2	22552255	T	C	HAR_caMPRA_790_GATTTGATTTGTCGTTTACATTCCG	2	22552079	22552538	HAR1330	-0.603	0.323	0.474606
17:20624643-20624644_+_T_A	17	20624644	T	A	HAR_caMPRA_9283_CATTTTTTTGGTTTTTTTCCATGCT	17	20624553	20625017	HAR1099	0.325	0.323	0.474606
10:87769190-87769191_+_A_G	10	87769191	A	G	HAR_caMPRA_6563_AGATTTTGGTCTTAGTTGTTATTCC	10	87768946	87769395	HAR0286	-0.516	0.324	0.475158
2:201038443-201038444_+_A_G	2	201038444	A	G	HAR_caMPRA_1535_CTTGTTTCGGTTTCCATTCCTTTTG	2	201038127	201038576	HAR1559	0.561	0.325	0.475709
2:201038382-201038383_+_T_C	2	201038383	T	C	HAR_caMPRA_1535_CTTGTTTCGGTTTCCATTCCTTTTG	2	201038127	201038576	HAR1559	0.561	0.325	0.475709
5:37906745-37906746_+_C_G	5	37906746	C	G	HAR_caMPRA_3381_AGGTGATTAGGACTTAATTTTTTTT	5	37906402	37906861	HAR2243	0.585	0.325	0.475709
5:149709580-149709581_+_A_G	5	149709581	A	G	HAR_caMPRA_3754_GTTACTCTTTTCTTGGCCTTTTCTC	5	149709397	149709846	HAR2352	-0.368	0.325	0.475709
18:38012363-38012364_+_C_T	18	38012364	C	T	HAR_caMPRA_9663_GTTTTTCGTACTGTAACTTAACATT	18	38012358	38012807	HAR1211	-0.704	0.326	0.476714
2:222909469-222909470_+_G_A	2	222909470	G	A	HAR_caMPRA_1679_ATTATTTTCCTTGTCTTTTATTTCT	2	222909384	222909853	HAR1609	0.492	0.329	0.479719
2:222909384-222909385_+_T_C	2	222909385	T	C	HAR_caMPRA_1679_ATTATTTTCCTTGTCTTTTATTTCT	2	222909384	222909853	HAR1609	0.492	0.329	0.479719
11:49598208-49598209_+_T_C	11	49598209	T	C	HAR_caMPRA_6890_CTATTATTAATTATGCCTTGCCGCT	11	49597850	49598299	HAR0395	0.366	0.329	0.479719
10:119507668-119507669_+_A_G	10	119507669	A	G	HAR_caMPRA_6631_GTTGGGTTTCTCGTGGCGTGAATTG	10	119507505	119507954	HAR0313	-0.318	0.331	0.481944
X:9373526-9373527_+_A_G	X	9373527	A	G	HAR_caMPRA_10320_AATCATTTTTAAGGAAAATCCAAGT	X	9373237	9373686	HAR3074	-0.808	0.332	0.482707
X:9373488-9373489_+_C_G	X	9373489	C	G	HAR_caMPRA_10320_AATCATTTTTAAGGAAAATCCAAGT	X	9373237	9373686	HAR3074	-0.808	0.332	0.482707
14:37539869-37539870_+_G_A	14	37539870	G	A	HAR_caMPRA_8116_AGTTCATTTCCGTTTTGGATTTCTG	14	37539862	37540311	HAR0757	-0.529	0.332	0.482707
5:157753513-157753514_+_C_A	5	157753514	C	A	HAR_caMPRA_3785_GTTTGTTGCATTTTATTTTTCCTTT	5	157753289	157753743	HAR2362	-0.424	0.333	0.483239
5:157753413-157753414_+_A_G	5	157753414	A	G	HAR_caMPRA_3785_GTTTGTTGCATTTTATTTTTCCTTT	5	157753289	157753743	HAR2362	-0.424	0.333	0.483239
15:94988982-94988983_+_T_A	15	94988983	T	A	HAR_caMPRA_8731_CTTTTTTTTCGTCATTTGGTTTATA	15	94988688	94989137	HAR0939	0.648	0.335	0.485678
3:139493584-139493585_+_G_A	3	139493585	G	A	HAR_caMPRA_2381_TTTTTTTGTCGTTTCCTAGATATTT	3	139493498	139493947	HAR1931	0.483	0.336	0.486665
3:82842967-82842968_+_G_A	3	82842968	G	A	HAR_caMPRA_2179_TCATAGTTGTCTCCTACTTATTAAA	3	82842949	82843413	HAR1871	0.715	0.337	0.487649
1:247348281-247348282_+_G_A	1	247348282	G	A	HAR_caMPRA_715_AAACGTGTTTTTTGTTTGGATCTGT	1	247348046	247348495	HAR0215	-0.527	0.337	0.487649
8:37156029-37156030_+_T_G	8	37156030	T	G	HAR_caMPRA_5316_CGTTTTTCTCGTATTTAGCACGGCG	8	37155903	37156362	HAR2792	-0.519	0.34	0.490825
14:82128893-82128894_+_G_A	14	82128894	G	A	HAR_caMPRA_8324_GGTTAATTTTACTAGTATTTCGTTT	14	82128463	82128912	HAR0813	0.357	0.34	0.490825
2:206757055-206757056_+_C_T	2	206757056	C	T	HAR_caMPRA_1570_CTTTATTTACATTTCTGTTCTTGGA	2	206756938	206757387	HAR1572	0.617	0.341	0.491569
15:22777723-22777724_+_G_T	15	22777724	G	T	HAR_caMPRA_8476_CTTTTTCCTTTTTCATGTTCCGTCT	15	22777597	22778046	HAR0849	0.564	0.341	0.491569
11:17787221-17787222_+_C_A	11	17787222	C	A	HAR_caMPRA_6775_GATTTTGTTTTACTTCGACTTCATT	11	17786796	17787245	HAR0355	0.843	0.343	0.493985
X:123769757-123769758_+_T_C	X	123769758	T	C	HAR_caMPRA_10558_GGTAAATTCTTGTTTGTGATTGTTG	X	123769380	123769829	HAR3137	-0.735	0.344	0.495191
11:86299846-86299847_+_T_A	11	86299847	T	A	HAR_caMPRA_6928_TGTTTTCCATGGATCATCTTCATTA	11	86299558	86300017	HAR0407	-0.472	0.345	0.496396
11:86299662-86299663_+_G_T	11	86299663	G	T	HAR_caMPRA_6928_TGTTTTCCATGGATCATCTTCATTA	11	86299558	86300017	HAR0407	-0.472	0.345	0.496396
11:119547518-119547519_+_C_G	11	119547519	C	G	HAR_caMPRA_7068_GTCTTTTTGACTTCATGTTGCGGAT	11	119547224	119547673	HAR0448	-0.32	0.346	0.497365
1:64254605-64254606_+_A_G	1	64254606	A	G	HAR_caMPRA_181_ACTTTCTATTACATTGGCCTTTCGC	1	64254389	64254843	HAR0055	-0.366	0.347	0.498097
1:64254431-64254432_+_T_C	1	64254432	T	C	HAR_caMPRA_181_ACTTTCTATTACATTGGCCTTTCGC	1	64254389	64254843	HAR0055	-0.366	0.347	0.498097
5:126260305-126260306_+_T_C	5	126260306	T	C	HAR_caMPRA_3689_ACTTTTTTCCCATTTCAATCTTTTC	5	126260190	126260639	HAR2331	0.529	0.347	0.498097
6:40489224-40489225_+_C_T	6	40489225	C	T	HAR_caMPRA_4114_GAGTTTTATTCTTTTTTTAGTATTT	6	40489113	40489562	HAR2441	0.379	0.352	0.504324
2:49465377-49465378_+_C_T	2	49465378	C	T	HAR_caMPRA_931_TTTTGATGATACCGAATTCTTAATT	2	49465238	49465687	HAR1366	-0.287	0.352	0.504324
X:21817071-21817072_+_T_A	X	21817072	T	A	HAR_caMPRA_10358_GGCATTTTGATCGTTTTCTTCAGGG	X	21817023	21817482	HAR3083	-0.547	0.353	0.504333
8:116791809-116791810_+_C_T	8	116791810	C	T	HAR_caMPRA_5633_CGTTCTCTTTCTTTCCTTTCAATAT	8	116791811	116792260	HAR2874	0.578	0.353	0.504333
18:73333872-73333873_+_A_G	18	73333873	A	G	HAR_caMPRA_9869_ACAATTGTTTTTCTGGTTCTTTTTC	18	73333603	73334052	HAR1275	-0.302	0.353	0.504333
X:132496720-132496721_+_A_G	X	132496721	A	G	HAR_caMPRA_10593_CGTGTACTCTTCTTCGAGATAGCAC	X	132496510	132496969	HAR3147	-0.467	0.354	0.505051
3:73768872-73768873_+_G_A	3	73768873	G	A	HAR_caMPRA_2109_CAGTATTATTTTAGCTTCATCTCAT	3	73768689	73769138	HAR1850	-0.314	0.354	0.505051
2:206757098-206757099_+_T_G	2	206757099	T	G	HAR_caMPRA_1570_CGTTTTTCCTATTATTTTATTAATA	2	206756938	206757387	HAR1572	0.452	0.356	0.507192
1:44902209-44902210_+_A_G	1	44902210	A	G	HAR_caMPRA_80_GTTTATGTTTACCTAGTGGCCTTAT	1	44902133	44902602	HAR0027	-0.511	0.356	0.507192
16:8408006-8408007_+_T_C	16	8408007	T	C	HAR_caMPRA_8892_AATTATCTTGGATTGTGAGGTTTTG	16	8407924	8408373	HAR0978	0.208	0.357	0.50743
16:8408013-8408014_+_G_A	16	8408014	G	A	HAR_caMPRA_8892_AATTATCTTGGATTGTGAGGTTTTG	16	8407924	8408373	HAR0978	0.208	0.357	0.50743
10:119507656-119507657_+_A_G	10	119507657	A	G	HAR_caMPRA_6631_ATTATACCCGTTCTTTGTATGCAGG	10	119507505	119507954	HAR0313	0.228	0.359	0.509322
11:49598208-49598209_+_T_C	11	49598209	T	C	HAR_caMPRA_6890_GTCAAATTTACTTTACCATATCTTA	11	49597850	49598299	HAR0395	-0.237	0.359	0.509322
7:70017652-70017653_+_A_G	7	70017653	A	G	HAR_caMPRA_4905_CTATGGTTTCTTGCGTTTATTATTG	7	70017493	70017942	HAR2672	-0.254	0.361	0.511445
17:34027751-34027752_+_T_C	17	34027752	T	C	HAR_caMPRA_9330_TGAGTTTTTTAGCCTAGGGTTTTCG	17	34027595	34028044	HAR1106	0.259	0.363	0.513562
7:42251403-42251404_+_A_T	7	42251404	A	T	HAR_caMPRA_4833_GCTCTTTTACTTTTTTACTTTTCTA	7	42251320	42251769	HAR2651	-0.34	0.364	0.514737
9:272980-272981_+_C_G	9	272981	C	G	HAR_caMPRA_5728_CTTCGGTTCCTTATAGTTTACCATT	9	272861	273350	HAR2903	0.164	0.365	0.515912
9:36741045-36741046_+_T_C	9	36741046	T	C	HAR_caMPRA_6079_CATATCGCTTTATTTACTCTCGTTT	9	36740941	36741390	HAR2998	0.353	0.368	0.518708
2:220728214-220728215_+_C_T	2	220728215	C	T	HAR_caMPRA_1656_CTATTGTATTTTTTGTCCGTTTCAG	2	220727953	220728402	HAR1601	0.77	0.37	0.521286
18:21252234-21252235_+_T_C	18	21252235	T	C	HAR_caMPRA_9503_GTTTCACTATGCACCGGAAACAATT	18	21251901	21252355	HAR1166	-0.446	0.374	0.525463
16:8408006-8408007_+_T_C	16	8408007	T	C	HAR_caMPRA_8892_CAGTTTAGTTTTTCACGCGGGTTAG	16	8407924	8408373	HAR0978	-0.564	0.375	0.52614
16:8408013-8408014_+_G_A	16	8408014	G	A	HAR_caMPRA_8892_CAGTTTAGTTTTTCACGCGGGTTAG	16	8407924	8408373	HAR0978	-0.564	0.375	0.52614
1:58069323-58069324_+_T_A	1	58069324	T	A	HAR_caMPRA_151_GTTTTTTTTTTCTTCTGACCGGTTT	1	58069225	58069674	HAR0045	0.342	0.377	0.528216
17:597349-597350_+_A_T	17	597350	A	T	HAR_caMPRA_9242_CTGTTGAGTCATTCTTCGCTTTGAA	17	597255	597704	HAR1085	-0.528	0.378	0.529374
X:149314446-149314447_+_T_C	X	149314447	T	C	HAR_caMPRA_10668_ACATAGTTCTTTGTATCTTTCTGCG	X	149314270	149314724	HAR3169	0.414	0.379	0.53053
15:34030717-34030718_+_G_A	15	34030718	G	A	HAR_caMPRA_8498_ATTTTACTGTTTCTACCTCCTTATT	15	34030500	34030949	HAR0858	-0.654	0.381	0.53284
2:220728214-220728215_+_C_T	2	220728215	C	T	HAR_caMPRA_1656_GATTCGTAATTATAGGTTTTCCGTT	2	220727953	220728402	HAR1601	0.622	0.383	0.53441
2:220728238-220728239_+_A_G	2	220728239	A	G	HAR_caMPRA_1656_GATTCGTAATTATAGGTTTTCCGTT	2	220727953	220728402	HAR1601	0.622	0.383	0.53441
8:35040864-35040865_+_A_C	8	35040865	A	C	HAR_caMPRA_5273_GAAACATTTTGCTACCGGCGATTTT	8	35040510	35040959	HAR2786	-0.248	0.383	0.53441
9:32836658-32836659_+_C_T	9	32836659	C	T	HAR_caMPRA_6074_CTTTTGAAAGTTTGATCTACTTTTG	9	32836360	32836809	HAR2996	0.475	0.383	0.53441
11:39575875-39575876_+_A_T	11	39575876	A	T	HAR_caMPRA_6860_CTGATAGTTTTTCATGGTTTTTATG	11	39575724	39576173	HAR0383	-0.411	0.383	0.53441
11:79786074-79786075_+_C_T	11	79786075	C	T	HAR_caMPRA_6916_TACTTTTATTGTTGGGGATTTGCTG	11	79785936	79786385	HAR0403	0.256	0.385	0.536709
6:51505134-51505135_+_T_C	6	51505135	T	C	HAR_caMPRA_4201_CTCTGTTTCTTATTTTATCTTCTTG	6	51504931	51505390	HAR2459	0.54	0.386	0.536875
6:51504997-51504998_+_A_G	6	51504998	A	G	HAR_caMPRA_4201_CTCTGTTTCTTATTTTATCTTCTTG	6	51504931	51505390	HAR2459	0.54	0.386	0.536875
11:49598208-49598209_+_T_C	11	49598209	T	C	HAR_caMPRA_6890_GGCTCTAGTTTCTTCCGTTTATTTG	11	49597850	49598299	HAR0395	0.249	0.386	0.536875
5:5374285-5374286_+_T_C	5	5374286	T	C	HAR_caMPRA_3295_GTTATTTTAGGGAGTATTTTAGCAG	5	5374205	5374654	HAR2214	-0.447	0.387	0.53802
X:154998375-154998376_+_G_C	X	154998376	G	C	HAR_caMPRA_10674_TGGTTAGTATTTCAGTCTTTTGTGC	X	154998103	154998572	HAR3171	0.521	0.391	0.543333
7:144874040-144874041_+_A_G	7	144874041	A	G	HAR_caMPRA_2271_ATTATTTTTTTTGCTTCCGTTGGTT	3	109203007	109203456	HAR2733	-0.869	0.392	0.544474
7:144874039-144874040_+_C_T	7	144874040	C	T	HAR_caMPRA_2271_ATTATTTTTTTTGCTTCCGTTGGTT	3	109203007	109203456	HAR2733	-0.869	0.392	0.544474
9:82691684-82691685_+_A_G	9	82691685	A	G	HAR_caMPRA_6183_CGTGCCGGATGATTGGTCTCCGCTC	9	82691553	82692022	HAR3023	-0.533	0.393	0.545117
18:35249118-35249119_+_T_G	18	35249119	T	G	HAR_caMPRA_9594_TATCATGAGTCATGAGACGTTACCG	18	35249106	35249565	HAR1189	-0.458	0.393	0.545117
11:86299709-86299710_+_T_G	11	86299710	T	G	HAR_caMPRA_6928_CGTTTCTTTTTTTACGTCTTTTATA	11	86299558	86300017	HAR0407	0.319	0.394	0.546007
1:57647148-57647149_+_T_A	1	57647149	T	A	HAR_caMPRA_144_TATTAGAAATGTTTTTTCCGTTTTT	1	57646976	57647425	HAR0042	0.321	0.395	0.547144
6:98298952-98298953_+_G_A	6	98298953	G	A	HAR_caMPRA_4339_CTCTGTCCTTATTTCTATCTATTTT	6	98298869	98299328	HAR2503	0.402	0.398	0.548556
13:71723942-71723943_+_A_G	13	71723943	A	G	HAR_caMPRA_7699_TTTTATTTTTGTTCTTTGACCTATC	13	71723647	71724111	HAR0631	0.509	0.398	0.548556
15:58775867-58775868_+_A_T	15	58775868	A	T	HAR_caMPRA_8605_GTTTTTTGTTAACTTTCCGATATTA	15	58775685	58776134	HAR0893	0.239	0.398	0.548556
10:87769210-87769211_+_C_G	10	87769211	C	G	HAR_caMPRA_6563_ATTGTTTCTTTTTTTTTTGATGGAT	10	87768946	87769395	HAR0286	0.617	0.402	0.552818
8:5217807-5217808_+_C_T	8	5217808	C	T	HAR_caMPRA_5171_AGTGGTTTTGGTCTGTTCCCAATTT	8	5217641	5218090	HAR2753	-0.303	0.403	0.553194
X:9373488-9373489_+_C_G	X	9373489	C	G	HAR_caMPRA_10321_GCTTAACGTTTTTGGTTTTCTGATT	X	9373320	9373769	HAR3074	0.583	0.405	0.555189
X:9373563-9373564_+_A_C	X	9373564	A	C	HAR_caMPRA_10321_GCTTAACGTTTTTGGTTTTCTGATT	X	9373320	9373769	HAR3074	0.583	0.405	0.555189
7:127295260-127295261_+_T_C	7	127295261	T	C	HAR_caMPRA_5044_CGTTATCTCTCGTGTATTTTCTACG	7	127294992	127295441	HAR2716	-0.47	0.405	0.555189
15:70140796-70140797_+_T_C	15	70140797	T	C	HAR_caMPRA_8656_CTTTTTCTGTTATTCGTTTTTTCTC	15	70140641	70141090	HAR0913	-0.559	0.406	0.556309
7:9304260-9304261_+_G_A	7	9304261	G	A	HAR_caMPRA_4635_TATTTATTCTACATGTGATAATTCT	7	9304109	9304558	HAR2588	0.496	0.408	0.558046
X:9373488-9373489_+_C_G	X	9373489	C	G	HAR_caMPRA_10321_GCTTTCTGTTTATTTTTTTAATACT	X	9373320	9373769	HAR3074	-0.298	0.409	0.558912
X:9373563-9373564_+_A_C	X	9373564	A	C	HAR_caMPRA_10321_GCTTTCTGTTTATTTTTTTAATACT	X	9373320	9373769	HAR3074	-0.298	0.409	0.558912
1:108225880-108225881_+_A_T	1	108225881	A	T	HAR_caMPRA_396_ATATATTCATCGCCCCGAATTTTGG	1	108225871	108226325	HAR0121	-0.443	0.41	0.559776
9:118361397-118361398_+_T_A	9	118361398	T	A	HAR_caMPRA_6249_GCTGTTATTTTCTCCATAGTTGTTC	9	118361160	118361609	HAR3048	-0.382	0.41	0.559776
3:188918066-188918067_+_T_A	3	188918067	T	A	HAR_caMPRA_2570_CGCCTTATTATGTGGTTCCACTGTG	3	188917941	188918400	HAR1988	-0.23	0.411	0.560639
8:35474899-35474900_+_A_G	8	35474900	A	G	HAR_caMPRA_5278_CTGTCTTTTGTTTTTCTACTTGTCA	8	35474754	35475203	HAR2788	0.409	0.411	0.560639
4:153118423-153118424_+_C_T	4	153118424	C	T	HAR_caMPRA_3110_GTTTAATTTTTGGTATTCAGGTGTT	4	153118276	153118725	HAR2152	0.268	0.412	0.561249
4:153118566-153118567_+_C_T	4	153118567	C	T	HAR_caMPRA_3110_GTTTAATTTTTGGTATTCAGGTGTT	4	153118276	153118725	HAR2152	0.268	0.412	0.561249
2:220728214-220728215_+_C_T	2	220728215	C	T	HAR_caMPRA_1656_AGGGTTTTTTATTTCCCTAGTAATT	2	220727953	220728402	HAR1601	0.604	0.413	0.562108
5:53493248-53493249_+_C_A	5	53493249	C	A	HAR_caMPRA_3444_CTTTTTTTCCTTTAATGCTGTTTCT	5	53493019	53493478	HAR2257	0.215	0.419	0.56875
3:29482382-29482383_+_A_G	3	29482383	A	G	HAR_caMPRA_1894_GATTAATCATTTAAATTTGTTGATT	3	29482117	29482571	HAR1785	-0.375	0.424	0.574257
3:29482397-29482398_+_T_C	3	29482398	T	C	HAR_caMPRA_1894_GATTAATCATTTAAATTTGTTGATT	3	29482117	29482571	HAR1785	-0.375	0.424	0.574257
7:69902064-69902065_+_A_G	7	69902065	A	G	HAR_caMPRA_4897_GTTAATGGCCTCTTCATTGGATTTT	7	69901623	69902082	HAR2670	0.306	0.424	0.574257
15:58775917-58775918_+_A_G	15	58775918	A	G	HAR_caMPRA_8605_ATTTATACTGAGCTCAGCTGTGCGC	15	58775685	58776134	HAR0893	-0.375	0.424	0.574257
5:117901356-117901357_+_T_G	5	117901357	T	G	HAR_caMPRA_3627_CTGTTCGCTTATTTCAGATCCTTTT	5	117901290	117901759	HAR2313	-0.28	0.426	0.575941
2:220728214-220728215_+_C_T	2	220728215	C	T	HAR_caMPRA_1656_CTGTCAGATTAACTGATGTTCCCCG	2	220727953	220728402	HAR1601	0.556	0.428	0.57762
12:92788843-92788844_+_C_T	12	92788844	C	T	HAR_caMPRA_7424_CGTCATTTTTTTCCGTCAGAAGATT	12	92788585	92789034	HAR0549	0.307	0.428	0.57762
21:16093295-16093296_+_A_G	21	16093296	A	G	HAR_caMPRA_10189_CCATCTGTAACAAGTTCACGCCTAG	21	16092882	16093351	HAR1693	-0.533	0.432	0.582244
17:74909098-74909099_+_T_C	17	74909099	T	C	HAR_caMPRA_9453_GGGACATTTTCATTATTCCCACATG	17	74908801	74909250	HAR1148	0.267	0.433	0.583076
2:129715253-129715254_+_G_T	2	129715254	G	T	HAR_caMPRA_1168_ATGATAGGGCGTTGTTTGTCCCATT	2	129715050	129715499	HAR1450	0.307	0.435	0.584735
7:2205970-2205971_+_G_C	7	2205971	G	C	HAR_caMPRA_4597_TACTATGTTGATTGGTTTTCAGTTT	7	2205676	2206125	HAR2578	0.278	0.435	0.584735
11:34764353-34764354_+_C_G	11	34764354	C	G	HAR_caMPRA_6843_CGGGGCTTTTGTTCAGGATGTTCTA	11	34764090	34764539	HAR0376	0.295	0.435	0.584735
4:174420184-174420185_+_G_T	4	174420185	G	T	HAR_caMPRA_3158_CGACTTTCGATTTGGATGGAAATGA	4	174419922	174420371	HAR2172	0.224	0.437	0.586647
9:119197077-119197078_+_G_A	9	119197078	G	A	HAR_caMPRA_6262_CTTGATTACTTTTTGGTTAGTCTGT	9	119196890	119197339	HAR3053	-0.341	0.437	0.586647
6:155988336-155988337_+_A_G	6	155988337	A	G	HAR_caMPRA_4571_CGATTCTATTATATCAAACGCATAG	6	155988175	155988624	HAR2567	0.35	0.439	0.588813
6:155988267-155988268_+_T_C	6	155988268	T	C	HAR_caMPRA_4571_CGATTCTATTATATCAAACGCATAG	6	155988175	155988624	HAR2567	0.35	0.439	0.588813
12:12736118-12736119_+_C_T	12	12736119	C	T	HAR_caMPRA_7185_GCATTCTGGTTGTTTATTACGTTGT	12	12736039	12736508	HAR0481	-0.355	0.44	0.589894
6:163418301-163418302_+_T_A	6	163418302	T	A	HAR_caMPRA_4580_CGATGAGTGTTGGTGACTATAAACG	6	163418072	163418521	HAR2572	-0.621	0.441	0.590975
8:861350-861351_+_T_A	8	861351	T	A	HAR_caMPRA_5154_GTTTAAACTGTTTTTTATAATATTG	8	861181	861630	HAR2748	-0.361	0.442	0.591534
9:603446-603447_+_T_C	9	603447	T	C	HAR_caMPRA_5733_GTTTTATGTTTTTTCGACGAGATTT	9	603032	603496	HAR2905	-0.204	0.442	0.591534
20:36479624-36479625_+_A_G	20	36479625	A	G	HAR_caMPRA_10078_GCCTCTTCAAGAGTTTCATTTTTTC	20	36479401	36479850	HAR1654	0.334	0.444	0.593689
5:117901356-117901357_+_T_G	5	117901357	T	G	HAR_caMPRA_3625_TGCGTATATTCTTCCTTCTGACCCA	5	117900972	117901436	HAR2313	0.376	0.445	0.594504
9:83168014-83168015_+_C_G	9	83168015	C	G	HAR_caMPRA_6185_ATTAGGACTATTTTTTTCAACGTTC	9	83167907	83168356	HAR3024	0.376	0.447	0.59613
7:22506693-22506694_+_G_A	7	22506694	G	A	HAR_caMPRA_2613_CGTGGTTTTTCTTAACGTTAACGTT	4	14771564	14772013	HAR2616	0.333	0.448	0.59642
2:226361883-226361884_+_C_T	2	226361884	C	T	HAR_caMPRA_1703_TATAGTAATGTTCTCTCATCCGTGC	2	226361722	226362171	HAR1614	0.407	0.449	0.59749
13:21522356-21522357_+_A_G	13	21522357	A	G	HAR_caMPRA_7550_ATTTCTTCATCTCCGTTACTCGCTT	13	21522267	21522741	HAR0586	-0.326	0.45	0.598559
3:178785355-178785356_+_G_A	3	178785356	G	A	HAR_caMPRA_2542_CTAGATGGATTGTTCTCTAACACTT	3	178785061	178785510	HAR1977	0.543	0.451	0.599104
8:861385-861386_+_T_C	8	861386	T	C	HAR_caMPRA_5154_TAATTGTTTGTCTTGACGGGTCGTG	8	861181	861630	HAR2748	-0.404	0.451	0.599104
17:2141744-2141745_+_G_T	17	2141745	G	T	HAR_caMPRA_9243_GTGGTTCTTCCTTTCTTTTATTTTG	17	2141497	2141956	HAR1086	-0.547	0.451	0.599104
13:106836234-106836235_+_A_G	13	106836235	A	G	HAR_caMPRA_7931_AATGGTTCAATTTATATGTTTTAGT	13	106836003	106836452	HAR0698	-0.336	0.453	0.601499
X:9373488-9373489_+_C_G	X	9373489	C	G	HAR_caMPRA_10321_ACTTTTTGTTTTTTCAAAGTATTTG	X	9373320	9373769	HAR3074	0.413	0.459	0.607876
11:116431499-116431500_+_T_C	11	116431500	T	C	HAR_caMPRA_7061_ATATAATTGTCATCCGGATGTTATG	11	116431267	116431716	HAR0445	-0.338	0.459	0.607876
5:4774211-4774212_+_T_C	5	4774212	T	C	HAR_caMPRA_3291_TTGATTTTTTCTCATCATTATATCC	5	4774188	4774647	HAR2213	0.302	0.46	0.608935
13:21522356-21522357_+_A_G	13	21522357	A	G	HAR_caMPRA_7550_AGATTGCTTTCAGATTTTCGATCAT	13	21522267	21522741	HAR0586	0.265	0.463	0.612109
17:6050488-6050489_+_A_G	17	6050489	A	G	HAR_caMPRA_9264_TATATGGCTTGGCGTTGTTTGTTCA	17	6050203	6050652	HAR1092	0.22	0.464	0.613164
8:35040839-35040840_+_G_A	8	35040840	G	A	HAR_caMPRA_5273_CTCCTCTTTTTCGACTCGTAGGATT	8	35040510	35040959	HAR2786	0.272	0.467	0.616327
13:48224442-48224443_+_C_T	13	48224443	C	T	HAR_caMPRA_7603_CTTTTTTTGTCAATCGCTTTCCCGT	13	48224444	48224893	HAR0601	-0.849	0.468	0.617379
20:8882527-8882528_+_T_C	20	8882528	T	C	HAR_caMPRA_10014_ATTCGTTTTTATAGACTACTTTCGT	20	8882258	8882707	HAR1634	0.374	0.469	0.618163
3:87607020-87607021_+_G_A	3	87607021	G	A	HAR_caMPRA_2216_CTAAAGTTTTCTCGTTATGGTTCGA	3	87606887	87607356	HAR1883	0.337	0.47	0.61841
6:139969854-139969855_+_T_A	6	139969855	T	A	HAR_caMPRA_4484_AAATCTTTCCCAATCTTCTATTAGG	6	139969705	139970154	HAR2546	0.42	0.471	0.618924
11:42071151-42071152_+_A_G	11	42071152	A	G	HAR_caMPRA_6863_CAATTTCCGATTTTCTTTCATGTTG	11	42070877	42071326	HAR0385	0.296	0.471	0.618924
5:5374356-5374357_+_G_A	5	5374357	G	A	HAR_caMPRA_3295_GTGTATTCTTGTTGGGGTCTAGAGA	5	5374205	5374654	HAR2214	-0.129	0.475	0.623105
13:21522356-21522357_+_A_G	13	21522357	A	G	HAR_caMPRA_7550_GTTTGTTATTTTTTTAGACAGTTAT	13	21522267	21522741	HAR0586	-0.331	0.478	0.626501
1:70080286-70080287_+_G_T	1	70080287	G	T	HAR_caMPRA_194_ATTTTCGGTTCGTGGGTTTAATCCT	1	70080186	70080635	HAR0059	-0.316	0.482	0.630387
6:139969977-139969978_+_A_T	6	139969978	A	T	HAR_caMPRA_4484_GTCTACTTTTTTCCGTTCTTTTCTA	6	139969705	139970154	HAR2546	0.346	0.483	0.631153
X:9373488-9373489_+_C_G	X	9373489	C	G	HAR_caMPRA_10321_TGGTTTCGTTTTGCCGCACATTGAT	X	9373320	9373769	HAR3074	0.286	0.484	0.631918
11:49598241-49598242_+_C_T	11	49598242	C	T	HAR_caMPRA_6890_CGATTATTTTTTTTGTCTCGGACCC	11	49597850	49598299	HAR0395	-0.2	0.484	0.631918
11:49598256-49598257_+_G_T	11	49598257	G	T	HAR_caMPRA_6890_CGATTATTTTTTTTGTCTCGGACCC	11	49597850	49598299	HAR0395	-0.2	0.484	0.631918
11:49598208-49598209_+_T_C	11	49598209	T	C	HAR_caMPRA_6890_CGATTATTTTTTTTGTCTCGGACCC	11	49597850	49598299	HAR0395	-0.2	0.484	0.631918
9:26210682-26210683_+_G_T	9	26210683	G	T	HAR_caMPRA_6032_CATTAGTATTTATTGGTAATTTTGC	9	26210372	26210831	HAR2987	0.507	0.485	0.632681
13:53500015-53500016_+_A_G	13	53500016	A	G	HAR_caMPRA_7608_CTATAGAATTACCTTTGAGTTCTTA	13	53499965	53500414	HAR0603	-0.29	0.485	0.632681
16:83360774-83360775_+_T_C	16	83360775	T	C	HAR_caMPRA_9203_TATTAATTTCATACCTACGTTTTTT	16	83360485	83360934	HAR1079	-0.333	0.488	0.635506
3:68193348-68193349_+_T_C	3	68193349	T	C	HAR_caMPRA_2050_TTCTATTTTCGGTGGTTCATCTTGG	3	68193008	68193457	HAR1832	-0.354	0.49	0.637565
1:209630947-209630948_+_T_A	1	209630948	T	A	HAR_caMPRA_564_TGTTTTACTTTTAGCAGCTTCCAAG	1	209630759	209631208	HAR0177	0.195	0.492	0.639348
8:33662400-33662401_+_G_A	8	33662401	G	A	HAR_caMPRA_5259_CTGTTTTAATTGTTAAAATAATAGT	8	33662060	33662509	HAR2782	-0.503	0.493	0.639829
8:33662403-33662404_+_C_A	8	33662404	C	A	HAR_caMPRA_5259_CTGTTTTAATTGTTAAAATAATAGT	8	33662060	33662509	HAR2782	-0.503	0.493	0.639829
X:29319170-29319171_+_A_T	X	29319171	A	T	HAR_caMPRA_10393_ATGCACTGGTGTAATCCCATTGCGT	X	29318858	29319312	HAR3092	-0.444	0.495	0.641331
2:22552206-22552207_+_C_T	2	22552207	C	T	HAR_caMPRA_790_TGGATATTTATATCCAATTTATTCT	2	22552079	22552538	HAR1330	0.352	0.495	0.641331
2:22552432-22552433_+_A_G	2	22552433	A	G	HAR_caMPRA_790_TGGATATTTATATCCAATTTATTCT	2	22552079	22552538	HAR1330	0.352	0.495	0.641331
11:49598208-49598209_+_T_C	11	49598209	T	C	HAR_caMPRA_6890_TTTCTAGGGTTACGTAATTTTTCAC	11	49597850	49598299	HAR0395	-0.378	0.496	0.642081
11:49598206-49598207_+_T_C	11	49598207	T	C	HAR_caMPRA_6890_TTTCTAGGGTTACGTAATTTTTCAC	11	49597850	49598299	HAR0395	-0.378	0.496	0.642081
11:49598208-49598209_+_T_C	11	49598209	T	C	HAR_caMPRA_6890_CAGGTTGTGTTACTCCTGTTTACCG	11	49597850	49598299	HAR0395	-0.218	0.496	0.642081
12:108357478-108357479_+_G_T	12	108357479	G	T	HAR_caMPRA_7492_CATTCTTTTATTTATTTTAGAATCC	12	108357326	108357775	HAR0566	0.404	0.498	0.643849
1:44902304-44902305_+_A_G	1	44902305	A	G	HAR_caMPRA_80_TTTTGTGGCTCTCTGTTTTATCGGC	1	44902133	44902602	HAR0027	-0.306	0.498	0.643849
14:82128770-82128771_+_A_T	14	82128771	A	T	HAR_caMPRA_8325_AATCGGATCTTTTGATATTCCGTCA	14	82128757	82129206	HAR0813	0.541	0.498	0.643849
14:82129170-82129171_+_T_G	14	82129171	T	G	HAR_caMPRA_8325_AATCGGATCTTTTGATATTCCGTCA	14	82128757	82129206	HAR0813	0.541	0.498	0.643849
9:14531578-14531579_+_G_A	9	14531579	G	A	HAR_caMPRA_5876_TTCTTGGCATTTGGATGGATCACCC	9	14531445	14531894	HAR2949	-0.229	0.499	0.644321
9:14531663-14531664_+_T_C	9	14531664	T	C	HAR_caMPRA_5876_TTCTTGGCATTTGGATGGATCACCC	9	14531445	14531894	HAR2949	-0.229	0.499	0.644321
1:64590987-64590988_+_C_T	1	64590988	C	T	HAR_caMPRA_183_TAAATCCATTGGTTTCCGGTTTTAG	1	64590536	64590995	HAR0056	-0.266	0.501	0.645809
16:64347082-64347083_+_A_G	16	64347083	A	G	HAR_caMPRA_9036_TCGGTCTCTTTTGGGTATCCTATTT	16	64346654	64347103	HAR1025	-0.329	0.502	0.646824
7:33740219-33740220_+_A_G	7	33740220	A	G	HAR_caMPRA_4794_GTCTATCTATTACTCTTGCTTATAC	7	33740142	33740591	HAR2639	-0.474	0.504	0.649126
11:79786077-79786078_+_C_A	11	79786078	C	A	HAR_caMPRA_6916_GTATAGTCTACATATCGTTTTTCTG	11	79785936	79786385	HAR0403	-0.444	0.505	0.650139
X:21817297-21817298_+_T_C	X	21817298	T	C	HAR_caMPRA_10358_CCTAGTTGTTTTTAACTTATCAGGT	X	21817023	21817482	HAR3083	-0.123	0.507	0.652439
X:21817307-21817308_+_G_A	X	21817308	G	A	HAR_caMPRA_10358_GTTTTTTTTTTTTGGGTGTTTTTCC	X	21817023	21817482	HAR3083	-0.424	0.508	0.653449
16:64347031-64347032_+_C_T	16	64347032	C	T	HAR_caMPRA_9037_GAATTCGTTTACAATCATCCACGAA	16	64347008	64347457	HAR1025	0.153	0.509	0.654459
5:159978230-159978231_+_A_T	5	159978231	A	T	HAR_caMPRA_3807_ATATTGTCGTTGCTTTTTTATTTTT	5	159978072	159978526	HAR2367	-0.412	0.51	0.654916
9:16139264-16139265_+_C_T	9	16139265	C	T	HAR_caMPRA_5894_CTTTATTCAATTGTTTTTTATTGGT	9	16139226	16139680	HAR2954	0.498	0.51	0.654916
X:9373488-9373489_+_C_G	X	9373489	C	G	HAR_caMPRA_10321_CGAATATTAAGAATATTTACATTTT	X	9373320	9373769	HAR3074	-0.262	0.512	0.656101
X:9373543-9373544_+_G_A	X	9373544	G	A	HAR_caMPRA_10321_CGAATATTAAGAATATTTACATTTT	X	9373320	9373769	HAR3074	-0.262	0.512	0.656101
11:49598256-49598257_+_G_T	11	49598257	G	T	HAR_caMPRA_6890_CATAAACTTTGAAGGACTCTTATTG	11	49597850	49598299	HAR0395	-0.304	0.512	0.656101
11:49598208-49598209_+_T_C	11	49598209	T	C	HAR_caMPRA_6890_CATAAACTTTGAAGGACTCTTATTG	11	49597850	49598299	HAR0395	-0.304	0.512	0.656101
6:43651204-43651205_+_A_T	6	43651205	A	T	HAR_caMPRA_4131_TTTTCGCCTTTATTTGTCACTTGTG	6	43651067	43651516	HAR2442	0.317	0.514	0.657557
11:103151357-103151358_+_A_G	11	103151358	A	G	HAR_caMPRA_6973_TTATTGATTTTATTTTTTGTCCGAA	11	103151076	103151525	HAR0421	0.303	0.514	0.657557
17:6050553-6050554_+_A_G	17	6050554	A	G	HAR_caMPRA_9264_GCTTTTACATATGTCATGAAGGTTT	17	6050203	6050652	HAR1092	0.297	0.515	0.658008
4:13785738-13785739_+_G_A	4	13785739	G	A	HAR_caMPRA_2610_CCGTGGTGTTCATATTTATCAGTTA	4	13785600	13786049	HAR2004	-0.226	0.518	0.660455
11:34764353-34764354_+_C_G	11	34764354	C	G	HAR_caMPRA_6843_CTGCTCCTTTTCGATTGAGATGTCT	11	34764090	34764539	HAR0376	0.421	0.519	0.661454
11:34764365-34764366_+_T_C	11	34764366	T	C	HAR_caMPRA_6843_CTGCTCCTTTTCGATTGAGATGTCT	11	34764090	34764539	HAR0376	0.421	0.519	0.661454
11:32129132-32129133_+_G_A	11	32129133	G	A	HAR_caMPRA_6833_ATATTTTTGACATTGCTCACATTTT	11	32128827	32129291	HAR0372	-0.343	0.522	0.664721
X:9373549-9373550_+_A_G	X	9373550	A	G	HAR_caMPRA_10321_ATTTGCTTATTTTTTTCCCTTTAAT	X	9373320	9373769	HAR3074	0.291	0.526	0.668417
X:9373563-9373564_+_A_C	X	9373564	A	C	HAR_caMPRA_10321_ATTTGCTTATTTTTTTCCCTTTAAT	X	9373320	9373769	HAR3074	0.291	0.526	0.668417
9:119197001-119197002_+_G_A	9	119197002	G	A	HAR_caMPRA_6262_GTTTTTTCTCGTGTTTATGGGTTGC	9	119196890	119197339	HAR3053	0.376	0.527	0.668572
10:108787316-108787317_+_T_C	10	108787317	T	C	HAR_caMPRA_6599_CGTTTTTCTAGGAATGTTTATTTAT	10	108787197	108787646	HAR0300	0.377	0.527	0.668572
11:49598208-49598209_+_T_C	11	49598209	T	C	HAR_caMPRA_6890_GTTGGATTCTTAATGTCCCGAGTTC	11	49597850	49598299	HAR0395	0.308	0.528	0.669562
8:5217815-5217816_+_T_C	8	5217816	T	C	HAR_caMPRA_5171_CTCTCTTTCTTTCAGCAGTTCATTC	8	5217641	5218090	HAR2753	0.357	0.53	0.671819
8:5217750-5217751_+_G_A	8	5217751	G	A	HAR_caMPRA_5171_CTCTCTTTCTTTCAGCAGTTCATTC	8	5217641	5218090	HAR2753	0.357	0.53	0.671819
4:155749114-155749115_+_C_T	4	155749115	C	T	HAR_caMPRA_3114_CGATTTATTACACAGGTTTGTTTAG	4	155749011	155749460	HAR2155	0.204	0.532	0.672953
2:220728214-220728215_+_C_T	2	220728215	C	T	HAR_caMPRA_1656_GTTGATTAAATCATGCGGGCTACCA	2	220727953	220728402	HAR1601	0.432	0.534	0.674094
3:82842912-82842913_+_A_G	3	82842913	A	G	HAR_caMPRA_2178_CCATTTCTCTATTTTGTATTTATTG	3	82842809	82843258	HAR1871	-0.313	0.534	0.674094
3:2310821-2310822_+_G_A	3	2310822	G	A	HAR_caMPRA_1799_GTATTCATCTTTTTGAATATCTTTG	3	2310729	2311178	HAR1753	0.202	0.535	0.674094
6:156502832-156502833_+_A_G	6	156502833	A	G	HAR_caMPRA_4574_CGATGAGATTTTATCTTTTTCTTTT	6	156502554	156503003	HAR2569	-0.231	0.535	0.674094
6:156502829-156502830_+_C_T	6	156502830	C	T	HAR_caMPRA_4574_CGATGAGATTTTATCTTTTTCTTTT	6	156502554	156503003	HAR2569	-0.231	0.535	0.674094
7:67529340-67529341_+_T_C	7	67529341	T	C	HAR_caMPRA_4873_GGGATTTATTGTTATTTACTGTCAT	7	67529069	67529518	HAR2660	0.323	0.535	0.674094
7:67529320-67529321_+_T_C	7	67529321	T	C	HAR_caMPRA_4873_GGGATTTATTGTTATTTACTGTCAT	7	67529069	67529518	HAR2660	0.323	0.535	0.674094
14:61690337-61690338_+_C_T	14	61690338	C	T	HAR_caMPRA_8232_CCGATTTTTTCTAATTTCAACTGTG	14	61690028	61690477	HAR0786	0.456	0.535	0.674094
2:206757156-206757157_+_T_C	2	206757157	T	C	HAR_caMPRA_1570_GTTTTTTACCCAGTCTATACTATCG	2	206756938	206757387	HAR1572	-0.367	0.536	0.674094
2:226361732-226361733_+_G_A	2	226361733	G	A	HAR_caMPRA_1703_CATTTATCGTGTACATGTTTAGACT	2	226361722	226362171	HAR1614	0.287	0.536	0.674094
3:4774782-4774783_+_C_A	3	4774783	C	A	HAR_caMPRA_1813_TTATGTTGATGGGTAATCGACTGCG	3	4774694	4775143	HAR1759	-0.197	0.536	0.674094
7:18534913-18534914_+_T_A	7	18534914	T	A	HAR_caMPRA_4702_GTTTCTTCGTTTTGCTTTATTTCTC	7	18534861	18535310	HAR2608	0.233	0.536	0.674094
11:116431580-116431581_+_G_A	11	116431581	G	A	HAR_caMPRA_7061_ACATTGTTAGTAATGTACGCACTAT	11	116431267	116431716	HAR0445	-0.315	0.537	0.674238
2:220728214-220728215_+_C_T	2	220728215	C	T	HAR_caMPRA_1656_GTTTCATTTAGTGTAAAGTTTAGTC	2	220727953	220728402	HAR1601	0.448	0.538	0.67466
14:34161504-34161505_+_T_C	14	34161505	T	C	HAR_caMPRA_8078_CCTTATTTAATTCCATTTGTTATGT	14	34161323	34161772	HAR0747	0.268	0.538	0.67466
1:87718310-87718311_+_C_T	1	87718311	C	T	HAR_caMPRA_285_GTTAATCTTTTTCTGAAGTTGTGTA	1	87718067	87718531	HAR0088	0.279	0.541	0.677306
6:99426210-99426211_+_C_T	6	99426211	C	T	HAR_caMPRA_4359_ATCATTTAATCTTTTAGTTTTCCGG	6	99425990	99426439	HAR2508	-0.299	0.541	0.677306
6:99426407-99426408_+_T_A	6	99426408	T	A	HAR_caMPRA_4359_ATCATTTAATCTTTTAGTTTTCCGG	6	99425990	99426439	HAR2508	-0.299	0.541	0.677306
6:43651144-43651145_+_A_T	6	43651145	A	T	HAR_caMPRA_4131_ATTCACTGATTTTGCTTTCTTTCTT	6	43651067	43651516	HAR2442	0.269	0.542	0.678279
4:72188428-72188429_+_A_G	4	72188429	A	G	HAR_caMPRA_2897_CCTGTTTTGGCATCCATTATATTGT	4	72188139	72188588	HAR2080	-0.249	0.543	0.679252
11:22513643-22513644_+_C_T	11	22513644	C	T	HAR_caMPRA_6788_CACGGTGCTGCCAGGGAGTGTTCGG	11	22513518	22513977	HAR0359	-0.399	0.544	0.680223
13:68080565-68080566_+_T_C	13	68080566	T	C	HAR_caMPRA_7678_ATAGGTTAGTGTTTTATTTGTTTAG	13	68080344	68080793	HAR0624	0.325	0.546	0.682164
X:9373488-9373489_+_C_G	X	9373489	C	G	HAR_caMPRA_10320_CCTAATTGATCTGGGTATTCCGCGT	X	9373237	9373686	HAR3074	-0.276	0.55	0.686036
12:92788567-92788568_+_C_A	12	92788568	C	A	HAR_caMPRA_1321_GTGTAGTTTTTTGTCTTTTTTCAGA	2	153981667	153982116	HAR0549	-0.303	0.552	0.686843
3:169153602-169153603_+_A_T	3	169153603	A	T	HAR_caMPRA_2488_CTCCGTGTAGGTTAGGTTCCACCTT	3	169153525	169153979	HAR1960	-0.293	0.552	0.686843
5:53493354-53493355_+_A_G	5	53493355	A	G	HAR_caMPRA_3444_GCTGATTTTTAGGGATTGTTTACAG	5	53493019	53493478	HAR2257	-0.147	0.552	0.686843
8:96357062-96357063_+_A_T	8	96357063	A	T	HAR_caMPRA_5577_TCTTTCATGGATCTTCTTTCTACGG	8	96356844	96357293	HAR2853	0.294	0.552	0.686843
9:16627087-16627088_+_G_A	9	16627088	G	A	HAR_caMPRA_5906_GTTTTTTTCTTTTTGCTATACGCAC	9	16626664	16627133	HAR2958	0.268	0.552	0.686843
9:16627083-16627084_+_T_C	9	16627084	T	C	HAR_caMPRA_5906_GTTTTTTTCTTTTTGCTATACGCAC	9	16626664	16627133	HAR2958	0.268	0.552	0.686843
18:42872109-42872110_+_C_T	18	42872110	C	T	HAR_caMPRA_9704_ACGTCTCATTATTCGGTTCTTAATG	18	42872087	42872541	HAR1225	-0.291	0.552	0.686843
X:154998375-154998376_+_G_C	X	154998376	G	C	HAR_caMPRA_10674_CGCTTTTTCCTGCTTAATCCAGTTG	X	154998103	154998572	HAR3171	-0.317	0.554	0.688207
X:9373488-9373489_+_C_G	X	9373489	C	G	HAR_caMPRA_10321_TTTTTTTTGGATCTCTCGCCTCTAC	X	9373320	9373769	HAR3074	-0.361	0.555	0.689168
11:32128979-32128980_+_T_A	11	32128980	T	A	HAR_caMPRA_6833_CTTTTTTTTCGTTGATTCAGTTTAC	11	32128827	32129291	HAR0372	0.353	0.556	0.689848
11:32128829-32128830_+_T_C	11	32128830	T	C	HAR_caMPRA_6833_CTTTTTTTTCGTTGATTCAGTTTAC	11	32128827	32129291	HAR0372	0.353	0.556	0.689848
X:39625317-39625318_+_A_T	X	39625318	A	T	HAR_caMPRA_10483_CCTACTTAATAACTGCAGGATTTTG	X	39625152	39625601	HAR3111	-0.238	0.557	0.690807
9:98811612-98811613_+_C_T	9	98811613	C	T	HAR_caMPRA_6196_GGTTTTTGTTTTTTTTTTTCCTATT	9	98811172	98811621	HAR3029	-0.305	0.56	0.693963
15:94988839-94988840_+_C_A	15	94988840	C	A	HAR_caMPRA_8731_ATTTAGTTTGTTTCTGTTTTCTTTC	15	94988688	94989137	HAR0939	0.337	0.56	0.693963
5:117901356-117901357_+_T_G	5	117901357	T	G	HAR_caMPRA_3625_GTGGCTCTGCTATTCAGTATTTCAT	5	117900972	117901436	HAR2313	0.278	0.562	0.695875
X:123769682-123769683_+_T_C	X	123769683	T	C	HAR_caMPRA_10558_TGATTTTTTGCAATTCTATCTAATT	X	123769380	123769829	HAR3137	0.417	0.564	0.696935
3:193801100-193801101_+_G_A	3	193801101	G	A	HAR_caMPRA_2581_TTTTGCAAACTGTTTTTAGTTCACA	3	193800964	193801413	HAR1993	0.223	0.564	0.696935
2:60175474-60175475_+_G_C	2	60175475	G	C	HAR_caMPRA_980_CTTACTTTTGTAATCTTGCGTACTT	2	60175309	60175758	HAR1379	0.308	0.564	0.696935
4:83049871-83049872_+_T_C	4	83049872	T	C	HAR_caMPRA_2914_TTTCCGAGGCAGTTTTTTGGCTTTT	4	83049583	83050042	HAR2088	0.254	0.565	0.697604
X:154998354-154998355_+_T_A	X	154998355	T	A	HAR_caMPRA_10674_GATAATTCCTTGGTTTCTAAATAAC	X	154998103	154998572	HAR3171	0.26	0.566	0.697708
X:154998375-154998376_+_G_C	X	154998376	G	C	HAR_caMPRA_10674_GATAATTCCTTGGTTTCTAAATAAC	X	154998103	154998572	HAR3171	0.26	0.566	0.697708
5:53493311-53493312_+_C_T	5	53493312	C	T	HAR_caMPRA_3444_CGTTTGCCTCAGGTTATTATTTATT	5	53493019	53493478	HAR2257	-0.21	0.569	0.700272
2:174524257-174524258_+_T_C	2	174524258	T	C	HAR_caMPRA_1428_GTTTTTGTTATATTATTCATGTCTT	2	174524032	174524491	HAR1523	-0.408	0.571	0.702166
2:218770215-218770216_+_T_C	2	218770216	T	C	HAR_caMPRA_1647_GAAATTTGTTTTTTGGTGCGTTCTT	2	218770043	218770497	HAR1597	0.154	0.574	0.704434
1:209630935-209630936_+_A_G	1	209630936	A	G	HAR_caMPRA_564_TCTAAGATTTCGCTGGGCGTTTGAA	1	209630759	209631208	HAR0177	-0.308	0.574	0.704434
9:119197110-119197111_+_C_G	9	119197111	C	G	HAR_caMPRA_6262_GATTAGATTTTAACCTGTTTCGCTC	9	119196890	119197339	HAR3053	0.282	0.574	0.704434
11:120640811-120640812_+_G_A	11	120640812	G	A	HAR_caMPRA_7072_CGATATTATTCTTGATGGGTTTTTT	11	120640585	120641044	HAR0450	0.225	0.574	0.704434
9:129126377-129126378_+_T_A	9	129126378	T	A	HAR_caMPRA_6304_CGTTTTGCCTCTCTAACCCGAATGT	9	129126109	129126558	HAR3068	0.198	0.575	0.705377
4:145793838-145793839_+_G_A	4	145793839	G	A	HAR_caMPRA_3092_GGTTATTGGATAATTTTTATATATC	4	145793816	145794280	HAR2145	-0.304	0.576	0.706319
14:79959520-79959521_+_C_T	14	79959521	C	T	HAR_caMPRA_8311_GTAGATCGTATGTTGCGTGAATTTA	14	79959302	79959751	HAR0808	-0.246	0.579	0.709426
3:34354291-34354292_+_A_G	3	34354292	A	G	HAR_caMPRA_1900_ATCCATTTTCTCTCACATAGATCAT	3	34354179	34354628	HAR1786	-0.164	0.58	0.710366
3:34354218-34354219_+_C_G	3	34354219	C	G	HAR_caMPRA_1900_ATCCATTTTCTCTCACATAGATCAT	3	34354179	34354628	HAR1786	-0.164	0.58	0.710366
2:16224958-16224959_+_T_A	2	16224959	T	A	HAR_caMPRA_753_TTCTCAGATCTTGACATTGGCTCCC	2	16224690	16225139	HAR1318	0.227	0.583	0.71318
9:109193539-109193540_+_A_C	9	109193540	A	C	HAR_caMPRA_6223_AGAGGTTTTACTCGGTTACCTTCCA	9	109193338	109193787	HAR3038	-0.208	0.584	0.71383
13:48224594-48224595_+_T_A	13	48224595	T	A	HAR_caMPRA_7603_GTCTGTCTTTATATTTTCTTCATAT	13	48224444	48224893	HAR0601	-0.312	0.59	0.720297
3:4774796-4774797_+_T_A	3	4774797	T	A	HAR_caMPRA_1813_GTATATTTGAGCACAGATTTTTATC	3	4774694	4775143	HAR1759	0.197	0.592	0.721293
3:60787988-60787989_+_A_G	3	60787989	A	G	HAR_caMPRA_1985_CAGTTACATTGAAGCTTGCCTTAAT	3	60787728	60788177	HAR1814	-0.239	0.592	0.721293
4:72188324-72188325_+_A_T	4	72188325	A	T	HAR_caMPRA_2897_GGGATTTTGTTATTGGCGACATTGG	4	72188139	72188588	HAR2080	-0.193	0.592	0.721293
18:42872283-42872284_+_T_A	18	42872284	T	A	HAR_caMPRA_9704_TATTTACGTTCTATCACTTTCTTAG	18	42872087	42872541	HAR1225	0.192	0.592	0.721293
18:50547722-50547723_+_G_T	18	50547723	G	T	HAR_caMPRA_9767_CTTTTCCTTAGCTTGTGTTCACTCC	18	50547349	50547798	HAR1240	-0.274	0.592	0.721293
11:120641003-120641004_+_A_G	11	120641004	A	G	HAR_caMPRA_7072_CTGTGTTATCTGATTAACATCTAAG	11	120640585	120641044	HAR0450	-0.27	0.594	0.723151
19:30979733-30979734_+_A_G	19	30979734	A	G	HAR_caMPRA_9915_TTTCTTTTGAAGTGCCGATTTGGTA	19	30979615	30980064	HAR1290	0.271	0.595	0.724079
3:2310978-2310979_+_G_C	3	2310979	G	C	HAR_caMPRA_1799_TTTTCTTGTATCTAGTCATCTTCAA	3	2310729	2311178	HAR1753	0.361	0.598	0.726279
9:18496874-18496875_+_G_A	9	18496875	G	A	HAR_caMPRA_5968_TATTTTGCTAATATCTTCATCTGAA	9	18496564	18497013	HAR2969	-0.245	0.598	0.726279
11:116431499-116431500_+_T_C	11	116431500	T	C	HAR_caMPRA_7061_TATTCTATTTTTGACTTTCTCTCCT	11	116431267	116431716	HAR0445	-0.37	0.598	0.726279
2:202988176-202988177_+_T_C	2	202988177	T	C	HAR_caMPRA_1538_GTCTCTTTCTGTTCTTAGTTCTGGT	2	202987887	202988336	HAR1560	-0.18	0.599	0.726335
18:73257383-73257384_+_A_T	18	73257384	A	T	HAR_caMPRA_9868_CTCTGTTAAATTTGGTATTTTAATT	18	73257143	73257597	HAR1274	0.289	0.599	0.726335
18:7442588-7442589_+_A_G	18	7442589	A	G	HAR_caMPRA_9493_ATTTATTTACCCTCCGGACCATTTC	18	7442469	7442918	HAR1161	-0.234	0.6	0.727258
11:42071198-42071199_+_A_G	11	42071199	A	G	HAR_caMPRA_6863_TCTGATTATTTCCTTGTTTCCTTTT	11	42070877	42071326	HAR0385	0.3	0.601	0.727602
16:78838656-78838657_+_C_A	16	78838657	C	A	HAR_caMPRA_9145_CATTAAATTTCATGCCTTCCATTGT	16	78838501	78838950	HAR1058	-0.209	0.602	0.728523
7:127339752-127339753_+_A_G	7	127339753	A	G	HAR_caMPRA_5047_GCCACTTCTCTTTTGATTCACGTGA	7	127339582	127340031	HAR2717	0.309	0.603	0.729154
9:18496895-18496896_+_A_G	9	18496896	A	G	HAR_caMPRA_5968_TTTTCATACGGACATGTATGGCTTT	9	18496564	18497013	HAR2969	-0.202	0.603	0.729154
9:18496874-18496875_+_G_A	9	18496875	G	A	HAR_caMPRA_5968_TTTTCATACGGACATGTATGGCTTT	9	18496564	18497013	HAR2969	-0.202	0.603	0.729154
11:130965726-130965727_+_G_A	11	130965727	G	A	HAR_caMPRA_7106_TTCAGGGCCTATATGTTTTTTTTCT	11	130965711	130966180	HAR0461	-0.196	0.604	0.729494
18:35249111-35249112_+_C_A	18	35249112	C	A	HAR_caMPRA_9594_GTTTTAGGCTCCACTTTGCCATGGA	18	35249106	35249565	HAR1189	0.277	0.605	0.730412
4:188279143-188279144_+_A_G	4	188279144	A	G	HAR_caMPRA_3260_GATTAATTTCGTTATACTCTTTCGC	4	188278866	188279315	HAR2201	0.237	0.607	0.732246
9:16139270-16139271_+_T_A	9	16139271	T	A	HAR_caMPRA_5894_GTATTATTTTCGTCCTCTGTTTTTT	9	16139226	16139680	HAR2954	0.147	0.609	0.733787
4:145793982-145793983_+_T_C	4	145793983	T	C	HAR_caMPRA_3092_CAAGTATTTATGAATTTTCAATTTT	4	145793816	145794280	HAR2145	0.147	0.611	0.735324
4:145793823-145793824_+_C_T	4	145793824	C	T	HAR_caMPRA_3092_CAAGTATTTATGAATTTTCAATTTT	4	145793816	145794280	HAR2145	0.147	0.611	0.735324
X:9373488-9373489_+_C_G	X	9373489	C	G	HAR_caMPRA_10321_TTCAGTCTAGTTTGGTTTCGCCTTA	X	9373320	9373769	HAR3074	0.331	0.612	0.735946
X:21817364-21817365_+_G_A	X	21817365	G	A	HAR_caMPRA_10358_TCTTAAATAATTATATGTATAGTGT	X	21817023	21817482	HAR3083	0.188	0.613	0.736567
14:69089750-69089751_+_C_T	14	69089751	C	T	HAR_caMPRA_8257_GTTTCTCTCTTATTCCTATTTTTAT	14	69089622	69090071	HAR0793	0.234	0.613	0.736567
5:117901356-117901357_+_T_G	5	117901357	T	G	HAR_caMPRA_3627_GTTGTAGATTCTCTTTTGAGGATCA	5	117901290	117901759	HAR2313	-0.401	0.616	0.739006
X:9373488-9373489_+_C_G	X	9373489	C	G	HAR_caMPRA_10321_GATTCTTTTTTTTCTCTTTTTCAAC	X	9373320	9373769	HAR3074	0.326	0.617	0.739367
9:75856118-75856119_+_A_G	9	75856119	A	G	HAR_caMPRA_6104_GTTTTCTTGACCATTTTTTGTATCT	9	75856075	75856534	HAR3007	-0.365	0.617	0.739367
9:16139439-16139440_+_A_G	9	16139440	A	G	HAR_caMPRA_5894_TCTTCTTTTGTTCTACGAAGTTAGC	9	16139226	16139680	HAR2954	0.337	0.618	0.739367
3:193801314-193801315_+_G_T	3	193801315	G	T	HAR_caMPRA_2581_CTGTCGTTGTTTGAGTTTTTTTCAA	3	193800964	193801413	HAR1993	-0.29	0.619	0.740272
7:111611447-111611448_+_A_C	7	111611448	A	C	HAR_caMPRA_4967_TTTCTTTTCCTATTGTTTTGCCTTG	7	111611131	111611580	HAR2693	-0.333	0.623	0.744764
10:87769255-87769256_+_G_T	10	87769256	G	T	HAR_caMPRA_6563_TTTTCTTGACAAGATTAGGTACCCC	10	87768946	87769395	HAR0286	0.343	0.626	0.74747
16:8408006-8408007_+_T_C	16	8408007	T	C	HAR_caMPRA_8892_CTTGGTATTTGCTAATACGACAGTT	16	8407924	8408373	HAR0978	0.167	0.626	0.74747
16:8408013-8408014_+_G_A	16	8408014	G	A	HAR_caMPRA_8892_CTTGGTATTTGCTAATACGACAGTT	16	8407924	8408373	HAR0978	0.167	0.626	0.74747
17:74909098-74909099_+_T_C	17	74909099	T	C	HAR_caMPRA_9453_ATTTTTTTTTTATGGGCAGTTTTTA	17	74908801	74909250	HAR1148	-0.397	0.627	0.748099
17:74909091-74909092_+_A_G	17	74909092	A	G	HAR_caMPRA_9453_ATTTTTTTTTTATGGGCAGTTTTTA	17	74908801	74909250	HAR1148	-0.397	0.627	0.748099
5:117901356-117901357_+_T_G	5	117901357	T	G	HAR_caMPRA_3627_CACCATTTTTTTTTAGACGCATTTC	5	117901290	117901759	HAR2313	-0.225	0.628	0.748099
6:98298938-98298939_+_T_C	6	98298939	T	C	HAR_caMPRA_4339_CAATTGTATTGTCCTAAGACTTAAC	6	98298869	98299328	HAR2503	-0.205	0.628	0.748099
1:70080298-70080299_+_A_G	1	70080299	A	G	HAR_caMPRA_194_AATGATACATGTTTGTTTTTTCGTC	1	70080186	70080635	HAR0059	-0.199	0.633	0.751703
2:16224925-16224926_+_C_A	2	16224926	C	A	HAR_caMPRA_753_ATCGGTCTTATATTCGTTATTTTCA	2	16224690	16225139	HAR1318	-0.202	0.633	0.751703
2:16224924-16224925_+_A_C	2	16224925	A	C	HAR_caMPRA_753_ATCGGTCTTATATTCGTTATTTTCA	2	16224690	16225139	HAR1318	-0.202	0.633	0.751703
2:16224997-16224998_+_G_A	2	16224998	G	A	HAR_caMPRA_753_ATCGGTCTTATATTCGTTATTTTCA	2	16224690	16225139	HAR1318	-0.202	0.633	0.751703
2:60175474-60175475_+_G_C	2	60175475	G	C	HAR_caMPRA_980_AGTCATTAGGGCTCCGCATTTATGA	2	60175309	60175758	HAR1379	-0.246	0.633	0.751703
17:20624611-20624612_+_G_C	17	20624612	G	C	HAR_caMPRA_9283_ATTTTTTTATTGTTTGTTTTTCTGT	17	20624553	20625017	HAR1099	0.557	0.637	0.754981
5:117901131-117901132_+_A_G	5	117901132	A	G	HAR_caMPRA_3625_TTCTCGATTCTAAGCTTTGGCTCCG	5	117900972	117901436	HAR2313	0.269	0.638	0.755579
5:117901356-117901357_+_T_G	5	117901357	T	G	HAR_caMPRA_3625_TTCTCGATTCTAAGCTTTGGCTCCG	5	117900972	117901436	HAR2313	0.269	0.638	0.755579
7:70017659-70017660_+_G_T	7	70017660	G	T	HAR_caMPRA_4906_TTTTCATTGTATCTGCCGCTACCTG	7	70017527	70017976	HAR2672	0.255	0.638	0.755579
X:21817340-21817341_+_T_A	X	21817341	T	A	HAR_caMPRA_10358_AGTTTCTCATCATTTCGTTTTTCTT	X	21817023	21817482	HAR3083	0.237	0.639	0.756175
2:202988131-202988132_+_T_C	2	202988132	T	C	HAR_caMPRA_1538_CTTTTTTTTTTCCAGTTATCTTAGG	2	202987887	202988336	HAR1560	0.283	0.644	0.760614
2:202987966-202987967_+_G_A	2	202987967	G	A	HAR_caMPRA_1538_CTTTTTTTTTTCCAGTTATCTTAGG	2	202987887	202988336	HAR1560	0.283	0.644	0.760614
2:202988033-202988034_+_A_G	2	202988034	A	G	HAR_caMPRA_1538_CTTTTTTTTTTCCAGTTATCTTAGG	2	202987887	202988336	HAR1560	0.283	0.644	0.760614
10:119507655-119507656_+_T_C	10	119507656	T	C	HAR_caMPRA_6630_CGCCTTTCGTTTTCTGGACTTTCCA	10	119507476	119507925	HAR0313	-0.138	0.646	0.762385
11:49598208-49598209_+_T_C	11	49598209	T	C	HAR_caMPRA_6890_TTCACGGATGTCGTAATTTTGTTTG	11	49597850	49598299	HAR0395	0.126	0.646	0.762385
3:60318731-60318732_+_T_C	3	60318732	T	C	HAR_caMPRA_1974_CCTTTGTGTGTTTTCATGAATTTTC	3	60318552	60319001	HAR1809	0.229	0.647	0.76327
7:111611465-111611466_+_C_G	7	111611466	C	G	HAR_caMPRA_4967_ATCGTTATTTTCATTTCTGGGCTTA	7	111611131	111611580	HAR2693	-0.236	0.651	0.766208
X:9373488-9373489_+_C_G	X	9373489	C	G	HAR_caMPRA_10321_GATTTTTCCCGATGGTTTCGACACT	X	9373320	9373769	HAR3074	-0.148	0.652	0.766792
X:9373563-9373564_+_A_C	X	9373564	A	C	HAR_caMPRA_10321_GATTTTTCCCGATGGTTTCGACACT	X	9373320	9373769	HAR3074	-0.148	0.652	0.766792
2:222909430-222909431_+_G_T	2	222909431	G	T	HAR_caMPRA_1679_GCTATTTTTACACAAGAGTTTAGAC	2	222909384	222909853	HAR1609	-0.264	0.652	0.766792
9:16139558-16139559_+_A_T	9	16139559	A	T	HAR_caMPRA_5894_TTATTATCGGGTGGGGATTTTTTCT	9	16139226	16139680	HAR2954	-0.224	0.657	0.770887
9:16139389-16139390_+_G_T	9	16139390	G	T	HAR_caMPRA_5894_TTATTATCGGGTGGGGATTTTTTCT	9	16139226	16139680	HAR2954	-0.224	0.657	0.770887
X:9373488-9373489_+_C_G	X	9373489	C	G	HAR_caMPRA_10321_TTCTGATTTCTCATTTTCTTTGCCA	X	9373320	9373769	HAR3074	0.347	0.658	0.771466
X:9373563-9373564_+_A_C	X	9373564	A	C	HAR_caMPRA_10321_TTCTGATTTCTCATTTTCTTTGCCA	X	9373320	9373769	HAR3074	0.347	0.658	0.771466
12:97507531-97507532_+_G_A	12	97507532	G	A	HAR_caMPRA_7431_CTAAGTATATGTCATCCGAGGGTGT	12	97507425	97507874	HAR0552	0.275	0.66	0.772604
5:4774407-4774408_+_C_G	5	4774408	C	G	HAR_caMPRA_3291_AAACTTTATTTTTGATTTATATAGC	5	4774188	4774647	HAR2213	-0.177	0.661	0.772604
13:104796628-104796629_+_T_C	13	104796629	T	C	HAR_caMPRA_7916_TTCTACTATTTTTGGGGCTTTGAGT	13	104796291	104796740	HAR0692	0.225	0.661	0.772604
15:87031398-87031399_+_A_T	15	87031399	A	T	HAR_caMPRA_8705_CTGATCTTTTCTACCGCCTTATGGA	15	87031189	87031638	HAR0929	-0.237	0.661	0.772604
11:17787177-17787178_+_A_G	11	17787178	A	G	HAR_caMPRA_6775_GTTTCATTTGATTTTGTTTACTACC	11	17786796	17787245	HAR0355	0.38	0.662	0.773476
11:17787200-17787201_+_T_C	11	17787201	T	C	HAR_caMPRA_6775_GTTTCATTTGATTTTGTTTACTACC	11	17786796	17787245	HAR0355	0.38	0.662	0.773476
11:17787178-17787179_+_G_A	11	17787179	G	A	HAR_caMPRA_6775_GTTTCATTTGATTTTGTTTACTACC	11	17786796	17787245	HAR0355	0.38	0.662	0.773476
13:71724101-71724102_+_C_T	13	71724102	C	T	HAR_caMPRA_7699_CTAAACTGGCGTGTGATTTCCAGAT	13	71723647	71724111	HAR0631	-0.164	0.663	0.774347
4:58145374-58145375_+_T_G	4	58145375	T	G	HAR_caMPRA_2818_GTTAGTTTTTCTTTTGGGGGTATTT	4	58145367	58145836	HAR2055	-0.231	0.666	0.776957
3:140103252-140103253_+_A_G	3	140103253	A	G	HAR_caMPRA_2383_CTTGTTCGTGCTGAACGGATACATT	3	140102932	140103381	HAR1932	-0.177	0.67	0.781026
3:29482177-29482178_+_G_A	3	29482178	G	A	HAR_caMPRA_1894_CTTTATCATGGTTTATCGAGTTTTT	3	29482117	29482571	HAR1785	-0.38	0.671	0.781294
2:22552204-22552205_+_T_C	2	22552205	T	C	HAR_caMPRA_790_CTAGTTTTTTTTTTACTGCTATGGA	2	22552079	22552538	HAR1330	-0.42	0.672	0.78216
2:22552487-22552488_+_G_A	2	22552488	G	A	HAR_caMPRA_790_CTAGTTTTTTTTTTACTGCTATGGA	2	22552079	22552538	HAR1330	-0.42	0.672	0.78216
11:49598208-49598209_+_T_C	11	49598209	T	C	HAR_caMPRA_6890_GTTTGGGTTAGAAGTTTAGTTTTTT	11	49597850	49598299	HAR0395	0.188	0.673	0.782725
8:37155952-37155953_+_T_C	8	37155953	T	C	HAR_caMPRA_5316_ATGCTATTTGCTTTGTCTTTAATTT	8	37155903	37156362	HAR2792	-0.134	0.674	0.78329
16:51101671-51101672_+_C_T	16	51101672	C	T	HAR_caMPRA_8949_CTCTCGGCTGTTTTCTTGATACTAA	16	51101384	51101833	HAR1000	-0.276	0.678	0.787038
2:222909676-222909677_+_G_A	2	222909677	G	A	HAR_caMPRA_1679_CTATTCGTTGTTTAAATTAATTTTC	2	222909384	222909853	HAR1609	0.092	0.68	0.788158
6:155988397-155988398_+_C_T	6	155988398	C	T	HAR_caMPRA_4570_GATTCTTAACCTGCGTTACACAAGT	6	155988104	155988553	HAR2567	-0.231	0.681	0.789017
14:78365466-78365467_+_C_T	14	78365467	C	T	HAR_caMPRA_8300_CTATATTCGACATTTATCGTTCGCG	14	78365233	78365682	HAR0803	0.161	0.682	0.789875
14:34161637-34161638_+_C_T	14	34161638	C	T	HAR_caMPRA_8078_TTGTTGCCTTTGATTATTGTTGAGT	14	34161323	34161772	HAR0747	-0.118	0.683	0.790733
14:34161504-34161505_+_T_C	14	34161505	T	C	HAR_caMPRA_8078_TTGTTGCCTTTGATTATTGTTGAGT	14	34161323	34161772	HAR0747	-0.118	0.683	0.790733
3:139493700-139493701_+_C_T	3	139493701	C	T	HAR_caMPRA_2381_CTTTATACACATTATCATGACAAAG	3	139493498	139493947	HAR1931	0.185	0.685	0.792446
5:117901306-117901307_+_C_G	5	117901307	C	G	HAR_caMPRA_3627_GCATTTTCTCTTTGTGATATTATTT	5	117901290	117901759	HAR2313	0.15	0.685	0.792446
X:111910692-111910693_+_A_T	X	111910693	A	T	HAR_caMPRA_10546_GTTAGCCATAGATATTCTAATTGGC	X	111910536	111911000	HAR3132	0.367	0.688	0.795312
2:220728214-220728215_+_C_T	2	220728215	C	T	HAR_caMPRA_1656_CATCGCTTCTCCATATTTGATTCAG	2	220727953	220728402	HAR1601	0.288	0.688	0.795312
9:26210600-26210601_+_A_G	9	26210601	A	G	HAR_caMPRA_6032_GTGATTTGCTTTTGTTTTTACGACG	9	26210372	26210831	HAR2987	-0.093	0.689	0.795864
15:94988839-94988840_+_C_A	15	94988840	C	A	HAR_caMPRA_8731_GCTTTTTTACTTTACCCCACAGCAG	15	94988688	94989137	HAR0939	0.215	0.689	0.795864
15:94988843-94988844_+_C_T	15	94988844	C	T	HAR_caMPRA_8731_GCTTTTTTACTTTACCCCACAGCAG	15	94988688	94989137	HAR0939	0.215	0.689	0.795864
17:597381-597382_+_A_T	17	597382	A	T	HAR_caMPRA_9242_TTTATTGCTTGTCGGTCGTTTATCC	17	597255	597704	HAR1085	-0.225	0.692	0.799027
3:34354229-34354230_+_C_T	3	34354230	C	T	HAR_caMPRA_1900_ATTAGTATGTATTACTATTTTACGT	3	34354179	34354628	HAR1786	-0.155	0.695	0.801883
8:72639418-72639419_+_G_T	8	72639419	G	T	HAR_caMPRA_5450_TCGAGTTTTTTGTTCCGGCACCAAT	8	72639181	72639630	HAR2826	0.164	0.699	0.805582
2:22552462-22552463_+_T_A	2	22552463	T	A	HAR_caMPRA_790_ACTTTTTTTGGTATTGCTTTTTTTT	2	22552079	22552538	HAR1330	-0.166	0.699	0.805582
X:39625295-39625296_+_T_C	X	39625296	T	C	HAR_caMPRA_10483_TTTAAACCAGGTTTCCATTTTGCCT	X	39625152	39625601	HAR3111	0.134	0.701	0.806057
2:109040191-109040192_+_C_T	2	109040192	C	T	HAR_caMPRA_1105_CTATTAGTCATCTTCTATTTATTCA	2	109040034	109040483	HAR1425	-0.212	0.701	0.806057
2:222909696-222909697_+_T_C	2	222909697	T	C	HAR_caMPRA_1680_CTAATTCGCTCTTACAAATTCTCGC	2	222909430	222909884	HAR1609	-0.097	0.701	0.806057
X:21817046-21817047_+_T_G	X	21817047	T	G	HAR_caMPRA_10358_GTCTTTTGTGATATTCAGATTTGTT	X	21817023	21817482	HAR3083	-0.328	0.702	0.806294
17:6050488-6050489_+_A_G	17	6050489	A	G	HAR_caMPRA_9264_GTTATCTTTCTTGAACGTAATCGAC	17	6050203	6050652	HAR1092	0.225	0.702	0.806294
1:120139548-120139549_+_G_A	1	120139549	G	A	HAR_caMPRA_413_AATGTTTTCTATTACTTGCTAGTTC	1	120139329	120139778	HAR0128	0.242	0.704	0.807678
17:20624655-20624656_+_C_A	17	20624656	C	A	HAR_caMPRA_9283_TTTTTTTTGTCTTCTCTTTGGTTGT	17	20624553	20625017	HAR1099	-0.162	0.704	0.807678
X:154998375-154998376_+_G_C	X	154998376	G	C	HAR_caMPRA_10674_TTCTACATGACCTAGCGATATTTCA	X	154998103	154998572	HAR3171	0.126	0.706	0.808146
5:151463116-151463117_+_G_A	5	151463117	G	A	HAR_caMPRA_3755_ATTGTTGTTTATTTCACTTTTAACT	5	151462827	151463276	HAR2353	0.126	0.706	0.808146
18:23915995-23915996_+_T_C	18	23915996	T	C	HAR_caMPRA_9553_GATTTTTCCCAGTGAGTTATCTGTG	18	23915691	23916145	HAR1176	0.284	0.706	0.808146
2:109040302-109040303_+_C_A	2	109040303	C	A	HAR_caMPRA_1105_GTGCTTCTTTTCTGTTTTATAGTGT	2	109040034	109040483	HAR1425	-0.086	0.707	0.808379
12:102864816-102864817_+_A_C	12	102864817	A	C	HAR_caMPRA_7482_CGTCAAACATTCCTCTGGTTTATTT	12	102864695	102865144	HAR0562	-0.188	0.707	0.808379
2:7465109-7465110_+_A_T	2	7465110	A	T	HAR_caMPRA_730_GTGTTTTTCATTTTAGTTTTAGATC	2	7464755	7465209	HAR1309	-0.179	0.708	0.808844
X:9373488-9373489_+_C_G	X	9373489	C	G	HAR_caMPRA_10321_CGAATTATGGGTATCTATTTTTTAC	X	9373320	9373769	HAR3074	0.186	0.709	0.808844
3:2310839-2310840_+_T_A	3	2310840	T	A	HAR_caMPRA_1799_GTTGTTTATGCGTTCTGTCTTCGTT	3	2310729	2311178	HAR1753	-0.117	0.715	0.814469
3:2310823-2310824_+_T_C	3	2310824	T	C	HAR_caMPRA_1799_GTTGTTTATGCGTTCTGTCTTCGTT	3	2310729	2311178	HAR1753	-0.117	0.715	0.814469
7:115369324-115369325_+_C_A	7	115369325	C	A	HAR_caMPRA_5015_CTAATTGCTTTGTCGTCTTTTTTCG	7	115369233	115369682	HAR2704	-0.168	0.716	0.814694
7:115369351-115369352_+_A_G	7	115369352	A	G	HAR_caMPRA_5015_CTAATTGCTTTGTCGTCTTTTTTCG	7	115369233	115369682	HAR2704	-0.168	0.716	0.814694
17:31643926-31643927_+_G_T	17	31643927	G	T	HAR_caMPRA_9293_GTTTTGCTTATTCTGCTATTCTTAA	17	31643758	31644217	HAR1102	0.105	0.716	0.814694
9:128907022-128907023_+_A_G	9	128907023	A	G	HAR_caMPRA_6300_GATTTTGGGGTTCGATTTGGTTTTC	9	128906678	128907127	HAR3067	-0.329	0.719	0.816887
9:98811447-98811448_+_A_G	9	98811448	A	G	HAR_caMPRA_6196_ATTTAGAGTTGGTCTTTTAACATGT	9	98811172	98811621	HAR3029	-0.167	0.72	0.817413
11:79786140-79786141_+_G_A	11	79786141	G	A	HAR_caMPRA_6916_GTATATTAACTTCCGAGATTGTCGT	11	79785936	79786385	HAR0403	-0.127	0.72	0.817413
7:127295206-127295207_+_C_A	7	127295207	C	A	HAR_caMPRA_5045_TTTTGCTCGATTTGTTTTTTCCACT	7	127295028	127295477	HAR2716	-0.243	0.723	0.819597
7:127295123-127295124_+_A_G	7	127295124	A	G	HAR_caMPRA_5045_TTTTGCTCGATTTGTTTTTTCCACT	7	127295028	127295477	HAR2716	-0.243	0.723	0.819597
16:79336533-79336534_+_G_A	16	79336534	G	A	HAR_caMPRA_9161_GTTTTATTTACTTCGGCTTTTTCTC	16	79336420	79336869	HAR1064	-0.286	0.723	0.819597
11:49598208-49598209_+_T_C	11	49598209	T	C	HAR_caMPRA_6890_CGTCCATTTTTGTAGCCGTTTGTTT	11	49597850	49598299	HAR0395	-0.094	0.724	0.820426
7:8128630-8128631_+_A_T	7	8128631	A	T	HAR_caMPRA_4614_TGTGTTGATTGCTATCTTTTATTTT	7	8128632	8129086	HAR2583	-0.252	0.725	0.820772
7:18534951-18534952_+_C_T	7	18534952	C	T	HAR_caMPRA_4702_TCAACTTTCTGTTTTTTTTGCGTTA	7	18534861	18535310	HAR2608	0.164	0.726	0.820772
11:116431447-116431448_+_T_C	11	116431448	T	C	HAR_caMPRA_7061_TATTCATTTTGTTGGGTATACTTCT	11	116431267	116431716	HAR0445	-0.095	0.727	0.820772
12:41981725-41981726_+_A_C	12	41981726	A	C	HAR_caMPRA_7271_ATCTGTAGTGTTTCATTATCATTAT	12	41981471	41981920	HAR0503	-0.2	0.728	0.821596
2:49465327-49465328_+_C_A	2	49465328	C	A	HAR_caMPRA_931_ATATTGTTTTTCTTATTGAATTCTA	2	49465238	49465687	HAR1366	-0.109	0.729	0.82242
X:9373488-9373489_+_C_G	X	9373489	C	G	HAR_caMPRA_10321_GTTTTGGTACTTTTGTTCACTTTCT	X	9373320	9373769	HAR3074	0.116	0.734	0.82653
8:72639440-72639441_+_T_C	8	72639441	T	C	HAR_caMPRA_5450_GTTCTTTTCACGCTTTGTTTTTTCG	8	72639181	72639630	HAR2826	-0.211	0.734	0.82653
1:81669091-81669092_+_G_A	1	81669092	G	A	HAR_caMPRA_255_CTCCAGGTTTCTGGGCGCCCACGGG	1	81668920	81669369	HAR0078	-0.173	0.735	0.827045
15:22777713-22777714_+_T_A	15	22777714	T	A	HAR_caMPRA_8476_TGTTTAGTTATTTTGCGTTTTCGGA	15	22777597	22778046	HAR0849	-0.177	0.736	0.827864
7:138969146-138969147_+_A_T	7	138969147	A	T	HAR_caMPRA_5086_CGTTACATGTTTCTGCCTTAGTCAT	7	138968966	138969415	HAR2730	-0.194	0.737	0.828377
8:861294-861295_+_T_C	8	861295	T	C	HAR_caMPRA_5154_GTATTGACTTGGGTCTAATGGGCTC	8	861181	861630	HAR2748	-0.128	0.741	0.831339
12:41981725-41981726_+_A_C	12	41981726	A	C	HAR_caMPRA_7271_GTTATTTATTGGGACTTCTGCTGTC	12	41981471	41981920	HAR0503	0.201	0.741	0.831339
1:81669093-81669094_+_A_C	1	81669094	A	C	HAR_caMPRA_255_CTTTAAATAGTTTGATTTGCTTTTG	1	81668920	81669369	HAR0078	-0.097	0.742	0.831542
5:117901356-117901357_+_T_G	5	117901357	T	G	HAR_caMPRA_3627_CGCTGTTATATTTTTTTCAGTCTTT	5	117901290	117901759	HAR2313	0.097	0.742	0.831542
11:17787172-17787173_+_G_C	11	17787173	G	C	HAR_caMPRA_6775_GAATCAGAATTACTGTTTTCAAAGA	11	17786796	17787245	HAR0355	0.229	0.745	0.833984
11:17787095-17787096_+_A_G	11	17787096	A	G	HAR_caMPRA_6775_GAATCAGAATTACTGTTTTCAAAGA	11	17786796	17787245	HAR0355	0.229	0.745	0.833984
20:16421541-16421542_+_T_C	20	16421542	T	C	HAR_caMPRA_10043_TTTTTTCTTGTTTTTTGCATCTCGT	20	16421403	16421862	HAR1646	-0.177	0.748	0.835806
3:136855640-136855641_+_G_A	3	136855641	G	A	HAR_caMPRA_2359_CTTTCTCTTTACGTGTTTTTTTATG	3	136855419	136855868	HAR1925	0.362	0.75	0.837427
15:31126670-31126671_+_T_C	15	31126671	T	C	HAR_caMPRA_8486_GAATTCTTCATTTTGTTTGTTACTT	15	31126363	31126812	HAR0853	0.166	0.75	0.837427
15:31126659-31126660_+_G_A	15	31126660	G	A	HAR_caMPRA_8486_GAATTCTTCATTTTGTTTGTTACTT	15	31126363	31126812	HAR0853	0.166	0.75	0.837427
15:31126692-31126693_+_T_A	15	31126693	T	A	HAR_caMPRA_8486_GTTTATTCTGATTTCCCTTTTTTCC	15	31126363	31126812	HAR0853	-0.105	0.752	0.838737
18:36891748-36891749_+_T_C	18	36891749	T	C	HAR_caMPRA_9630_TGGTTATTTTTGTCGATGAGACTCG	18	36891622	36892081	HAR1199	0.148	0.753	0.839545
10:87769255-87769256_+_G_T	10	87769256	G	T	HAR_caMPRA_6563_TGTTATGTAGGATTTTTACCTTCTT	10	87768946	87769395	HAR0286	0.152	0.755	0.841467
5:53493156-53493157_+_T_C	5	53493157	T	C	HAR_caMPRA_3444_GCCATTTCTTCTTTTTTTTCTTTGA	5	53493019	53493478	HAR2257	0.127	0.757	0.843079
5:53493311-53493312_+_C_T	5	53493312	C	T	HAR_caMPRA_3444_GCCATTTCTTCTTTTTTTTCTTTGA	5	53493019	53493478	HAR2257	0.127	0.757	0.843079
7:42251487-42251488_+_T_G	7	42251488	T	G	HAR_caMPRA_4833_TTTGAATTTTTATCCTCGACTTTTT	7	42251320	42251769	HAR2651	-0.101	0.759	0.844689
9:118361328-118361329_+_G_T	9	118361329	G	T	HAR_caMPRA_6249_CAATCTTTTTTTCCCATTTACTGGC	9	118361160	118361609	HAR3048	-0.13	0.759	0.844689
12:16859756-16859757_+_T_A	12	16859757	T	A	HAR_caMPRA_7203_GAGTTTTTACCTTTATTAGAAATGC	12	16859620	16860069	HAR0488	0.145	0.762	0.847409
12:16859975-16859976_+_T_C	12	16859976	T	C	HAR_caMPRA_7203_GAGTTTTTACCTTTATTAGAAATGC	12	16859620	16860069	HAR0488	0.145	0.762	0.847409
16:48368489-48368490_+_C_G	16	48368490	C	G	HAR_caMPRA_8940_TTCCTGCTCTACTGATGTAAATTTG	16	48368185	48368634	HAR0996	-0.11	0.764	0.849013
5:126399360-126399361_+_T_C	5	126399361	T	C	HAR_caMPRA_3697_TTCTATTTTACTGCGTTTTGATTTT	5	126398985	126399444	HAR2332	-0.095	0.769	0.853324
16:25848043-25848044_+_C_T	16	25848044	C	T	HAR_caMPRA_8931_GTGTAGTATTAGTTTTCGTCCTACT	16	25847867	25848316	HAR0992	0.096	0.77	0.853811
5:151463116-151463117_+_G_A	5	151463117	G	A	HAR_caMPRA_3755_CCATATTTTCTATTGTTACAGATGC	5	151462827	151463276	HAR2353	0.127	0.773	0.855581
13:21522356-21522357_+_A_G	13	21522357	A	G	HAR_caMPRA_7550_GTTTTTTGCTTTTTTATCCTTCTTT	13	21522267	21522741	HAR0586	0.15	0.774	0.856376
18:73333788-73333789_+_A_G	18	73333789	A	G	HAR_caMPRA_9869_GTTGAATATCCAATTTCAGTTCCTG	18	73333603	73334052	HAR1275	-0.059	0.775	0.856722
18:73333954-73333955_+_C_T	18	73333955	C	T	HAR_caMPRA_9869_GTTGAATATCCAATTTCAGTTCCTG	18	73333603	73334052	HAR1275	-0.059	0.775	0.856722
2:220728214-220728215_+_C_T	2	220728215	C	T	HAR_caMPRA_1656_ATTTTCAGTTAAACGTTTGGCATAT	2	220727953	220728402	HAR1601	0.2	0.776	0.856722
7:41460344-41460345_+_G_T	7	41460345	G	T	HAR_caMPRA_4829_AAGGGGTTTTATTTTACGATTCGAG	7	41460208	41460657	HAR2650	0.175	0.776	0.856722
16:79336547-79336548_+_A_G	16	79336548	A	G	HAR_caMPRA_9161_GATTCTAGCTCTTCCTTTCATTTCG	16	79336420	79336869	HAR1064	0.16	0.776	0.856722
16:8408013-8408014_+_G_A	16	8408014	G	A	HAR_caMPRA_8892_GTTATTAATTGCAAGGAGCAATCAT	16	8407924	8408373	HAR0978	0.111	0.777	0.856894
16:8408006-8408007_+_T_C	16	8408007	T	C	HAR_caMPRA_8892_GTTATTAATTGCAAGGAGCAATCAT	16	8407924	8408373	HAR0978	0.111	0.777	0.856894
5:117901356-117901357_+_T_G	5	117901357	T	G	HAR_caMPRA_3627_ATTACCTTTTTATTATCTGAAGAGT	5	117901290	117901759	HAR2313	0.221	0.779	0.857238
5:117901291-117901292_+_C_A	5	117901292	C	A	HAR_caMPRA_3627_ATTACCTTTTTATTATCTGAAGAGT	5	117901290	117901759	HAR2313	0.221	0.779	0.857238
13:21522356-21522357_+_A_G	13	21522357	A	G	HAR_caMPRA_7550_TTCTGCAAGATAGGTGGCATAACTG	13	21522267	21522741	HAR0586	-0.092	0.781	0.858508
11:49598206-49598207_+_T_C	11	49598207	T	C	HAR_caMPRA_6890_GTAAGTTAGTTTATACGCTTTTTCC	11	49597850	49598299	HAR0395	0.106	0.783	0.859325
11:49598208-49598209_+_T_C	11	49598209	T	C	HAR_caMPRA_6890_GTAAGTTAGTTTATACGCTTTTTCC	11	49597850	49598299	HAR0395	0.106	0.783	0.859325
5:155006311-155006312_+_G_A	5	155006312	G	A	HAR_caMPRA_3770_GTCAATTTTGACTTCTTGTAATTAC	5	155006134	155006583	HAR2358	0.188	0.784	0.859325
7:27674587-27674588_+_C_T	7	27674588	C	T	HAR_caMPRA_4765_TTGTTTTATGATGCGTCACCTTTTA	7	27674452	27674901	HAR2631	0.107	0.784	0.859325
9:272980-272981_+_C_G	9	272981	C	G	HAR_caMPRA_5728_CTCTGCTCGGTTTGGCGTAACGACC	9	272861	273350	HAR2903	-0.097	0.784	0.859325
7:110746980-110746981_+_T_C	7	110746981	T	C	HAR_caMPRA_8865_ATTTTGTGGTCTTCATTGTCAGCTT	16	6923305	6923754	HAR2692	-0.132	0.785	0.860112
5:151462991-151462992_+_A_T	5	151462992	A	T	HAR_caMPRA_3755_CGCTTCTTAGCTTCTAATGTCTGAA	5	151462827	151463276	HAR2353	0.05	0.786	0.860898
5:151463116-151463117_+_G_A	5	151463117	G	A	HAR_caMPRA_3755_CGCTTCTTAGCTTCTAATGTCTGAA	5	151462827	151463276	HAR2353	0.05	0.786	0.860898
X:9373488-9373489_+_C_G	X	9373489	C	G	HAR_caMPRA_10321_CTAGTTTGTTTAACGTTCTGCCTCT	X	9373320	9373769	HAR3074	-0.105	0.787	0.861064
X:9373563-9373564_+_A_C	X	9373564	A	C	HAR_caMPRA_10321_CTAGTTTGTTTAACGTTCTGCCTCT	X	9373320	9373769	HAR3074	-0.105	0.787	0.861064
1:35087564-35087565_+_A_C	1	35087565	A	C	HAR_caMPRA_56_AATCTCTGTGTCTCTTATAACGAGT	1	35087321	35087770	HAR0018	-0.093	0.787	0.861064
10:68948006-68948007_+_A_G	10	68948007	A	G	HAR_caMPRA_6496_ATGTTTGCGTTTTTGAATGGAGACT	10	68947855	68948304	HAR0265	-0.175	0.789	0.862632
2:220728214-220728215_+_C_T	2	220728215	C	T	HAR_caMPRA_1656_CACCTTTGGTATTAATTTTATCGGT	2	220727953	220728402	HAR1601	0.185	0.791	0.863579
10:117775271-117775272_+_T_C	10	117775272	T	C	HAR_caMPRA_6624_ATTTTCTTTTTCGCTTCAATAGCCA	10	117775028	117775477	HAR0310	0.394	0.791	0.863579
10:117775259-117775260_+_T_C	10	117775260	T	C	HAR_caMPRA_6624_ATTTTCTTTTTCGCTTCAATAGCCA	10	117775028	117775477	HAR0310	0.394	0.791	0.863579
4:14771881-14771882_+_C_T	4	14771882	C	T	HAR_caMPRA_2613_CATTTGATATGTAGGTATCCTAGCG	4	14771564	14772013	HAR2006	0.135	0.793	0.864523
X:147783625-147783626_+_T_C	X	147783626	T	C	HAR_caMPRA_10664_GAGTGATTCGGGGCCTGTGTTTTTT	X	147783550	147783999	HAR3167	0.106	0.795	0.865774
10:16654583-16654584_+_G_A	10	16654584	G	A	HAR_caMPRA_6425_CGTAGTTTTATATTATGTTATTTGG	10	16654431	16654880	HAR0244	-0.167	0.796	0.866244
4:145793836-145793837_+_T_A	4	145793837	T	A	HAR_caMPRA_3092_TTTGTTGTATTTTGTTCTTTTATCT	4	145793816	145794280	HAR2145	-0.118	0.798	0.8678
7:127295291-127295292_+_T_G	7	127295292	T	G	HAR_caMPRA_5044_AATTAGTACATTTCTTTGCATATAA	7	127294992	127295441	HAR2716	-0.194	0.801	0.870131
11:133260881-133260882_+_C_T	11	133260882	C	T	HAR_caMPRA_7142_GATTCATATATACCTTTTGAATTCC	11	133260556	133261005	HAR0472	-0.089	0.803	0.871371
18:35249160-35249161_+_C_T	18	35249161	C	T	HAR_caMPRA_9594_TACTAGTATTCATTTGTTTTGCGGT	18	35249106	35249565	HAR1189	0.091	0.807	0.874777
13:53500308-53500309_+_G_A	13	53500309	G	A	HAR_caMPRA_7608_TTTTTTTCAATATGGCTTCATAACA	13	53499965	53500414	HAR0603	-0.077	0.808	0.875549
X:9373488-9373489_+_C_G	X	9373489	C	G	HAR_caMPRA_10320_TTTTTGAGACATTGTATTTTTTTTA	X	9373237	9373686	HAR3074	0.1	0.809	0.876321
5:117901356-117901357_+_T_G	5	117901357	T	G	HAR_caMPRA_3627_ATCCTTTTTTTATGGTTATAAGTTA	5	117901290	117901759	HAR2313	0.115	0.812	0.877386
1:217228089-217228090_+_A_T	1	217228090	A	T	HAR_caMPRA_616_GTCTTTCTCTGACACAGATCATTAA	1	217227883	217228332	HAR0190	0.098	0.812	0.877386
9:110726101-110726102_+_T_G	9	110726102	T	G	HAR_caMPRA_6240_CATATTCTTGTAATTTCCGTTGCTT	9	110726002	110726451	HAR3044	-0.122	0.816	0.880147
11:32037244-32037245_+_G_C	11	32037245	G	C	HAR_caMPRA_6829_CGAGTATTATGGTTCATGGCTTCAA	11	32036990	32037439	HAR0371	-0.117	0.817	0.880914
11:32037221-32037222_+_T_G	11	32037222	T	G	HAR_caMPRA_6829_CGAGTATTATGGTTCATGGCTTCAA	11	32036990	32037439	HAR0371	-0.117	0.817	0.880914
12:72374471-72374472_+_C_T	12	72374472	C	T	HAR_caMPRA_7348_CTTTTATTACCCCTTTGTCTCAGTT	12	72374128	72374577	HAR0522	0.131	0.818	0.881368
5:4490337-4490338_+_C_T	5	4490338	C	T	HAR_caMPRA_3281_CATTGTTTCTTCTCGATCCATTCTT	5	4490069	4490518	HAR2210	-0.151	0.824	0.885953
2:220728214-220728215_+_C_T	2	220728215	C	T	HAR_caMPRA_1656_ATTTTCAATGGACAAGACGTTGAGC	2	220727953	220728402	HAR1601	0.162	0.825	0.886715
17:20624670-20624671_+_T_A	17	20624671	T	A	HAR_caMPRA_9283_TGTCTTTTCTTTTTTTTTCTTTTAT	17	20624553	20625017	HAR1099	-0.234	0.826	0.887164
6:156502904-156502905_+_A_C	6	156502905	A	C	HAR_caMPRA_4574_CCAATTTCTGATTTGCGTTTCCATC	6	156502554	156503003	HAR2569	0.107	0.827	0.887925
2:23125160-23125161_+_T_C	2	23125161	T	C	HAR_caMPRA_800_CTTTCTTGTTGGGCTTTATAAATTA	2	23124875	23125334	HAR1334	0.117	0.83	0.890518
7:31513002-31513003_+_G_A	7	31513003	G	A	HAR_caMPRA_4780_CGCTTTATTTTTTCAATCGTAGGCG	7	31512770	31513219	HAR2636	0.083	0.832	0.892035
11:116431465-116431466_+_A_G	11	116431466	A	G	HAR_caMPRA_7061_CTTTTAAGTACATGGGTTTATGCTC	11	116431267	116431716	HAR0445	-0.087	0.833	0.892165
12:86726950-86726951_+_A_T	12	86726951	A	T	HAR_caMPRA_7396_GTGTCTTTTTTTTTCACTTTTCTTA	12	86726700	86727149	HAR0540	-0.226	0.833	0.892165
12:86726921-86726922_+_C_T	12	86726922	C	T	HAR_caMPRA_7396_GTGTCTTTTTTTTTCACTTTTCTTA	12	86726700	86727149	HAR0540	-0.226	0.833	0.892165
6:99426359-99426360_+_T_C	6	99426360	T	C	HAR_caMPRA_4359_AGATGCTTTATACTTTGTATTTTTT	6	99425990	99426439	HAR2508	0.137	0.837	0.895505
6:99426228-99426229_+_A_G	6	99426229	A	G	HAR_caMPRA_4359_AGATGCTTTATACTTTGTATTTTTT	6	99425990	99426439	HAR2508	0.137	0.837	0.895505
5:149709497-149709498_+_A_G	5	149709498	A	G	HAR_caMPRA_3754_CTTCTTTAACTTTTACGTCATTTTT	5	149709397	149709846	HAR2352	0.115	0.839	0.8967
11:49598208-49598209_+_T_C	11	49598209	T	C	HAR_caMPRA_6890_CACAACTCTTGGTCGACAGGTAGCT	11	49597850	49598299	HAR0395	-0.051	0.843	0.899397
11:49598256-49598257_+_G_T	11	49598257	G	T	HAR_caMPRA_6890_CACAACTCTTGGTCGACAGGTAGCT	11	49597850	49598299	HAR0395	-0.051	0.843	0.899397
10:87769080-87769081_+_G_T	10	87769081	G	T	HAR_caMPRA_6563_TAATTCTTTTTTTTTCTACGTCGTA	10	87768946	87769395	HAR0286	-0.187	0.844	0.899833
4:182582969-182582970_+_T_C	4	182582970	T	C	HAR_caMPRA_3207_TTCGGATTTTGCATTTACGTTGTTG	4	182582654	182583103	HAR2189	-0.098	0.845	0.900584
11:49598206-49598207_+_T_C	11	49598207	T	C	HAR_caMPRA_6890_CATAATGGTATTGTTCCTTTTCGGT	11	49597850	49598299	HAR0395	-0.061	0.847	0.9024
11:49598208-49598209_+_T_C	11	49598209	T	C	HAR_caMPRA_6890_CATAATGGTATTGTTCCTTTTCGGT	11	49597850	49598299	HAR0395	-0.061	0.847	0.9024
15:61817003-61817004_+_C_T	15	61817004	C	T	HAR_caMPRA_8625_GTGTTTCTTAGAGTTGTTCATTAAA	15	61816971	61817435	HAR0900	0.059	0.85	0.904963
5:53493311-53493312_+_C_T	5	53493312	C	T	HAR_caMPRA_3444_CTGTTTCCGATTGTTTCTATGGCCG	5	53493019	53493478	HAR2257	-0.089	0.851	0.905395
5:157753413-157753414_+_A_G	5	157753414	A	G	HAR_caMPRA_3785_CTCATTCGCTCTTTTTTTCAGGGAA	5	157753289	157753743	HAR2362	0.046	0.853	0.906889
8:1649773-1649774_+_T_G	8	1649774	T	G	HAR_caMPRA_5159_GTTTTTGCTCGCTGATTTCTTATTT	8	1649748	1650197	HAR2749	0.1	0.854	0.907003
8:1649794-1649795_+_G_T	8	1649795	G	T	HAR_caMPRA_5159_GTTTTTGCTCGCTGATTTCTTATTT	8	1649748	1650197	HAR2749	0.1	0.854	0.907003
11:34764398-34764399_+_T_C	11	34764399	T	C	HAR_caMPRA_6843_TGTTACGTTTTGAACTTTTATTTCG	11	34764090	34764539	HAR0376	0.077	0.854	0.907003
14:79959530-79959531_+_C_T	14	79959531	C	T	HAR_caMPRA_8311_CATTGACTTTCGGTTCGTCCCGCTC	14	79959302	79959751	HAR0808	0.076	0.854	0.907003
11:49598208-49598209_+_T_C	11	49598209	T	C	HAR_caMPRA_6890_CGTAATCGTGTTTTTGTTTTTCTTT	11	49597850	49598299	HAR0395	0.081	0.862	0.912953
11:49598208-49598209_+_T_C	11	49598209	T	C	HAR_caMPRA_6890_CATTGTAGTTTTTCTCCTTTTTTTT	11	49597850	49598299	HAR0395	0.092	0.864	0.914753
11:114799256-114799257_+_T_A	11	114799257	T	A	HAR_caMPRA_7034_TTATCGTTTTATTTTCAACTCGGAC	11	114799114	114799563	HAR0434	-0.105	0.867	0.917291
5:37906866-37906867_+_G_T	5	37906867	G	T	HAR_caMPRA_3384_GTTATTAACCTTGTTTTTTTTCGAC	5	37906790	37907239	HAR2243	0.054	0.868	0.918031
4:138683959-138683960_+_C_T	4	138683960	C	T	HAR_caMPRA_3063_GAAACACCTATTTTCTTCTGCTGGA	4	138683880	138684329	HAR2138	-0.119	0.87	0.919507
X:9373488-9373489_+_C_G	X	9373489	C	G	HAR_caMPRA_10320_GGTCGGTTTTTTCAAGGGTATACAT	X	9373237	9373686	HAR3074	-0.099	0.871	0.919607
4:116528680-116528681_+_C_T	4	116528681	C	T	HAR_caMPRA_3008_CCTTGTCTCTTTGACCTACATTTCG	4	116528561	116529010	HAR2122	-0.07	0.872	0.920344
X:21817106-21817107_+_G_A	X	21817107	G	A	HAR_caMPRA_10358_GTTTTTTGATTAACTCAGGTTCCAT	X	21817023	21817482	HAR3083	-0.09	0.873	0.92108
5:117901372-117901373_+_G_A	5	117901373	G	A	HAR_caMPRA_3627_AGCTTATATTTCTACATAAGTGCGC	5	117901290	117901759	HAR2313	0.058	0.877	0.92402
10:36238727-36238728_+_C_T	10	36238728	C	T	HAR_caMPRA_6465_CCTGATTCATTGGCTCTGACTCCCG	10	36238274	36238738	HAR0258	0.064	0.877	0.92402
8:37211569-37211570_+_A_T	8	37211570	A	T	HAR_caMPRA_5330_GTTTTGTAGGTTTTGGTACACCTTT	8	37211535	37211999	HAR2793	0.1	0.881	0.927593
6:40489139-40489140_+_T_C	6	40489140	T	C	HAR_caMPRA_4114_CTGTTTTGGAATTAAGTTGTTATTT	6	40489113	40489562	HAR2441	0.049	0.882	0.927684
18:42872516-42872517_+_A_T	18	42872517	A	T	HAR_caMPRA_9704_CTAACTTTGTCTACGGATGGTTATG	18	42872087	42872541	HAR1225	-0.038	0.882	0.927684
11:49598208-49598209_+_T_C	11	49598209	T	C	HAR_caMPRA_6890_TGTTAAGTGTTTGTGAGCATACAGT	11	49597850	49598299	HAR0395	0.059	0.884	0.928505
9:36741030-36741031_+_T_G	9	36741031	T	G	HAR_caMPRA_6078_AGTTTTTCCTCTCATAAGTTTTATT	9	36740768	36741217	HAR2998	-0.082	0.886	0.929004
1:44902261-44902262_+_G_A	1	44902262	G	A	HAR_caMPRA_80_CTTTTTTTTTTCTAATTTTAAACTT	1	44902133	44902602	HAR0027	0.089	0.886	0.929004
10:87769198-87769199_+_A_G	10	87769199	A	G	HAR_caMPRA_6563_ACTTATTTGTTTTTCTCAGTAGTGC	10	87768946	87769395	HAR0286	0.056	0.887	0.929093
X:9373526-9373527_+_A_G	X	9373527	A	G	HAR_caMPRA_10320_AGTTTTCACTGTTTTTTTTGCTTGT	X	9373237	9373686	HAR3074	0.083	0.889	0.930228
X:9373488-9373489_+_C_G	X	9373489	C	G	HAR_caMPRA_10320_AGTTTTCACTGTTTTTTTTGCTTGT	X	9373237	9373686	HAR3074	0.083	0.889	0.930228
X:9373488-9373489_+_C_G	X	9373489	C	G	HAR_caMPRA_10321_CTGTTCTATTTACGCAATAGCTCTA	X	9373320	9373769	HAR3074	0.098	0.889	0.930228
X:9373563-9373564_+_A_C	X	9373564	A	C	HAR_caMPRA_10321_CTGTTCTATTTACGCAATAGCTCTA	X	9373320	9373769	HAR3074	0.098	0.889	0.930228
2:22552392-22552393_+_T_C	2	22552393	T	C	HAR_caMPRA_790_CTTTTTTTTTTCTTTCTCATTACTT	2	22552079	22552538	HAR1330	-0.047	0.89	0.930955
3:136855573-136855574_+_T_A	3	136855574	T	A	HAR_caMPRA_2359_GATTGTTTCTTTCTTTAGTTTATCT	3	136855419	136855868	HAR1925	-0.065	0.891	0.931681
2:23264396-23264397_+_T_A	2	23264397	T	A	HAR_caMPRA_806_CCGTTTGTTCTGTATTGCTGCTGTT	2	23264173	23264622	HAR1336	-0.035	0.893	0.933452
2:23264419-23264420_+_A_G	2	23264420	A	G	HAR_caMPRA_806_CCGTTTGTTCTGTATTGCTGCTGTT	2	23264173	23264622	HAR1336	-0.035	0.893	0.933452
16:16538298-16538299_+_G_A	16	16538299	G	A	HAR_caMPRA_8902_TTTTTATTTCGTATTTATGTTTGCA	16	16537882	16538386	HAR0982	0.103	0.895	0.93458
17:74909098-74909099_+_T_C	17	74909099	T	C	HAR_caMPRA_9453_CCGTTTTTGTTCGAGAAAAAAGTGA	17	74908801	74909250	HAR1148	0.091	0.895	0.93458
11:34764353-34764354_+_C_G	11	34764354	C	G	HAR_caMPRA_6843_ACCATGTTATTTATGACCGTTTATG	11	34764090	34764539	HAR0376	0.048	0.905	0.942438
X:9373526-9373527_+_A_G	X	9373527	A	G	HAR_caMPRA_10320_GTCTTTTCTATTTTGACTTTTCCTT	X	9373237	9373686	HAR3074	-0.061	0.906	0.942512
X:9373488-9373489_+_C_G	X	9373489	C	G	HAR_caMPRA_10320_GTCTTTTCTATTTTGACTTTTCCTT	X	9373237	9373686	HAR3074	-0.061	0.906	0.942512
3:139493672-139493673_+_G_A	3	139493673	G	A	HAR_caMPRA_2381_CTTCCCTACGATACTTTTTTATTTG	3	139493498	139493947	HAR1931	-0.051	0.906	0.942512
5:117901356-117901357_+_T_G	5	117901357	T	G	HAR_caMPRA_3627_CACTATTTGTCTATCTGTTTTATCG	5	117901290	117901759	HAR2313	0.037	0.908	0.943626
2:145158080-145158081_+_C_T	2	145158081	C	T	HAR_caMPRA_1258_TTTTTGTTGTTAATTTGCTTTTTTA	2	145157899	145158348	HAR1474	-0.043	0.909	0.944343
7:39224674-39224675_+_C_A	7	39224675	C	A	HAR_caMPRA_4825_GTCCCTTTATTATCGTTCTAAGTTT	7	39224369	39224818	HAR2648	0.076	0.913	0.947529
5:153640307-153640308_+_G_A	5	153640308	G	A	HAR_caMPRA_3757_GTCCTTTTTCACCCGCTTTTCTCTC	5	153640079	153640528	HAR2354	0.067	0.916	0.949026
5:153640347-153640348_+_C_T	5	153640348	C	T	HAR_caMPRA_3757_GTCCTTTTTCACCCGCTTTTCTCTC	5	153640079	153640528	HAR2354	0.067	0.916	0.949026
6:156502815-156502816_+_T_G	6	156502816	T	G	HAR_caMPRA_4574_GATTATTTAGTTCTAAGTAGCACGT	6	156502554	156503003	HAR2569	0.027	0.917	0.949416
2:220728214-220728215_+_C_T	2	220728215	C	T	HAR_caMPRA_1656_CGCGATAATATTGTTATGGTTTATA	2	220727953	220728402	HAR1601	0.073	0.918	0.949806
5:22591056-22591057_+_C_A	5	22591057	C	A	HAR_caMPRA_3333_CAATACTCTTAACTCCGTATTTAGT	5	22590827	22591276	HAR2225	0.06	0.919	0.949872
5:22591175-22591176_+_G_C	5	22591176	G	C	HAR_caMPRA_3333_CAATACTCTTAACTCCGTATTTAGT	5	22590827	22591276	HAR2225	0.06	0.919	0.949872
5:22591116-22591117_+_G_T	5	22591117	G	T	HAR_caMPRA_3333_CAATACTCTTAACTCCGTATTTAGT	5	22590827	22591276	HAR2225	0.06	0.919	0.949872
X:9373488-9373489_+_C_G	X	9373489	C	G	HAR_caMPRA_10320_GTTTTCTCTTGTTTACTCCGTAGGT	X	9373237	9373686	HAR3074	0.032	0.921	0.950972
X:9373488-9373489_+_C_G	X	9373489	C	G	HAR_caMPRA_10321_AGTTTTAAGTCTCCCAATTTAAGGA	X	9373320	9373769	HAR3074	0.037	0.922	0.951359
12:72374558-72374559_+_G_T	12	72374559	G	T	HAR_caMPRA_7348_CTTGTTGAACTTTTGTTAGATTTTT	12	72374128	72374577	HAR0522	-0.064	0.923	0.951746
17:6050488-6050489_+_A_G	17	6050489	A	G	HAR_caMPRA_9264_AGTTTTTTTTTTTTTTCCTCCATTA	17	6050203	6050652	HAR1092	-0.031	0.923	0.951746
X:9373488-9373489_+_C_G	X	9373489	C	G	HAR_caMPRA_10321_TTGATCGTATTGTTCTAGATTTTTA	X	9373320	9373769	HAR3074	0.05	0.924	0.952133
10:8576445-8576446_+_T_C	10	8576446	T	C	HAR_caMPRA_6383_CGTGAGTGTTTCTTCCTCATAATGT	10	8576023	8576472	HAR0232	-0.051	0.925	0.952519
3:615946-615947_+_A_G	3	615947	A	G	HAR_caMPRA_1746_GATGGTTTTTCACTAGTTTTTTCAG	3	615669	616118	HAR1742	0.051	0.926	0.952967
3:615881-615882_+_C_T	3	615882	C	T	HAR_caMPRA_1746_GATGGTTTTTCACTAGTTTTTTCAG	3	615669	616118	HAR1742	0.051	0.926	0.952967
10:97949069-97949070_+_A_G	10	97949070	A	G	HAR_caMPRA_6573_CCGGTCTTTACAGTTTTGGTCCGGT	10	97948960	97949414	HAR0290	-0.045	0.927	0.952967
11:49598208-49598209_+_T_C	11	49598209	T	C	HAR_caMPRA_6890_CGTTGTCAAATACGGGATTATTTGA	11	49597850	49598299	HAR0395	-0.035	0.927	0.952967
7:21866618-21866619_+_G_A	7	21866619	G	A	HAR_caMPRA_4717_GTTCTTCGTGATCATTCTCTCCCTT	7	21866396	21866855	HAR2613	0.036	0.928	0.95303
7:21866750-21866751_+_T_C	7	21866751	T	C	HAR_caMPRA_4717_GTTCTTCGTGATCATTCTCTCCCTT	7	21866396	21866855	HAR2613	0.036	0.928	0.95303
14:82128799-82128800_+_G_A	14	82128800	G	A	HAR_caMPRA_8325_GTCTTTCATGACTTTTCTTTCTTCT	14	82128757	82129206	HAR0813	-0.033	0.928	0.95303
7:21866812-21866813_+_A_C	7	21866813	A	C	HAR_caMPRA_4717_GCTTTTAAGGCGTTCGATTCAATTC	7	21866396	21866855	HAR2613	-0.031	0.929	0.953414
11:79786060-79786061_+_C_A	11	79786061	C	A	HAR_caMPRA_6916_CTGTTCTTGGATTGTATTCTCGTCT	11	79785936	79786385	HAR0403	-0.047	0.93	0.953798
17:74909098-74909099_+_T_C	17	74909099	T	C	HAR_caMPRA_9452_GTGCTCTTTTGTTTATTTCCTTAGG	17	74908773	74909222	HAR1148	-0.037	0.933	0.955588
3:4790417-4790418_+_T_C	3	4790418	T	C	HAR_caMPRA_1815_GTTTCTTTAGTTTCTGTTTACGTAT	3	4790253	4790702	HAR1760	-0.021	0.934	0.955969
13:105655945-105655946_+_A_G	13	105655946	A	G	HAR_caMPRA_7924_CGCTCGTGGATTTTCTTCATTCAGC	13	105655726	105656175	HAR0695	-0.031	0.938	0.959418
1:204900595-204900596_+_T_A	1	204900596	T	A	HAR_caMPRA_553_CATTCTTTGTTTGTAGTTCTTCTTT	1	204900412	204900861	HAR0174	-0.024	0.941	0.961841
1:204900736-204900737_+_T_A	1	204900737	T	A	HAR_caMPRA_553_CATTCTTTGTTTGTAGTTCTTCTTT	1	204900412	204900861	HAR0174	-0.024	0.941	0.961841
14:99693016-99693017_+_C_T	14	99693017	C	T	HAR_caMPRA_8452_GTTTATTTTTTTTTTATCTGAGTAA	14	99692779	99693228	HAR0839	-0.032	0.941	0.961841
14:99692961-99692962_+_T_C	14	99692962	T	C	HAR_caMPRA_8452_GTTTATTTTTTTTTTATCTGAGTAA	14	99692779	99693228	HAR0839	-0.032	0.941	0.961841
8:96356982-96356983_+_G_A	8	96356983	G	A	HAR_caMPRA_5577_GTATTGTTTTTATTTTCTATTATGT	8	96356844	96357293	HAR2853	0.038	0.944	0.96426
11:116431551-116431552_+_A_T	11	116431552	A	T	HAR_caMPRA_7061_GTTTCTTTCCGCTGGGCTGTTTCTG	11	116431267	116431716	HAR0445	0.044	0.945	0.964635
2:174524308-174524309_+_T_A	2	174524309	T	A	HAR_caMPRA_1428_CTTTTCTCTAGCCACTTTCCAGTGG	2	174524032	174524491	HAR1523	-0.06	0.947	0.966352
2:174524299-174524300_+_A_C	2	174524300	A	C	HAR_caMPRA_1428_CTTTTCTCTAGCCACTTTCCAGTGG	2	174524032	174524491	HAR1523	-0.06	0.947	0.966352
4:83050425-83050426_+_G_A	4	83050426	G	A	HAR_caMPRA_2919_CTCTGGATTTTCTTCTCATCTCTTT	4	83050315	83050784	HAR2088	0.021	0.949	0.967745
2:220728214-220728215_+_C_T	2	220728215	C	T	HAR_caMPRA_1656_ATTTCGACCTGAATACTTTTGATGC	2	220727953	220728402	HAR1601	0.045	0.953	0.970849
18:35249306-35249307_+_T_A	18	35249307	T	A	HAR_caMPRA_9594_GTTTGGTCTGAGGATTTCATTTCAC	18	35249106	35249565	HAR1189	-0.024	0.953	0.970849
2:220728214-220728215_+_C_T	2	220728215	C	T	HAR_caMPRA_1656_CGCGTTTTTTTTTCGCTATTTTTTT	2	220727953	220728402	HAR1601	0.042	0.955	0.971911
11:17787172-17787173_+_G_C	11	17787173	G	C	HAR_caMPRA_6775_CTTCGGGAAATGGGTTGTATTAGTT	11	17786796	17787245	HAR0355	0.035	0.957	0.973296
11:119547526-119547527_+_A_G	11	119547527	A	G	HAR_caMPRA_7068_AGAATTTTTAAGGCACCTCTCGCTT	11	119547224	119547673	HAR0448	-0.013	0.957	0.973296
X:18050316-18050317_+_C_T	X	18050317	C	T	HAR_caMPRA_10337_AATTTGTCGTGTATGTGGCTTTCAC	X	18050105	18050554	HAR3080	0.028	0.958	0.973663
12:86984583-86984584_+_T_A	12	86984584	T	A	HAR_caMPRA_7397_CTTTGCTTGAATCAGGTCAGTCGGA	12	86984429	86984878	HAR0541	-0.022	0.96	0.975045
4:174656848-174656849_+_G_A	4	174656849	G	A	HAR_caMPRA_3160_TCTATACTTTTTCAACATGTTTCTT	4	174656584	174657033	HAR2173	-0.013	0.962	0.9761
X:9373488-9373489_+_C_G	X	9373489	C	G	HAR_caMPRA_10321_CTTTCTTCGGTTCGCGTGATATTTT	X	9373320	9373769	HAR3074	0.046	0.964	0.977153
X:9373563-9373564_+_A_C	X	9373564	A	C	HAR_caMPRA_10321_CTTTCTTCGGTTCGCGTGATATTTT	X	9373320	9373769	HAR3074	0.046	0.964	0.977153
10:16705448-16705449_+_C_T	10	16705449	C	T	HAR_caMPRA_6429_CTTTTTAGGGTTGAACTTTTATTTC	10	16705450	16705899	HAR0245	-0.015	0.965	0.977516
8:861448-861449_+_G_C	8	861449	G	C	HAR_caMPRA_5154_GTTTATTTCCAGCTGTTTTTTCTGT	8	861181	861630	HAR2748	-0.012	0.968	0.977953
8:861299-861300_+_A_G	8	861300	A	G	HAR_caMPRA_5154_GTTTATTTCCAGCTGTTTTTTCTGT	8	861181	861630	HAR2748	-0.012	0.968	0.977953
16:6496983-6496984_+_C_G	16	6496984	C	G	HAR_caMPRA_8841_GATTCTGTCCGGCAATTACTACGTC	16	6496905	6497359	HAR0964	-0.028	0.971	0.97936
11:133142888-133142889_+_A_T	11	133142889	A	T	HAR_caMPRA_7138_GTTTTAGTTTCTGCCCTGTCTACAT	11	133142810	133143259	HAR0471	-0.017	0.972	0.979719
1:70080283-70080284_+_C_T	1	70080284	C	T	HAR_caMPRA_194_CTTTTCTGTATTTTCTGTAATTTTT	1	70080186	70080635	HAR0059	-0.019	0.976	0.982451
7:115417263-115417264_+_A_G	7	115417264	A	G	HAR_caMPRA_5016_ATTTTACTTGTTTATGCAATTGCAG	7	115416922	115417371	HAR2705	0.01	0.976	0.982451
2:86695536-86695537_+_A_G	2	86695537	A	G	HAR_caMPRA_1050_CCTTCCATTCTCTTCTGGTCATTCA	2	86695256	86695705	HAR1406	-0.009	0.978	0.984139
1:208608595-208608596_+_C_A	1	208608596	C	A	HAR_caMPRA_557_CTATTTCTTTGCGTGGTGGTTTTCG	1	208608362	208608831	HAR0175	0.01	0.979	0.98482
2:202988030-202988031_+_T_C	2	202988031	T	C	HAR_caMPRA_1538_GTTAGTTTTTTCTCAGTCAGGTGTT	2	202987887	202988336	HAR1560	0.006	0.982	0.985884
7:101249456-101249457_+_C_T	7	101249457	C	T	HAR_caMPRA_4948_TCACTCTGTTCGTGTTCTTTTTATT	7	101249050	101249504	HAR2685	0.008	0.983	0.986238
7:101249429-101249430_+_A_G	7	101249430	A	G	HAR_caMPRA_4948_TCACTCTGTTCGTGTTCTTTTTATT	7	101249050	101249504	HAR2685	0.008	0.983	0.986238
8:6366619-6366620_+_G_T	8	6366620	G	T	HAR_caMPRA_5172_TTGTATTTGATAACTTTGTTACCTA	8	6366238	6366702	HAR2754	0.015	0.983	0.986238
15:94988839-94988840_+_C_A	15	94988840	C	A	HAR_caMPRA_8731_CACAAGAGTATTTCACATATTCCAT	15	94988688	94989137	HAR0939	-0.008	0.987	0.989599
X:9373488-9373489_+_C_G	X	9373489	C	G	HAR_caMPRA_10321_GGTTGTTATTATTTTTAAGTTCTAT	X	9373320	9373769	HAR3074	-0.006	0.991	0.993283
X:9373563-9373564_+_A_C	X	9373564	A	C	HAR_caMPRA_10321_GGTTGTTATTATTTTTAAGTTCTAT	X	9373320	9373769	HAR3074	-0.006	0.991	0.993283
5:117901356-117901357_+_T_G	5	117901357	T	G	HAR_caMPRA_3627_AGTGGCTTTTTAATGTGTCTATTCC	5	117901290	117901759	HAR2313	0.002	0.994	0.995962
11:17786987-17786988_+_A_G	11	17786988	A	G	HAR_caMPRA_6776_CGGGTTCTTTCGGCTTGTGGAAGCA	11	17786961	17787425	HAR0355	0.004	0.996	0.996654
11:32128913-32128914_+_T_A	11	32128914	T	A	HAR_caMPRA_6833_TCAAGGTGAATCATCATGGCTACCA	11	32128827	32129291	HAR0372	-0.002	0.996	0.996654
1:209631054-209631055_+_G_A	1	209631055	G	A	HAR_caMPRA_564_CATTTGGATTGGTTTCTTGGTATTA	1	209630759	209631208	HAR0177	0	0.999	0.999
