# Supplementary material for: Rare variation in non-coding regions with evolutionary signatures contributes to autism spectrum disorder risk
Source: Cell Genom. 2024 Jul 16;4(8):100609. doi: 10.1016/j.xgen.2024.100609 (PMC11406188; doi:10.1016/j.xgen.2024.100609)
Supplement: Table S4. Rare, recessive variants at conserved bases in ASD cohorts, related to Figure 3 [file mmc5.xlsx]

## Sheet: elements - vars enrich in cases
Table S4: Rare, recessive variants at conserved bases in ASD cohorts, Related to Fig. 3.
Elements enriched for patient variants in HARs, VEs, and CNEs in HMCA (AF < 0.005) and in HARs and VEs in NIMH (AF < 0.001) at conserved bases
num_cases - number of cases with variant
num_controls - number of controls with variant
num_variants - number of variants found in at least one case or control
var_id - variants found in at least one case or control in each element; format is chr_pos_ref_alt
nearby genes - genes assigned to each element using GREAT (McLean et al., 2010)
Coordinates are in hg19
element	cohort	num_cases	num_controls	num_variants	var_id	gene_name
HAR3162	HMCA, NIMH	5	2	6	chrX:143707302 (C->T), chrX:143707357 (G->C), chrX:143707386 (A->G), chrX:143707399 (G->A), chrX:143707456 (A->G), chrX:143707479 (G->A)	SPANXN1,UBE2NL
HAR3085	HMCA, NIMH	4	1	3	chrX:23319000 (T->C), chrX:23319049 (T->A), chrX:23319064 (T->C)	DDX53,PTCHD1
HAR3086	HMCA, NIMH	4	1	3	chrX:24948973 (G->A), chrX:24949065 (C->T), chrX:24949116 (T->C)	ARX,POLA1
HAR3132	NIMH	4	2	6	chrX:111910729 (G->T), chrX:111911062 (G->A), chrX:111911172 (G->C), chrX:111911195 (G->C), chrX:111911270 (T->C), chrX:111911319 (C->A)	LHFPL1,RTL4
HAR3151	NIMH	4	0	3	chrX:136372812 (G->A), chrX:136372880 (G->C), chrX:136372955 (G->A)	GPR101,ZIC3
HAR1637	HMCA	3	0	1	chr20:11109146 (C->T)	BTBD3,JAG1
HAR2250	HMCA	3	2	1	chr5:50402970 (C->T)	ISL1,PARP8
HAR2911	HMCA, NIMH	3	1	4	chr9:2160118 (C->A), chr9:2160192 (T->C), chr9:2160200 (A->C), chr9:2160271 (T->C)	SMARCA2,VLDLR
HAR3075	NIMH	3	1	3	chrX:11009370 (A->T), chrX:11009506 (C->G), chrX:11009618 (T->C)	HCCS,MID1
HAR3080	NIMH	3	2	3	chrX:18050270 (T->C), chrX:18050362 (A->T), chrX:18050450 (T->A)	BEND2,RAI2
HAR3122	HMCA, NIMH	3	2	5	chrX:78290412 (A->G), chrX:78290432 (T->C), chrX:78290440 (A->G), chrX:78290478 (C->T), chrX:78290512 (T->C)	GPR174,P2RY10
HAR3134	HMCA, NIMH	3	0	2	chrX:121796532 (T->C), chrX:121796545 (A->G)	GRIA3
HAR3158	NIMH	3	1	3	chrX:138288628 (T->C), chrX:138288645 (C->A), chrX:138288717 (G->A)	FGF13
VE202	HMCA	3	2	1	chr2:45107530 (C->A)	CAMKMT,SIX3
VE2032	NIMH	3	2	5	chrX:25019409 (G->A), chrX:25019520 (T->C), chrX:25019631 (A->G), chrX:25019665 (G->A), chrX:25019839 (G->A)	ARX,POLA1
VE2041	NIMH	3	2	4	chrX:81789618 (T->A), chrX:81789717 (C->T), chrX:81789875 (C->A), chrX:81789880 (G->T)	POU3F4
VE462	NIMH	3	0	3	chr3:147564829 (T->C), chr3:147564920 (T->C), chr3:147565003 (T->C)	AGTR1,ZIC1
VE675	HMCA, NIMH	3	1	4	chr5:92635067 (A->G), chr5:92635437 (T->C), chr5:92635782 (G->A), chr5:92635993 (T->C)	NR2F1
CNE1439	HMCA	2	0	1	chr2:230070669 (T->C)	PID1
CNE2969	HMCA	2	0	1	chr6:124378249 (T->A)	NKAIN2,RNF217
CNE3586	HMCA	2	0	2	chr8:93623798 (T->G), chr8:93623832 (A->T)	RUNX1T1,TRIQK
CNE4618	HMCA	2	0	1	chr11:74392954 (C->G)	CHRDL2,POLD3
CNE6085	HMCA	2	0	2	chr16:81744123 (A->G), chr16:81744124 (C->G)	CMIP,PLCG2
CNE6239	HMCA	2	0	2	chr17:35232998 (C->T), chr17:35233186 (G->C)	LHX1,MRM1
CNE6445	HMCA	2	0	1	chr17:67603809 (C->T)	KCNJ16,MAP2K6
CNE6448	HMCA	2	0	1	chr17:69866877 (A->G)	SOX9
CNE7200	HMCA	2	0	1	chrX:18442211 (T->C)	CDKL5
CNE7214	HMCA	2	0	1	chrX:22318772 (A->G)	CBLL2,DDX53
CNE7311	HMCA	2	0	2	chrX:69696947 (T->A), chrX:69696957 (T->C)	DLG3,TEX11
CNE7376	HMCA	2	1	1	chrX:139588162 (G->C)	SOX3
HAR0009	HMCA, NIMH	2	1	2	chr1:10773233 (C->T), chr1:10773265 (A->T)	CASZ1,PEX14
HAR0294	HMCA	2	0	2	chr10:103726683 (T->C), chr10:103726684 (T->C)	ARMH3,KCNIP2
HAR1109	HMCA	2	0	1	chr17:40530795 (C->A)	STAT3,STAT5A
HAR1362	NIMH	2	0	2	chr2:44721116 (G->A), chr2:44721350 (G->A)	CAMKMT,SIX3
HAR1479	NIMH	2	0	2	chr2:145978583 (G->A), chr2:145978593 (C->A)	ZEB2
HAR2176	NIMH	2	1	1	chr4:178273041 (C->G)	AGA,NEIL3
HAR2489	HMCA, NIMH	2	0	2	chr6:91354254 (A->G), chr6:91354297 (C->A)	MAP3K7
HAR2539	HMCA	2	0	1	chr6:124378249 (T->A)	NKAIN2,RNF217
HAR2582	HMCA	2	0	2	chr7:7812169 (G->A), chr7:7812363 (G->A)	GLCCI1,UMAD1
HAR2592	HMCA	2	1	1	chr7:11704606 (C->T)	PHF14,THSD7A
HAR2601	HMCA	2	1	1	chr7:15276855 (G->C)	AGMO,DGKB
HAR2972	NIMH	2	0	2	chr9:23140074 (A->T), chr9:23140076 (C->T)	DMRTA1,ELAVL2
HAR3035	HMCA	2	1	1	chr9:104629991 (A->G)	PPP3R2
HAR3076	NIMH	2	1	3	chrX:11058134 (T->C), chrX:11058200 (C->T), chrX:11058213 (A->G)	HCCS,MID1
HAR3091	HMCA, NIMH	2	1	3	chrX:29275714 (C->T), chrX:29275846 (G->A), chrX:29275885 (A->T)	IL1RAPL1,MAGEB2
HAR3094	NIMH	2	0	2	chrX:30389661 (G->A), chrX:30389670 (A->G)	NR0B1,TASL
HAR3097	NIMH	2	1	1	chrX:31351965 (T->C)	DMD,FTHL17
HAR3099	NIMH	2	0	1	chrX:31441389 (T->A)	DMD,FTHL17
HAR3100	NIMH	2	0	2	chrX:31850525 (G->C), chrX:31850579 (T->C)	DMD,FTHL17
HAR3108	HMCA	2	1	2	chrX:33152262 (A->G), chrX:33152309 (C->G)	DMD
HAR3152	HMCA, NIMH	2	1	3	chrX:136511810 (G->A), chrX:136511948 (T->G), chrX:136512069 (C->T)	GPR101,ZIC3
VE1180	NIMH	2	0	2	chr9:81013156 (G->A), chr9:81013161 (G->A)	PSAT1
VE1244	HMCA	2	0	2	chr9:100639263 (T->C), chr9:100639322 (A->C)	FOXE1,TRMO
VE15	NIMH	2	0	2	chr1:10797318 (T->C), chr1:10797401 (G->C)	CASZ1,PEX14
VE162	NIMH	2	0	2	chr1:213598724 (T->C), chr1:213598876 (A->C)	PROX1,RPS6KC1
VE1832	HMCA	2	0	2	chr18:23045584 (G->A), chr18:23045634 (G->A)	SS18,ZNF521
VE200	HMCA, NIMH	2	1	3	chr2:45031503 (G->A), chr2:45031691 (G->T), chr2:45031737 (C->T)	CAMKMT,SIX3
VE491	HMCA	2	0	2	chr3:193489902 (T->A), chr3:193489906 (T->A)	HES1,OPA1
VE644	NIMH	2	0	2	chr5:87692588 (G->T), chr5:87692852 (C->T)	MEF2C,TMEM161B
VE704	NIMH	2	1	3	chr5:124331626 (T->C), chr5:124332062 (C->A), chr5:124332225 (T->C)	ZNF608
CNE1297	HMCA	1	0	1	chr2:176355109 (G->C)	ATP5MC3,LNPK
CNE1342	HMCA	1	0	1	chr2:201245423 (A->G)	KCTD18,SPATS2L
CNE1384	HMCA	1	0	1	chr2:215276083 (C->G)	VWC2L
CNE1438	HMCA	1	0	1	chr2:229954335 (C->T)	PID1,SPHKAP
CNE179	HMCA	1	0	1	chr1:33327725 (C->A)	FNDC5,S100PBP
CNE1841	HMCA	1	0	1	chr3:173663122 (T->G)	NAALADL2,NLGN1
CNE1904	HMCA	1	0	1	chr3:188571833 (A->C)	LPP,TPRG1
CNE1936	HMCA	1	0	1	chr4:16505387 (G->A)	LDB2,TAPT1
CNE2023	HMCA	1	0	1	chr4:87223538 (A->G)	ARHGAP24,MAPK10
CNE2084	HMCA	1	0	1	chr4:140717385 (C->G)	MAML3,MGST2
CNE213	HMCA	1	0	1	chr1:38496658 (C->T)	POU3F1,UTP11
CNE2314	HMCA	1	0	1	chr5:87779896 (C->A)	MEF2C,TMEM161B
CNE2456	HMCA	1	0	1	chr5:133864164 (G->A)	JADE2,SAR1B
CNE2576	HMCA	1	0	1	chr5:155753579 (C->A)	PPP1R2B,SGCD
CNE3008	HMCA	1	0	1	chr6:141884663 (T->C)	NMBR
CNE3155	HMCA	1	0	1	chr7:31232548 (A->G)	ADCYAP1R1,NEUROD6
CNE3490	HMCA	1	0	1	chr8:33669863 (C->A)	DUSP26
CNE3495	HMCA	1	0	1	chr8:36028092 (C->T)	KCNU1,UNC5D
CNE3794	HMCA	1	0	1	chr9:84308618 (C->G)	TLE1
CNE3806	HMCA	1	0	1	chr9:89191610 (C->A)	GAS1,TUT7
CNE3811	HMCA	1	0	1	chr9:89623069 (T->A)	DAPK1,GAS1
CNE3873	HMCA	1	0	1	chr9:120250346 (C->T)	ENSG00000285082,TRIM32
CNE4463	HMCA	1	0	1	chr11:20198960 (G->A)	DBX1,HTATIP2
CNE451	HMCA	1	0	1	chr1:97063024 (T->C)	PTBP2
CNE4622	HMCA	1	0	1	chr11:76018575 (T->C)	THAP12,WNT11
CNE5167	HMCA	1	0	1	chr12:110096148 (T->C)	FAM222A,MVK
CNE5472	HMCA	1	0	1	chr14:33889614 (C->T)	EGLN3,NPAS3
CNE5650	HMCA	1	0	1	chr14:97878534 (G->T)	VRK1
CNE57	HMCA	1	0	1	chr1:10822363 (C->T)	CASZ1,PEX14
CNE5761	HMCA	1	0	1	chr15:56368980 (C->T)	NEDD4,RFX7
CNE5816	HMCA	1	0	1	chr15:70316561 (C->T)	RPLP1,TLE3
CNE6206	HMCA	1	0	1	chr17:27354706 (C->T)	MYO18A,SEZ6
CNE6489	HMCA	1	0	1	chr17:79958342 (C->G)	ASPSCR1,CENPX
CNE6501	HMCA	1	0	1	chr18:8315511 (A->G)	PTPRM,RAB12
CNE6581	HMCA	1	0	1	chr18:51057402 (A->G)	DCC,MBD2
CNE6587	HMCA	1	0	1	chr18:52968608 (C->T)	CCDC68,TCF4
CNE6702	HMCA	1	0	1	chr19:30562644 (T->G)	URI1,ZNF536
CNE6817	HMCA	1	0	1	chr20:11252811 (C->A)	BTBD3,JAG1
CNE6906	HMCA	1	0	1	chr20:36148086 (C->T)	BLCAP,NNAT,SRC
CNE697	HMCA	1	0	1	chr1:203495712 (A->G)	ATP2B4,OPTC
CNE7186	HMCA	1	0	1	chrX:14293196 (A->G)	GEMIN8,GLRA2
CNE7191	HMCA	1	0	1	chrX:16981493 (G->C)	NHS,REPS2
CNE7199	HMCA	1	0	1	chrX:18307093 (G->A)	BEND2,SCML2
CNE7239	HMCA	1	0	1	chrX:39257336 (G->T)	BCOR,MID1IP1
CNE7241	HMCA	1	0	1	chrX:39336139 (C->G)	BCOR,MID1IP1
CNE7257	HMCA	1	0	1	chrX:39875257 (C->G)	BCOR
CNE7261	HMCA	1	0	1	chrX:39946124 (G->A)	BCOR
CNE7262	HMCA	1	0	1	chrX:39947273 (G->T)	BCOR
CNE7281	HMCA	1	0	1	chrX:44004151 (G->C)	EFHC2,NDP
CNE7326	HMCA	1	0	1	chrX:97665237 (A->G)	NA
CNE7374	HMCA	1	0	1	chrX:137064616 (A->G)	FGF13,ZIC3
CNE946	HMCA	1	0	1	chr2:55175091 (C->A)	EML6,RTN4
HAR0003	HMCA	1	0	1	chr1:3089854 (C->T)	ARHGEF16,PRDM16
HAR0012	HMCA	1	0	1	chr1:19688379 (T->A)	CAPZB,SLC66A1
HAR0092	HMCA	1	0	1	chr1:88286008 (T->C)	LMO4,PKN2
HAR0112	HMCA	1	0	1	chr1:102133521 (A->G)	OLFM3,S1PR1
HAR0366	HMCA	1	0	1	chr11:31268520 (C->T)	DCDC1,MPPED2
HAR0535	HMCA	1	0	1	chr12:79462160 (C->T)	PAWR,SYT1
HAR0558	HMCA	1	0	1	chr12:99728073 (T->C)	ANKS1B,APAF1
HAR0642	HMCA	1	0	1	chr13:73115466 (C->A)	DACH1,MZT1
HAR0937	NIMH	1	0	1	chr15:92721619 (T->C)	SLCO3A1,ST8SIA2
HAR1033	HMCA	1	0	1	chr16:68541904 (T->C)	SMPD3,ZFP90
HAR1078	HMCA	1	0	1	chr16:82974300 (G->T)	CDH13,HSBP1
HAR1114	HMCA	1	0	1	chr17:46223019 (G->A)	SKAP1,SNX11
HAR1119	HMCA	1	0	1	chr17:49829675 (G->A)	CA10,UTP18
HAR1140	HMCA	1	0	1	chr17:69677568 (G->A)	SOX9
HAR1143	HMCA	1	0	1	chr17:71771518 (C->T)	RPL38,SDK2
HAR1161	HMCA	1	0	1	chr18:7442601 (T->A)	LRRC30,PTPRM
HAR1321	HMCA	1	0	1	chr2:21475750 (G->A)	TDRD15
HAR1376	NIMH	1	0	1	chr2:59179512 (A->G)	FANCL
HAR1424	NIMH	1	0	1	chr2:108677991 (G->A)	SLC5A7,SULT1C3
HAR1441	NIMH	1	0	1	chr2:119067811 (G->A)	EN1,INSIG2
HAR1461	NIMH	1	0	1	chr2:143026161 (A->T)	KYNU,LRP1B
HAR1650	HMCA	1	0	1	chr20:21922731 (A->G)	FOXA2,PAX1
HAR1750	HMCA	1	0	1	chr3:1711338 (T->C)	CNTN4,CNTN6
HAR1818	HMCA	1	0	1	chr3:61268963 (A->G)	FHIT,PTPRG
HAR1878	NIMH	1	0	1	chr3:86661184 (G->T)	CADM2,VGLL3
HAR1958	HMCA	1	0	1	chr3:168594443 (G->A)	GOLIM4,MECOM
HAR2010	HMCA	1	0	1	chr4:17022326 (G->A)	LDB2,QDPR
HAR2035	HMCA	1	0	1	chr4:34720827 (G->C)	NA
HAR2258	HMCA	1	0	1	chr5:54752353 (T->A)	MTREX,PLPP1
HAR2296	HMCA	1	0	1	chr5:102634303 (G->C)	MACIR,NUDT12
HAR2360	HMCA	1	0	1	chr5:155677810 (C->G)	PPP1R2B,SGCD
HAR2385	NIMH	1	0	1	chr5:166870930 (C->T)	TENM2,WWC1
HAR2393	NIMH	1	0	1	chr5:175177742 (G->A)	CPLX2,HRH2
HAR2632	HMCA	1	0	1	chr7:27980403 (T->A)	JAZF1,TAX1BP1
HAR2946	NIMH	1	0	1	chr9:13896058 (G->A)	MPDZ,NFIB
HAR2992	NIMH	1	0	1	chr9:28517005 (A->G)	C9orf72,LINGO2
HAR3016	NIMH	1	0	1	chr9:81483669 (T->C)	PSAT1,TLE4
HAR3020	HMCA	1	0	1	chr9:82394977 (G->A)	TLE4
HAR3090	NIMH	1	0	1	chrX:28185057 (C->T)	DCAF8L1,IL1RAPL1
HAR3096	NIMH	1	0	1	chrX:31206291 (C->T)	DMD,FTHL17
HAR3102	NIMH	1	0	1	chrX:32011447 (T->C)	DMD,FTHL17
HAR3139	NIMH	1	0	1	chrX:123981905 (G->T)	TENM1,TEX13D
HAR3141	HMCA	1	0	1	chrX:124654559 (T->C)	DCAF12L2,TEX13C
HAR3143	NIMH	1	0	1	chrX:128252999 (G->T)	SMARCA1
HAR3153	NIMH	1	0	1	chrX:136566070 (A->G)	GPR101,ZIC3
HAR3160	NIMH	1	0	1	chrX:141131949 (C->A)	MAGEC1,MAGEC2
HAR3167	NIMH	1	0	1	chrX:147783648 (T->C)	AFF2,ENSG00000287585
VE100	HMCA	1	0	1	chr1:109796609 (G->A)	CELSR2,PSRC1
VE1036	HMCA	1	0	1	chr7:114327806 (G->A)	FOXP2,MDFIC
VE1092	NIMH	1	0	1	chr8:28371857 (G->T)	EXTL3,FZD3
VE1188	NIMH	1	0	1	chr9:81054635 (A->C)	PSAT1
VE1228	NIMH	1	0	1	chr9:92293154 (G->T)	GADD45G
VE1361	HMCA	1	0	1	chr10:131691612 (A->C)	EBF3,MGMT
VE1502	NIMH	1	0	1	chr12:103406832 (T->C)	ASCL1,C12orf42
VE1700	NIMH	1	0	1	chr15:37653403 (C->A)	MEIS2,TMCO5A
VE1775	NIMH	1	0	1	chr16:72739816 (G->A)	PMFBP1,ZFHX3
VE1919	HMCA	1	0	1	chr20:21216098 (G->A)	KIZ,XRN2
VE1928	HMCA	1	0	1	chr20:31112906 (C->T)	ASXL1,NOL4L
VE1998	HMCA	1	0	1	chr22:20777159 (C->T)	SCARF2,ZNF74
VE2057	NIMH	1	0	1	chrX:150408360 (G->A)	GPR50,VMA21
VE224	HMCA	1	0	1	chr2:60501138 (A->G)	BCL11A
VE235	NIMH	1	0	1	chr2:63276286 (C->A)	OTX1
VE532	HMCA	1	0	1	chr4:66990022 (G->A)	EPHA5
VE622	HMCA	1	0	1	chr5:55897773 (T->G)	ANKRD55,MAP3K1
VE646	HMCA	1	0	1	chr5:91036928 (G->A)	ARRDC3
VE680	NIMH	1	0	1	chr5:102000192 (A->G)	PAM,SLCO6A1
VE681	NIMH	1	0	1	chr5:102000812 (T->C)	PAM,SLCO6A1
VE693	HMCA	1	0	1	chr5:107300341 (C->T)	EFNA5,FBXL17
VE918	HMCA	1	0	1	chr7:9272243 (G->T)	NXPH1
VE962	HMCA	1	0	1	chr7:25792358 (G->A)	NFE2L3,NPVF

## Sheet: HMCA
Variants from HMCA at AF < 0.005 at conserved bases
num_cases - number of cases with variant
num_controls - number of controls with variant
Coordinates are in hg19
chr	start	end	ref	alt	element	num_cases	num_controls
chr10	102976327	102976328	G	A	CNE4263	0	2
chr10	103210310	103210311	A	G	CNE4272	0	1
chr10	103726682	103726683	T	C	HAR0294	1	0
chr10	103726683	103726684	T	C	HAR0294	1	0
chr10	118736417	118736418	A	G	CNE4337	0	2
chr10	120138092	120138093	A	G	HAR0315	0	1
chr10	131691611	131691612	A	C	VE1361	1	0
chr10	21808867	21808868	G	A	CNE4048	0	1
chr10	77438555	77438556	G	A	HAR0273	2	3
chr10	77471971	77471972	C	T	CNE4175	2	3
chr10	77484115	77484116	A	G	HAR0274	1	2
chr10	92690096	92690097	G	T	VE1333	0	1
chr10	98880926	98880927	A	C	CNE4246	0	1
chr11	114030999	114031000	G	T	CNE4717	0	1
chr11	121799991	121799992	C	T	VE1454	0	1
chr11	125038310	125038311	T	C	CNE4840	0	1
chr11	125929138	125929139	C	T	VE1466	1	1
chr11	126838202	126838203	A	G	CNE4857	0	1
chr11	12866196	12866197	A	G	VE1384	0	1
chr11	16134068	16134069	C	T	HAR0352	0	1
chr11	20198959	20198960	G	A	CNE4463	1	0
chr11	20618266	20618267	A	G	CNE4464	2	3
chr11	31268519	31268520	C	T	HAR0366	1	0
chr11	31816787	31816788	A	G	VE1416	0	1
chr11	31817848	31817849	T	C	VE1417	1	0
chr11	31897741	31897742	G	A	VE1425	1	1
chr11	46942202	46942203	C	T	HAR0391	0	2
chr11	74392953	74392954	C	G	CNE4618	2	0
chr11	76018574	76018575	T	C	CNE4622	1	0
chr11	83245521	83245522	T	G	CNE4641	0	1
chr12	103614837	103614838	T	A	VE1515	1	0
chr12	108342352	108342353	T	A	HAR0565	1	2
chr12	110096147	110096148	T	C	CNE5167	1	0
chr12	23343224	23343226	CT	-	HAR0495	0	2
chr12	24694133	24694134	G	A	CNE4970	0	1
chr12	54426804	54426805	T	C	VE1489	0	2
chr12	54427763	54427764	G	C	VE1489	0	2
chr12	79462159	79462160	C	T	HAR0535	1	0
chr12	97931375	97931376	T	C	HAR0555	0	3
chr12	98478973	98478974	T	C	CNE5136	1	1
chr12	99728072	99728073	T	C	HAR0558	1	0
chr13	28397395	28397396	A	G	VE1534	0	1
chr13	36088524	36088525	G	T	CNE5261	0	1
chr13	43875228	43875229	G	A	CNE5292	0	1
chr13	54399999	54400000	A	T	HAR0606	2	3
chr13	54400008	54400009	G	A	HAR0606	0	1
chr13	68430173	68430174	T	C	VE1570	1	0
chr13	73115465	73115466	C	A	HAR0642	1	0
chr13	78976996	78976997	T	C	CNE5350	0	2
chr13	78976996	78976997	T	C	VE1588	0	2
chr14	100910097	100910098	T	C	CNE5676	0	1
chr14	33889613	33889614	C	T	CNE5472	1	0
chr14	57656143	57656144	G	A	CNE5519	0	1
chr14	65562567	65562568	G	C	CNE5534	0	1
chr14	74670399	74670400	G	A	CNE5573	0	2
chr14	74670415	74670416	G	A	CNE5573	0	1
chr14	95239682	95239683	A	T	CNE5637	0	1
chr14	97878533	97878534	G	T	CNE5650	1	0
chr15	37514042	37514043	C	T	VE1698	0	1
chr15	47799080	47799081	T	C	CNE5750	0	1
chr15	56368979	56368980	C	T	CNE5761	1	0
chr15	69436236	69436237	G	A	HAR0911	0	1
chr15	70316560	70316561	C	T	CNE5816	1	0
chr15	98919383	98919384	T	G	CNE5910	0	1
chr16	24445082	24445083	A	G	HAR0990	0	1
chr16	51053365	51053366	G	A	HAR0999	0	1
chr16	68478686	68478687	G	A	CNE6056	1	2
chr16	68541903	68541904	T	C	HAR1033	1	0
chr16	69924641	69924642	G	C	CNE6058	0	1
chr16	7161208	7161209	G	A	HAR0968	0	1
chr16	7445706	7445707	C	A	HAR0973	0	1
chr16	7445780	7445781	G	A	HAR0973	0	1
chr16	75279117	75279118	C	T	CNE6079	0	1
chr16	77638141	77638142	T	C	HAR1052	0	1
chr16	78511452	78511453	G	A	VE1786	1	1
chr16	81744122	81744123	A	G	CNE6085	1	0
chr16	81744123	81744124	C	G	CNE6085	1	0
chr16	82504269	82504270	G	A	CNE6086	0	1
chr16	82816404	82816405	C	T	HAR1075	0	1
chr16	82816785	82816786	C	T	HAR1075	1	1
chr16	82974299	82974300	G	T	HAR1078	1	0
chr17	27354705	27354706	C	T	CNE6206	1	0
chr17	28004342	28004343	G	A	CNE6222	0	1
chr17	35078214	35078215	T	C	CNE6237	1	1
chr17	35078215	35078216	A	C	CNE6237	1	1
chr17	35232997	35232998	C	T	CNE6239	1	0
chr17	35233185	35233186	G	C	CNE6239	1	0
chr17	37748485	37748486	G	A	CNE6272	0	1
chr17	40530794	40530795	C	A	HAR1109	2	0
chr17	46188190	46188191	C	T	CNE6342	0	1
chr17	46223018	46223019	G	A	HAR1114	1	0
chr17	47555170	47555171	C	T	HAR1117	0	1
chr17	49829674	49829675	G	A	HAR1119	1	0
chr17	55373431	55373432	T	C	CNE6384	0	1
chr17	59413745	59413746	C	T	CNE6415	0	1
chr17	60947845	60947846	C	T	CNE6422	1	3
chr17	60948105	60948106	C	T	CNE6422	1	3
chr17	63882249	63882250	G	A	CNE6434	0	1
chr17	67603808	67603809	C	T	CNE6445	2	0
chr17	69677567	69677568	G	A	HAR1140	1	0
chr17	69866876	69866877	A	G	CNE6448	2	0
chr17	71771517	71771518	C	T	HAR1143	1	0
chr17	79958341	79958342	C	G	CNE6489	1	0
chr18	22874081	22874082	A	G	HAR1172	0	1
chr18	23045583	23045584	G	A	VE1832	1	0
chr18	23045633	23045634	G	A	VE1832	1	0
chr18	23046327	23046328	T	C	VE1834	0	1
chr18	23434097	23434098	A	T	VE1838	0	2
chr18	51057401	51057402	A	G	CNE6581	1	0
chr18	52968607	52968608	C	T	CNE6587	1	0
chr18	53167681	53167682	G	C	CNE6604	0	1
chr18	64330285	64330286	G	A	HAR1260	0	1
chr18	7442600	7442601	T	A	HAR1161	1	0
chr18	72614037	72614038	A	G	HAR1271	0	1
chr18	73257352	73257353	C	G	HAR1274	0	1
chr18	75623839	75623840	C	T	CNE6649	0	1
chr18	75623843	75623844	G	T	CNE6649	0	1
chr18	8315510	8315511	A	G	CNE6501	1	0
chr19	15533488	15533489	A	G	CNE6695	0	1
chr19	30562643	30562644	T	G	CNE6702	1	0
chr19	31587648	31587649	C	A	VE1910	0	1
chr1	102133520	102133521	A	G	HAR0112	1	0
chr1	10773232	10773233	C	T	HAR0009	1	1
chr1	10822362	10822363	C	T	CNE57	1	0
chr1	109796608	109796609	G	A	VE100	1	0
chr1	109800417	109800418	C	T	CNE468	0	1
chr1	116854468	116854469	G	A	HAR0125	1	1
chr1	14824016	14824017	C	A	CNE80	0	1
chr1	156383506	156383507	G	A	CNE552	0	1
chr1	164558294	164558295	T	G	CNE580	0	1
chr1	164605305	164605306	T	C	VE124	0	1
chr1	193317571	193317572	C	A	CNE664	0	1
chr1	19688378	19688379	T	A	HAR0012	1	0
chr1	203495711	203495712	A	G	CNE697	1	0
chr1	214058535	214058536	G	T	CNE753	0	1
chr1	214102721	214102722	C	A	HAR0183	0	1
chr1	243636802	243636803	T	C	CNE805	0	1
chr1	244200887	244200888	A	G	HAR0210	0	1
chr1	27853769	27853770	A	G	CNE147	0	1
chr1	3089853	3089854	C	T	HAR0003	1	0
chr1	33327724	33327725	C	A	CNE179	1	0
chr1	36002532	36002533	A	T	CNE197	0	1
chr1	38496657	38496658	C	T	CNE213	1	0
chr1	38963829	38963830	C	A	CNE221	0	1
chr1	41785852	41785853	C	T	CNE241	0	1
chr1	63665463	63665464	G	A	VE87	0	1
chr1	63665467	63665468	C	A	VE87	0	1
chr1	63665828	63665829	T	G	VE87	0	1
chr1	68696045	68696046	T	A	CNE392	1	2
chr1	88026943	88026944	A	G	VE90	1	1
chr1	88286007	88286008	T	C	HAR0092	1	0
chr1	9432174	9432175	A	C	VE8	1	1
chr1	97063023	97063024	T	C	CNE451	1	0
chr1	97610947	97610948	G	C	CNE455	2	2
chr1	97610947	97610948	G	C	VE95	2	2
chr20	11109145	11109146	C	T	HAR1637	3	0
chr20	11252810	11252811	C	A	CNE6817	1	0
chr20	21026407	21026408	T	C	HAR1647	0	1
chr20	21216097	21216098	G	A	VE1919	1	0
chr20	21922730	21922731	A	G	HAR1650	1	0
chr20	31112905	31112906	C	T	VE1928	1	0
chr20	32612117	32612118	A	G	CNE6885	1	1
chr20	36148085	36148086	C	T	CNE6906	1	0
chr20	38736569	38736570	G	A	HAR1660	0	2
chr22	20777158	20777159	C	T	VE1998	1	0
chr22	30637783	30637784	A	G	CNE7106	0	1
chr2	104579721	104579722	T	C	CNE1059	2	2
chr2	104579721	104579722	T	C	VE273	2	2
chr2	104643780	104643781	T	G	CNE1062	0	1
chr2	105046399	105046400	G	A	CNE1068	0	2
chr2	105046399	105046400	G	A	VE291	0	2
chr2	105133453	105133454	A	G	VE294	1	3
chr2	105518458	105518459	G	A	VE311	1	2
chr2	113993347	113993348	C	A	HAR1431	1	1
chr2	138835347	138835348	G	T	CNE1127	0	1
chr2	142764774	142764775	T	C	HAR1460	1	1
chr2	144693136	144693137	T	C	CNE1140	0	1
chr2	144693416	144693417	G	A	CNE1140	0	1
chr2	145190829	145190830	G	C	CNE1147	0	1
chr2	157557552	157557553	A	G	CNE1210	0	1
chr2	164844544	164844545	A	G	VE345	1	1
chr2	171536664	171536665	C	T	CNE1272	0	1
chr2	174973560	174973561	A	G	HAR1524	0	1
chr2	176355108	176355109	G	C	CNE1297	1	0
chr2	200656386	200656387	G	A	CNE1337	0	2
chr2	201245422	201245423	A	G	CNE1342	1	0
chr2	212255300	212255301	G	A	VE365	0	1
chr2	21475749	21475750	G	A	HAR1321	1	0
chr2	215276082	215276083	C	G	CNE1384	1	0
chr2	222242090	222242091	G	A	HAR1606	0	1
chr2	229954334	229954335	C	T	CNE1438	1	0
chr2	230070668	230070669	T	C	CNE1439	2	0
chr2	23831677	23831678	A	G	HAR1339	1	1
chr2	41010962	41010963	G	A	HAR1358	1	2
chr2	45031690	45031691	G	T	VE200	1	0
chr2	45031736	45031737	C	T	VE200	1	0
chr2	45107529	45107530	C	A	VE202	3	2
chr2	48624619	48624620	C	G	CNE936	0	1
chr2	55175090	55175091	C	A	CNE946	1	0
chr2	59231612	59231613	A	G	CNE962	0	1
chr2	59518065	59518066	G	A	HAR1377	1	2
chr2	60498676	60498677	T	C	VE216	1	1
chr2	60501137	60501138	A	G	VE224	1	0
chr2	71923875	71923876	G	A	HAR1389	0	1
chr2	7465089	7465090	A	C	HAR1309	1	1
chr2	80187600	80187601	T	C	HAR1395	0	1
chr2	80865865	80865866	A	T	HAR1399	1	1
chr2	80865873	80865874	A	T	HAR1399	1	1
chr2	80865874	80865875	A	T	HAR1399	1	1
chr2	80865883	80865884	G	T	HAR1399	1	1
chr2	84184125	84184126	A	G	CNE1028	0	1
chr2	84461431	84461432	A	G	HAR1405	1	1
chr2	8894552	8894553	C	T	CNE840	0	1
chr3	137048880	137048881	A	G	VE449	1	1
chr3	137491091	137491092	T	C	CNE1773	0	1
chr3	147125320	147125321	T	C	VE453	1	1
chr3	157776066	157776067	A	T	VE473	1	0
chr3	157883345	157883346	C	T	VE479	1	0
chr3	161407714	161407715	A	C	CNE1813	0	1
chr3	1711337	1711338	T	C	HAR1750	1	0
chr3	168594442	168594443	G	A	HAR1958	1	0
chr3	173663121	173663122	T	G	CNE1841	1	0
chr3	188571832	188571833	A	C	CNE1904	1	0
chr3	193489901	193489902	T	A	VE491	1	0
chr3	193489905	193489906	T	A	VE491	1	0
chr3	21801724	21801725	C	G	HAR1777	0	1
chr3	40616415	40616416	C	T	CNE1525	0	1
chr3	55613804	55613805	G	A	HAR1799	1	3
chr3	55613805	55613806	C	A	HAR1799	1	3
chr3	61268962	61268963	A	G	HAR1818	1	0
chr3	63673450	63673451	A	T	VE413	0	1
chr3	70644864	70644865	G	T	HAR1843	1	1
chr3	77019465	77019466	C	T	CNE1643	0	1
chr3	77848465	77848466	A	G	CNE1652	1	2
chr3	77848502	77848503	G	A	CNE1652	0	1
chr3	77848888	77848889	T	G	CNE1652	1	2
chr3	82051869	82051870	C	T	HAR1868	0	1
chr3	9446678	9446679	G	T	CNE1469	0	1
chr4	139646366	139646367	T	G	HAR2141	0	1
chr4	140717384	140717385	C	G	CNE2084	1	0
chr4	145793759	145793760	C	T	HAR2145	1	2
chr4	145793902	145793903	C	T	HAR2145	0	1
chr4	16505386	16505387	G	A	CNE1936	1	0
chr4	17022325	17022326	G	A	HAR2010	1	0
chr4	31263539	31263540	T	C	HAR2031	0	1
chr4	34720826	34720827	G	C	HAR2035	1	0
chr4	35807814	35807815	A	G	HAR2037	0	1
chr4	54881529	54881530	C	A	VE513	1	1
chr4	66990021	66990022	G	A	VE532	1	0
chr4	87223537	87223538	A	G	CNE2023	1	0
chr5	102634302	102634303	G	C	HAR2296	1	0
chr5	107300340	107300341	C	T	VE693	1	0
chr5	11062489	11062490	A	T	CNE2177	0	1
chr5	11074041	11074042	C	T	CNE2178	0	1
chr5	133864163	133864164	G	A	CNE2456	1	0
chr5	137173039	137173040	C	T	CNE2467	1	1
chr5	138204726	138204727	C	A	CNE2477	1	1
chr5	141201108	141201109	C	T	CNE2520	0	1
chr5	155677809	155677810	C	G	HAR2360	1	0
chr5	155753578	155753579	C	A	CNE2576	1	0
chr5	164259790	164259791	A	T	HAR2372	0	1
chr5	50402969	50402970	C	T	HAR2250	3	2
chr5	50468794	50468795	T	G	VE613	0	1
chr5	5381517	5381518	G	T	CNE2172	0	1
chr5	5381518	5381519	C	T	CNE2172	0	1
chr5	54752352	54752353	T	A	HAR2258	1	0
chr5	55897772	55897773	T	G	VE622	1	0
chr5	87779895	87779896	C	A	CNE2314	1	0
chr5	91036927	91036928	G	A	VE646	1	0
chr5	91272096	91272097	T	C	VE648	1	1
chr5	92635066	92635067	A	G	VE675	1	0
chr6	100658960	100658961	T	G	VE854	1	0
chr6	111873303	111873304	C	T	VE861	0	1
chr6	124378248	124378249	T	A	CNE2969	2	0
chr6	124378248	124378249	T	A	HAR2539	2	0
chr6	141884662	141884663	T	C	CNE3008	1	0
chr6	157274761	157274762	G	A	CNE3051	0	1
chr6	164572367	164572368	C	T	CNE3078	1	1
chr6	20574855	20574856	T	G	CNE2718	1	1
chr6	23180837	23180838	A	G	VE788	1	2
chr6	38444289	38444290	C	G	CNE2790	1	1
chr6	41499759	41499760	A	G	CNE2801	0	2
chr6	41561345	41561346	G	A	VE795	0	2
chr6	88607327	88607328	A	T	CNE2854	1	1
chr6	89089931	89089932	G	C	CNE2859	0	3
chr6	90995989	90995990	A	C	CNE2874	1	1
chr6	91354253	91354254	A	G	HAR2489	1	0
chr6	97754140	97754141	G	A	VE819	1	0
chr6	98117067	98117068	C	T	CNE2889	0	1
chr7	114173527	114173528	G	A	CNE3335	0	1
chr7	114299909	114299910	A	G	VE1035	0	1
chr7	114300044	114300045	T	G	VE1035	0	1
chr7	114327805	114327806	G	A	VE1036	1	0
chr7	11704605	11704606	C	T	HAR2592	2	1
chr7	15276854	15276855	G	C	HAR2601	2	1
chr7	155601439	155601440	C	A	CNE3439	1	1
chr7	25792357	25792358	G	A	VE962	1	0
chr7	27980402	27980403	T	A	HAR2632	1	0
chr7	28005441	28005442	T	G	CNE3134	1	1
chr7	28814402	28814403	C	T	CNE3148	1	4
chr7	31232547	31232548	A	G	CNE3155	1	0
chr7	39018524	39018525	T	A	HAR2645	0	1
chr7	7812168	7812169	G	A	HAR2582	1	0
chr7	7812362	7812363	G	A	HAR2582	1	0
chr7	8012764	8012765	C	T	CNE3097	0	1
chr7	9272242	9272243	G	T	VE918	1	0
chr8	116714782	116714783	T	C	HAR2872	0	1
chr8	144561774	144561775	G	A	HAR2900	1	1
chr8	145698371	145698372	C	T	HAR2902	1	1
chr8	145698609	145698610	C	T	HAR2902	1	1
chr8	18743561	18743562	A	G	CNE3458	0	1
chr8	28175761	28175762	G	A	CNE3472	0	1
chr8	33669862	33669863	C	A	CNE3490	1	0
chr8	36028091	36028092	C	T	CNE3495	1	0
chr8	59714516	59714517	C	T	CNE3521	0	1
chr8	65179270	65179271	G	A	CNE3540	0	1
chr8	65908190	65908191	G	A	CNE3545	0	1
chr8	77597590	77597591	G	A	HAR2832	0	1
chr8	80836135	80836136	T	C	CNE3565	0	1
chr8	82873066	82873067	C	T	HAR2838	0	1
chr8	93623797	93623798	T	G	CNE3586	1	0
chr8	93623831	93623832	A	T	CNE3586	1	0
chr9	104629990	104629991	A	G	HAR3035	2	1
chr9	107968811	107968812	G	T	CNE3844	0	1
chr9	109641432	109641433	C	T	CNE3853	1	1
chr9	110418075	110418076	A	G	HAR3043	0	1
chr9	120250345	120250346	C	T	CNE3873	1	0
chr9	126597511	126597512	A	G	CNE3904	0	1
chr9	128645751	128645752	G	T	VE1263	0	1
chr9	128685168	128685169	G	A	HAR3065	0	1
chr9	128919834	128919835	C	T	VE1271	0	1
chr9	129235186	129235187	C	T	CNE3934	0	1
chr9	133354881	133354882	G	A	VE1275	1	0
chr9	14299647	14299648	T	G	CNE3703	0	1
chr9	16139054	16139055	T	C	HAR2954	1	0
chr9	16139165	16139166	G	A	HAR2954	0	1
chr9	2050806	2050807	C	G	HAR2910	0	1
chr9	2160117	2160118	C	A	HAR2911	0	1
chr9	32296650	32296651	C	T	HAR2995	0	1
chr9	35834514	35834515	G	A	CNE3745	0	1
chr9	82226125	82226126	A	G	HAR3018	0	2
chr9	82226125	82226126	A	G	VE1201	0	2
chr9	82394976	82394977	G	A	HAR3020	1	0
chr9	83727674	83727675	C	T	VE1212	1	0
chr9	84264608	84264609	C	G	VE1217	0	1
chr9	84308617	84308618	C	G	CNE3794	1	0
chr9	84785138	84785139	C	T	CNE3797	0	1
chr9	89191609	89191610	C	A	CNE3806	1	0
chr9	89623068	89623069	T	A	CNE3811	1	0
chr9	100636924	100636925	G	A	VE1237	0	2
chr9	100639262	100639263	T	C	VE1244	1	0
chr9	100639321	100639322	A	C	VE1244	1	0
chrX	103036002	103036003	C	T	CNE7329	0	1
chrX	107592765	107592766	G	A	HAR3130	0	1
chrX	109820841	109820842	C	G	HAR3131	0	1
chrX	109820906	109820907	G	A	HAR3131	0	1
chrX	120295439	120295440	C	T	CNE7350	1	0
chrX	120295475	120295476	C	G	CNE7350	0	1
chrX	121796531	121796532	T	C	HAR3134	1	0
chrX	122340346	122340347	T	G	CNE7353	0	1
chrX	122340590	122340591	A	G	CNE7353	1	0
chrX	123769950	123769951	C	T	HAR3137	0	1
chrX	123899752	123899753	C	T	HAR3138	0	1
chrX	124173632	124173633	G	A	HAR3140	0	1
chrX	124654558	124654559	T	C	HAR3141	1	0
chrX	128242136	128242137	G	A	HAR3142	1	0
chrX	128811902	128811903	G	A	CNE7359	0	1
chrX	129243171	129243172	C	T	CNE7362	0	1
chrX	129243405	129243406	G	C	CNE7362	0	3
chrX	129304611	129304612	C	G	CNE7363	0	1
chrX	132012875	132012876	A	G	HAR3146	1	0
chrX	132496779	132496780	T	C	HAR3147	1	0
chrX	132926947	132926948	G	C	CNE7366	0	1
chrX	133118432	133118433	T	C	CNE7368	1	2
chrX	133309909	133309910	A	T	HAR3149	0	1
chrX	135251741	135251742	G	A	CNE7371	1	1
chrX	136317183	136317184	T	C	VE2048	1	1
chrX	136317263	136317264	G	A	VE2048	0	1
chrX	136317812	136317813	C	G	VE2048	0	1
chrX	136512068	136512069	C	T	HAR3152	1	0
chrX	137064615	137064616	A	G	CNE7374	1	0
chrX	137792911	137792912	C	T	HAR3156	0	3
chrX	138284203	138284204	A	G	HAR3157	0	1
chrX	139170074	139170075	G	A	VE2053	1	3
chrX	139588161	139588162	G	C	CNE7376	2	1
chrX	14293195	14293196	A	G	CNE7186	1	0
chrX	143707455	143707456	A	G	HAR3162	1	1
chrX	144603944	144603945	C	T	HAR3164	1	1
chrX	144613492	144613493	C	T	HAR3165	0	2
chrX	147713796	147713797	G	A	CNE7379	1	1
chrX	153597993	153597994	G	A	CNE7386	0	2
chrX	153597994	153597995	C	A	CNE7386	0	2
chrX	153598066	153598067	C	T	CNE7386	0	1
chrX	16981492	16981493	G	C	CNE7191	1	0
chrX	18307092	18307093	G	A	CNE7199	1	0
chrX	18442210	18442211	T	C	CNE7200	2	0
chrX	18650940	18650941	T	C	CNE7201	0	3
chrX	22318771	22318772	A	G	CNE7214	2	0
chrX	22338408	22338409	G	T	CNE7215	0	1
chrX	23318999	23319000	T	C	HAR3085	1	1
chrX	24894451	24894452	T	A	VE2019	0	2
chrX	24894534	24894535	A	G	VE2019	1	0
chrX	24894803	24894804	G	A	VE2019	1	0
chrX	24894805	24894806	G	C	VE2019	0	1
chrX	24917941	24917942	C	T	VE2024	0	1
chrX	24948972	24948973	G	A	HAR3086	2	0
chrX	24949064	24949065	C	T	HAR3086	0	1
chrX	25000666	25000667	G	A	HAR3087	1	0
chrX	25018085	25018086	G	C	VE2029	0	1
chrX	25024552	25024553	C	T	CNE7221	0	2
chrX	25024625	25024626	G	C	CNE7221	1	0
chrX	25400897	25400898	C	T	HAR3088	0	2
chrX	25400897	25400898	C	T	VE2036	0	2
chrX	25401973	25401974	A	C	VE2036	0	1
chrX	25838345	25838346	G	T	HAR3089	0	1
chrX	29275713	29275714	C	T	HAR3091	0	1
chrX	29319027	29319028	C	T	HAR3092	1	1
chrX	32693259	32693260	A	G	HAR3105	0	2
chrX	33089946	33089947	G	A	HAR3106	0	1
chrX	33144891	33144892	G	C	HAR3107	0	1
chrX	33144907	33144908	C	T	HAR3107	0	1
chrX	33152261	33152262	A	G	HAR3108	2	0
chrX	33152308	33152309	C	G	HAR3108	0	1
chrX	38378226	38378227	T	A	CNE7229	0	1
chrX	38378329	38378330	A	G	CNE7229	1	0
chrX	38459182	38459183	A	G	CNE7230	0	1
chrX	38459582	38459583	C	T	CNE7231	0	1
chrX	39054277	39054278	C	T	CNE7235	0	1
chrX	39147471	39147472	C	T	HAR3110	0	1
chrX	39147645	39147646	A	T	HAR3110	1	3
chrX	39257335	39257336	G	T	CNE7239	1	0
chrX	39278224	39278225	G	A	CNE7240	1	0
chrX	39278384	39278385	G	T	CNE7240	0	5
chrX	39336138	39336139	C	G	CNE7241	1	0
chrX	39435394	39435395	C	T	CNE7244	0	1
chrX	39437210	39437211	G	A	CNE7245	0	1
chrX	39699466	39699467	C	T	CNE7251	1	0
chrX	39699565	39699566	G	C	CNE7251	0	1
chrX	39867993	39867994	C	T	CNE7255	0	1
chrX	39868012	39868013	G	A	CNE7255	0	1
chrX	39875256	39875257	C	G	CNE7257	1	0
chrX	39944649	39944650	C	T	CNE7260	0	1
chrX	39946123	39946124	G	A	CNE7261	1	0
chrX	39947272	39947273	G	T	CNE7262	1	0
chrX	39967054	39967055	C	T	CNE7268	1	0
chrX	39967214	39967215	G	A	CNE7268	0	1
chrX	39967401	39967402	G	A	CNE7268	1	2
chrX	39969551	39969552	C	T	CNE7269	0	1
chrX	40731509	40731510	G	A	HAR3112	0	1
chrX	41374638	41374639	T	C	CNE7278	0	1
chrX	41510450	41510451	C	T	HAR3113	0	1
chrX	41906932	41906933	A	G	HAR3114	0	1
chrX	44004150	44004151	G	C	CNE7281	1	0
chrX	53080240	53080241	T	C	CNE7289	1	2
chrX	68099240	68099241	C	T	CNE7301	1	0
chrX	68099307	68099308	C	T	CNE7301	0	1
chrX	68370634	68370635	G	C	CNE7303	0	2
chrX	68837063	68837064	T	C	CNE7307	0	1
chrX	69696946	69696947	T	A	CNE7311	1	0
chrX	69696956	69696957	T	C	CNE7311	1	0
chrX	71330868	71330869	G	A	CNE7315	0	1
chrX	78290411	78290412	A	G	HAR3122	0	1
chrX	78290477	78290478	C	T	HAR3122	1	0
chrX	81697982	81697983	G	A	HAR3123	0	1
chrX	81697994	81697995	G	A	HAR3123	1	0
chrX	82791586	82791587	G	A	CNE7324	0	1
chrX	85465987	85465988	G	A	HAR3124	0	1
chrX	86318267	86318268	C	T	HAR3125	0	2
chrX	97109324	97109325	C	T	CNE7325	0	1
chrX	97109373	97109374	A	G	CNE7325	1	3
chrX	97665236	97665237	A	G	CNE7326	1	0

## Sheet: NIMH
Variants from NIMH at AF < 0.001 at conserved bases
num_cases - number of cases with variant
num_controls - number of controls with variant
Coordinates are in hg19
chr	start	end	ref	alt	element	num_cases	num_controls
chr10	102419590	102419591	C	T	CNE4259	0	1
chr10	103555226	103555227	G	T	CNE4277	0	1
chr10	104040808	104040809	T	C	CNE4283	0	1
chr10	104173059	104173060	G	A	CNE4284	0	1
chr10	104173060	104173061	G	A	CNE4284	0	1
chr10	107365951	107365952	A	G	CNE4299	0	1
chr10	107365955	107365956	A	G	CNE4299	0	1
chr10	11378082	11378083	G	A	CNE4039	0	1
chr10	118596043	118596044	A	T	CNE4332	1	0
chr10	118596048	118596049	G	T	CNE4332	1	0
chr10	118677415	118677416	G	A	CNE4334	0	1
chr10	123064705	123064706	A	C	CNE4353	0	1
chr10	124828658	124828659	T	C	VE1352	0	1
chr10	124828947	124828948	C	T	VE1352	0	1
chr10	124829197	124829198	T	C	VE1352	0	1
chr10	130831612	130831613	C	T	VE1356	0	1
chr10	130832030	130832031	T	C	VE1356	0	1
chr10	131108443	131108444	C	T	VE1357	0	1
chr10	131108466	131108467	C	T	VE1357	0	1
chr10	131108472	131108473	C	G	VE1357	0	1
chr10	131401434	131401435	G	A	VE1360	0	1
chr10	131764588	131764589	G	T	CNE4393	0	1
chr10	131764602	131764603	G	T	CNE4393	0	1
chr10	1779687	1779688	C	A	CNE4002	0	1
chr10	21812254	21812255	G	T	CNE4049	0	1
chr10	21812261	21812262	C	T	CNE4049	0	1
chr10	25003060	25003061	G	A	CNE4062	0	1
chr10	35926840	35926841	G	A	VE1288	0	1
chr10	35926849	35926850	G	A	VE1288	0	1
chr10	35926872	35926873	A	G	VE1288	0	1
chr10	35926885	35926886	C	T	VE1288	0	1
chr10	37055237	37055238	G	T	VE1294	0	1
chr10	76177903	76177904	A	G	CNE4157	1	0
chr10	77438250	77438251	C	T	HAR0273	0	1
chr10	77726947	77726948	C	T	VE1311	0	1
chr10	77726953	77726954	T	C	VE1311	0	1
chr10	77781176	77781177	G	C	HAR0277	0	1
chr10	77781187	77781188	A	C	HAR0277	0	1
chr10	77871356	77871357	T	G	CNE4176	1	0
chr10	77871547	77871548	A	G	CNE4176	1	0
chr10	78284299	78284300	G	T	VE1320	0	1
chr10	79046728	79046729	G	A	CNE4183	0	1
chr10	79936909	79936910	G	A	VE1325	0	1
chr10	79936911	79936912	A	G	VE1325	0	1
chr10	79936912	79936913	T	C	VE1325	0	1
chr10	79936921	79936922	G	C	VE1325	0	1
chr10	8576275	8576276	C	G	HAR0232	0	1
chr10	8576439	8576440	A	G	HAR0232	0	1
chr10	97272803	97272804	G	C	CNE4241	0	1
chr11	112781812	112781813	G	A	HAR0428	0	1
chr11	112782104	112782105	G	A	HAR0428	0	1
chr11	114034905	114034906	C	T	CNE4718	0	1
chr11	119761918	119761919	G	A	VE1448	0	1
chr11	119761952	119761953	C	T	VE1448	0	1
chr11	121800005	121800006	G	A	VE1454	0	1
chr11	121800024	121800025	G	A	VE1454	0	1
chr11	121942745	121942746	T	G	CNE4818	0	2
chr11	125929369	125929370	C	G	VE1466	1	2
chr11	16425267	16425268	G	A	VE1396	0	1
chr11	16425278	16425279	T	C	VE1396	0	1
chr11	17787069	17787070	A	G	HAR0355	0	1
chr11	19807125	19807126	T	C	HAR0356	0	1
chr11	19807154	19807155	T	C	HAR0356	0	1
chr11	31502694	31502695	G	A	VE1408	0	1
chr11	31817609	31817610	T	C	VE1417	0	1
chr11	42618633	42618634	A	G	HAR0389	0	1
chr11	46072537	46072538	G	A	CNE4534	1	0
chr11	76018541	76018542	C	G	CNE4622	0	1
chr11	82468445	82468446	A	G	CNE4640	0	1
chr11	8800089	8800090	G	C	CNE4414	0	1
chr11	92279398	92279399	G	A	CNE4659	1	0
chr12	103406831	103406832	T	C	VE1502	1	0
chr12	103571854	103571855	G	A	VE1510	0	1
chr12	103571866	103571867	A	G	VE1510	0	1
chr12	103614687	103614688	C	T	VE1515	0	1
chr12	103614718	103614719	T	C	VE1515	0	1
chr12	116740272	116740273	G	A	CNE5202	0	1
chr12	1427813	1427814	G	A	CNE4906	1	0
chr12	16610907	16610908	A	C	VE1475	0	1
chr12	16715752	16715753	G	C	VE1476	0	1
chr12	16715755	16715756	C	T	VE1476	0	1
chr12	17173734	17173735	A	G	VE1481	0	1
chr12	17312633	17312634	T	C	VE1482	0	1
chr12	17312652	17312653	T	C	VE1482	0	1
chr12	17583661	17583662	A	G	HAR0490	0	1
chr12	17658319	17658320	C	A	VE1484	0	1
chr12	17658342	17658343	T	G	VE1484	0	1
chr12	17848642	17848643	C	A	VE1487	0	1
chr12	24015708	24015709	G	A	CNE4961	0	1
chr12	24234873	24234874	A	G	VE1488	0	1
chr12	24235351	24235352	A	G	CNE4963	1	0
chr12	33947592	33947593	C	A	HAR0501	0	1
chr12	49739883	49739884	A	G	CNE5002	0	1
chr12	54133605	54133606	G	A	CNE5033	1	0
chr12	54746127	54746128	C	G	CNE5046	1	1
chr12	6712308	6712309	A	T	CNE4921	0	1
chr12	6712311	6712312	G	T	CNE4921	0	1
chr12	67127882	67127883	C	G	VE1491	0	1
chr12	67372868	67372869	G	A	HAR0518	0	1
chr12	6873285	6873286	C	T	CNE4923	0	1
chr12	78953911	78953912	T	C	CNE5100	0	1
chr12	79620853	79620854	A	T	HAR0537	0	1
chr12	83260909	83260910	G	T	CNE5107	1	0
chr12	83260917	83260918	C	T	CNE5107	1	0
chr12	100255980	100255981	T	G	CNE5140	1	0
chr13	106015875	106015876	C	T	VE1595	0	1
chr13	106357721	106357722	C	A	HAR0697	0	1
chr13	106357722	106357723	T	A	HAR0697	0	1
chr13	30392379	30392380	A	G	CNE5249	1	0
chr13	30392387	30392388	A	G	CNE5249	1	0
chr13	36074972	36074973	A	G	VE1555	0	1
chr13	43167784	43167785	G	C	VE1559	0	1
chr13	67523399	67523400	A	G	CNE5333	0	1
chr13	67523419	67523420	A	G	CNE5333	0	1
chr13	68429447	68429448	G	C	VE1570	0	1
chr13	68429495	68429496	C	T	VE1570	0	1
chr13	71533336	71533337	C	T	HAR0630	0	1
chr13	71533336	71533337	C	T	VE1572	0	1
chr13	71533917	71533918	G	T	HAR0630	0	1
chr13	71533917	71533918	G	T	VE1572	0	1
chr13	71897731	71897732	A	C	HAR0634	0	1
chr13	72301166	72301167	A	G	VE1574	0	1
chr13	72301184	72301185	C	T	VE1574	0	1
chr13	72301186	72301187	C	G	VE1574	0	1
chr13	72301191	72301192	G	C	VE1574	0	1
chr13	72427372	72427373	T	G	VE1583	0	1
chr13	72818614	72818615	G	C	HAR0640	0	1
chr13	74575827	74575828	A	G	CNE5343	0	1
chr13	74875955	74875956	C	T	CNE5345	1	0
chr13	84264476	84264477	A	C	HAR0653	0	1
chr13	95600291	95600292	A	T	HAR0670	0	1
chr13	95600298	95600299	C	T	HAR0670	0	1
chr13	95618758	95618759	C	T	VE1593	0	1
chr13	95619300	95619301	C	G	VE1593	0	1
chr14	25317075	25317076	C	T	CNE5428	0	1
chr14	29227341	29227342	T	C	VE1608	0	1
chr14	29686024	29686025	G	A	VE1610	0	1
chr14	29860793	29860794	T	A	CNE5443	0	1
chr14	29861636	29861637	C	G	VE1629	0	1
chr14	29862221	29862222	C	A	CNE5443	0	1
chr14	29862223	29862224	T	A	CNE5443	0	1
chr14	29862288	29862289	T	C	VE1629	0	1
chr14	30057226	30057227	A	T	CNE5449	0	1
chr14	30057569	30057570	G	T	CNE5449	0	1
chr14	30265514	30265515	C	T	HAR0722	0	1
chr14	30711924	30711925	A	G	CNE5456	0	1
chr14	30740555	30740556	T	C	CNE5458	0	1
chr14	32161737	32161738	C	T	CNE5462	0	1
chr14	32161738	32161739	C	T	CNE5462	0	1
chr14	33196762	33196763	G	A	CNE5468	0	1
chr14	33231187	33231188	G	A	HAR0729	0	1
chr14	33231188	33231189	G	A	HAR0729	0	1
chr14	33488429	33488430	A	T	HAR0732	0	1
chr14	33889222	33889223	A	G	CNE5472	1	0
chr14	33889224	33889225	A	G	CNE5472	1	0
chr14	35891453	35891454	A	G	CNE5478	1	0
chr14	35891525	35891526	A	G	CNE5478	1	0
chr14	37726758	37726759	G	A	VE1649	0	1
chr14	37727186	37727187	T	A	VE1649	0	1
chr14	57320853	57320854	T	C	VE1650	0	1
chr14	57320860	57320861	C	T	VE1650	0	1
chr14	57320884	57320885	C	T	VE1650	0	1
chr14	57321262	57321263	A	C	VE1650	0	1
chr14	57321265	57321266	T	C	VE1650	0	1
chr14	57431523	57431524	C	T	VE1661	0	1
chr14	66386912	66386913	G	C	HAR0788	0	1
chr14	66386966	66386967	A	C	HAR0788	0	1
chr14	68831096	68831097	A	G	CNE5549	0	1
chr14	69281582	69281583	T	C	CNE5554	0	1
chr14	69281682	69281683	T	C	CNE5554	0	1
chr14	73357522	73357523	C	T	CNE5566	0	1
chr14	77423040	77423041	G	T	CNE5591	1	0
chr14	77423102	77423103	T	A	CNE5591	1	0
chr14	80096290	80096291	T	C	VE1683	0	1
chr14	85506256	85506257	A	G	CNE5613	1	0
chr14	97878436	97878437	G	A	CNE5650	0	1
chr15	35666269	35666270	G	A	HAR0860	0	1
chr15	36250476	36250477	G	T	CNE5706	1	0
chr15	36250477	36250478	C	T	CNE5706	1	0
chr15	36250479	36250480	G	T	CNE5706	1	0
chr15	36594539	36594540	A	G	HAR0868	1	0
chr15	36594546	36594547	G	A	HAR0868	0	1
chr15	36594552	36594553	C	T	HAR0868	0	1
chr15	36594594	36594595	G	A	HAR0868	1	0
chr15	36965698	36965699	G	A	VE1694	0	1
chr15	37653402	37653403	C	A	VE1700	1	0
chr15	38159973	38159974	C	T	VE1701	0	1
chr15	38160664	38160665	A	T	VE1701	0	1
chr15	57110120	57110121	C	G	CNE5762	0	1
chr15	70027419	70027420	C	A	CNE5815	1	1
chr15	70111267	70111268	A	T	HAR0912	0	1
chr15	70326166	70326167	G	A	CNE5817	0	1
chr15	70392716	70392717	G	A	CNE5820	0	1
chr15	74466787	74466788	G	A	CNE5845	1	0
chr15	80786798	80786799	G	T	CNE5869	0	1
chr15	80786799	80786800	C	T	CNE5869	0	1
chr15	92721618	92721619	T	C	HAR0937	1	0
chr15	98442808	98442809	A	T	CNE5908	0	1
chr15	98443287	98443288	C	A	CNE5908	1	0
chr16	49311829	49311830	T	C	CNE5976	0	1
chr16	53948999	53949000	T	C	VE1758	0	1
chr16	53949001	53949002	C	T	VE1758	0	1
chr16	53949004	53949005	C	T	VE1758	0	1
chr16	53949011	53949012	T	C	VE1758	0	1
chr16	53949017	53949018	G	A	VE1758	0	1
chr16	53949027	53949028	C	T	VE1758	0	1
chr16	56810544	56810545	G	A	CNE6025	0	1
chr16	72254966	72254967	G	A	VE1772	0	1
chr16	72255383	72255384	T	A	VE1772	0	1
chr16	72739815	72739816	G	A	VE1775	1	0
chr16	78511415	78511416	T	C	VE1786	0	1
chr17	2203313	2203314	A	G	HAR1087	0	1
chr17	27706588	27706589	C	T	CNE6215	1	0
chr17	35078068	35078069	G	A	CNE6237	1	0
chr17	35078505	35078506	T	A	CNE6237	1	0
chr17	37748497	37748498	A	T	CNE6272	0	1
chr17	37748518	37748519	C	T	CNE6272	0	1
chr17	46200300	46200301	G	A	CNE6344	1	0
chr17	47547696	47547697	C	T	CNE6350	0	1
chr17	55525546	55525547	T	C	CNE6389	1	0
chr17	59413495	59413496	G	T	CNE6415	0	1
chr17	69842733	69842734	C	G	CNE6447	0	1
chr17	71507303	71507304	A	G	CNE6460	0	1
chr17	7461812	7461813	C	A	CNE6144	1	0
chr18	22715088	22715089	G	T	HAR1169	0	1
chr18	22745188	22745189	T	A	VE1822	0	1
chr18	22745204	22745205	C	T	VE1822	0	1
chr18	23044993	23044994	G	A	VE1830	0	1
chr18	23045004	23045005	A	G	VE1830	0	1
chr18	23433785	23433786	A	C	VE1838	0	1
chr18	23433786	23433787	G	A	VE1838	0	1
chr18	23433802	23433803	A	G	VE1838	0	1
chr18	26311684	26311685	A	G	HAR1180	0	1
chr18	30035595	30035596	A	G	CNE6535	0	1
chr18	34719935	34719936	C	T	VE1846	0	1
chr18	38291785	38291786	C	T	HAR1212	0	1
chr18	38291792	38291793	G	T	HAR1212	0	1
chr18	42872518	42872519	G	A	HAR1225	1	1
chr18	42872520	42872521	G	A	HAR1225	1	1
chr18	43142760	43142761	G	C	HAR1228	1	1
chr18	43170439	43170440	G	A	VE1873	0	1
chr18	48968604	48968605	A	C	HAR1235	0	1
chr18	53022128	53022129	C	T	CNE6595	0	1
chr18	54067456	54067457	T	A	HAR1246	0	1
chr18	65888396	65888397	A	G	CNE6635	0	1
chr18	72933695	72933696	A	G	CNE6643	0	1
chr18	72933699	72933700	A	G	CNE6643	0	1
chr18	75496675	75496676	G	A	VE1891	0	1
chr18	76007295	76007296	A	G	VE1898	0	1
chr18	76007304	76007305	C	T	VE1898	0	1
chr18	76482032	76482033	G	C	VE1902	0	1
chr18	76482354	76482355	T	C	VE1902	0	1
chr19	14293475	14293476	G	C	CNE6689	1	1
chr19	15533043	15533044	C	T	CNE6695	0	1
chr19	30842253	30842254	C	T	VE1909	0	1
chr19	30842735	30842736	T	A	VE1909	0	1
chr19	48116622	48116623	T	C	CNE6773	0	1
chr1	10732552	10732553	C	G	VE10	0	1
chr1	10773264	10773265	A	T	HAR0009	1	0
chr1	10797317	10797318	T	C	VE15	1	0
chr1	10797400	10797401	G	C	VE15	1	0
chr1	109797849	109797850	C	T	VE104	0	1
chr1	109797850	109797851	C	T	VE104	0	1
chr1	14928850	14928851	C	T	CNE81	1	1
chr1	14928983	14928984	G	T	CNE81	1	1
chr1	150119616	150119617	C	T	CNE518	0	1
chr1	161169090	161169091	T	G	CNE569	0	1
chr1	164604639	164604640	G	A	VE123	0	1
chr1	175704796	175704797	C	G	HAR0149	0	1
chr1	177748504	177748505	G	T	CNE622	0	1
chr1	183850960	183850961	G	T	CNE656	1	1
chr1	183850961	183850962	A	T	CNE656	1	1
chr1	18959214	18959215	G	T	VE21	1	2
chr1	18959241	18959242	G	A	VE21	0	1
chr1	198265201	198265202	G	T	VE143	0	1
chr1	198265486	198265487	A	C	VE143	0	1
chr1	198265504	198265505	T	C	VE143	0	1
chr1	198971958	198971959	G	C	CNE676	0	1
chr1	199773880	199773881	G	A	CNE680	0	1
chr1	199773936	199773937	G	A	CNE680	0	1
chr1	204585959	204585960	G	A	CNE700	0	1
chr1	208941344	208941345	T	G	HAR0176	0	1
chr1	213499222	213499223	A	G	VE157	0	1
chr1	213598723	213598724	T	C	VE162	1	0
chr1	213598875	213598876	A	C	VE162	1	0
chr1	22441210	22441211	G	T	CNE109	0	1
chr1	22441211	22441212	C	T	CNE109	0	1
chr1	22441273	22441274	C	A	CNE109	0	1
chr1	22441275	22441276	G	A	CNE109	0	1
chr1	244066817	244066818	C	T	CNE813	0	1
chr1	27917527	27917528	C	T	CNE154	0	1
chr1	31404414	31404415	C	G	CNE164	0	1
chr1	31404416	31404417	A	G	CNE164	0	1
chr1	3191192	3191193	C	G	VE1	0	1
chr1	35391011	35391012	G	A	CNE194	1	0
chr1	37417274	37417275	C	G	CNE206	0	1
chr1	37512317	37512318	G	T	CNE208	1	0
chr1	38496657	38496658	C	T	CNE213	1	1
chr1	38836749	38836750	A	G	VE41	0	1
chr1	39123129	39123130	C	T	CNE226	0	1
chr1	44739923	44739924	G	T	HAR0026	0	1
chr1	45091486	45091487	G	A	CNE272	0	1
chr1	45091487	45091488	G	A	CNE272	0	1
chr1	4799577	4799578	A	C	CNE22	1	0
chr1	48965500	48965501	A	G	HAR0030	0	1
chr1	48965501	48965502	C	T	HAR0030	1	0
chr1	51035470	51035471	C	T	VE61	0	1
chr1	63665704	63665705	G	C	VE87	0	1
chr1	7619566	7619567	G	A	CNE31	0	1
chr1	82064565	82064566	A	G	HAR0079	0	1
chr1	87822046	87822047	T	C	VE88	0	1
chr1	87822769	87822770	G	C	CNE420	1	0
chr1	87822783	87822784	T	C	CNE420	1	0
chr1	88026660	88026661	A	G	VE90	0	1
chr1	88065893	88065894	A	T	VE92	0	1
chr1	88066315	88066316	G	A	VE92	0	1
chr1	88066328	88066329	T	C	VE92	0	1
chr1	88616470	88616471	C	T	HAR0095	0	1
chr1	92949275	92949276	G	C	CNE440	1	1
chr1	9431662	9431663	A	C	VE7	0	1
chr1	9431800	9431801	G	A	VE7	0	1
chr20	14721285	14721286	T	C	CNE6821	0	1
chr20	2719619	2719620	T	C	CNE6791	0	1
chr20	2719619	2719620	T	C	VE1912	0	1
chr20	32612313	32612314	C	T	CNE6885	0	1
chr20	39462629	39462630	G	C	HAR1662	0	1
chr20	55205193	55205194	C	G	CNE6975	1	0
chr21	34291444	34291445	G	A	VE1969	0	1
chr21	34291446	34291447	G	A	VE1969	0	1
chr21	37302456	37302457	C	T	CNE7030	1	0
chr21	42189510	42189511	C	T	CNE7034	1	0
chr21	42189516	42189517	G	T	CNE7034	1	0
chr22	27285710	27285711	A	G	CNE7059	0	1
chr22	29580771	29580772	G	A	CNE7101	0	1
chr22	29580824	29580825	G	A	CNE7101	0	1
chr22	40928872	40928873	C	A	CNE7145	0	1
chr22	40928886	40928887	T	A	CNE7145	0	1
chr22	44712873	44712874	G	T	CNE7161	0	1
chr22	44712874	44712875	C	T	CNE7161	0	1
chr2	103904798	103904799	C	T	CNE1057	0	1
chr2	104579223	104579224	C	T	VE273	0	1
chr2	104668742	104668743	C	T	VE277	0	1
chr2	104670002	104670003	G	A	VE280	0	1
chr2	104670005	104670006	G	A	VE280	0	1
chr2	104670019	104670020	G	T	VE280	0	1
chr2	105032864	105032865	G	C	VE283	0	1
chr2	105032880	105032881	G	T	VE283	0	1
chr2	105045376	105045377	T	A	VE287	0	1
chr2	105046798	105046799	G	A	VE292	0	1
chr2	105046800	105046801	C	T	VE292	0	1
chr2	105046816	105046817	G	A	VE292	0	1
chr2	105158575	105158576	T	G	HAR1417	0	1
chr2	105158584	105158585	T	G	HAR1417	0	1
chr2	105466250	105466251	T	C	VE306	0	1
chr2	105466266	105466267	G	A	VE306	0	1
chr2	108677990	108677991	G	A	HAR1424	1	0
chr2	119067810	119067811	G	A	HAR1441	1	0
chr2	121105558	121105559	G	A	CNE1092	1	0
chr2	138669913	138669914	C	A	HAR1458	0	1
chr2	138669920	138669921	G	A	HAR1458	0	1
chr2	143026160	143026161	A	T	HAR1461	1	0
chr2	143914424	143914425	C	T	CNE1133	0	1
chr2	144104028	144104029	T	A	VE314	0	1
chr2	144104662	144104663	C	T	VE314	0	1
chr2	145188154	145188155	A	T	VE316	0	1
chr2	145188317	145188318	C	T	VE316	0	1
chr2	145235145	145235146	C	A	CNE1157	0	1
chr2	145266814	145266815	C	T	CNE1165	0	1
chr2	145644624	145644625	C	T	CNE1169	1	0
chr2	145978582	145978583	G	A	HAR1479	1	0
chr2	145978592	145978593	C	A	HAR1479	1	0
chr2	157720794	157720795	A	C	VE337	0	1
chr2	157861242	157861243	T	A	VE338	0	1
chr2	157861930	157861931	G	A	VE338	0	1
chr2	164451156	164451157	C	A	VE341	0	1
chr2	172936833	172936834	G	A	VE352	0	1
chr2	172937171	172937172	C	A	VE352	0	1
chr2	172956478	172956479	A	G	VE353	0	1
chr2	175041570	175041571	A	C	CNE1293	0	1
chr2	175041571	175041572	A	C	CNE1293	0	1
chr2	176436115	176436116	G	A	HAR1526	0	1
chr2	207998309	207998310	T	C	CNE1366	1	0
chr2	207998463	207998464	G	C	CNE1366	0	1
chr2	212773225	212773226	G	A	HAR1583	0	1
chr2	213187314	213187315	A	G	HAR1588	0	1
chr2	213187403	213187404	A	T	HAR1588	0	1
chr2	213187478	213187479	T	A	HAR1588	1	0
chr2	215276451	215276452	C	T	CNE1384	0	1
chr2	230549664	230549665	T	C	CNE1441	0	1
chr2	236963814	236963815	T	C	VE373	0	1
chr2	25599937	25599938	G	A	CNE885	0	1
chr2	25599941	25599942	T	A	CNE885	0	1
chr2	36355856	36355857	T	C	CNE903	0	1
chr2	44721115	44721116	G	A	HAR1362	1	0
chr2	44721349	44721350	G	A	HAR1362	1	0
chr2	45031502	45031503	G	A	VE200	0	1
chr2	48624715	48624716	G	A	CNE936	0	1
chr2	59179511	59179512	A	G	HAR1376	1	0
chr2	59305300	59305301	T	C	VE203	0	1
chr2	59305678	59305679	C	G	VE203	0	1
chr2	59305775	59305776	T	C	VE203	0	1
chr2	59305809	59305810	T	C	VE203	0	1
chr2	60732571	60732572	G	T	CNE974	0	1
chr2	60734207	60734208	T	G	CNE975	0	1
chr2	60759285	60759286	T	G	CNE979	0	1
chr2	60855258	60855259	A	C	VE229	0	1
chr2	60855271	60855272	C	T	VE229	0	1
chr2	63194035	63194036	T	A	VE232	0	1
chr2	63276285	63276286	C	A	VE235	1	0
chr2	7844220	7844221	C	T	CNE834	0	1
chr3	114811167	114811168	G	A	CNE1700	0	1
chr3	114811168	114811169	G	A	CNE1700	0	1
chr3	114859957	114859958	G	A	CNE1701	0	1
chr3	115412946	115412947	C	T	CNE1706	0	1
chr3	137068244	137068245	G	A	VE450	0	1
chr3	137068436	137068437	C	T	VE450	0	1
chr3	147379481	147379482	A	G	VE457	0	1
chr3	147564828	147564829	T	C	VE462	1	0
chr3	147564919	147564920	T	C	VE462	1	0
chr3	147565002	147565003	T	C	VE462	1	0
chr3	147802846	147802847	G	C	VE469	0	1
chr3	148007019	148007020	C	T	VE471	0	1
chr3	157777033	157777034	T	A	VE473	0	1
chr3	157780731	157780732	C	T	VE476	0	1
chr3	157780966	157780967	G	A	VE476	0	1
chr3	157883036	157883037	G	A	VE479	0	1
chr3	180775403	180775404	C	T	VE485	0	1
chr3	181835708	181835709	C	T	CNE1872	0	1
chr3	181835713	181835714	G	T	CNE1872	0	1
chr3	181958923	181958924	A	T	VE487	0	1
chr3	181958924	181958925	A	T	VE487	0	1
chr3	181960138	181960139	T	C	VE489	0	1
chr3	182218466	182218467	G	C	CNE1874	0	1
chr3	182285638	182285639	T	A	CNE1875	0	1
chr3	182285650	182285651	G	A	CNE1875	0	1
chr3	184069482	184069483	G	A	CNE1879	0	1
chr3	193678306	193678307	T	C	VE501	0	1
chr3	49557112	49557113	G	T	CNE1540	0	1
chr3	49557113	49557114	C	T	CNE1540	0	1
chr3	51751024	51751025	G	A	CNE1559	0	1
chr3	52124334	52124335	A	C	CNE1562	0	1
chr3	55613804	55613805	G	A	HAR1799	0	1
chr3	55613805	55613806	C	A	HAR1799	0	1
chr3	62406501	62406502	C	T	VE406	0	1
chr3	62407782	62407783	G	A	VE408	0	1
chr3	70778752	70778753	C	A	HAR1847	0	1
chr3	71184551	71184552	G	A	CNE1626	0	1
chr3	71278442	71278443	T	G	VE418	0	1
chr3	71278615	71278616	T	A	VE418	0	1
chr3	71278733	71278734	G	A	VE418	0	1
chr3	71291223	71291224	C	T	VE419	0	1
chr3	71573846	71573847	T	C	VE422	0	1
chr3	71573865	71573866	A	G	VE422	0	1
chr3	72160699	72160700	G	T	CNE1637	1	0
chr3	77549887	77549888	T	C	CNE1650	1	0
chr3	77549890	77549891	A	C	CNE1650	1	0
chr3	81894119	81894120	A	G	HAR1867	0	1
chr3	81894273	81894274	C	G	HAR1867	0	1
chr3	82050985	82050986	C	A	CNE1660	0	1
chr3	82051010	82051011	G	A	CNE1660	0	1
chr3	85563770	85563771	G	A	HAR1875	0	1
chr3	86661183	86661184	G	T	HAR1878	1	0
chr3	87696029	87696030	G	C	HAR1885	0	1
chr3	87696093	87696094	G	C	HAR1885	0	1
chr3	89276896	89276897	T	C	HAR1886	0	1
chr3	89276908	89276909	G	C	HAR1886	0	1
chr3	99657715	99657716	A	G	CNE1673	1	0
chr4	102113039	102113040	C	T	HAR2108	0	2
chr4	105346467	105346468	G	C	VE553	0	1
chr4	109090580	109090581	G	T	CNE2048	1	0
chr4	109532677	109532678	G	A	VE561	0	1
chr4	109532709	109532710	T	C	VE561	0	1
chr4	109532721	109532722	A	G	VE561	0	1
chr4	111670143	111670144	C	G	VE564	0	1
chr4	111670149	111670150	C	T	VE564	0	1
chr4	112422567	112422568	G	A	VE566	0	2
chr4	113264891	113264892	C	G	CNE2058	0	2
chr4	113265119	113265120	G	A	CNE2058	0	1
chr4	124385208	124385209	A	G	VE572	0	1
chr4	131560408	131560409	G	A	HAR2131	0	1
chr4	134634860	134634861	G	C	CNE2075	0	1
chr4	134634885	134634886	A	C	CNE2075	0	1
chr4	140836489	140836490	T	A	CNE2090	0	1
chr4	145793832	145793833	G	A	HAR2145	1	0
chr4	145793879	145793880	C	T	HAR2145	0	1
chr4	152908386	152908387	C	A	HAR2151	1	0
chr4	152908391	152908392	C	A	HAR2151	1	2
chr4	152908391	152908392	C	G	HAR2151	1	2
chr4	152908391	152908392	C	T	HAR2151	2	4
chr4	152908392	152908393	T	A	HAR2151	2	1
chr4	152908392	152908393	T	C	HAR2151	2	0
chr4	152908392	152908393	T	G	HAR2151	0	2
chr4	152908401	152908402	C	A	HAR2151	1	0
chr4	152908402	152908403	A	T	HAR2151	0	1
chr4	157692210	157692211	C	G	CNE2134	0	1
chr4	157692213	157692214	A	G	CNE2134	0	1
chr4	16973828	16973829	T	A	HAR2009	0	1
chr4	178273040	178273041	C	G	HAR2176	2	1
chr4	182272745	182272746	C	A	HAR2187	0	1
chr4	183058491	183058492	C	A	CNE2157	0	1
chr4	36018348	36018349	T	C	HAR2039	0	1
chr4	42150326	42150327	G	C	VE512	0	1
chr4	54881993	54881994	G	A	VE513	0	1
chr4	54962255	54962256	G	C	VE515	0	1
chr4	84701151	84701152	C	G	VE533	0	1
chr4	90918727	90918728	G	A	VE539	0	1
chr4	95589975	95589976	A	G	VE548	0	1
chr4	95590006	95590007	C	T	VE548	0	1
chr4	99642441	99642442	T	C	HAR2104	0	1
chr5	102000191	102000192	A	G	VE680	1	0
chr5	102000811	102000812	T	C	VE681	1	0
chr5	122514248	122514249	A	C	HAR2321	1	1
chr5	122514533	122514534	A	G	HAR2321	0	1
chr5	123090663	123090664	C	T	CNE2401	0	1
chr5	123090664	123090665	A	T	CNE2401	0	1
chr5	124331625	124331626	T	C	VE704	1	0
chr5	124332061	124332062	C	A	VE704	0	1
chr5	124332224	124332225	T	C	VE704	1	0
chr5	124653736	124653737	G	A	VE715	0	1
chr5	124709319	124709320	T	A	VE718	0	1
chr5	124709322	124709323	T	A	VE718	0	1
chr5	139076533	139076534	G	C	CNE2499	0	1
chr5	141141995	141141996	C	T	CNE2518	0	1
chr5	153983575	153983576	C	T	CNE2573	0	1
chr5	158202865	158202866	T	C	HAR2364	0	1
chr5	158202910	158202911	A	G	HAR2364	1	1
chr5	158342400	158342401	A	C	VE730	0	1
chr5	158342413	158342414	A	G	VE730	1	0
chr5	158347920	158347921	T	C	CNE2580	0	1
chr5	158407593	158407594	C	T	CNE2584	1	0
chr5	158486659	158486660	A	G	VE731	0	1
chr5	166870929	166870930	C	T	HAR2385	1	0
chr5	167592696	167592697	G	T	CNE2601	0	2
chr5	170459569	170459570	G	A	VE737	0	1
chr5	170629686	170629687	C	G	VE739	0	1
chr5	175177741	175177742	G	A	HAR2393	1	0
chr5	176165610	176165611	G	C	CNE2637	1	0
chr5	30995318	30995319	T	C	VE605	0	1
chr5	30995341	30995342	A	C	VE605	0	1
chr5	30995430	30995431	C	T	VE605	0	1
chr5	3187552	3187553	T	C	VE600	0	1
chr5	3198410	3198411	C	T	VE601	0	1
chr5	50391517	50391518	T	C	VE608	0	1
chr5	50468839	50468840	G	C	VE613	0	1
chr5	50469302	50469303	T	C	VE613	0	1
chr5	73925006	73925007	C	A	CNE2268	1	0
chr5	77142442	77142443	G	A	VE629	0	1
chr5	81131628	81131629	T	C	CNE2286	0	1
chr5	81132190	81132191	T	A	CNE2286	0	1
chr5	81132191	81132192	C	A	CNE2286	0	1
chr5	83860712	83860713	G	A	CNE2305	0	1
chr5	83860713	83860714	C	A	CNE2305	0	1
chr5	87065042	87065043	A	C	CNE2307	1	0
chr5	87168556	87168557	G	A	VE640	0	1
chr5	87169299	87169300	T	A	VE640	0	1
chr5	87241644	87241645	C	T	VE642	0	1
chr5	87692587	87692588	G	T	VE644	1	0
chr5	87692851	87692852	C	T	VE644	1	0
chr5	87700847	87700848	A	C	CNE2312	0	1
chr5	87700917	87700918	T	C	CNE2312	0	1
chr5	88124102	88124103	C	A	CNE2329	0	1
chr5	88124112	88124113	C	A	CNE2329	0	1
chr5	88742939	88742940	G	T	CNE2336	0	1
chr5	88742943	88742944	C	T	CNE2336	0	1
chr5	91443280	91443281	G	A	VE651	0	1
chr5	91443304	91443305	T	C	VE651	0	1
chr5	92635436	92635437	T	C	VE675	1	0
chr5	92635781	92635782	G	A	VE675	0	1
chr5	92635992	92635993	T	C	VE675	1	0
chr5	94220325	94220326	G	T	CNE2369	0	1
chr5	98122182	98122183	G	C	CNE2370	0	1
chr6	100658756	100658757	T	C	VE854	0	1
chr6	100658758	100658759	G	C	VE854	0	1
chr6	100658933	100658934	C	T	VE854	1	0
chr6	102697294	102697295	C	T	HAR2517	0	1
chr6	10389960	10389961	T	C	CNE2662	0	1
chr6	108455862	108455863	G	T	CNE2936	1	0
chr6	108455863	108455864	C	T	CNE2936	1	0
chr6	111873172	111873173	T	C	VE861	0	1
chr6	111873506	111873507	C	T	VE861	0	1
chr6	111873790	111873791	G	T	VE861	0	1
chr6	111873791	111873792	C	T	VE861	0	1
chr6	112824838	112824839	T	C	CNE2952	0	1
chr6	112824838	112824839	T	C	VE878	0	1
chr6	112824878	112824879	A	G	VE878	0	1
chr6	112824886	112824887	T	A	VE878	0	1
chr6	140392485	140392486	A	G	CNE3005	0	1
chr6	141884679	141884680	A	G	CNE3008	1	0
chr6	141884705	141884706	A	G	CNE3008	1	0
chr6	15405712	15405713	A	G	CNE2690	0	1
chr6	1838634	1838635	A	G	CNE2652	0	1
chr6	19722314	19722315	T	G	VE767	0	1
chr6	19976896	19976897	G	A	VE772	0	1
chr6	21049153	21049154	C	A	CNE2721	0	1
chr6	21049160	21049161	G	A	CNE2721	0	1
chr6	21421056	21421057	T	C	CNE2729	0	1
chr6	21421062	21421063	T	C	CNE2729	0	1
chr6	21848238	21848239	C	A	CNE2736	1	0
chr6	40493303	40493304	T	A	CNE2795	0	1
chr6	41561116	41561117	A	T	VE795	1	1
chr6	41561417	41561418	C	T	VE795	1	1
chr6	41907873	41907874	G	C	CNE2809	1	0
chr6	45645446	45645447	G	T	CNE2825	1	0
chr6	52435218	52435219	C	T	CNE2829	1	0
chr6	57914894	57914895	T	A	HAR2468	0	2
chr6	6761510	6761511	A	T	HAR2409	0	1
chr6	8785444	8785445	G	T	HAR2411	0	1
chr6	8785445	8785446	C	T	HAR2411	0	1
chr6	90994320	90994321	T	A	CNE2873	1	0
chr6	90994369	90994370	C	A	CNE2873	1	0
chr6	90994370	90994371	T	A	CNE2873	1	0
chr6	91354296	91354297	C	A	HAR2489	1	0
chr6	9096005	9096006	A	G	VE757	0	1
chr6	95306566	95306567	G	C	HAR2499	0	1
chr6	95306567	95306568	G	T	HAR2499	0	1
chr6	97754968	97754969	T	C	VE819	0	1
chr6	97755006	97755007	C	G	VE819	0	1
chr6	97755182	97755183	G	A	VE819	0	1
chr6	98462062	98462063	G	A	VE840	0	1
chr6	98462163	98462164	A	G	VE840	0	1
chr6	98505887	98505888	T	G	VE845	0	1
chr6	98505955	98505956	A	G	VE845	0	1
chr6	98830689	98830690	T	C	VE848	1	2
chr6	100050687	100050688	C	G	HAR2510	0	1
chr7	105413640	105413641	C	T	CNE3320	1	0
chr7	10684641	10684642	A	G	VE919	0	1
chr7	10684673	10684674	A	C	VE919	0	1
chr7	10684853	10684854	T	C	VE919	0	1
chr7	113985663	113985664	T	G	HAR2696	0	1
chr7	114057686	114057687	A	G	VE1032	0	1
chr7	114058340	114058341	C	G	VE1032	0	1
chr7	114173358	114173359	A	T	CNE3335	0	1
chr7	114173359	114173360	G	T	CNE3335	0	1
chr7	114300899	114300900	A	G	VE1035	0	1
chr7	114301391	114301392	A	G	VE1035	0	1
chr7	114301411	114301412	A	G	VE1035	0	1
chr7	117504013	117504014	G	A	CNE3339	0	1
chr7	117504019	117504020	G	A	CNE3339	0	1
chr7	127176225	127176226	A	G	VE1063	0	1
chr7	128395638	128395639	A	G	CNE3365	0	1
chr7	1329392	1329393	G	A	CNE3088	1	0
chr7	130419674	130419675	C	T	CNE3374	0	1
chr7	136989022	136989023	C	G	CNE3406	0	1
chr7	14380272	14380273	A	G	VE922	0	1
chr7	14380480	14380481	A	G	VE922	0	1
chr7	14380561	14380562	G	A	VE922	0	1
chr7	155302511	155302512	C	T	CNE3437	0	1
chr7	157698379	157698380	A	G	CNE3446	0	1
chr7	20832762	20832763	T	A	CNE3110	1	0
chr7	20832780	20832781	T	A	CNE3110	1	0
chr7	20833456	20833457	A	C	VE924	0	1
chr7	20839424	20839425	C	A	VE927	0	1
chr7	20839445	20839446	C	G	VE927	0	1
chr7	20839455	20839456	A	G	VE927	0	1
chr7	20839598	20839599	G	A	VE927	0	1
chr7	21004533	21004534	G	A	VE934	0	1
chr7	22092236	22092237	G	C	VE941	0	1
chr7	2568001	2568002	A	G	CNE3090	0	1
chr7	2568045	2568046	A	G	CNE3090	0	1
chr7	25535251	25535252	G	T	VE945	0	1
chr7	29118512	29118513	C	A	CNE3149	1	0
chr7	34098424	34098425	G	A	VE969	0	1
chr7	42131194	42131195	G	A	CNE3185	0	1
chr7	42253312	42253313	C	G	VE976	0	1
chr7	42253974	42253975	T	C	VE976	0	1
chr7	5673994	5673995	T	C	VE914	0	1
chr7	5674011	5674012	G	A	VE914	0	1
chr7	69326489	69326490	A	T	VE981	0	1
chr7	69326521	69326522	G	A	VE981	0	1
chr7	69597351	69597352	G	T	VE984	0	1
chr7	69597371	69597372	A	G	VE984	0	1
chr7	9304205	9304206	G	T	HAR2588	0	1
chr7	93944529	93944530	G	A	CNE3288	0	1
chr7	95986115	95986116	C	G	HAR2681	0	1
chr7	96617253	96617254	A	G	HAR2683	0	1
chr8	106487457	106487458	C	G	CNE3614	0	1
chr8	128941176	128941177	G	A	CNE3657	0	1
chr8	22659473	22659474	T	C	CNE3463	0	1
chr8	28371347	28371348	T	C	VE1091	0	1
chr8	28371373	28371374	A	G	VE1091	0	1
chr8	28371856	28371857	G	T	VE1092	1	0
chr8	30887291	30887292	A	T	CNE3482	0	1
chr8	33662397	33662398	C	A	HAR2782	1	1
chr8	33662397	33662398	C	T	HAR2782	1	0
chr8	33662398	33662399	C	A	HAR2782	1	0
chr8	33662398	33662399	C	T	HAR2782	0	1
chr8	33662399	33662400	A	G	HAR2782	1	2
chr8	41510852	41510853	G	T	CNE3505	1	1
chr8	41510853	41510854	G	T	CNE3505	1	1
chr8	53167665	53167666	A	G	VE1098	0	1
chr8	59941796	59941797	C	T	VE1103	0	3
chr8	59941982	59941983	G	A	VE1103	0	1
chr8	61918454	61918455	C	T	CNE3534	0	1
chr8	65908258	65908259	A	T	CNE3545	0	1
chr8	68251776	68251777	C	T	CNE3546	0	1
chr8	74283375	74283376	G	T	CNE3554	0	1
chr8	74283376	74283377	G	T	CNE3554	0	1
chr8	74283437	74283438	T	G	CNE3554	0	1
chr8	74283622	74283623	G	T	CNE3554	0	1
chr8	76960414	76960415	C	T	VE1108	0	1
chr8	77598381	77598382	A	T	VE1110	1	0
chr8	77598791	77598792	T	C	VE1110	0	1
chr8	77598804	77598805	A	C	VE1110	0	1
chr8	77600246	77600247	G	C	VE1110	0	1
chr8	92825126	92825127	C	T	VE1118	0	1
chr8	93071844	93071845	G	A	VE1122	0	1
chr8	93071846	93071847	C	T	VE1122	0	1
chr8	93072962	93072963	G	A	VE1125	0	1
chr8	93073111	93073112	T	A	VE1125	0	1
chr8	93623268	93623269	A	G	CNE3586	1	0
chr8	93623414	93623415	A	G	CNE3586	1	0
chr8	94995207	94995208	G	T	CNE3596	0	1
chr8	94995210	94995211	G	T	CNE3596	0	1
chr8	96357092	96357093	T	C	HAR2853	0	1
chr9	109641588	109641589	A	G	CNE3853	0	1
chr9	109641906	109641907	G	A	CNE3853	0	1
chr9	126274427	126274428	C	T	CNE3894	0	1
chr9	126274428	126274429	C	T	CNE3894	0	1
chr9	126538170	126538171	C	T	VE1255	0	1
chr9	126597252	126597253	A	T	CNE3904	0	1
chr9	129198715	129198716	C	A	VE1273	0	1
chr9	129200046	129200047	A	T	VE1274	0	1
chr9	129401815	129401816	G	T	CNE3936	1	0
chr9	129428097	129428098	G	A	CNE3937	1	0
chr9	133354115	133354116	G	A	VE1275	0	1
chr9	133354490	133354491	C	A	VE1275	0	1
chr9	133359928	133359929	G	T	CNE3959	1	0
chr9	133359929	133359930	A	T	CNE3959	1	0
chr9	134660598	134660599	A	T	CNE3965	1	0
chr9	134660600	134660601	G	T	CNE3965	1	0
chr9	134856504	134856505	T	C	CNE3972	0	1
chr9	136400312	136400313	C	A	CNE3986	0	1
chr9	13896057	13896058	G	A	HAR2946	1	0
chr9	14244071	14244072	A	T	CNE3701	1	0
chr9	159840	159841	T	G	VE1147	0	1
chr9	17323221	17323222	C	T	VE1170	0	1
chr9	17323238	17323239	C	T	VE1170	0	1
chr9	17323710	17323711	G	A	VE1170	0	1
chr9	17323712	17323713	T	C	VE1170	0	1
chr9	17323727	17323728	G	A	VE1170	0	1
chr9	2160191	2160192	T	C	HAR2911	1	0
chr9	2160199	2160200	A	C	HAR2911	1	0
chr9	2160270	2160271	T	C	HAR2911	1	0
chr9	23005029	23005030	C	T	VE1172	0	1
chr9	23140073	23140074	A	T	HAR2972	1	0
chr9	23140075	23140076	C	T	HAR2972	1	0
chr9	24884952	24884953	T	G	HAR2981	0	1
chr9	28517004	28517005	A	G	HAR2992	1	0
chr9	36739888	36739889	C	T	CNE3749	1	0
chr9	77170136	77170137	A	G	CNE3774	0	1
chr9	81013155	81013156	G	A	VE1180	1	0
chr9	81013160	81013161	G	A	VE1180	1	0
chr9	81053173	81053174	A	C	VE1184	0	1
chr9	81053174	81053175	A	C	VE1184	0	1
chr9	81054634	81054635	A	C	VE1188	1	0
chr9	81483668	81483669	T	C	HAR3016	1	0
chr9	81871794	81871795	C	T	VE1196	0	1
chr9	82226283	82226284	G	A	VE1201	0	1
chr9	82226285	82226286	A	G	VE1201	0	1
chr9	82681831	82681832	G	A	VE1211	0	1
chr9	83727626	83727627	G	A	VE1212	0	1
chr9	84265712	84265713	T	C	VE1219	0	1
chr9	84265798	84265799	T	C	VE1219	0	1
chr9	84266140	84266141	G	A	VE1219	0	1
chr9	84266270	84266271	A	C	VE1219	0	1
chr9	84947406	84947407	C	T	VE1223	0	1
chr9	8247005	8247006	G	T	CNE3694	0	1
chr9	85509918	85509919	G	C	VE1225	0	1
chr9	85510452	85510453	A	T	VE1225	0	1
chr9	92293153	92293154	G	T	VE1228	1	0
chr9	97818211	97818212	A	G	CNE3826	1	0
chrX	9985166	9985167	G	C	CNE7178	1	0
chrX	9985198	9985199	G	A	CNE7178	1	0
chrX	9985212	9985213	A	C	CNE7178	1	0
chrX	99667188	99667189	G	A	CNE7328	0	1
chrX	99667438	99667439	C	T	CNE7328	0	1
chrX	99667488	99667489	C	T	CNE7328	0	1
chrX	99667510	99667511	A	T	CNE7328	0	1
chrX	99667585	99667586	T	C	CNE7328	1	0
chrX	99667628	99667629	C	A	CNE7328	0	1
chrX	99667747	99667748	G	C	CNE7328	1	0
chrX	103035745	103035746	C	A	CNE7329	0	1
chrX	103035887	103035888	T	C	CNE7329	0	1
chrX	103035954	103035955	A	G	CNE7329	1	0
chrX	103554986	103554987	C	G	CNE7330	1	0
chrX	104985430	104985431	G	A	HAR3128	0	1
chrX	10602668	10602669	G	T	CNE7180	0	1
chrX	106960404	106960405	T	C	CNE7335	0	1
chrX	107093217	107093218	T	C	CNE7338	0	1
chrX	11009369	11009370	A	T	HAR3075	1	0
chrX	11009505	11009506	C	G	HAR3075	2	0
chrX	11009617	11009618	T	C	HAR3075	0	1
chrX	109369224	109369225	G	T	CNE7340	0	1
chrX	11058133	11058134	T	C	HAR3076	1	0
chrX	11058199	11058200	C	T	HAR3076	0	1
chrX	11058212	11058213	A	G	HAR3076	1	0
chrX	109820684	109820685	C	T	HAR3131	0	1
chrX	110284363	110284364	A	T	CNE7342	0	1
chrX	110620427	110620428	G	C	CNE7343	0	1
chrX	110620487	110620488	C	T	CNE7343	1	0
chrX	111910728	111910729	G	T	HAR3132	0	1
chrX	111911061	111911062	G	A	HAR3132	1	0
chrX	111911171	111911172	G	C	HAR3132	1	0
chrX	111911194	111911195	G	C	HAR3132	0	1
chrX	111911269	111911270	T	C	HAR3132	1	0
chrX	111911318	111911319	C	A	HAR3132	1	0
chrX	112081037	112081038	C	T	CNE7344	0	1
chrX	112081114	112081115	G	T	CNE7344	1	0
chrX	112081148	112081149	T	G	CNE7344	1	0
chrX	112081297	112081298	T	C	CNE7344	0	1
chrX	112081309	112081310	G	A	CNE7344	1	0
chrX	112085811	112085812	C	T	CNE7345	0	1
chrX	114579889	114579890	C	T	CNE7346	0	1
chrX	114579930	114579931	G	A	CNE7346	2	0
chrX	114579996	114579997	A	T	CNE7346	0	1
chrX	116846159	116846160	A	C	CNE7349	0	1
chrX	120295260	120295261	G	A	CNE7350	1	0
chrX	120295381	120295382	C	T	CNE7350	0	1
chrX	120295389	120295390	C	T	CNE7350	0	1
chrX	120295521	120295522	C	T	CNE7350	0	2
chrX	120295612	120295613	T	C	CNE7350	1	0
chrX	121796531	121796532	T	C	HAR3134	1	0
chrX	121796544	121796545	A	G	HAR3134	1	0
chrX	122321193	122321194	C	T	CNE7352	0	1
chrX	122340115	122340116	A	T	CNE7353	1	0
chrX	122340393	122340394	T	C	CNE7353	1	0
chrX	122340525	122340526	G	C	CNE7353	1	1
chrX	122340669	122340670	G	A	CNE7353	0	1
chrX	122406824	122406825	G	A	CNE7354	1	0
chrX	122615535	122615536	C	T	CNE7356	1	0
chrX	122615541	122615542	G	T	CNE7356	0	1
chrX	123350996	123350997	A	G	VE2044	3	2
chrX	123351271	123351272	T	C	VE2044	0	1
chrX	123351619	123351620	T	C	VE2045	0	1
chrX	123591416	123591417	T	C	HAR3135	0	1
chrX	123769602	123769603	G	A	HAR3137	0	1
chrX	123899696	123899697	G	A	HAR3138	1	0
chrX	123981904	123981905	G	T	HAR3139	1	0
chrX	128242185	128242186	G	C	HAR3142	1	1
chrX	128242192	128242193	T	C	HAR3142	0	1
chrX	128252998	128252999	G	T	HAR3143	1	0
chrX	128396773	128396774	T	C	HAR3144	0	1
chrX	128396790	128396791	C	T	HAR3144	0	1
chrX	128768689	128768690	T	C	CNE7358	1	0
chrX	128768761	128768762	A	T	CNE7358	0	1
chrX	129243219	129243220	G	A	CNE7362	0	1
chrX	129243244	129243245	G	A	CNE7362	1	0
chrX	129243414	129243415	C	T	CNE7362	0	1
chrX	131353599	131353600	T	G	CNE7364	1	0
chrX	132012796	132012797	T	C	HAR3146	0	1
chrX	132012806	132012807	T	A	HAR3146	0	1
chrX	132496630	132496631	T	C	HAR3147	0	1
chrX	132496822	132496823	G	A	HAR3147	0	1
chrX	132629756	132629757	C	A	CNE7365	0	1
chrX	132629805	132629806	T	A	CNE7365	1	0
chrX	132926684	132926685	G	C	CNE7366	1	0
chrX	132926941	132926942	G	A	CNE7366	0	1
chrX	132926986	132926987	G	C	CNE7366	0	2
chrX	133095016	133095017	C	G	HAR3148	1	0
chrX	133095177	133095178	A	G	HAR3148	0	1
chrX	133095370	133095371	G	A	HAR3148	0	1
chrX	133118432	133118433	T	C	CNE7368	0	1
chrX	133118538	133118539	C	T	CNE7368	1	0
chrX	133118596	133118597	G	A	CNE7368	0	1
chrX	133309909	133309910	A	T	HAR3149	0	1
chrX	133929726	133929727	T	G	CNE7369	1	0
chrX	133929796	133929797	T	G	CNE7369	0	1
chrX	133929839	133929840	G	T	CNE7369	1	0
chrX	133929847	133929848	G	A	CNE7369	0	1
chrX	135112642	135112643	T	G	CNE7370	1	0
chrX	135112679	135112680	G	A	CNE7370	1	0
chrX	135112692	135112693	C	T	CNE7370	1	0
chrX	135251534	135251535	T	G	CNE7371	0	1
chrX	135251702	135251703	A	G	CNE7371	1	0
chrX	135251867	135251868	A	C	CNE7371	0	1
chrX	136317139	136317140	C	T	VE2048	1	0
chrX	136317147	136317148	T	C	VE2048	0	1
chrX	136317166	136317167	G	C	VE2048	0	1
chrX	136317179	136317180	T	G	VE2048	0	1
chrX	136317538	136317539	C	T	VE2048	0	2
chrX	136317615	136317616	T	G	VE2048	0	1
chrX	136372811	136372812	G	A	HAR3151	2	0
chrX	136372879	136372880	G	C	HAR3151	1	0
chrX	136372954	136372955	G	A	HAR3151	1	0
chrX	136511809	136511810	G	A	HAR3152	0	1
chrX	136511947	136511948	T	G	HAR3152	1	0
chrX	136566069	136566070	A	G	HAR3153	1	0
chrX	136656243	136656244	A	T	CNE7373	0	1
chrX	137064878	137064879	G	A	CNE7374	0	1
chrX	137065189	137065190	G	A	CNE7374	0	1
chrX	137731152	137731153	A	C	CNE7375	0	1
chrX	137792911	137792912	C	T	HAR3156	1	1
chrX	137793175	137793176	C	A	HAR3156	0	1
chrX	137793255	137793256	G	A	HAR3156	0	1
chrX	137793256	137793257	C	A	HAR3156	0	1
chrX	138284281	138284282	T	C	HAR3157	1	0
chrX	138288627	138288628	T	C	HAR3158	1	0
chrX	138288644	138288645	C	A	HAR3158	0	1
chrX	138288716	138288717	G	A	HAR3158	2	0
chrX	139169936	139169937	C	T	VE2053	1	0
chrX	139170074	139170075	G	A	VE2053	0	1
chrX	139170488	139170489	G	A	VE2053	1	0
chrX	139170601	139170602	T	G	VE2053	0	1
chrX	139170616	139170617	C	T	VE2053	0	1
chrX	139171055	139171056	T	C	VE2053	0	1
chrX	139332295	139332296	A	G	VE2055	0	1
chrX	139332791	139332792	G	C	VE2055	0	1
chrX	139332799	139332800	G	A	VE2055	1	0
chrX	14044433	14044434	G	A	CNE7185	0	1
chrX	14044440	14044441	C	T	CNE7185	1	0
chrX	141131948	141131949	C	A	HAR3160	1	0
chrX	141724214	141724215	G	A	HAR3161	0	1
chrX	14293097	14293098	T	C	CNE7186	1	1
chrX	14310335	14310336	G	A	CNE7187	1	0
chrX	143707301	143707302	C	T	HAR3162	0	1
chrX	143707356	143707357	G	C	HAR3162	1	0
chrX	143707385	143707386	A	G	HAR3162	1	0
chrX	143707398	143707399	G	A	HAR3162	1	0
chrX	143707478	143707479	G	A	HAR3162	1	0
chrX	143782901	143782902	A	G	HAR3163	0	3
chrX	144613609	144613610	T	C	HAR3165	1	1
chrX	144613756	144613757	T	A	HAR3165	0	1
chrX	147713796	147713797	G	A	CNE7379	0	4
chrX	147783647	147783648	T	C	HAR3167	1	0
chrX	148019576	148019577	A	T	CNE7381	0	1
chrX	148019584	148019585	G	A	CNE7381	0	1
chrX	148019588	148019589	T	A	CNE7381	0	1
chrX	148019597	148019598	G	A	CNE7381	0	1
chrX	148019605	148019606	G	C	CNE7381	0	2
chrX	148019608	148019609	T	C	CNE7381	0	1
chrX	148019672	148019673	G	T	CNE7381	0	1
chrX	148020034	148020035	A	G	CNE7381	0	1
chrX	149314377	149314378	T	C	HAR3169	0	1
chrX	149314399	149314400	G	C	HAR3169	1	0
chrX	149314554	149314555	A	T	HAR3169	0	1
chrX	149535352	149535353	T	C	CNE7382	2	0
chrX	150408359	150408360	G	A	VE2057	1	0
chrX	15891929	15891930	T	A	CNE7189	0	1
chrX	16719360	16719361	T	C	HAR3078	0	1
chrX	16981492	16981493	G	C	CNE7191	1	0
chrX	17395713	17395714	C	T	CNE7192	0	1
chrX	17395878	17395879	G	C	CNE7192	2	0
chrX	17395944	17395945	C	G	CNE7192	1	0
chrX	17477927	17477928	C	T	CNE7195	0	1
chrX	17478026	17478027	G	A	CNE7195	0	1
chrX	17478061	17478062	A	C	CNE7195	2	0
chrX	17647977	17647978	A	T	CNE7196	0	1
chrX	17873036	17873037	C	T	CNE7197	2	1
chrX	18050269	18050270	T	C	HAR3080	1	2
chrX	18050361	18050362	A	T	HAR3080	1	0
chrX	18050449	18050450	T	A	HAR3080	1	0
chrX	18306804	18306805	T	C	CNE7199	0	1
chrX	18306816	18306817	G	A	CNE7199	0	1
chrX	18306999	18307000	C	T	CNE7199	0	1
chrX	18307085	18307086	C	T	CNE7199	0	1
chrX	18307471	18307472	T	C	CNE7199	0	1
chrX	18442271	18442272	T	C	CNE7200	0	1
chrX	18650547	18650548	C	G	CNE7201	0	1
chrX	18650688	18650689	G	T	CNE7201	1	0
chrX	18650767	18650768	C	T	CNE7201	0	1
chrX	18650940	18650941	T	C	CNE7201	1	1
chrX	18651024	18651025	A	G	CNE7201	0	1
chrX	18651051	18651052	C	A	CNE7201	0	1
chrX	18651084	18651085	C	T	CNE7201	0	2
chrX	19593907	19593908	T	C	CNE7204	0	1
chrX	20381232	20381233	A	G	CNE7208	0	1
chrX	20381278	20381279	C	T	CNE7208	0	1
chrX	20381291	20381292	A	G	CNE7208	4	1
chrX	21817271	21817272	T	C	HAR3083	0	1
chrX	22318563	22318564	G	C	CNE7214	0	1
chrX	22318771	22318772	A	G	CNE7214	1	1
chrX	22338841	22338842	C	T	CNE7216	0	1
chrX	22338929	22338930	T	G	CNE7216	0	1
chrX	22410487	22410488	T	C	HAR3084	1	0
chrX	22410595	22410596	G	A	HAR3084	0	1
chrX	23319048	23319049	T	A	HAR3085	1	0
chrX	23319063	23319064	T	C	HAR3085	2	0
chrX	24894470	24894471	C	T	VE2019	1	0
chrX	24894472	24894473	C	T	VE2019	2	0
chrX	24894551	24894552	C	T	VE2019	0	1
chrX	24894581	24894582	A	C	VE2019	0	1
chrX	24894801	24894802	G	C	VE2019	1	0
chrX	24894801	24894802	G	T	VE2019	0	1
chrX	24895007	24895008	G	A	VE2019	0	1
chrX	24895154	24895155	T	C	VE2019	0	1
chrX	24895514	24895515	G	A	VE2019	0	1
chrX	24895516	24895517	A	C	VE2019	1	0
chrX	24895552	24895553	C	G	VE2019	1	0
chrX	24895969	24895970	C	G	VE2020	1	0
chrX	24896048	24896049	T	C	VE2020	0	1
chrX	24916242	24916243	A	G	VE2024	0	1
chrX	24916374	24916375	G	T	VE2024	0	1
chrX	24916619	24916620	G	T	VE2024	0	1
chrX	24916962	24916963	G	A	VE2024	0	1
chrX	24917011	24917012	A	C	VE2024	0	1
chrX	24917077	24917078	T	C	VE2024	0	1
chrX	24917133	24917134	C	G	VE2024	1	0
chrX	24917417	24917418	T	C	VE2024	0	1
chrX	24917462	24917463	C	T	VE2024	0	1
chrX	24917716	24917717	G	T	VE2024	0	1
chrX	24917738	24917739	G	A	VE2024	1	0
chrX	24949115	24949116	T	C	HAR3086	2	0
chrX	25000172	25000173	C	A	HAR3087	0	1
chrX	25000271	25000272	C	G	HAR3087	0	1
chrX	25000639	25000640	G	T	HAR3087	1	0
chrX	25008117	25008118	C	G	VE2026	1	0
chrX	25008121	25008122	A	G	VE2026	0	1
chrX	25008375	25008376	T	C	VE2026	1	0
chrX	25008823	25008824	G	A	VE2026	0	1
chrX	25008967	25008968	G	A	VE2026	1	0
chrX	25009060	25009061	A	G	VE2026	0	1
chrX	25009177	25009178	G	A	VE2026	0	1
chrX	25009304	25009305	C	G	VE2026	0	1
chrX	25009387	25009388	G	C	VE2026	0	1
chrX	25009387	25009388	G	T	VE2026	0	1
chrX	25009399	25009400	A	G	VE2026	0	1
chrX	25009404	25009405	C	A	VE2026	1	0
chrX	25017644	25017645	G	A	VE2029	0	1
chrX	25017719	25017720	T	G	VE2029	0	1
chrX	25018285	25018286	C	T	VE2029	0	1
chrX	25019408	25019409	G	A	VE2032	0	1
chrX	25019519	25019520	T	C	VE2032	1	0
chrX	25019630	25019631	A	G	VE2032	0	1
chrX	25019664	25019665	G	A	VE2032	1	0
chrX	25019838	25019839	G	A	VE2032	1	0
chrX	25024473	25024474	C	G	CNE7221	0	1
chrX	25024552	25024553	C	T	CNE7221	1	0
chrX	25039183	25039184	G	A	CNE7222	0	1
chrX	25039259	25039260	G	A	CNE7222	0	1
chrX	25039261	25039262	A	G	CNE7222	0	1
chrX	25039344	25039345	A	G	CNE7222	1	3
chrX	25400816	25400817	T	C	HAR3088	1	0
chrX	25400831	25400832	A	G	HAR3088	1	0
chrX	25400831	25400832	A	G	VE2036	1	0
chrX	25401001	25401002	T	G	VE2036	0	1
chrX	25401020	25401021	A	T	VE2036	0	1
chrX	25401078	25401079	T	C	HAR3088	0	1
chrX	25401129	25401130	C	A	HAR3088	0	1
chrX	25401129	25401130	C	A	VE2036	0	1
chrX	25401282	25401283	A	G	VE2036	0	1
chrX	25401359	25401360	A	C	HAR3088	1	1
chrX	25401420	25401421	G	T	HAR3088	0	1
chrX	25401514	25401515	A	G	HAR3088	1	0
chrX	25401514	25401515	A	G	VE2036	1	0
chrX	25401556	25401557	A	C	VE2036	0	1
chrX	25401689	25401690	C	T	HAR3088	0	1
chrX	25401689	25401690	C	T	VE2036	0	1
chrX	25401801	25401802	A	G	VE2036	1	0
chrX	25401807	25401808	C	T	VE2036	0	1
chrX	25401854	25401855	C	A	VE2036	0	1
chrX	25838309	25838310	A	T	HAR3089	0	1
chrX	25838404	25838405	T	C	HAR3089	0	1
chrX	25838433	25838434	T	A	HAR3089	1	0
chrX	25838503	25838504	C	A	HAR3089	1	0
chrX	25838524	25838525	C	T	HAR3089	0	1
chrX	28185056	28185057	C	T	HAR3090	1	0
chrX	29275845	29275846	G	A	HAR3091	1	0
chrX	29275884	29275885	A	T	HAR3091	1	0
chrX	29319001	29319002	G	A	HAR3092	0	1
chrX	29319027	29319028	C	T	HAR3092	4	1
chrX	29319028	29319029	C	G	HAR3092	0	1
chrX	29319120	29319121	C	G	HAR3092	0	1
chrX	29319132	29319133	C	T	HAR3092	0	1
chrX	29319223	29319224	G	T	HAR3092	0	1
chrX	30389660	30389661	G	A	HAR3094	1	0
chrX	30389669	30389670	A	G	HAR3094	1	0
chrX	30520184	30520185	C	T	HAR3095	0	1
chrX	31206290	31206291	C	T	HAR3096	1	0
chrX	31351964	31351965	T	C	HAR3097	2	1
chrX	31432600	31432601	A	G	HAR3098	0	1
chrX	31441388	31441389	T	A	HAR3099	2	0
chrX	31647353	31647354	C	A	CNE7225	1	0
chrX	31647372	31647373	C	T	CNE7225	0	1
chrX	31647424	31647425	G	A	CNE7225	0	1
chrX	31647468	31647469	G	A	CNE7225	1	0
chrX	31771150	31771151	C	T	CNE7228	1	0
chrX	31771231	31771232	A	C	CNE7228	0	1
chrX	31850524	31850525	G	C	HAR3100	1	0
chrX	31850578	31850579	T	C	HAR3100	1	0
chrX	32011446	32011447	T	C	HAR3102	1	0
chrX	32011956	32011957	G	A	HAR3103	1	0
chrX	32011984	32011985	C	T	HAR3103	0	1
chrX	32012023	32012024	C	T	HAR3103	0	1
chrX	32551963	32551964	T	C	HAR3104	0	1
chrX	33090015	33090016	G	A	HAR3106	0	1
chrX	33090055	33090056	T	C	HAR3106	1	0
chrX	33090097	33090098	T	C	HAR3106	1	0
chrX	33144917	33144918	T	C	HAR3107	0	1
chrX	33144925	33144926	A	G	HAR3107	0	1
chrX	33145018	33145019	C	A	HAR3107	1	0
chrX	33327166	33327167	C	A	HAR3109	0	1
chrX	33327212	33327213	C	T	HAR3109	0	1
chrX	33327240	33327241	A	G	HAR3109	0	1
chrX	38459560	38459561	G	A	CNE7231	1	0
chrX	38466479	38466480	G	C	CNE7232	0	1
chrX	38924465	38924466	A	T	CNE7233	0	1
chrX	38924534	38924535	G	A	CNE7233	1	3
chrX	39054221	39054222	T	A	CNE7235	1	0
chrX	39054595	39054596	C	T	CNE7236	1	0
chrX	39147471	39147472	C	T	HAR3110	0	1
chrX	39147524	39147525	T	C	HAR3110	0	2
chrX	39147646	39147647	T	C	HAR3110	0	1
chrX	39256025	39256026	C	G	CNE7238	0	1
chrX	39257280	39257281	G	A	CNE7239	1	0
chrX	39278108	39278109	C	T	CNE7240	0	1
chrX	39278124	39278125	G	A	CNE7240	0	1
chrX	39278352	39278353	G	C	CNE7240	1	0
chrX	39278384	39278385	G	T	CNE7240	1	2
chrX	39336149	39336150	C	G	CNE7241	0	1
chrX	39336306	39336307	G	A	CNE7241	1	0
chrX	39435187	39435188	C	A	CNE7244	0	1
chrX	39435194	39435195	A	G	CNE7244	1	0
chrX	39435471	39435472	C	T	CNE7244	0	2
chrX	39436967	39436968	A	G	CNE7245	0	2
chrX	39437210	39437211	G	A	CNE7245	2	0
chrX	39437257	39437258	G	A	CNE7245	0	1
chrX	39437259	39437260	T	C	CNE7245	0	1
chrX	39445849	39445850	C	T	CNE7246	0	1
chrX	39445932	39445933	G	A	CNE7246	0	1
chrX	39512992	39512993	T	G	CNE7247	0	1
chrX	39513082	39513083	A	C	CNE7247	1	0
chrX	39513289	39513290	G	C	CNE7247	0	1
chrX	39513298	39513299	C	A	CNE7247	1	0
chrX	39513444	39513445	G	A	CNE7247	1	0
chrX	39513507	39513508	C	A	CNE7247	0	2
chrX	39699565	39699566	G	C	CNE7251	1	1
chrX	39699580	39699581	C	T	CNE7251	0	1
chrX	39699609	39699610	T	C	CNE7251	1	0
chrX	39759629	39759630	G	T	CNE7252	0	1
chrX	39759729	39759730	A	T	CNE7252	0	1
chrX	39864917	39864918	G	A	CNE7254	0	1
chrX	39868002	39868003	G	T	CNE7255	0	1
chrX	39937871	39937872	C	T	CNE7258	0	1
chrX	39940921	39940922	G	C	CNE7259	0	1
chrX	39944337	39944338	A	T	CNE7260	0	1
chrX	39944553	39944554	T	C	CNE7260	0	1
chrX	39944584	39944585	T	C	CNE7260	0	1
chrX	39944624	39944625	C	T	CNE7260	1	0
chrX	39944646	39944647	C	T	CNE7260	0	1
chrX	39946069	39946070	T	C	CNE7261	0	1
chrX	39950538	39950539	C	T	CNE7263	0	1
chrX	39952299	39952300	T	A	CNE7264	0	1
chrX	39959052	39959053	C	T	CNE7265	0	1
chrX	39959243	39959244	A	G	CNE7266	0	1
chrX	39959251	39959252	C	T	CNE7266	0	1
chrX	39959328	39959329	T	G	CNE7266	0	1
chrX	39959370	39959371	G	A	CNE7266	2	0
chrX	39966791	39966792	C	G	CNE7268	1	0
chrX	39967143	39967144	A	C	CNE7268	1	0
chrX	39967236	39967237	A	G	CNE7268	1	0
chrX	40030698	40030699	A	T	CNE7275	1	0
chrX	40033677	40033678	A	T	CNE7276	3	0
chrX	41374263	41374264	T	C	CNE7278	1	0
chrX	41374523	41374524	C	T	CNE7278	0	1
chrX	41510409	41510410	T	C	HAR3113	1	0
chrX	42486987	42486988	C	T	CNE7280	1	0
chrX	42487079	42487080	A	G	CNE7280	1	0
chrX	44004141	44004142	A	G	CNE7281	0	1
chrX	45374890	45374891	A	G	CNE7282	0	1
chrX	45374913	45374914	G	T	CNE7282	1	1
chrX	47052846	47052847	A	T	CNE7284	1	0
chrX	48774770	48774771	T	G	CNE7286	0	1
chrX	53080156	53080157	G	A	CNE7289	1	0
chrX	53080240	53080241	T	C	CNE7289	0	1
chrX	53291571	53291572	C	T	CNE7291	0	1
chrX	53346521	53346522	G	A	CNE7292	0	1
chrX	6696896	6696897	T	C	CNE7175	0	1
chrX	67353390	67353391	G	T	HAR3119	0	1
chrX	67353391	67353392	A	T	HAR3119	0	1
chrX	68054281	68054282	G	C	CNE7297	1	1
chrX	68054353	68054354	C	T	CNE7297	0	1
chrX	68054354	68054355	G	A	CNE7297	0	2
chrX	68055130	68055131	C	T	CNE7298	0	1
chrX	68099023	68099024	C	T	CNE7301	1	0
chrX	68099260	68099261	C	T	CNE7301	0	1
chrX	68099398	68099399	G	A	CNE7301	1	0
chrX	68370544	68370545	G	T	CNE7303	0	1
chrX	68370634	68370635	G	C	CNE7303	0	2
chrX	68498122	68498123	C	A	CNE7305	0	1
chrX	68498288	68498289	G	A	CNE7305	0	1
chrX	68498327	68498328	T	C	CNE7305	1	0
chrX	69655181	69655182	T	C	CNE7309	1	0
chrX	69697813	69697814	G	A	CNE7312	0	1
chrX	70364675	70364676	G	A	CNE7313	0	1
chrX	70364702	70364703	G	A	CNE7313	0	1
chrX	70364823	70364824	C	A	CNE7313	1	0
chrX	73643864	73643865	T	C	CNE7320	0	1
chrX	74110941	74110942	A	T	CNE7322	1	1
chrX	78290431	78290432	T	C	HAR3122	0	1
chrX	78290439	78290440	A	G	HAR3122	1	0
chrX	78290511	78290512	T	C	HAR3122	1	0
chrX	81464600	81464601	A	G	VE2039	2	0
chrX	81464602	81464603	G	A	VE2039	1	0
chrX	81464744	81464745	A	G	VE2039	0	1
chrX	81464980	81464981	T	C	VE2039	0	1
chrX	81465000	81465001	T	C	VE2039	0	1
chrX	81697848	81697849	C	T	HAR3123	0	1
chrX	81697985	81697986	G	A	HAR3123	1	0
chrX	81698031	81698032	C	A	HAR3123	0	1
chrX	81698127	81698128	A	C	HAR3123	0	1
chrX	81698161	81698162	A	C	HAR3123	0	1
chrX	81789617	81789618	T	A	VE2041	1	0
chrX	81789716	81789717	C	T	VE2041	0	1
chrX	81789874	81789875	C	A	VE2041	1	1
chrX	81789879	81789880	G	T	VE2041	1	0
chrX	82791446	82791447	C	G	CNE7324	1	0
chrX	82791450	82791451	G	C	CNE7324	1	0
chrX	82791560	82791561	T	C	CNE7324	0	1
chrX	85465821	85465822	C	T	HAR3124	0	1
chrX	85466106	85466107	T	G	HAR3124	0	1
chrX	85466109	85466110	C	T	HAR3124	0	1
chrX	85466213	85466214	G	A	HAR3124	0	2
chrX	86318230	86318231	A	G	HAR3125	0	1
chrX	9309885	9309886	G	A	CNE7176	0	1
chrX	95009614	95009615	T	C	HAR3126	0	3
chrX	97109201	97109202	G	A	CNE7325	1	0
chrX	97109230	97109231	C	T	CNE7325	1	0
chrX	97109280	97109281	T	C	CNE7325	0	1
chrX	97109349	97109350	G	A	CNE7325	1	0
chrX	97109486	97109487	T	C	CNE7325	0	1
chrX	97665155	97665156	G	T	CNE7326	0	2
chrX	97665236	97665237	A	G	CNE7326	0	1

## Sheet: SSC
Variants from SSC at AF < 0.005 at conserved bases in females
num_cases - number of cases with variant
num_controls - number of controls with variant
Coordinates are in hg19
chr	start	end	ref	alt	element	num_cases	num_controls
chr10	107365902	107365903	T	C	CNE4299	0	1
chr10	11722553	11722554	G	A	VE1285	0	1
chr10	120075267	120075268	A	C	VE1348	0	1
chr10	130832933	130832934	T	C	VE1356	0	1
chr10	29888051	29888052	C	T	CNE4069	0	2
chr10	29935590	29935591	T	C	CNE4070	0	1
chr11	115095497	115095498	G	A	CNE4727	0	1
chr11	115924434	115924435	C	T	HAR0442	0	1
chr11	31897819	31897820	C	A	VE1425	0	1
chr12	13775215	13775216	A	G	CNE4938	0	1
chr12	24359803	24359804	C	G	CNE4966	1	0
chr12	54426701	54426702	A	C	VE1489	0	1
chr12	54679857	54679858	C	G	CNE5044	0	1
chr12	6873285	6873286	C	T	CNE4923	0	1
chr12	83264760	83264761	G	A	CNE5108	0	1
chr13	60026516	60026517	C	T	CNE5327	1	0
chr13	60026604	60026605	A	G	CNE5327	0	1
chr13	67009555	67009556	C	T	HAR0619	0	1
chr13	73085604	73085605	A	T	HAR0641	0	1
chr14	32346618	32346619	G	A	HAR0725	0	1
chr14	33760944	33760945	T	G	HAR0738	0	1
chr14	62473330	62473331	A	G	CNE5531	0	1
chr15	35666472	35666473	T	C	HAR0860	0	1
chr15	36263362	36263363	T	A	HAR0864	0	1
chr15	36819355	36819356	T	G	VE1692	0	1
chr15	88978120	88978121	A	T	HAR0932	0	1
chr16	55223828	55223829	A	G	VE1764	0	1
chr16	63362408	63362409	C	A	HAR1022	0	1
chr17	40404677	40404678	G	A	CNE6304	0	1
chr17	45982687	45982688	G	A	CNE6338	0	1
chr17	46223018	46223019	G	A	HAR1114	1	0
chr18	22767486	22767487	C	T	CNE6519	0	1
chr18	23044513	23044514	A	G	VE1828	0	1
chr18	24154923	24154924	G	A	CNE6524	0	1
chr18	34719635	34719636	C	T	VE1846	0	1
chr18	38291811	38291812	G	A	HAR1212	1	0
chr18	52700303	52700304	A	C	VE1883	0	1
chr1	163397450	163397451	C	T	CNE574	0	1
chr1	164811243	164811244	C	T	CNE589	0	1
chr1	181376322	181376323	A	G	CNE641	1	0
chr1	199121901	199121902	C	A	CNE679	0	1
chr1	44819529	44819530	A	G	CNE270	0	1
chr1	61901893	61901894	C	T	CNE372	0	1
chr1	9431951	9431952	C	T	VE7	0	1
chr1	9897005	9897006	G	T	CNE46	0	1
chr20	20343599	20343600	A	T	CNE6841	0	1
chr20	30192293	30192294	G	C	VE1924	0	1
chr20	30263016	30263017	A	C	CNE6860	0	1
chr20	31063123	31063124	G	C	CNE6867	0	2
chr20	36527220	36527221	T	C	CNE6913	0	1
chr20	56846867	56846868	A	G	HAR1682	0	1
chr20	61733605	61733606	G	C	HAR1687	1	0
chr20	642349	642350	C	G	CNE6784	0	1
chr21	19722373	19722374	C	G	HAR1701	0	2
chr22	29426527	29426528	C	T	CNE7096	0	1
chr2	103904562	103904563	A	G	CNE1057	0	1
chr2	116606598	116606599	G	T	HAR1436	0	1
chr2	145158072	145158073	G	A	HAR1474	1	0
chr2	166296963	166296964	C	A	CNE1255	0	1
chr2	174377365	174377366	A	G	CNE1287	0	1
chr2	176433935	176433936	G	A	HAR1525	0	1
chr2	176551939	176551940	C	T	CNE1299	0	1
chr2	212399660	212399661	C	T	HAR1582	0	1
chr2	2978932	2978933	C	T	CNE822	0	1
chr2	3269874	3269875	G	T	VE184	0	1
chr2	45030659	45030660	C	A	VE200	0	1
chr2	58591206	58591207	G	T	HAR1375	0	1
chr2	6213945	6213946	A	G	CNE827	0	1
chr2	7464944	7464945	G	A	HAR1309	0	1
chr3	157676256	157676257	G	A	HAR1948	1	0
chr3	2783762	2783763	A	G	HAR1757	0	1
chr3	35808034	35808035	G	A	HAR1789	0	1
chr3	59372993	59372994	A	G	HAR1803	0	1
chr3	86661219	86661220	C	T	HAR1878	0	1
chr4	134634901	134634902	T	C	CNE2075	0	1
chr4	160992214	160992215	C	T	HAR2159	1	0
chr4	42873950	42873951	G	T	CNE1975	0	1
chr4	42873951	42873952	A	T	CNE1975	0	1
chr4	43764234	43764235	T	A	HAR2045	0	1
chr4	58474268	58474269	G	A	HAR2061	0	1
chr4	95589967	95589968	C	A	VE548	0	1
chr5	124653069	124653070	G	A	VE714	0	1
chr5	137173039	137173040	C	T	CNE2467	0	1
chr5	158202910	158202911	A	G	HAR2364	0	1
chr5	166976997	166976998	G	T	CNE2596	1	3
chr5	3187248	3187249	G	A	VE600	0	1
chr5	50469488	50469489	C	T	VE613	0	1
chr5	81459768	81459769	T	C	CNE2297	0	1
chr5	88126092	88126093	A	G	CNE2330	1	0
chr5	88126092	88126093	A	G	HAR2279	1	0
chr6	108455590	108455591	T	C	CNE2936	0	1
chr6	98903628	98903629	G	T	VE849	0	1
chr7	114300971	114300972	T	G	VE1035	1	0
chr7	115417280	115417281	G	A	HAR2705	0	1
chr7	127176172	127176173	T	C	VE1063	1	0
chr7	20839354	20839355	G	A	VE927	1	0
chr7	26829702	26829703	C	T	HAR2627	0	1
chr7	5676275	5676276	C	T	VE917	0	1
chr7	69901806	69901807	C	T	HAR2670	0	1
chr7	8230177	8230178	T	C	HAR2584	0	1
chr7	91477224	91477225	C	T	CNE3285	0	1
chr8	116717381	116717382	T	C	HAR2873	0	1
chr8	145555446	145555447	G	A	CNE3683	0	1
chr8	80738973	80738974	G	A	CNE3564	0	1
chr8	93623797	93623798	T	G	CNE3586	0	1
chr9	104629933	104629934	T	C	HAR3035	1	0
chr9	17322628	17322629	A	G	VE1169	0	1
chr9	17323921	17323922	C	G	VE1170	0	2
chr9	2242250	2242251	C	T	VE1160	0	1
chr9	3647051	3647052	T	C	HAR2916	0	1
chr9	81054820	81054821	C	G	VE1188	0	2
chr9	81054958	81054959	T	C	VE1188	0	1
chrX	11009544	11009545	C	T	HAR3075	0	1
chrX	135251741	135251742	G	A	CNE7371	0	1
chrX	33144891	33144892	G	C	HAR3107	0	1
chrX	39699466	39699467	C	T	CNE7251	0	1
chrX	97664908	97664909	C	T	CNE7326	0	1

## Sheet: motifbreakR
Predicted TF binding site changes resulting from patient variants in HAR3091, HAR3094, VE235, and VE854 using motifbreakR
chr	pos	REF	ALT	geneSymbol	dataSource	providerName	seqMatch	pctRef	pctAlt	scoreRef	scoreAlt	alleleDiff	alleleEffectSize	effect
chrX	30389591	G	T	EGR3	jaspar2022	MA0732.1	ctactccacctccGcaagttaaataact	0.881795	0.826416	6.09706	1.69026	-4.4068	-0.284251	strong
chrX	30389591	G	T	ZNF135	jaspar2022	MA1587.1	ctactccacctccTcaagttaaataac	0.838348	0.873213	5.73568	7.96017	2.22448	0.138601	strong
chrX	30389661	G	A	IRF2	jaspar2022	MA0051.1	agttctgactttaactAtccatgagattgtgtca	0.794404	0.822901	5.72216	7.3316	1.60944	0.0928505	strong
chrX	30389670	A	G	RUNX3	jaspar2022	MA0684.2	ctgtccatgagGttgtgtcagtc	0.786962	0.913775	3.56153	7.609	4.04747	0.390643	strong
chrX	30389709	G	A	ZKSCAN1	jaspar2022	MA1585.1	tgatagtagGtgggtaata	1	0.895171	11.5838	5.45586	-6.12798	-0.529011	strong
chrX	30389789	C	G	SPIC	jaspar2022	MA0687.1	caaagactaactCtttctgtaaagct	0.897064	0.883584	7.70212	6.8227	-0.879422	-0.0609961	strong
chrX	30389789	C	G	ZNF652	jaspar2022	MA1657.1	aaagactaactCtttctgtaaag	0.938769	0.861679	10.0866	7.13241	-2.95417	-0.237608	strong
chr2	63276286	C	A	EGR1	jaspar2022	MA0162.4	gcccccactcccaCccctcctcccctg	0.869316	0.739584	8.2347	2.97438	-5.26032	-0.388686	strong
chr2	63276286	C	A	EGR4	jaspar2022	MA0733.1	acgcccccactcccaCccctcctcccctgcc	0.856029	0.771856	7.37431	2.77164	-4.60267	-0.301879	strong
chr2	63276286	C	A	KLF10	jaspar2022	MA1511.2	cactcccaCccctcctc	0.928186	0.81863	7.2038	0.723452	-6.48035	-0.565885	strong
chr2	63276286	C	A	KLF11	jaspar2022	MA1512.1	cccactcccaCccctcctccc	0.93933	0.89686	8.42314	5.75193	-2.67121	-0.218252	strong
chr2	63276286	C	A	KLF14	jaspar2022	MA0740.2	cactcccaCccctcctc	0.940215	0.826413	7.51059	0.82773	-6.68286	-0.606356	strong
chr2	63276286	C	A	KLF16	jaspar2022	MA0741.1	cccactcccaCccctcctccc	0.941801	0.889971	8.9499	5.85301	-3.09689	-0.2492	strong
chr2	63276286	C	A	KLF17	jaspar2022	MA1514.1	cgcccccactcccaCccctcctcccctgc	0.838743	0.808395	6.23143	4.36507	-1.86636	-0.115576	strong
chr2	63276286	C	A	KLF9	jaspar2022	MA1107.2	acgcccccactcccaCccctcctcccctgcc	0.89529	0.823851	10.3644	7.1041	-3.26032	-0.2153	strong
chr2	63276286	C	A	MAZ	jaspar2022	MA1522.1	cccactcccaCccctcctccc	0.967989	0.871587	9.48524	2.7209	-6.76434	-0.576599	strong
chr2	63276286	C	A	PATZ1	jaspar2022	MA1961.1	ccccactcccaCccctcctcccc	0.930084	0.823842	8.63099	2.00354	-6.62745	-0.510102	strong
chr2	63276286	C	A	PRDM9	jaspar2022	MA1723.1	tccttcgtacgcccccactcccaCccctcctcccctgcctctttgat	0.855995	0.840086	8.56446	7.33007	-1.2344	-0.0625395	strong
chr2	63276286	C	A	RREB1	jaspar2022	MA0073.1	tcgtacgcccccactcccaCccctcctcccctgcctctt	0.822264	0.808045	7.3929	6.46134	-0.931558	-0.0489324	strong
chr2	63276286	C	A	SP2	jaspar2022	MA0516.3	cactcccaCccctcctc	0.934873	0.872456	7.57367	4.06231	-3.51135	-0.31247	strong
chr2	63276286	C	A	SP3	jaspar2022	MA0746.2	cccccactcccaCccctcctcccct	0.938858	0.909995	8.79677	6.57779	-2.21898	-0.1644	strong
chr2	63276286	C	A	SP8	jaspar2022	MA0747.1	ccccactcccaCccctcctcccc	0.946449	0.900562	9.5272	6.98989	-2.53731	-0.203176	strong
chr2	63276286	C	A	SP9	jaspar2022	MA1564.1	ccccactcccaCccctcctcccc	0.93243	0.887866	8.68119	6.38856	-2.29262	-0.188579	strong
chr2	63276286	C	A	ZFP14	jaspar2022	MA1972.1	cgcccccactcccaAccctcctcccctgc	0.905442	0.924884	8.74984	10.0262	1.27639	0.085334	strong
chr2	63276286	C	A	ZNF148	jaspar2022	MA1653.1	ccccactcccaCccctcctcccc	0.923754	0.86788	9.87603	7.44601	-2.43002	-0.184204	strong
chr2	63276286	C	A	ZNF257	jaspar2022	MA1710.1	ccccactcccaCccctcctcccc	0.925033	0.828601	7.44256	1.4912	-5.95136	-0.493103	strong
chr2	63276286	C	A	ZNF281	jaspar2022	MA1630.2	ccccactcccaCccctcctcccc	0.936621	0.863872	9.55421	4.71057	-4.84364	-0.35165	strong
chr2	63276286	C	A	ZNF324	jaspar2022	MA1977.1	ttcgtacgcccccactcccaAccctcctcccctgcctcttt	0.737899	0.825795	-0.374113	5.93709	6.31121	0.342153	strong
chr2	63276286	C	A	ZNF530	jaspar2022	MA1981.1	gtacgcccccactcccaCccctcctcccctgcctc	0.823304	0.811635	5.55295	4.77185	-0.781093	-0.0449419	strong
chr2	63276286	C	A	ZNF701	jaspar2022	MA1987.1	ttcgtacgcccccactcccaCccctcctcccctgcctcttt	0.825989	0.812523	6.3842	5.44493	-0.939274	-0.0507127	strong
chr2	63276286	C	A	ZNF707	jaspar2022	MA1715.1	cgcccccactcccaAccctcctcccctgc	0.778965	0.799142	4.2681	5.59095	1.32285	0.0705146	strong
chr2	63276286	C	A	ZNF740	jaspar2022	MA0753.2	cccccactcccaCccctcctcccct	0.848342	0.816544	6.42144	4.71516	-1.70627	-0.117194	strong
chr6	100658934	C	T	BACH2	jaspar2022	MA1470.1	aatttgaagaacatcaatTgccataatgtgatcttttt	0.836018	0.855824	3.48036	5.56736	2.087	0.100531	strong
chr6	100658934	C	T	MEIS1	jaspar2022	MA1639.1	aagaacatcaatCgccataatgtga	0.883879	0.789088	7.25674	3.52334	-3.7334	-0.31558	strong

## Sheet: ASD variant MPRA
MPRA of rare, recessive variants found in ASD cases or controls
num_cases - number of cases with variant
num_controls - number of controls with variant
Coordinates are in hg19
chr	pos	ref	alt	element	num_cases	num_controls	cohort	log2FC(alt/ref)	p.adj
chrX	97665237	A	G	CNE7326	1	0	HMCA	-0.694	1.24e-22
chr9	126538170	C	T	VE1255	0	1	NIMH	1.628	3.2e-18
chr8	18743562	A	G	CNE3458	0	1	HMCA	-0.453	1.84e-17
chr4	152908391	C	A	HAR2151	1	2	NIMH	0.349	1.24e-11
chrX	24917417	T	C	VE2024	0	1	NIMH	0.313	3.13e-10
chr16	69924642	G	C	CNE6058	0	1	HMCA	-0.359	1.13e-09
chr10	130831612	C	T	VE1356	0	1	NIMH	0.296	2.43e-08
chr1	88286008	T	C	HAR0092	1	0	HMCA	0.244	3.73e-08
chr1	109797850	C	T	VE104	0	1	NIMH	0.455	7.74e-08
chr11	125929139	C	T	VE1466	1	1	HMCA	0.384	9.69e-08
chr2	213187403	A	T	HAR1588	0	1	NIMH	-0.225	5.17e-07
chr5	141201109	C	T	CNE2520	0	1	HMCA	-0.451	6.48e-07
chr4	178273040	C	G	HAR2176	2	1	NIMH	-0.24	6.55e-07
chr8	65908191	G	A	CNE3545	0	1	HMCA	-0.15	1.26e-05
chr5	87169299	T	A	VE640	0	1	NIMH	-0.304	1.78e-05
chr8	59941982	G	A	VE1103	0	1	NIMH	0.316	2.7e-05
chr6	89089932	G	C	CNE2859	0	3	HMCA	-0.296	3.14e-05
chr6	100658758	G	C	VE854	0	1	NIMH	-0.221	4.61e-05
chr5	166870929	C	T	HAR2385	1	0	NIMH	0.298	8.43e-05
chrX	144613493	C	T	HAR3165	0	2	HMCA	0.134	0.000104
chr3	77848889	T	G	CNE1652	1	2	HMCA	-0.122	0.000149
chr1	88065893	A	T	VE92	0	1	NIMH	-0.246	0.000224
chrX	31351964	T	C	HAR3097	2	1	NIMH	0.128	0.000521
chrX	33144925	A	G	HAR3107	0	1	NIMH	0.158	0.00056
chrX	25017644	G	A	VE2029	0	1	NIMH	-0.125	0.000581
chrX	128242192	T	C	HAR3142	0	1	NIMH	0.134	0.000701
chr11	20618267	A	G	CNE4464	2	3	HMCA	0.094	0.000789
chrX	120295476	C	G	CNE7350	0	1	HMCA	0.088	0.000789
chrX	38378330	A	G	CNE7229	1	0	HMCA	-0.133	0.00082
chr8	93071846	C	T	VE1122	0	1	NIMH	-0.138	0.001
chrX	25838346	G	T	HAR3089	0	1	HMCA	0.273	0.001
chr14	97878534	G	T	CNE5650	1	0	HMCA	-0.231	0.002
chr18	7442601	T	A	HAR1161	1	0	HMCA	-0.072	0.002
chr4	109532721	A	G	VE561	0	1	NIMH	0.09	0.002
chr6	111873791	C	T	VE861	0	1	NIMH	-0.283	0.002
chrX	53080241	T	C	CNE7289	1	2	HMCA	0.356	0.002
chr12	103614687	C	T	VE1515	0	1	NIMH	-0.113	0.003
chr13	72301166	A	G	VE1574	0	1	NIMH	0.106	0.003
chr15	98919384	T	G	CNE5910	0	1	HMCA	0.243	0.003
chr9	23005029	C	T	VE1172	0	1	NIMH	0.147	0.003
chrX	24917462	C	T	VE2024	0	1	NIMH	0.102	0.003
chrX	25009177	G	A	VE2026	0	1	NIMH	-0.085	0.003
chr1	9432175	A	C	VE8	1	1	HMCA	0.063	0.004
chr12	16610907	A	C	VE1475	0	1	NIMH	-0.158	0.004
chr3	71278733	G	A	VE418	0	1	NIMH	0.12	0.004
chrX	128396790	C	T	HAR3144	0	1	NIMH	0.049	0.004
chr1	63665468	C	A	VE87	0	1	HMCA	-0.131	0.005
chr2	145188154	A	T	VE316	0	1	NIMH	0.134	0.005
chr9	17323710	G	A	VE1170	0	1	NIMH	0.248	0.005
chr11	19807125	T	C	HAR0356	0	1	NIMH	0.085	0.006
chrX	129243172	C	T	CNE7362	0	1	HMCA	0.136	0.008
chr7	14380480	A	G	VE922	0	1	NIMH	-0.111	0.012
chrX	111911194	G	C	HAR3132	0	1	NIMH	0.109	0.012
chrX	122340347	T	G	CNE7353	0	1	HMCA	0.062	0.012
chr9	81871794	C	T	VE1196	0	1	NIMH	-0.172	0.016
chrX	143707478	G	A	HAR3162	1	0	NIMH	-0.282	0.017
chr4	109532709	T	C	VE561	0	1	NIMH	-0.053	0.018
chr9	81013155	G	A	VE1180	1	0	NIMH	-0.042	0.019
chrX	39278385	G	T	CNE7240	0	5	HMCA	0.095	0.02
chr7	10684673	A	C	VE919	0	1	NIMH	-0.115	0.023
chr9	82226283	G	A	VE1201	0	1	NIMH	-0.142	0.025
chr5	122514248	A	C	HAR2321	1	1	NIMH	-0.067	0.027
chrX	30520184	C	T	HAR3095	0	1	NIMH	-0.124	0.027
chr10	131108443	C	T	VE1357	0	1	NIMH	-0.12	0.029
chr2	176355109	G	C	CNE1297	1	0	HMCA	-0.042	0.03
chr5	155677810	C	G	HAR2360	1	0	HMCA	-0.066	0.036
chr7	28814403	C	T	CNE3148	1	4	HMCA	-0.154	0.048
chr9	82226285	A	G	VE1201	0	1	NIMH	-0.054	0.048
chr9	129200046	A	T	VE1274	0	1	NIMH	-0.096	0.049
chr6	164572368	C	T	CNE3078	1	1	HMCA	0.169	0.052
chrX	23319048	T	A	HAR3085	1	0	NIMH	0.096	0.053
chrX	137793255	G	A	HAR3156	0	1	NIMH	-0.071	0.057
chr13	72818614	G	C	HAR0640	0	1	NIMH	-0.049	0.059
chr6	157274762	G	A	CNE3051	0	1	HMCA	-0.035	0.059
chr3	181960138	T	C	VE489	0	1	NIMH	-0.083	0.066
chr9	81013160	G	A	VE1180	1	0	NIMH	0.054	0.069
chr5	124709319	T	A	VE718	0	1	NIMH	-0.109	0.072
chr2	104579223	C	T	VE273	0	1	NIMH	-0.139	0.074
chr3	77848466	A	G	CNE1652	1	2	HMCA	0.069	0.075
chr11	114031000	G	T	CNE4717	0	1	HMCA	-0.098	0.077
chr7	20833456	A	C	VE924	0	1	NIMH	0.067	0.08
chr3	181958923	A	T	VE487	0	1	NIMH	0.028	0.082
chr9	2160199	A	C	HAR2911	1	0	NIMH	0.083	0.088
chr5	50469302	T	C	VE613	0	1	NIMH	-0.044	0.092
chr1	109800418	C	T	CNE468	0	1	HMCA	-0.159	0.094
chrX	29319120	C	G	HAR3092	0	1	NIMH	0.063	0.097
chr2	105032864	G	C	VE283	0	1	NIMH	0.058	0.098
chr1	10797317	T	C	VE15	1	0	NIMH	0.127	0.102
chr17	27354706	C	T	CNE6206	1	0	HMCA	0.071	0.111
chr16	7445707	C	A	HAR0973	0	1	HMCA	0.074	0.121
chr1	109797849	C	T	VE104	0	1	NIMH	0.126	0.124
chr12	110096148	T	C	CNE5167	1	0	HMCA	0.108	0.125
chrX	86318268	C	T	HAR3125	0	2	HMCA	0.051	0.128
chr3	77848503	G	A	CNE1652	0	1	HMCA	-0.056	0.144
chrX	25401020	A	T	VE2036	0	1	NIMH	0.052	0.16
chrX	139170074	G	A	VE2053	0	1	NIMH	0.047	0.166
chrX	139170075	G	A	VE2053	1	3	HMCA	0.047	0.166
chrX	18442211	T	C	CNE7200	2	0	HMCA	0.046	0.167
chrX	39946124	G	A	CNE7261	1	0	HMCA	-0.044	0.188
chr3	55613804	G	A	HAR1799	0	1	NIMH	0.066	0.201
chr3	55613805	G	A	HAR1799	1	3	HMCA	0.066	0.201
chrX	31850578	T	C	HAR3100	1	0	NIMH	0.054	0.212
chr20	36148086	C	T	CNE6906	1	0	HMCA	0.045	0.226
chr5	102634303	G	C	HAR2296	1	0	HMCA	0.026	0.247
chr9	159840	T	G	VE1147	0	1	NIMH	-0.003	0.253
chr10	77781187	A	C	HAR0277	0	1	NIMH	0.019	0.297
chr9	109641433	C	T	CNE3853	1	1	HMCA	0.026	0.297
chr3	1711338	T	C	HAR1750	1	0	HMCA	-0.066	0.327
chr14	65562568	G	C	CNE5534	0	1	HMCA	0.023	0.35
chrX	33144917	T	C	HAR3107	0	1	NIMH	0.064	0.354
chr17	2203313	A	G	HAR1087	0	1	NIMH	-0.047	0.378
chr2	7465090	A	C	HAR1309	1	1	HMCA	-0.02	0.38
chr9	81054634	A	C	VE1188	1	0	NIMH	-0.031	0.385
chr8	93071844	G	A	VE1122	0	1	NIMH	0.018	0.39
chr2	200656387	G	A	CNE1337	0	2	HMCA	0.034	0.405
chr19	30842253	C	T	VE1909	0	1	NIMH	0.067	0.433
chrX	123351619	T	C	VE2045	0	1	NIMH	0.054	0.464
chr2	105032880	G	T	VE283	0	1	NIMH	-0.018	0.467
chr9	2160118	C	A	HAR2911	0	1	HMCA	-0.025	0.5
chr10	131401434	G	A	VE1360	0	1	NIMH	-0.003	0.531
chr1	164605306	T	C	VE124	0	1	HMCA	0.005	0.562
chr9	100639322	A	C	VE1244	1	0	HMCA	-0.001	0.592
chrX	123351271	T	C	VE2044	0	1	NIMH	-0.024	0.6
chr10	77781176	G	C	HAR0277	0	1	NIMH	-0.003	0.641
chrX	129243406	G	C	CNE7362	0	3	HMCA	-0.027	0.705
chr13	95600291	A	T	HAR0670	0	1	NIMH	0.009	0.707
chr11	17787069	A	G	HAR0355	0	1	NIMH	0	0.715
chr1	156383507	G	A	CNE552	0	1	HMCA	-0.017	0.733
chr1	19688379	T	A	HAR0012	1	0	HMCA	-0.009	0.75
chr9	128919835	C	T	VE1271	0	1	HMCA	-0.004	0.779
chr10	8576275	C	G	HAR0232	0	1	NIMH	-0.008	0.78
chrX	22318772	A	G	CNE7214	2	0	HMCA	0.015	0.781
chr9	2160270	T	C	HAR2911	1	0	NIMH	-0.008	0.783
chr20	21026408	T	C	HAR1647	0	1	HMCA	0.014	0.91
chr17	35233186	G	C	CNE6239	1	0	HMCA	0.011	0.917
chrX	25000172	C	A	HAR3087	0	1	NIMH	-0.012	0.923
chr7	5674011	G	A	VE914	0	1	NIMH	0.01	0.96
chrX	81789716	C	T	VE2041	0	1	NIMH	0	0.965
chrX	39699566	G	C	CNE7251	0	1	HMCA	0.008	0.967
chr9	84264609	C	G	VE1217	0	1	HMCA	0.03	0.968
chr2	145978582	G	A	HAR1479	1	0	NIMH	0.007	0.971
